# Supplementary material for: Crystal Structures and Intermolecular Interactions in α‐ and β‐phosgene
Source: Angew Chem Int Ed Engl. 2025 Nov 14;65(2):e17323. doi: 10.1002/anie.202517323 (PMC12790384; doi:10.1002/anie.202517323)
Supplement: Supplementary file 2 — Supporting Information [file ANIE-65-e17323-s001.zip]

Archive with 4 entries (4 files):
- FTX039_EK_Phosgen.cif
- PHOSGENE_100K_edited.cif
- PHOSGENE_12K_edited.cif
- PHOSGENE_METASTABLE_135K_edited.cif
