# Supplementary material for: Crystal Structures and Intermolecular Interactions in α‐ and β‐phosgene
Source: Angew Chem Int Ed Engl. 2025 Nov 14;65(2):e17323. doi: 10.1002/anie.202517323 (PMC12790384; doi:10.1002/anie.202517323)
Supplement: Supplementary file 2 — Supporting Information [file ANIE-65-e17323-s001.zip › FTX039_EK_Phosgen.cif]

data_ftx039
_audit_creation_date               2022-02-28
_audit_creation_method
;
Olex2 1.5
(compiled 2021.12.09 svn.r5202d8cf for OlexSys, GUI svn.r6439)
;
_shelx_SHELXL_version_number       '2018/3'
loop_
  _audit_author_name
  _audit_author_email
  _audit_author_address
 'Tambornino, F.' Frank.Tambornino@chemie.uni-marburg.de
;
Philipps University Marburg
Department of Chemistry
Hans-Meerwein-Str. 4
Marburg
35043
Germany
;

_audit_contact_author_address
;
Philipps University Marburg
Department of Chemistry
Hans-Meerwein-Str. 4
Marburg
35043
Germany
;
_audit_contact_author_email        Frank.Tambornino@chemie.uni-marburg.de
_audit_contact_author_name         'Tambornino, F.'
_audit_contact_author_phone        ''
_publ_contact_author_id_orcid      0000-0003-3538-6049
_publ_section_references
;
Dolomanov, O.V., Bourhis, L.J., Gildea, R.J, Howard, J.A.K. & Puschmann, H.
 (2009), J. Appl. Cryst. 42, 339-341.

Sheldrick, G.M. (2008). Acta Cryst. A64, 112-122.

Sheldrick, G.M. (2015). Acta Cryst. A71, 3-8.
;
_chemical_name_common              ?
_chemical_name_systematic          Phosgene
_chemical_formula_moiety           '8(C Cl2 O)'
_chemical_formula_sum              'C Cl2 O'
_chemical_formula_weight           98.91
_chemical_melting_point            ?
loop_
  _atom_type_symbol
  _atom_type_description
  _atom_type_scat_dispersion_real
  _atom_type_scat_dispersion_imag
  _atom_type_scat_source
 'C' 'C' 0.0181 0.0091 'International Tables Vol C Tables 4.2.6.8 and 6.1.1.4'
 'Cl' 'Cl' 0.3639 0.7018 'International Tables Vol C Tables 4.2.6.8 and 6.1.1.4'
 'O' 'O' 0.0492 0.0322 'International Tables Vol C Tables 4.2.6.8 and 6.1.1.4'

_shelx_space_group_comment
;
The symmetry employed for this shelxl refinement is uniquely defined
by the following loop, which should always be used as a source of
symmetry information in preference to the above space-group names.
They are only intended as comments.
;
_space_group_crystal_system        'tetragonal'
_space_group_IT_number             88
_space_group_name_H-M_alt          'I 41/a'
_space_group_name_Hall             '-I 4ad'
loop_
  _space_group_symop_operation_xyz
 'x, y, z'
 '-x+1/2, -y, z+1/2'
 '-y+3/4, x+1/4, z+1/4'
 'y+3/4, -x+3/4, z+3/4'
 'x+1/2, y+1/2, z+1/2'
 '-x+1, -y+1/2, z+1'
 '-y+5/4, x+3/4, z+3/4'
 'y+5/4, -x+5/4, z+5/4'
 '-x, -y, -z'
 'x-1/2, y, -z-1/2'
 'y-3/4, -x-1/4, -z-1/4'
 '-y-3/4, x-3/4, -z-3/4'
 '-x+1/2, -y+1/2, -z+1/2'
 'x, y+1/2, -z'
 'y-1/4, -x+1/4, -z+1/4'
 '-y-1/4, x-1/4, -z-1/4'

_cell_length_a                     15.6974(4)
_cell_length_b                     15.6974(4)
_cell_length_c                     5.6780(2)
_cell_angle_alpha                  90
_cell_angle_beta                   90
_cell_angle_gamma                  90
_cell_volume                       1399.11(9)
_cell_formula_units_Z              16
_cell_measurement_reflns_used      46415
_cell_measurement_temperature      80
_cell_measurement_theta_max        74.92
_cell_measurement_theta_min        3.98
_shelx_estimated_absorpt_T_max     0.216
_shelx_estimated_absorpt_T_min     0.157
_exptl_absorpt_coefficient_mu      14.722
_exptl_absorpt_correction_T_max    0.0084
_exptl_absorpt_correction_T_min    0.0002
_exptl_absorpt_correction_type     multi-scan
_exptl_absorpt_process_details
;
STOE LANA, absorption correction by scaling of reflection intensities.
J. Koziskova, F. Hahn, J. Richter, J. Kozisek, "Comparison of different
absorption corrections on the model structure of tetrakis(\m~2~-acetato)-
diaqua-di-copper(II)", Acta Chimica Slovaca, vol. 9, no. 2, 2016, pp. 136 - 140.
Afterwards a spherical absorption correction was performed within STOE LANA.
;
_exptl_absorpt_special_details     ?
_exptl_crystal_colour              'clear colourless'
_exptl_crystal_colour_lustre       clear
_exptl_crystal_colour_primary      colourless
_exptl_crystal_density_diffrn      1.878
_exptl_crystal_density_meas        ?
_exptl_crystal_density_method      'not measured'
_exptl_crystal_description         block
_exptl_crystal_F_000               768
_exptl_crystal_size_max            0.2
_exptl_crystal_size_mid            0.15
_exptl_crystal_size_min            0.15
_exptl_transmission_factor_max     ?
_exptl_transmission_factor_min     ?
_diffrn_reflns_av_R_equivalents    0.0481
_diffrn_reflns_av_unetI/netI       0.0095
_diffrn_reflns_Laue_measured_fraction_full  1.000
_diffrn_reflns_Laue_measured_fraction_max  1.000
_diffrn_reflns_limit_h_max         18
_diffrn_reflns_limit_h_min         -16
_diffrn_reflns_limit_k_max         16
_diffrn_reflns_limit_k_min         -18
_diffrn_reflns_limit_l_max         6
_diffrn_reflns_limit_l_min         -6
_diffrn_reflns_number              21383
_diffrn_reflns_point_group_measured_fraction_full  1.000
_diffrn_reflns_point_group_measured_fraction_max  1.000
_diffrn_reflns_theta_full          67.686
_diffrn_reflns_theta_max           69.797
_diffrn_reflns_theta_min           5.637
_diffrn_ambient_temperature        80
_diffrn_detector                   'hybrid photon-counting area detector'
_diffrn_detector_area_resol_mean   5.81
_diffrn_detector_type              'DECTRIS PILATUS3 R 300K'
_diffrn_measured_fraction_theta_full  1.000
_diffrn_measured_fraction_theta_max  1.000
_diffrn_measurement_details
;
 10506 frames, detector distance = 60 mm
;
_diffrn_measurement_device         '4-circle diffractometer'
_diffrn_measurement_device_type    'STOE STADIVARI'
_diffrn_measurement_method         '\w and \f scans'
_diffrn_radiation_collimation      '0.5 mm diameter'
_diffrn_radiation_monochromator    'graded multilayer mirror'
_diffrn_radiation_polarisn_norm    270
_diffrn_radiation_probe            x-ray
_diffrn_radiation_type             'Cu K\a'
_diffrn_radiation_wavelength       1.54186
_diffrn_radiation_xray_symbol      K-L~2,3~
_diffrn_source                     'microfocus sealed X-ray tube'
_diffrn_source_current             0.600
_diffrn_source_power               0.030
_diffrn_source_target              Cu
_diffrn_source_type                'XENOCS GENIX 3D CU HIGH FLUX'
_diffrn_source_voltage             50
_reflns_Friedel_coverage           0.000
_reflns_Friedel_fraction_full      .
_reflns_Friedel_fraction_max       .
_reflns_number_gt                  645
_reflns_number_total               658
_reflns_special_details
;
 Reflections were merged by SHELXL according to the crystal
 class for the calculation of statistics and refinement.
 
 _reflns_Friedel_fraction is defined as the number of unique
 Friedel pairs measured divided by the number that would be
 possible theoretically, ignoring centric projections and
 systematic absences.
;
_reflns_threshold_expression       'I > 2\s(I)'
_computing_cell_refinement
;
X-Area Recipe 1.34.0.0 (STOE, 2019)
;
_computing_data_collection
;
X-Area Pilatus3_SV 1.31.154.0 (STOE, 2019)
;
_computing_data_reduction
;
X-Area Integrate 1.77.0.0 (STOE, 2019)
X-Area LANA 1.77.1.0 (STOE, 2019)
;
_computing_molecular_graphics      'Olex2 1.5 (Dolomanov et al., 2009)'
_computing_publication_material
;
STOE & Cie GmbH, X-Area, software package for collecting single-crystal or
multi-domain crystal data on STOE area-detector diffractometers, for image 
processing, for the correction and scaling of reflection intensities and 
for outlier rejection, version 1.88, Darmstadt 2019
;
_computing_structure_refinement    'XL  (Sheldrick, 2008)'
_computing_structure_solution      'XT  (Sheldrick, 2015)'
_refine_diff_density_max           0.441
_refine_diff_density_min           -0.311
_refine_diff_density_rms           0.084
_refine_ls_extinction_coef         .
_refine_ls_extinction_method       none
_refine_ls_goodness_of_fit_ref     1.120
_refine_ls_hydrogen_treatment      undef
_refine_ls_matrix_type             full
_refine_ls_number_parameters       37
_refine_ls_number_reflns           658
_refine_ls_number_restraints       0
_refine_ls_R_factor_all            0.0352
_refine_ls_R_factor_gt             0.0347
_refine_ls_restrained_S_all        1.120
_refine_ls_shift/su_max            0.001
_refine_ls_shift/su_mean           0.000
_refine_ls_structure_factor_coef   Fsqd
_refine_ls_weighting_details      
 'w=1/[\s^2^(Fo^2^)+(0.0785P)^2^+0.4913P] where P=(Fo^2^+2Fc^2^)/3'
_refine_ls_weighting_scheme        calc
_refine_ls_wR_factor_gt            0.0986
_refine_ls_wR_factor_ref           0.0994
_refine_special_details            ?
_olex2_refinement_description
;
;
_atom_sites_solution_hydrogens     .
_atom_sites_solution_primary       dual
_atom_sites_solution_secondary     ?
loop_
  _atom_site_label
  _atom_site_type_symbol
  _atom_site_fract_x
  _atom_site_fract_y
  _atom_site_fract_z
  _atom_site_U_iso_or_equiv
  _atom_site_adp_type
  _atom_site_occupancy
  _atom_site_site_symmetry_order
  _atom_site_calc_flag
  _atom_site_refinement_flags_posn
  _atom_site_refinement_flags_adp
  _atom_site_refinement_flags_occupancy
  _atom_site_disorder_assembly
  _atom_site_disorder_group
 Cl1 Cl 0.89715(3) 0.44723(3) 0.75783(8) 0.0350(3) Uani 1 1 d . . . . .
 Cl2 Cl 0.96017(3) 0.35820(3) 0.35038(10) 0.0347(3) Uani 1 1 d . . . . .
 O1 O 0.80078(10) 0.37102(10) 0.4561(3) 0.0383(4) Uani 1 1 d . . . . .
 C1 C 0.87076(13) 0.38897(12) 0.5101(3) 0.0289(4) Uani 1 1 d . . . . .

loop_
  _atom_site_aniso_label
  _atom_site_aniso_U_11
  _atom_site_aniso_U_22
  _atom_site_aniso_U_33
  _atom_site_aniso_U_23
  _atom_site_aniso_U_13
  _atom_site_aniso_U_12
 Cl1 0.0416(4) 0.0348(3) 0.0286(4) -0.00425(17) -0.00177(17) -0.00302(18)
 Cl2 0.0345(3) 0.0357(3) 0.0339(4) -0.00304(18) 0.00129(18) 0.00389(17)
 O1 0.0338(8) 0.0473(9) 0.0337(8) 0.0025(6) -0.0035(6) -0.0053(6)
 C1 0.0323(10) 0.0282(9) 0.0262(9) 0.0022(7) -0.0022(7) -0.0006(7)

_geom_special_details
;
 All esds (except the esd in the dihedral angle between two l.s. planes)
 are estimated using the full covariance matrix.  The cell esds are taken
 into account individually in the estimation of esds in distances, angles
 and torsion angles; correlations between esds in cell parameters are only
 used when they are defined by crystal symmetry.  An approximate (isotropic)
 treatment of cell esds is used for estimating esds involving l.s. planes.
;
loop_
  _geom_bond_atom_site_label_1
  _geom_bond_atom_site_label_2
  _geom_bond_distance
  _geom_bond_site_symmetry_2
  _geom_bond_publ_flag
 Cl1 C1 1.728(2) . ?
 Cl2 C1 1.739(2) . ?
 O1 C1 1.175(3) . ?

loop_
  _geom_angle_atom_site_label_1
  _geom_angle_atom_site_label_2
  _geom_angle_atom_site_label_3
  _geom_angle
  _geom_angle_site_symmetry_1
  _geom_angle_site_symmetry_3
  _geom_angle_publ_flag
 Cl1 C1 Cl2 112.20(11) . . ?
 O1 C1 Cl1 124.29(17) . . ?
 O1 C1 Cl2 123.50(17) . . ?

_shelx_res_file
;
TITL ftx039_a.res in I4(1)/a
    ftx039.res
    created by SHELXL-2018/3 at 10:57:11 on 28-Feb-2022
REM Old TITL FTX039 in I41/a #88
REM SHELXT solution in I4(1)/a
REM R1 0.134, Rweak 0.007, Alpha 0.010, Orientation as input
REM Formula found by SHELXT: C O3
CELL 1.54186 15.6974 15.6974 5.678 90 90 90
ZERR 16 0.0004 0.0004 0.0002 0 0 0
LATT 2
SYMM 0.5-X,-Y,0.5+Z
SYMM 0.75-Y,0.25+X,0.25+Z
SYMM 0.75+Y,0.75-X,0.75+Z
SFAC C Cl O
UNIT 16 32 16

L.S. 10
PLAN  1
SIZE 0.15 0.15 0.2
CONF
list 4
MORE -1
fmap 2 53
acta
OMIT 0 140
REM <olex2.extras>
REM <HklSrc "%.\\FTX039.hkl">
REM </olex2.extras>

WGHT    0.078500    0.491300
FVAR       0.43027
CL1   2    0.897152    0.447226    0.757829    11.00000    0.04161    0.03479 =
         0.02856   -0.00425   -0.00177   -0.00302
CL2   2    0.960167    0.358201    0.350378    11.00000    0.03452    0.03571 =
         0.03392   -0.00304    0.00129    0.00389
O1    3    0.800779    0.371025    0.456103    11.00000    0.03380    0.04729 =
         0.03375    0.00250   -0.00355   -0.00527
C1    1    0.870757    0.388968    0.510080    11.00000    0.03227    0.02825 =
         0.02625    0.00223   -0.00224   -0.00058
HKLF 4


REM  ftx039_a.res in I4(1)/a
REM wR2 = 0.099353, GooF = S = 1.11960, Restrained GooF = 1.11960 for all data
REM R1 = 0.034712 for 645 Fo > 4sig(Fo) and 0.035204 for all 658 data
REM 37 parameters refined using 0 restraints

END

WGHT      0.0785      0.4913

REM Highest difference peak  0.441,  deepest hole -0.311,  1-sigma level  0.084
Q1    1   0.8925  0.4244  0.6297  11.00000  0.05    0.44
;
_shelx_res_checksum                746
_shelx_hkl_file
;
   3   4  -1 7143.53   26.97   0
   0   4   0 8500.94   28.24   0
  -4  -4   0 2306.25   18.36   0
  -2   6   0 1604.65   17.23   0
   0  -5  -1 9054.66   26.81   0
   1  -4  -1 3897.41   14.61   0
   4   2  -2 2256.53   14.05   0
  -2  -4   0 2395.66   15.50   0
   2  -3  -1 4296.26   10.77   0
   3   3  -2  200.68    6.06   0
   1  -6  -1 1856.21   12.76   0
   3   1  -2   16.74    2.94   0
  -5  -2   1 2368.11   17.71   0
  -4  -1   1 4048.99   18.08   0
   2  -7  -1  511.84    7.02   0
   2   0  -2 4437.53   16.31   0
  -2   2   0   31.82    2.41   0
  -1  -4   1 5357.73   22.63   0
   3  -6  -1   43.60    2.56   0
   2  -6   0 1456.79   10.24   0
   3  -4  -1   83.14    1.76   0
  -2   3  -1 3888.40   22.01   0
   0  -5   1 9578.01   30.08   0
  -1  -2   1   43.88    3.48   0
  -1   2  -1  554.27    7.76   0
   1   0  -1  894.11    5.77   0
   0   1  -1  898.48    7.61   0
   5   0   1 9017.14   29.59   0
  -3   2  -1 2631.10   21.19   0
  -2   1  -1   46.83    7.53   0
  -5   4  -1 1606.87   17.30   0
  -1   1  -2 3910.54   32.07   0
   4  -1  -1 5437.80   20.41   0
   6   1   1 1681.54   13.59   0
  -1   2   1  599.10   10.91   0
   2  -1  -1   45.21    4.43   0
   3  -1  -2   31.39    7.17   0
   6  -1  -1   13.58    2.61   0
   2   1   1  578.74    9.63   0
   5  -1  -2 1801.22   16.84   0
   7   2   1  500.73    9.01   0
   1  -1  -2 4231.43   28.55   0
   1   2   1   51.78    6.01   0
   5   2   1 2630.96   18.20   0
   4  -2  -2 1179.53   13.12   0
   0  -2  -2 3844.63   26.76   0
  -5   2  -1  709.15   10.41   0
  -2  -1  -1  496.96    9.04   0
   3  -3  -2  168.77    6.62   0
  -4   4   0 2070.99   12.51   0
   4  -4  -2  589.89    8.75   0
   0  -3  -1  880.42   10.94   0
   6   2   0 1648.06   12.28   0
  -5   0  -1 9356.62   36.80   0
  -4  -1  -1 4081.24   25.07   0
   4  -3  -1 6530.98   17.74   0
  -3  -2  -1 4024.88   25.26   0
  -2  -3  -1 2966.64   22.25   0
  -2   6   0 1586.19   19.56   0
   0  -2   0   75.38    1.91   0
   0  -4   0 8281.90   22.07   0
  -1  -3   2   23.10    3.00   0
   0  -3   1  860.13    7.35   0
  -2   4   0 7227.25   23.49   0
  -1  -6  -1   11.31    2.72   0
  -1  -1   2 4022.08   13.50   0
   0  -1   1  863.36    5.25   0
  -3   4  -1   87.98    4.95   0
   0  -5   1 9681.96   28.80   0
  -3   3   2  163.09    3.09   0
  -3   4   1   80.37    3.93   0
   0  -5  -1 9435.01   21.78   0
   0  -3  -1  891.55    4.60   0
   0  -2   2 4047.99   15.16   0
  -1   0  -1  881.41    4.92   0
   1  -4   1 4049.28   16.75   0
  -4   3  -1 7430.30   30.47   0
  -4   4   0 2053.66   16.91   0
   0  -7  -1 1264.03   10.22   0
  -3  -1  -2   20.83    2.60   0
   1  -2   1  500.32    5.13   0
  -2   1  -1   44.85    2.92   0
   1  -3   2   16.09    2.58   0
  -2   2   0   25.38    2.55   0
   1  -6  -1 1880.00   11.12   0
   2  -4   0 7792.97   21.36   0
   2  -3   1 3861.62   15.28   0
   1  -4  -1 4329.56   12.87   0
   1  -1   2 4255.40   15.38   0
   3  -4   1   83.76    3.66   0
   2  -7  -1  528.10    7.19   0
   2  -2   2  329.41    5.57   0
   2  -5  -1 2619.88   12.35   0
   1   0   1  893.04    5.58   0
   3  -2   1 2898.25   14.11   0
   3  -6  -1   49.60    3.58   0
   4  -3   1 7111.68   24.27   0
  -1  -2  -1   48.72    5.31   0
  -6  -3  -1   40.34    8.63   0
  -4  -3  -1   94.31    7.64   0
  -5   2   1  664.23   12.34   0
  -6  -2   0 1407.62   11.22   0
  -4  -2   0 7323.14   21.33   0
  -5  -4  -1  470.18   11.27   0
   2  -2  -2  337.35    8.61   0
   3  -1  -2   31.06    5.12   0
  -5   4   1 1520.70   21.65   0
   1  -2  -1  548.43    7.67   0
  -2  -2   0   28.06    2.76   0
   3   0  -1  908.49    5.79   0
  -2  -5  -1  685.40   10.65   0
   3  -3  -2  203.38    7.50   0
   2  -3  -1 3966.41   18.35   0
   0   2   0   85.36    3.29   0
   5  -1  -2 1844.84   11.18   0
   5  -3  -2 3004.19   17.68   0
   0  -2   0   80.86    3.23   0
  -2   2   0   32.24    4.43   0
   4  -3  -1 7078.02   24.05   0
   0  -4   0 8780.85   30.00   0
  -2  -6   0  518.89   10.24   0
  -3  -4  -1 7504.03   34.62   0
  -1  -6  -1   13.24    5.36   0
   2   1   1  511.88    7.74   0
   5  -2   1  761.73    8.45   0
   1   2   1   41.15    4.91   0
   4   1   1 4277.06   22.21   0
   3   2   1 4025.68   22.41   0
   6  -1   1   13.03    3.62   0
  -2   0   0   81.89    2.68   0
   2   3   1 2622.69   19.02   0
   7  -2   1   18.85    4.13   0
  -5   2   1  780.98    7.78   0
   5   2   1 2481.26   18.43   0
   4   3   1   83.62    6.01   0
   2  -6   0 1671.79   10.41   0
   0  -6   0  537.94    8.19   0
  -2  -2   0   27.39    3.48   0
   2   0   0   70.47    2.26   0
   4  -2   0 2325.32    8.12   0
  -5  -2   1 2674.45   20.28   0
   1   6   1   16.15    7.05   0
   0  -2   0   70.46    2.36   0
  -2   5   1 2505.21   14.83   0
   2   2   0   24.84    3.41   0
   4   2   0 7592.63   27.10   0
   6   0   0  542.90    7.40   0
  -1   6   1 1759.53   16.56   0
   6   2   0 1642.17   14.84   0
  -2   3   1 4167.77   27.53   0
  -1  -2  -1   47.27    4.81   0
   3  -1  -2   31.14    5.33   0
  -3   4   1   80.73    8.11   0
   2  -2  -2  330.43    7.92   0
  -2   5   1 2464.92   25.07   0
   2   2   0   32.02    2.28   0
   4  -2  -2 1261.87   12.14   0
   3  -3  -2  202.83    6.41   0
   2  -3  -1 3939.12   18.72   0
   3  -2  -1 2894.08   13.88   0
  -2  -5  -1  765.04   12.62   0
   1  -4  -1 4125.78   21.75   0
   0  -5  -1 9378.68   36.69   0
   4  -1  -1 5504.68   15.15   0
  -2   4   0 7247.58   37.55   0
   2  -5  -1 2515.71   17.95   0
   3  -4  -1   94.04    4.93   0
   4  -3  -1 6864.61   21.83   0
  -2   2   0   23.98    3.50   0
   0  -2   0   71.14    2.90   0
   3   2  -1 4312.02   26.44   0
   0  -1   1  893.77    9.01   0
   1   2  -1   44.45    5.46   0
  -5   2   1  702.30   15.80   0
  -4   1   1 4852.39   32.62   0
   6   0   0  510.17    9.10   0
   3  -1   2   34.64    3.81   0
   4   1  -1 4162.19   26.35   0
   6  -1   1   13.24    2.39   0
  -1   0   1  846.23   11.27   0
  -3   2   1 2881.34   24.47   0
  -2   1   1   47.64    6.45   0
   4   0   2 2053.21   13.48   0
  -4   6   0  100.25    9.26   0
   1   0   1  911.29    8.03   0
  -2   2   0   26.06    3.17   0
   3   1   2   20.89    5.20   0
  -4  -3   1   94.88    6.57   0
   2   0   0   75.31    2.41   0
   4   4   0 2310.39   16.87   0
   6  -3   1  393.90    5.88   0
   4   0   0 8401.64   24.39   0
   5  -4   1 1536.01    7.94   0
  -5   2   1  681.44   10.86   0
  -4   1   1 5368.35   26.24   0
   4  -2   0 2419.41   11.92   0
  -4   5   1  463.00    9.17   0
   6  -2   0  527.99    7.45   0
  -1  -2   1   48.43    4.08   0
  -3   4   1   97.89    6.16   0
  -2   1   1   51.32    3.82   0
   5   0  -1 9434.62   28.24   0
   7   0  -1 1277.45   11.52   0
   1  -2   1  512.55    7.14   0
  -1   6  -1 1697.21   16.56   0
   4  -3   1 6727.84   20.57   0
   0  -1   1  890.18    8.97   0
  -1   0   1  929.14    9.13   0
   6  -1  -1   13.63    3.06   0
   1  -1   2 4284.62   25.08   0
  -3   4   1   94.13    4.28   0
   2   0   2 4347.16   25.11   0
  -3   6   1   46.28    5.30   0
  -3   6  -1   40.31    6.26   0
   2  -1   1   46.44    3.56   0
  -2   3  -1 3995.12   19.66   0
   5  -2  -1  674.72    6.00   0
   2  -1  -1   47.90    3.65   0
   5  -1  -2 1665.67   14.21   0
  -1   2   1  604.09    8.33   0
   1   0   1  923.01    9.04   0
   2   0  -2 3754.49   22.48   0
   3  -1  -2   29.24    5.63   0
  -2  -5   3  913.92   14.29   0
   1  -2   1  499.42    5.97   0
   1  -5   2   73.17    4.49   0
  -1  -8   3   45.63    5.44   0
  -1  -6   3  222.37    7.91   0
  -1  -1   2 4367.76   24.04   0
  -2  -3   3    2.99    6.12   0
   0  -2   2 4429.80   23.69   0
  -1  -4   3   22.53    5.54   0
   0  -7   3  125.13    6.37   0
   2  -6   2 2265.09   16.28   0
   0  -9   3  886.76   12.75   0
   0  -5   3   23.21    5.72   0
   3  -6   1   40.34    3.15   0
  -5  -5   4   14.54    8.43   0
  -5   0   3   16.12    7.29   0
  -4  -6   4   60.10    8.59   0
   2 -10   2 1171.86   12.99   0
  -3  -7   4   47.04    7.76   0
   2  -4   2 2207.36   16.28   0
  -7  -3   4   16.62   10.35   0
  -4  -4   4  172.81   10.91   0
  -3  -5   4  237.72   11.18   0
   1  -8   3 1109.60   14.00   0
   1  -6   3  139.97    6.55   0
  -2  -6   4 3657.42   32.09   0
   1 -10   3   42.39    5.00   0
   1  -4   3 1212.61   15.60   0
   3  -9   2 1098.64   12.42   0
   3  -4   1   78.44    3.33   0
  -3  -3   4  281.16   12.11   0
  -2  -4   4  268.21   12.38   0
  -1  -7   4   -0.80    6.21   0
   2  -7   3 1313.20   15.13   0
   3  -5   2   14.59    3.39   0
  -1  -5   4   32.19    7.20   0
   2  -9   3   44.03    5.04   0
   0  -8   4   16.19    6.59   0
   2  -5   3  271.27    8.15   0
   2  -2   2  347.75    7.92   0
  -1   1   2 3843.70   24.06   0
   0  -6   4   30.50    6.90   0
  -2  -2   4  253.47   11.69   0
  -1  -3   4   70.69    8.58   0
   0  -4   4  351.58   11.80   0
   1  -7   4   38.63    6.29   0
   2  -3   3  241.75    8.31   0
   3  -8   3  246.04    7.49   0
   3  -6   3  620.41   10.90   0
   3  -3   2  182.34    5.79   0
   4  -8   2   37.75    4.62   0
   2  -1   1   40.06    3.52   0
   4  -6   2  489.80    8.27   0
   4  -5   1  495.99    6.76   0
   1  -5   4   85.07    7.48   0
   3  -4   3 2065.07   19.62   0
  -1  -1   4    0.54    7.88   0
   0  -2   4 1294.53   20.55   0
   2  -6   4  354.01   10.38   0
   4  -4   2  624.96    9.25   0
   1  -3   4  767.95   15.88   0
   4  -7   3    3.83    4.46   0
  -3   2   3    2.57    7.05   0
   2  -4   4 1930.48   22.65   0
   4  -9   3   21.26    5.15   0
   1   0   3   73.67    7.04   0
   4  -5   3  920.99   13.10   0
   2   0   2 4555.01   26.14   0
   3  -7   4   19.24    5.33   0
   3  -2   3    0.92    5.02   0
   5  -7   2  726.14   10.32   0
   3  -5   4  483.78   11.67   0
   3  -1   2   27.52    4.52   0
   4  -3   1 6991.42   23.71   0
   5  -5   2  982.14   11.45   0
   1  -1   4    0.23    7.37   0
   2  -2   4  297.78   11.22   0
   4  -3   3 1294.61   15.84   0
   4  -2   2 1201.18   13.18   0
   0   0   4  791.38   17.47   0
   5  -8   3   40.26    5.19   0
   5  -6   3 1694.83   16.99   0
   3  -3   4  310.08   10.57   0
   4  -6   4  417.34   10.27   0
  -1   1   4    1.83    8.58   0
   5  -4   3  209.36    7.53   0
   5  -3   2 2885.59   19.62   0
   4  -4   4  192.91    8.61   0
   5  -4   1 1609.47   12.06   0
   6  -6   2 1423.52   14.02   0
   2   0   4 1292.26   21.32   0
   4  -1   3   24.27    5.70   0
   6  -7   3 1493.68   16.20   0
   3  -1   4   78.42    8.31   0
   5  -5   4   12.15    5.34   0
  -1   3   2   10.50    5.26   0
   1   1   4   -1.44    8.05   0
   4  -2   4  289.57   10.41   0
   5  -2   3  985.35   14.22   0
   6  -5   3   17.94    4.79   0
   6  -4   2   66.72    4.51   0
   3   0   1  866.59    9.62   0
   3   1   2   15.92    4.93   0
   4   0   2 1912.13   17.41   0
   5  -3   4  241.48    9.25   0
   5  -1   2 1761.87   16.36   0
   2   1   1  516.60    7.88   0
   2   2   2  350.12    9.24   0
   4   0   4  379.79   13.05   0
   6  -4   4   52.99    6.05   0
   7  -6   3  358.64    8.79   0
   3   1   4  779.59   17.14   0
   4   1   3 1260.83   17.97   0
   5  -2   1  736.53    8.95   0
   5  -1   4   30.52    7.62   0
   5   0   3   20.05    5.64   0
   6  -2   2  152.10    5.86   0
   7  -5   2    7.31    4.23   0
   2   2   4  277.95   12.43   0
   3   2   3  241.40    9.98   0
   7  -4   3  521.52   10.35   0
   6  -1   3  222.33    8.22   0
   6  -2   4 3623.89   28.87   0
   7  -3   2 1175.44   13.38   0
   6  -3   1  419.92    7.11   0
   7  -3   4   44.32    5.83   0
   1   4   3   14.33    8.17   0
   4   2   2 2386.01   21.17   0
   5   1   2   83.86    5.76   0
   5   1   4   92.78    8.63   0
   8  -5   3  545.32   10.40   0
   4   2   4 2108.65   26.64   0
   6   0   2 1163.93   13.98   0
   6   0   4   32.10    7.02   0
   3   3   4  287.51   13.72   0
   6   1   3  146.56    8.43   0
   8  -3   3  345.36    8.91   0
   3   3   2  183.19    7.98   0
   4   3   3 2248.96   25.51   0
   7  -1   2 1280.95   14.58   0
   7  -1   4    4.07    5.64   0
   8  -4   2 1003.99   12.53   0
   7   0   3  147.13    7.39   0
   4   1   1 4276.69   23.03   0
   3   2   1 4066.20   23.23   0
   6  -1   1   11.66    3.90   0
   8  -2   2   56.74    5.47   0
   9  -4   3  365.34    9.40   0
   6   2   4  414.45   13.55   0
   7   1   4   44.02    7.13   0
   1   5   4   20.48   11.13   0
   6   2   2 2543.59   22.45   0
   9  -2   3   -0.68    5.53   0
   4   4   4  174.43   11.76   0
   5   3   2   13.72    5.46   0
   6   3   3  697.68   15.08   0
   7  -2   1   22.29    3.87   0
   7   1   2  414.23    9.38   0
   7   2   3 1480.48   19.47   0
   8   0   4   17.56    5.66   0
   2   3   1 2617.13   19.54   0
   8   0   2 1671.01   16.98   0
   8   1   3 1230.30   16.71   0
   9  -3   2    3.55    4.84   0
   4   4   2  609.79   12.86   0
   9   0   3  981.49   14.47   0
  10  -3   3 1000.67   13.92   0
   7   3   4   17.74    7.28   0
   5   2   1 2469.93   19.53   0
   6   1   1 1799.30   16.19   0
   9  -1   2   28.40    4.81   0
   7   0   1 1408.88   14.28   0
  10  -1   3   89.20    6.91   0
   5   5   4   15.16    8.70   0
   4   3   1   85.26    5.99   0
   7   3   2 2088.56   21.03   0
   7   4   3    5.81    6.74   0
   8   2   2 1219.70   15.74   0
   8   3   3  282.99    9.93   0
   1   4   1 4968.53   27.37   0
   6   4   2  514.39   12.08   0
  10  -2   2  449.42    9.58   0
   4   6   4   45.16   11.73   0
   6   5   3 1797.78   23.86   0
   9   1   2  401.09    9.58   0
   5   5   2  930.17   16.13   0
  10   1   3   51.93    5.86   0
   3   4   1 6764.91   34.51   0
   5   6   3   17.34    9.38   0
  10   0   2  427.03    9.92   0
   6   3   1   44.11    5.34   0
   7   2   1  511.47   10.00   0
   8   1   1    0.82    4.05   0
   8   5   3   47.66    8.89   0
   9   4   3   25.72    6.52   0
   5   4   1  490.32   10.85   0
   8   4   2   36.25    6.44   0
   9   3   2 1143.90   15.82   0
  10   3   3  291.61    9.35   0
   7   5   2  733.04   14.66   0
   7   6   3 1656.57   23.33   0
  10   2   2 1318.94   16.65   0
  11  -1   2   13.38    4.66   0
   6   6   2 1353.88   20.11   0
   4   5   1 1564.85   18.85   0
   6   7   3  319.08   13.14   0
  11   1   2   12.09    5.77   0
   0   5   1 9114.16   36.63   0
   7   4   1   11.61    5.25   0
   8   3   1  522.72   10.77   0
  10  -1   1 1792.07   16.25   0
   6  -2   0  521.80    6.31   0
   9   2   1  206.37    7.44   0
   9   6   3   37.33    8.31   0
   6   5   1   73.97    7.04   0
   8   6   2  773.54   15.78   0
   9   5   2  568.57   12.84   0
  10   4   2 1391.37   17.83   0
  12   0   2  131.79    7.34   0
  10   1   1  126.05    6.72   0
   6   0   0  557.00    7.99   0
   4   2   0 8063.00   30.65   0
   7   7   2   15.63    7.36   0
   7   8   3  238.49   13.13   0
   1   6   1   14.09    6.30   0
   2   8   2   47.92    9.19   0
  12   2   2  971.31   13.88   0
   9   4   1    1.32    5.46   0
   6   8   2   57.58    9.10   0
   8   5   1  861.02   14.88   0
  10   3   1  735.01   12.74   0
   6   9   3    1.49   10.73   0
   7   6   1   60.85    7.32   0
  10   6   2  935.30   16.01   0
  11   5   2   16.28    6.50   0
   9   7   2  288.26   11.19   0
  11   2   1    0.39    5.48   0
   6   7   1 1824.86   23.07   0
   8   0   0   98.84    5.11   0
   8   8   2   33.93    8.20   0
   3   9   2    4.85    9.93   0
   4   4   0 2222.89   19.31   0
   9   6   1  328.32   10.76   0
  10   5   1  266.56    9.47   0
  12   1   1  472.24   10.34   0
   7   9   2   35.18    9.03   0
   8   2   0  107.77    5.73   0
  11   4   1   28.07    5.75   0
   6   4   0  105.61    6.44   0
   8   7   1   24.91    7.28   0
  12   3   1  412.41   10.58   0
  -1   6   1 1869.71   16.46   0
   2   4   0 2246.08   17.53   0
   0   7   1 1351.26   17.50   0
   8   4   0 9931.25   44.18   0
  10   7   1  241.82   10.16   0
  11   6   1  117.02    7.81   0
   1   8   1 4902.26   35.82   0
   9   8   1  148.98    9.32   0
  10   2   0  190.90    7.25   0
  12   5   1  893.33   14.50   0
   4   6   0 5245.10   33.74   0
   6   6   0  432.66   11.62   0
   5  -5   4   20.20    6.15   0
   5   1   2   85.33    4.98   0
   2   6   2  146.38    6.28   0
   3   2   1 4320.89   20.44   0
   3   5   2 2935.90   20.79   0
   3   6   3  212.19    8.79   0
   5   3   4  499.80   11.71   0
   6  -1   3  232.95    7.61   0
   2   7   3  542.47   12.25   0
   4   5   3  236.10    8.10   0
   6  -3   3  215.47    7.39   0
   6  -2   4 3528.69   25.50   0
   6   0   4   23.91    5.21   0
   4  -1   1 5559.00   22.66   0
   6   1   3  143.61    6.48   0
   6  -4   4   55.96    5.72   0
   4  -3   1 7214.94   23.80   0
   6   2   4  360.08    9.37   0
   4   1   1 4276.93   20.73   0
   5   3   2   14.14    3.81   0
   6  -5   3   15.66    4.69   0
   6   0   2 1131.19   12.99   0
   4   6   4   57.08    7.23   0
   6   3   3  607.62   10.83   0
   5   5   4   14.47    5.73   0
   7  -2   3  519.07    9.93   0
   7   0   3  137.15    6.17   0
   6  -4   2   61.51    4.31   0
   6   2   2 2359.84   18.33   0
   7  -3   4   45.74    5.27   0
   7   1   4   38.81    4.99   0
   7  -4   3  454.74    9.32   0
   7   2   3 1336.75   15.20   0
   3   4   1 6469.62   25.44   0
   4   7   3  459.87   11.12   0
   5   6   3   14.37    5.14   0
   7   3   4   15.54    4.68   0
   4   3   1   87.87    4.29   0
   4   6   2   69.82    5.28   0
   5   0   1 9178.45   30.40   0
   6   5   3 1669.39   17.27   0
   7   1   2  389.72    8.21   0
   8   0   4    9.41    4.33   0
   4  -5   1  449.75    5.40   0
   6   4   2  481.53    8.97   0
   7  -3   2 1107.06   12.08   0
   7   4   3    6.03    4.40   0
   8  -3   3  311.35    8.17   0
   8   1   3 1131.90   13.90   0
   1   6   1    9.48    2.98   0
   5   2   1 2395.70   16.44   0
   5  -4   1 1584.03   11.17   0
   7   3   2 1913.78   16.83   0
   8   0   2 1598.70   15.56   0
   6  -1   1   12.17    3.06   0
   7  -5   2    2.91    3.08   0
   8  -2   2   54.64    4.43   0
   9  -2   3    0.07    4.57   0
   9   0   3  946.66   12.76   0
   6   1   1 1808.75   14.58   0
   8   2   2 1143.84   13.51   0
   6   7   3  332.24    9.13   0
   7   6   3 1485.83   16.49   0
   9   2   3   37.77    4.59   0
   6  -3   1  389.67    6.40   0
   5   7   2    3.60    4.14   0
   6   3   1   40.25    3.92   0
   7   0   1 1361.60   13.03   0
   8   4   2   31.25    4.47   0
   9   1   2  401.68    8.56   0
   9   4   3   19.65    4.46   0
  10  -1   3   86.26    5.42   0
  10   1   3   45.18    4.80   0
   7  -2   1   18.20    3.53   0
   7   2   1  502.59    8.69   0
   9  -3   2    4.66    4.03   0
  10  -3   3  867.02   11.95   0
   9   3   2 1102.49   13.57   0
  10   3   3  260.58    7.42   0
   6  -5   1 1897.77   12.05   0
   8   7   3  889.06   13.32   0
  10   0   2  406.78    8.79   0
   6   5   1   85.09    4.95   0
   7   7   2   15.66    5.19   0
   8   1   1    4.70    3.54   0
   8   6   2  712.79   11.71   0
   9   6   3   37.48    5.14   0
  10  -2   2  419.17    8.78   0
  10   2   2 1249.46   14.75   0
   7  -4   1 1788.51   13.16   0
   7   4   1    5.05    3.70   0
   8  -3   1  538.72    8.38   0
   8   3   1  525.73    9.48   0
  10   4   2 1447.63   15.78   0
  11  -1   2   14.21    4.81   0
  11   1   2   14.13    4.24   0
   4   0   0 8425.72   25.18   0
   9  -2   1 2492.07   18.20   0
   9   2   1  203.80    6.72   0
   4   2   0 7775.90   26.50   0
  11   3   2   43.45    4.92   0
   7   6   1   50.42    4.92   0
   6   7   1 1782.53   17.57   0
   8   8   2   39.33    6.31   0
   9   4   1    3.69    4.08   0
   9   7   2  304.49    8.54   0
  10   6   2  940.85   13.59   0
   4  -2   0 2448.09   12.55   0
  10   1   1  124.83    6.01   0
  11   5   2   24.19    4.61   0
   9  -4   1  496.58    8.22   0
  10   3   1  782.19   12.12   0
  12  -2   2  425.02    8.88   0
   6   2   0 1677.29   14.56   0
  10  -3   1    6.74    4.13   0
   6  -2   0  542.85    7.67   0
  11   2   1    4.14    4.27   0
   8   7   1   25.75    5.34   0
   6   4   0  104.82    5.27   0
  11  -2   1   85.58    5.27   0
   7   8   1  621.72   11.94   0
   8   0   0  100.04    5.02   0
  11   4   1   32.05    4.91   0
  12   1   1  524.12   10.43   0
  12  -1   1   47.64    5.09   0
   9   8   1  154.68    8.48   0
   6   6   0  410.12    9.32   0
  12  -3   1   94.72    5.96   0
  10   2   0  207.16    7.49   0
   8   6   0  455.00   10.68   0
  13  -2   1    2.49    4.53   0
  12   2   0  154.04    7.23   0
  12   4   0    7.37    5.42   0
  10  -4   0  106.85    5.71   0
  12  -2   0   35.12    5.16   0
   6   1  -1 1766.42   16.62   0
   7   2  -1  495.74   10.19   0
  10   8   0 1462.99   20.09   0
   7   0  -1 1379.86   15.07   0
   8   1  -1   -0.12    4.42   0
   8   3  -1  526.58   11.21   0
   7   4  -1    8.28    4.90   0
   5   0  -1 9155.20   34.44   0
   9   4  -1    6.43    5.68   0
   4   1  -1 4004.43   22.55   0
   4   3  -1   79.96    5.32   0
  11   2  -1    1.92    5.37   0
   7  -2  -1   18.45    4.00   0
  10   5  -1  286.18   10.30   0
  11   4  -1   32.04    6.19   0
   9   6  -1  312.20   10.73   0
  12   1  -1  533.71   12.44   0
   4  -1  -1 5444.32   24.92   0
   8   7  -1   23.79    6.92   0
  12   5  -1  983.32   16.70   0
   6  -3  -1  433.91    8.20   0
  10  -3  -1   11.82    5.55   0
  10   7  -1  246.34   10.74   0
   3   0  -1  923.31   10.63   0
  13  -2  -1    0.92    5.63   0
   2   1  -1  551.36    8.59   0
   8   2  -2 1065.31   17.01   0
   9   1  -2  378.69   11.18   0
   9   3  -2 1043.59   17.70   0
  10   2  -2 1249.44   19.02   0
   8   0  -2 1563.53   19.39   0
   8   4  -2   41.51    7.47   0
  10   4  -2 1326.57   20.26   0
  11   1  -2   16.32    6.47   0
  11   3  -2   42.70    7.33   0
   2   5  -1  668.41   11.45   0
   9  -1  -2   26.93    6.43   0
  11   5  -2   19.53    7.33   0
   6   0  -2 1029.04   15.41   0
  10   6  -2  804.89   17.37   0
  11  -1  -2   17.47    6.31   0
   5   3  -2   11.17    5.92   0
  10  -2  -2  449.95   12.06   0
   2  -1  -1   49.32    4.03   0
   8  -2  -2   57.21    6.32   0
   7   7  -2   10.46    8.30   0
   5  -1  -2 1740.07   19.11   0
   6  -2  -2  149.82    7.82   0
   9  -3  -2    0.57    5.63   0
   1   2  -1   48.66    4.74   0
   4   0  -2 1799.12   19.35   0
   7  -3  -2 1218.89   16.01   0
   2   7  -1   13.33    7.23   0
   5   7  -2    6.99    8.10   0
   3   3  -2  167.89    8.42   0
   9   2  -3   38.07    7.92   0
  10   1  -3   45.70    9.21   0
  10   3  -3  253.71   11.61   0
   5  -3  -2 3097.75   24.20   0
   8   1  -3 1125.69   19.36   0
   9   4  -3   22.70    8.36   0
   6  -4  -2   75.32    6.52   0
   7   4  -3   10.95    8.12   0
   1   6  -1   13.55    6.53   0
   7   0  -3  124.77    8.93   0
   2   2  -2  354.98   10.71   0
   6   1  -3  122.74    9.13   0
   2   4  -2 1197.26   18.56   0
   9  -2  -3    2.33    7.03   0
   5   2  -3  247.88   11.22   0
   7  -2  -3  555.32   14.15   0
   5   0  -3   14.79    7.26   0
  -4  -4   4  195.10    6.76   0
  -1  -2   3  749.08    8.74   0
  -2  -8   2   57.39    4.50   0
  -1   0   3   61.95    3.39   0
   0  -4   2 1861.85   13.67   0
  -4 -10   2  730.76   11.14   0
  -3  -8   3  349.39    8.17   0
  -3  -3   4  293.71    7.49   0
  -1  -7   2 1281.80   13.44   0
  -4  -9   3  375.05    8.63   0
  -4  -6   4   66.35    5.12   0
  -3 -10   1    3.28    3.88   0
  -2  -7   3  543.86    9.58   0
  -4 -11   1    9.97    4.49   0
  -3  -5   4  251.41    7.17   0
  -1  -6   3  214.69    6.37   0
  -2  -4   4  276.14    7.49   0
  -2  -2   4  263.80    6.88   0
   0  -3   3 4179.06   20.78   0
   0  -1   3   67.01    3.57   0
   1  -2   1  560.18    5.78   0
   1  -4   1 4362.13   18.42   0
   1  -3   2   13.42    2.58   0
  -3 -11   2  182.50    6.88   0
  -1  -9   2   26.75    4.14   0
   0  -5   3   19.58    3.43   0
   1  -1   2 4263.08   16.68   0
  -3 -10   3 1123.73   13.88   0
  -2  -9   3    1.21    4.03   0
  -2  -6   4 3529.68   22.80   0
   0  -6   0  502.61    6.18   0
   1  -5   2   86.61    4.15   0
  -1  -8   3   45.55    4.72   0
   0  -8   2 1602.37   15.45   0
  -1  -3   4   68.07    5.05   0
   1  -6   1 1770.34   13.36   0
  -1  -5   4   23.11    4.43   0
   0  -7   3  141.95    5.79   0
   1  -2   3  354.93    6.24   0
   1  -6   3  146.81    5.84   0
  -1 -10   3   98.58    5.76   0
   2  -4   2 2428.67   15.54   0
  -2 -12   2  389.57    8.89   0
  -1 -11   2    8.02    3.98   0
   0  -4   4  342.16    7.41   0
   1  -8   1    0.68    3.00   0
   0  -6   4   23.66    4.52   0
   0  -2   4 1260.24   12.85   0
   1   1   2 4103.53   13.78   0
   1  -8   3 1320.09   14.61   0
   1   0   3   67.54    3.56   0
   2  -5   1 2649.82   15.48   0
   2  -3   1 4263.24   17.10   0
   2  -3   3  232.98    5.47   0
   1  -5   4   72.37    4.58   0
   1  -3   4  716.66   10.05   0
   2  -7   3 1493.71   14.84   0
   1 -10   3   56.70    5.00   0
   1  -7   4   40.04    4.17   0
   3  -5   2   15.83    3.05   0
   1 -11   2    6.19    3.75   0
   2  -1   1   42.77    2.11   0
   2   0   2 4066.57   15.48   0
   3  -3   2  188.57    4.62   0
   2  -9   3   49.77    4.56   0
   3  -4   3 2101.54   15.44   0
   2  -4   4 1805.19   15.22   0
   3  -6   3  683.37    9.86   0
   2  -6   4  339.93    7.34   0
   3  -4   1   90.95    3.59   0
   3  -8   3  284.29    7.32   0
   3  -9   2 1074.13   12.82   0
   3  -2   3    1.55    2.41   0
   3  -1   2   29.55    2.40   0
   2  -6   0 1635.30   11.00   0
   4  -6   2  543.11    8.53   0
   4  -4   2  683.38    8.53   0
   2 -11   1   -1.56    3.67   0
   3 -10   3  293.46    7.68   0
   3  -5   4  489.31    8.31   0
   3  -2   1 2675.16   13.05   0
   3  -7   4   17.31    3.53   0
   4  -8   2   37.41    4.12   0
   4  -7   3    5.92    3.45   0
   2  -8   0  106.11    4.00   0
   3  -3   4  286.31    6.84   0
   4  -3   3 1213.28   11.32   0
   4  -9   3   25.52    4.10   0
   3   0   3 4172.63   18.80   0
   4  -6   4  409.19    7.59   0
   5  -6   3 1772.47   15.04   0
   5  -5   2 1014.49   10.78   0
   4  -4   4  178.72    5.48   0
   4  -3   1 6689.37   22.50   0
   5  -8   3   42.53    4.23   0
   5  -4   3  217.08    5.81   0
   4  -1   3   22.96    3.07   0
   5  -9   2  620.66    9.87   0
   5  -3   2 2795.78   16.03   0
   5  -6   1   84.00    3.96   0
   5  -5   4   15.31    3.33   0
   5  -2   3  884.61    9.72   0
   6  -7   3 1584.58   14.69   0
   6  -6   2 1497.77   13.52   0
   5  -4   1 1605.61   12.01   0
   6  -8   2  809.35   10.78   0
   3   1   2   11.29    2.12   0
   4   0   2 1708.91   11.22   0
   6  -9   3   37.52    4.07   0
   6  -4   2   70.95    3.61   0
   5 -10   1  245.72    6.25   0
   5  -3   4  230.18    6.26   0
   4  -6   0  105.59    3.61   0
   6  -3   3  192.44    5.48   0
   4  -8   0 9880.05   30.06   0
   5  -1   2 1640.49   11.61   0
   6  -7   1   55.40    3.71   0
   6  -5   1 2041.78   14.37   0
   7  -7   2   23.14    3.50   0
   5  -2   1  683.81    7.47   0
   6  -9   1  342.73    7.06   0
   6  -4   4   53.78    4.42   0
   7  -8   3  917.99   11.20   0
   7  -5   2    5.84    2.79   0
   4 -10   0  130.68    4.68   0
   4  -4   0 2247.37   12.71   0
   7  -9   2  308.87    7.19   0
   7  -4   3  472.90    7.79   0
   5   0   3   20.93    3.12   0
   6  -3   1  389.93    6.16   0
   6  -1   3  207.00    5.45   0
   7  -6   1 2020.83   15.00   0
   8  -7   3  292.99    6.52   0
   8  -8   2   45.15    3.98   0
   8  -6   2   66.83    3.99   0
   8  -5   3  515.16    8.02   0
   7 -10   1  253.84    6.35   0
   7  -2   3  534.20    7.86   0
   7  -4   1 1852.23   13.57   0
   8  -4   2  910.15   10.07   0
   6  -8   0  456.96    7.20   0
   6  -6   0  448.83    6.99   0
   8  -7   1  680.37    9.30   0
   8  -3   3  337.07    6.53   0
   4  -2   0 2285.28   12.26   0
   6   0   2 1059.34    9.93   0
   8  -9   1  161.03    5.40   0
   9  -7   2   40.33    3.62   0
   5   1   2   73.85    3.45   0
   7  -1   2 1205.38   10.75   0
   8  -5   1  157.46    4.83   0
   9  -5   2  449.92    7.72   0
   6 -10   0  565.96    8.05   0
   6  -1   1   13.45    2.40   0
   6  -4   0 5800.28   22.39   0
   7  -2   1   19.51    2.63   0
   8  -2   2   57.15    3.49   0
   9  -4   3  349.15    6.65   0
   8  -3   1  544.87    7.67   0
   9  -6   1  530.04    8.23   0
   8  -1   3   43.56    4.05   0
  10  -6   2  310.76    6.62   0
   9 -10   1    3.57    3.23   0
   3  -6  -1   49.35    2.39   0
   9  -4   1  503.99    7.72   0
   9  -2   3   -0.46    3.38   0
  10  -4   2  681.59    8.90   0
   8  -8   0 1114.37   11.28   0
  10  -7   1  598.20    8.86   0
   4  -7  -1    9.20    2.40   0
   6  -2   0  518.55    6.98   0
  10  -9   1   46.22    3.85   0
  10  -3   3 1016.19   10.52   0
   8 -10   0 1554.06   13.15   0
   8   0   2 1589.19   13.01   0
  10  -5   1  280.41    6.24   0
   7   1   2  391.83    6.85   0
   8  -1   1 4877.69   21.68   0
  11  -5   2  946.88   10.43   0
   8  -4   0  116.32    4.22   0
   9  -2   1 2389.94   15.66   0
  10  -2   2  420.60    7.15   0
  10  -3   1    6.03    2.78   0
  11  -6   1  318.57    6.68   0
   4   0   0 8416.56   24.53   0
   6  -7  -1   57.45    3.32   0
  11  -4   1    9.76    2.89   0
   8  -2   0 1918.10   14.06   0
  10  -8   0   80.28    4.14   0
  12  -5   1   39.51    3.49   0
   6   0   0  549.17    7.60   0
   9   1   2  392.12    7.47   0
  10  -4   0  108.21    4.51   0
  10  -1   1 1724.90   13.84   0
  10   0   2  425.02    7.42   0
   8   1   1    6.48    3.20   0
  11  -2   1   77.80    3.92   0
  12  -2   2  419.25    7.13   0
   8  -7  -1  716.95    8.89   0
   8   2   2 1078.67   11.38   0
  12  -3   1   92.51    4.29   0
  10  -2   0   86.85    4.24   0
   8   0   0   91.64    4.23   0
   9  -6  -1  548.77    8.21   0
  10   1   1  113.94    4.86   0
  12  -4   0 4815.97   23.85   0
  12   0   2  138.15    5.41   0
   9  -4  -1  528.43    8.11   0
  11   1   2   17.98    3.58   0
  13  -2   1    1.59    2.73   0
  10  -7  -1  610.48    8.53   0
  10   2   2 1177.73   12.66   0
   9   2   1  178.02    5.56   0
  10  -5  -1  294.78    6.43   0
  10   0   0 2867.49   18.86   0
  12  -2   0   32.37    3.53   0
   6  -1  -1   12.80    2.89   0
  11  -6  -1  303.12    6.81   0
   9  -2  -1 2385.80   16.98   0
   6   2   0 1495.92   13.32   0
   8  -1  -1 4803.39   23.91   0
  11  -4  -1   13.07    3.35   0
  12   1   1  429.11    7.95   0
  13   0   1  355.67    7.01   0
   4   2   0 7661.35   26.60   0
   8   2   0   96.54    5.15   0
  11   2   1    1.45    4.01   0
  12  -5  -1   39.40    3.74   0
  12   0   0 2824.15   19.23   0
   5   0  -1 9393.88   30.91   0
   7   0  -1 1307.89   12.84   0
  10  -1  -1 1633.87   14.89   0
  11  -2  -1   73.35    4.48   0
   9   0  -1  569.60    9.35   0
   7   4   1    3.81    3.71   0
   8   1  -1    5.90    3.60   0
   9   4   1    4.78    4.37   0
  12  -1  -1   41.72    4.66   0
  13   2   1   16.18    3.96   0
  11   0  -1   77.58    4.85   0
  13  -2  -1    0.68    3.15   0
  -1  -3  -2   37.52    7.76   0
  -8   0  -2 1481.24   28.69   0
  -7  -1  -2  388.59   16.73   0
   1  -3  -2   16.32    4.70   0
  -3  -2  -1 3927.41   28.32   0
  -8   0  -4   17.31   15.92   0
  -5  -3  -2   10.23    9.23   0
  -6  -3  -3  682.75   21.66   0
   1  -4  -3 1307.06   17.88   0
   3  -3  -2  192.81    5.40   0
   0  -4  -4  407.40   13.79   0
  -9  -1  -2  373.36   18.74   0
  -8  -2  -2 1120.47   25.17   0
  -2  -3  -1 2916.45   22.40   0
  -7  -3  -4   20.69   13.13   0
  -9  -2  -3   42.17   14.59   0
  -4  -3  -1   84.94    7.81   0
   0  -3  -1  874.97    9.99   0
  -7  -4  -3    2.22   13.62   0
  -1  -5  -4   28.18   10.16   0
  -8  -1  -1   -3.39    9.10   0
  -6  -4  -2  487.79   15.78   0
   2  -4  -2 2186.33   16.01   0
  -3  -5  -2 3101.97   28.39   0
  -5  -5  -4   21.06   11.19   0
  -1  -5  -2 1690.83   18.11   0
   1  -5  -4   76.87    9.18   0
  -5  -5  -2 1025.03   19.59   0
   2  -5  -3  275.03    8.32   0
  -9  -3  -2 1157.71   25.36   0
  -3  -4  -1 7342.70   37.34   0
  -1  -6  -3  230.13    9.64   0
 -10  -2  -2 1339.48   27.43   0
  -9  -4  -3   33.12   14.76   0
  -4  -6  -4   63.64   10.88   0
  -1  -4  -1 5136.08   25.95   0
   1  -5  -2   76.51    4.68   0
   0  -6  -4   29.90    8.72   0
  -5  -4  -1  481.46   12.57   0
   1  -6  -3  142.35    7.43   0
  -4  -6  -2   74.37    8.07   0
  -2  -6  -2  159.18    7.62   0
  -4  -7  -3  577.64   15.60   0
  -3  -7  -4   49.64   10.33   0
   0  -6  -2 1066.03   13.31   0
  -1  -7  -4   -0.28    8.42   0
  -2  -5  -1  764.21   12.27   0
   0  -7  -3  131.08    7.71   0
  -7  -4  -1    7.94    7.47   0
 -10  -4  -2 1608.25   28.74   0
  -3  -7  -2 1257.03   17.77   0
  -5  -7  -2    2.87    7.43   0
  -8  -6  -2  819.34   19.86   0
  -1  -8  -3   38.85    6.89   0
   2  -6  -2 2484.30   16.94   0
  -7  -7  -2   27.07    9.19   0
  -3  -6  -1  431.96   10.25   0
  -5  -6  -1 2058.79   23.45   0
  -4  -8  -2  973.68   17.21   0
  -9  -4  -1    1.52    9.00   0
  -8  -5  -1  818.72   18.75   0
  -2  -8  -2   54.14    5.95   0
  -1  -6  -1   13.22    4.05   0
  -6  -8  -2   73.62    8.86   0
   1  -8  -3 1163.04   14.68   0
  -7  -6  -1   59.72    9.99   0
  -2  -9  -3    3.62    5.90   0
  -6  -9  -3    1.92    8.23   0
   0  -8  -2 1509.82   15.26   0
  -2  -7  -1   21.53    4.77   0
   0  -9  -3  949.69   14.10   0
  -5  -9  -2  501.14   13.57   0
 -10  -5  -1  284.43   14.68   0
  -9  -6  -1  336.04   14.66   0
  -7  -9  -2   52.53    9.18   0
  -5  -8  -1  154.75    9.59   0
  -1 -10  -3   92.28    7.40   0
  -8  -7  -1   26.59    9.22   0
  -6  -4   0  109.11    7.87   0
  -4 -10  -2  722.05   14.38   0
  -6 -10  -2  342.63   12.40   0
  -1  -8  -1 4767.27   26.37   0
   2  -8  -2 1201.04   12.41   0
   1  -9  -2  379.70    8.43   0
  -5 -11  -2 1045.02   18.00   0
  -4  -6   0 5770.26   33.41   0
  -2  -9  -1 2347.16   20.46   0
   0 -10  -2  411.06    9.17   0
  -9  -8  -1  169.16   11.96   0
  -6  -6   0  414.48   12.23   0
  -8  -9  -1 1161.13   22.01   0
  -2  -6   0  535.70    9.68   0
  -1 -11  -2   16.51    5.36   0
   2  -7  -1  465.19    7.04   0
  -3 -10  -1    5.78    5.15   0
   0  -9  -1  581.04    9.66   0
  -7 -10  -1  665.70   16.68   0
  -8  -6   0  402.79   12.68   0
   3  -6  -1   44.48    2.89   0
  -2 -12  -2  392.13   10.02   0
  -4 -11  -1   11.47    5.78   0
  -4  -8   0  118.17    7.51   0
   1 -11  -2   10.09    4.98   0
  -2 -11  -1   73.02    5.89   0
  -8  -8   0 1082.52   20.04   0
   0 -12  -2  131.35    6.36   0
  -5 -12  -1   43.88    7.13   0
  -3 -12  -1   92.77    6.63   0
   1 -10  -1  118.85    5.28   0
   2  -9  -1  179.40    5.57   0
   0 -11  -1   74.77    5.17   0
   3  -8  -1  487.49    7.13   0
  -1 -12  -1   42.70    5.69   0
   0  -8   0   93.85    4.72   0
  -2 -10   0   94.87    6.69   0
   2  -6   0 1520.57   11.44   0
   1 -12  -1  430.16    9.09   0
   2 -11  -1    0.42    4.38   0
   3 -10  -1  685.21    9.42   0
   0 -13  -1  327.86    8.21   0
  -7  -6   1   54.50    7.73   0
  -6  -7   1 1847.93   22.10   0
  -3  -6   1  399.25    9.59   0
  -2 -12   0   33.49    5.50   0
   2  -8   0  109.06    4.53   0
  -7  -4   1    7.06    6.19   0
  -3  -8   1  577.75   12.02   0
  -2  -7   1   16.19    4.99   0
  -2  -5   1  727.99   11.06   0
  -8  -7   1   27.27    8.87   0
  -7  -8   1  658.26   15.63   0
  -6  -9   1  551.59   14.86   0
   0 -12   0 2854.17   21.31   0
  -2  -9   1 2536.86   22.70   0
  -1  -6   1   16.10    4.40   0
   2 -10   0  163.62    5.67   0
  -8  -9   1 1084.53   20.70   0
  -3 -10   1    5.23    6.01   0
  -7 -10   1  659.01   16.49   0
  -1  -4   1 5307.82   25.41   0
  -4 -11   1   11.85    6.64   0
   0  -7   1 1362.60   14.37   0
  -1 -10   1 1735.18   18.24   0
  -2 -11   1   85.97    6.69   0
   0  -9   1  605.37   10.58   0
  -5 -12   1   41.25    7.80   0
   1  -8   1    0.86    3.61   0
   1  -6   1 1870.34   15.49   0
  -1 -12   1   42.58    5.57   0
   0 -11   1   79.30    5.63   0
   4  -8   0 8869.14   27.31   0
  -2 -13   1    5.58    5.99   0
   0  -3   1  895.80   10.15   0
   4 -10   0  112.54    4.69   0
  -5  -7   2    9.15    7.78   0
  -6  -8   2   67.16    8.55   0
  -5  -9   2  463.73   13.53   0
  -4  -6   2   63.74    7.62   0
  -3  -9   2    5.30    6.51   0
   2 -11   1    2.79    3.77   0
   2  -5   1 2588.10   16.94   0
  -6 -10   2  334.28   13.66   0
  -2  -8   2   55.63    6.78   0
  -7  -9   2   46.41    9.13   0
  -7  -7   2   19.15    7.85   0
  -3 -11   2  182.32   10.30   0
   3  -8   1  472.06    7.97   0
  -2  -6   2  147.00    7.54   0
  -1  -9   2   23.73    6.14   0
   4  -4   0 2227.04   10.63   0
  -1  -7   2 1263.46   16.66   0
   3  -6   1   43.97    3.80   0
  -1 -11   2    9.60    5.56   0
   2 -13   1   16.49    4.27   0
   0 -10   2  417.63   10.40   0
   0  -8   2 1648.09   18.46   0
  -1  -5   2 1680.23   18.05   0
   0  -6   2 1123.98   15.02   0
   4  -9   1   -0.14    3.71   0
   0 -12   2  134.88    6.98   0
   1  -9   2  382.68    9.54   0
   1  -7   2  406.30    9.98   0
   4  -7   1    8.34    3.39   0
   1 -11   2   11.74    4.92   0
   2  -3   1 4174.62   20.11   0
  -5  -3   2   10.41    5.34   0
   1  -2   1  519.78    7.59   0
   2  -8   2 1152.21   14.43   0
   0  -4   2 1765.39   17.66   0
   1  -5   2   80.17    5.70   0
   2 -12   2  845.94   12.15   0
   2  -6   2 2529.88   20.52   0
   4  -5   1  470.70    7.42   0
   1   7  -4    2.71   10.90   0
   5  -1  -2 1629.18   14.71   0
   6   4  -4  442.38   15.19   0
   1   5  -4   14.78   10.86   0
   2   4  -4  251.57   14.32   0
   5   3  -4  542.13   16.21   0
   5   0  -3   25.62    7.25   0
  -3   2  -1 2578.83   21.63   0
  -2   1  -1   48.10    5.71   0
  -4   4  -2  608.59   17.23   0
  -1   2  -3  314.53   14.01   0
   0   1  -3   66.55    9.93   0
   4   2  -4 2109.63   29.57   0
  -4   7  -3    9.58   13.93   0
   1   3  -4   75.05   12.16   0
  -4   3  -1 7485.24   39.12   0
   1  -1  -2 4023.25   29.64   0
   1   0  -3   64.99    9.50   0
  -5   5  -2 1016.32   23.27   0
  -4   5  -3  891.58   25.87   0
   3   1  -4  848.56   21.55   0
   4  -1  -3   20.07    8.11   0
   5   1  -4   94.76   11.00   0
  -3   7  -4   19.18   18.02   0
  -1   3  -4  668.05   22.31   0
  -2   4  -4 1805.39   34.02   0
   0   2  -4 1301.57   27.40   0
   1   1  -4    0.78   13.00   0
  -5   6  -3 1823.77   35.31   0
  -3   1  -2   28.08    9.65   0
  -3   2  -3    5.43   11.25   0
  -3   5  -4  508.90   22.94   0
  -2   1  -3  758.23   20.71   0
  -4   2  -2 1273.10   23.39   0
  -4   3  -3 1262.15   27.96   0
  -2   0  -2 3985.63   35.20   0
  -1   0  -3   62.69   11.38   0
   2  -2  -2  354.22    9.98   0
   2   0  -4 1376.50   27.01   0
  -4   6  -4  460.87   23.42   0
  -1  -1  -2 3943.99   33.83   0
  -5   3  -2 3160.78   36.71   0
  -5   4  -3  230.95   19.53   0
  -2   2  -4  254.53   18.16   0
  -3   3  -4  292.80   19.94   0
  -1   1  -4   -2.70   13.12   0
   3  -2  -3    1.11    8.31   0
   0   0  -4  896.45   23.97   0
   3  -1  -4   84.90   12.04   0
   0  -2  -2 4159.80   33.58   0
  -6   4  -2   73.20   14.35   0
  -6   5  -3   20.74   17.08   0
  -4   1  -3   26.42   15.15   0
  -3   0  -3 4067.65   45.85   0
  -3   1  -4   65.90   16.16   0
  -2  -1  -3  352.06   16.91   0
  -2   0  -4 1223.39   29.67   0
  -3   0  -1  932.39   16.59   0
  -6   3  -3  202.93   19.36   0
  -5   1  -2 1874.49   30.51   0
  -5   3  -4  257.59   21.53   0
  -4   0  -2 1897.55   28.64   0
  -1  -2  -3  773.69   20.68   0
  -1  -1  -4   10.46   13.20   0
  -6   2  -2  152.48   16.06   0
  -6   4  -4   61.08   22.82   0
  -2  -2  -2  319.77   13.74   0
  -2  -1  -1  547.48   12.68   0
  -7   4  -3  523.36   27.79   0
  -4  -1  -3 1113.52   28.44   0
  -4   0  -4  357.24   21.30   0
  -3  -1  -4  653.50   24.77   0
  -6   1  -3  218.99   19.09   0
  -3  -2  -3  214.78   16.07   0
  -2  -2  -4  261.54   18.33   0
   1  -3  -4  828.01   22.03   0
  -7   3  -2 1184.81   29.04   0
  -6   2  -4 3581.11   53.54   0
  -1  -3  -2   27.27    9.12   0
  -2  -3  -3    2.71   13.37   0
  -1  -2  -1   46.12    7.25   0
  -7   2  -3  570.19   25.69   0
   1  -4  -3 1269.48   22.64   0
  -7   3  -4   45.07   22.10   0
   2  -4  -2 2277.24   21.46   0
  -6   0  -2 1058.03   26.48   0
  -5  -1  -4   90.51   18.09   0
  -4  -2  -2 2096.15   31.14   0
   2  -4  -4 2107.06   30.94   0
  -5  -2  -3  271.52   19.12   0
  -3  -3  -4  277.83   19.30   0
  -3  -3  -2  163.00   14.10   0
   0  -4  -4  377.40   18.06   0
  -7   1  -4    7.44   18.64   0
  -7   1  -2 1230.17   29.30   0
  -7   0  -3  142.05   19.28   0
   0  -3  -1  904.89   14.06   0
   2  -5  -3  302.87   12.40   0
  -2  -4  -2 1086.91   22.12   0
   0  -5  -3   20.86    9.72   0
  -3  -2  -1 3913.99   33.78   0
   1  -5  -4   83.71   14.23   0
  -6  -2  -4  378.33   23.79   0
  -6   1  -1   12.54   11.58   0
  -7  -1  -4   37.95   19.07   0
  -5  -3  -4  464.77   24.41   0
  -2  -5  -3  957.60   24.80   0
  -1  -5  -4   29.51   13.66   0
  -4  -4  -4  179.62   18.75   0
   1  -5  -2   82.43    8.02   0
  -6  -3  -3  610.63   26.13   0
  -7  -1  -2  384.02   19.57   0
  -5  -4  -3  895.04   28.18   0
  -2  -3  -1 2791.62   27.87   0
   3  -5  -2   11.34    5.05   0
  -8  -1  -3 1330.35   37.06   0
  -4  -4  -2  594.99   19.77   0
  -3  -5  -4  224.36   18.64   0
   1  -6  -3  151.45   11.45   0
   0  -6  -4   25.49   14.10   0
  -8   0  -2 1582.32   34.17   0
  -4  -5  -3  205.84   17.30   0
  -1  -6  -3  219.72   14.00   0
  -2  -6  -4 3558.22   45.51   0
  -6  -4  -4  454.45   24.12   0
  -3  -5  -2 2604.89   33.74   0
   1  -4  -1 4310.24   25.06   0
  -5  -5  -4   20.49   16.46   0
  -1  -4  -1 5094.07   34.73   0
   0  -6  -2 1127.19   18.49   0
  -7  -4  -3    2.31   16.65   0
  -4  -3  -1   85.89   11.48   0
  -8  -3  -3  271.40   22.31   0
  -6  -5  -3 1686.92   35.72   0
  -2  -6  -2  149.95   11.59   0
  -1  -7  -4    0.71   13.71   0
   0  -7  -3  145.66   12.16   0
   2  -6  -2 2416.64   20.73   0
  -8  -2  -2 1210.78   32.23   0
  -2  -7  -3  583.27   20.18   0
  -5  -6  -3   24.13   14.79   0
  -5  -5  -2  882.98   24.26   0
  -3  -4  -1 6829.89   47.26   0
  -3  -7  -4   46.05   14.09   0
  -9  -1  -2  409.35   24.76   0
  -4  -6  -2   66.07   12.91   0
  -4  -7  -3  556.78   21.39   0
   0  -5  -1 9205.28   42.00   0
  -2  -5  -1  787.60   16.89   0
  -1  -8  -3   48.43   11.62   0
  -1  -7  -2 1256.36   20.47   0
  -3  -7  -2 1247.20   24.93   0
   1  -7  -2  403.88   10.86   0
  -8  -4  -2   39.78   16.06   0
  -7  -5  -2  754.41   25.35   0
  -5  -4  -1  468.55   17.58   0
  -3  -8  -3  381.28   17.98   0
  -6  -7  -3  393.73   20.91   0
  -4  -5  -1 1661.74   26.85   0
   2  -5  -1 2608.98   16.95   0
  -5  -7  -2    5.76   13.81   0
  -5  -8  -3  601.90   22.79   0
 -10  -2  -2 1367.67   34.19   0
  -2  -9  -3    1.48   11.43   0
   0  -8  -2 1580.28   20.27   0
   0  -9  -3 1010.95   19.23   0
  -6  -5  -1   73.76   13.37   0
   1  -6  -1 1859.45   17.08   0
  -8  -3  -1  489.01   19.92   0
  -7  -7  -2   23.61   14.57   0
  -5  -6  -1 2003.13   32.05   0
  -6  -9  -3    3.75   13.12   0
  -6  -8  -2   72.62   14.42   0
  -2  -7  -1   17.73    8.23   0
  -3 -10  -3 1125.53   24.30   0
  -1 -10  -3   95.01   11.30   0
  -1  -9  -2   33.45    7.84   0
   0  -7  -1 1387.42   17.16   0
  -5  -9  -2  512.10   19.26   0
  -8  -5  -1  806.11   25.26   0
  -7  -6  -1   59.06   14.13   0
  -9  -4  -1   -1.14   16.18   0
  -8  -8  -2   41.21   18.15   0
  -6  -7  -1 1975.82   33.01   0
 -11  -5  -2   27.61   21.67   0
  -7  -9  -2   43.18   14.16   0
  -2 -10  -2  447.64   13.88   0
  -2  -4   0 2321.06   22.16   0
   0 -10  -2  411.85   11.35   0
  -6 -10  -2  358.21   17.73   0
   2  -7  -1  465.46    7.87   0
  -9  -6  -1  350.52   20.19   0
  -8  -7  -1   18.87   14.46   0
  -7  -8  -1  698.73   22.91   0
  -3 -11  -2  189.20   12.59   0
   1  -8  -1    2.91    4.50   0
 -10  -5  -1  293.72   19.54   0
  -6  -9  -1  559.65   20.05   0
  -1 -11  -2   11.47    7.50   0
  -4  -6   0 5297.13   41.26   0
   0  -9  -1  577.66   11.59   0
 -11  -4  -1   25.43   18.15   0
  -2  -6   0  515.19   12.50   0
  -8  -9  -1 1107.46   27.66   0
  -1 -10  -1 1716.89   20.10   0
  -2 -12  -2  393.17   12.75   0
 -11  -6  -1  138.05   17.87   0
  -7 -10  -1  613.34   20.63   0
  -2 -11  -1   73.18    8.89   0
   0  -6   0  552.21    9.69   0
  -8  -6   0  398.65   17.98   0
  -6 -11  -1  315.62   15.66   0
  -6  -8   0 2965.75   36.35   0
  -8  -8   0 1060.99   25.60   0
  -3 -12  -1   94.75    8.62   0
   0 -11  -1   75.38    6.73   0
 -10  -6   0  515.12   21.67   0
  -4 -10   0  113.07   10.78   0
   0  -8   0   85.15    5.33   0
  -6 -10   0  921.93   21.72   0
  -2 -10   0   86.17    8.26   0
 -10  -8   0 1654.10   31.36   0
  -8 -10   0   81.26   13.22   0
   2   8   2   48.16    8.25   0
   3   6   1  385.84    9.77   0
   6   5   1   87.43    5.88   0
   8   6   2  726.86   13.00   0
   8   7   3  905.80   15.55   0
   9   5   2  537.66   10.74   0
   9   2   1  180.46    5.96   0
   4   8   2  912.29   16.58   0
   7   7   2   19.37    6.11   0
   4   9   3  349.04   12.73   0
   5   6   1 1957.69   19.83   0
  11   3   2   42.93    4.73   0
   4   2   0 7760.73   26.16   0
   6   8   2   64.82    7.71   0
   6   9   3    4.12    8.73   0
   6   0   0  522.28    6.61   0
   8   5   1  849.80   12.81   0
  12   2   2  864.76   11.66   0
   2   7   1   23.72    5.58   0
   3   9   2    0.92    8.50   0
   4   7   1 1883.80   20.50   0
   7   6   1   53.74    6.01   0
  -1   6   1 1800.22   15.32   0
   9   7   2  280.73    9.26   0
  10   3   1  672.79   10.81   0
  10   6   2  819.55   13.05   0
   1   9   2   29.86    8.38   0
   5   9   2  450.90   13.17   0
   6   7   1 1949.43   21.11   0
   8   8   2   36.35    6.74   0
  11   5   2   17.35    4.59   0
  11   2   1    2.38    4.44   0
   3   8   1  561.81   13.16   0
   4   4   0 2183.91   16.78   0
   7   9   2   36.13    7.64   0
   5   8   1  148.85    8.47   0
   9   6   1  309.67    8.91   0
   2   4   0 2151.69   15.24   0
   4  10   2  687.85   15.99   0
   8   7   1   22.81    5.82   0
   2  10   2  422.69   14.29   0
   6   4   0  109.27    5.42   0
   6  10   2  310.79   12.51   0
   8   0   0   86.49    3.86   0
  11   4   1   27.18    4.67   0
   7   8   1  671.93   13.77   0
   8   2   0  113.26    4.77   0
   4   9   1  531.64   13.65   0
  12   3   1  382.73    8.67   0
   6   9   1  517.27   13.27   0
   4   6   0 5405.49   30.10   0
   5  11   2  911.42   18.94   0
   9   8   1  145.89    7.68   0
  10   7   1  239.54    8.46   0
  11   6   1  110.34    6.38   0
   6   6   0  448.07   10.08   0
   8   9   1  993.72   16.62   0
   5  10   1  282.53   12.26   0
   3  10   1   13.25    8.78   0
   8   6   0  450.20   10.30   0
  10   2   0  172.76    5.68   0
   7  10   1  592.21   14.45   0
  10   4   0  126.87    6.46   0
   4   8   0  110.75    7.39   0
   6   8   0 3022.14   26.60   0
   9  10   1   47.13    6.89   0
   4  11   1    4.56    8.30   0
   6  11   1  299.53   12.16   0
   8   8   0 1035.33   16.21   0
   2   8   0 1938.06   20.47   0
   2  11   1   85.94   11.01   0
  12   4   0    7.43    5.10   0
   5  12   1   47.46    9.51   0
  10   8   0 1491.45   18.42   0
   6  10   0  923.70   17.45   0
   4  10   0  111.62   10.00   0
  12   6   0  129.49    6.69   0
   8  10   0   77.83    8.05   0
   5   4  -1  475.14    8.84   0
   6   5  -1   77.43    5.64   0
   7   2  -1  484.21    8.16   0
   4   5  -1 1567.13   15.71   0
   5   6  -1 1937.96   18.93   0
   7   6  -1   48.31    5.66   0
   8   3  -1  511.15    8.93   0
   0   8   0   99.92    6.44   0
   9   4  -1    5.08    5.09   0
   3   4  -1 6644.17   28.83   0
   6   1  -1 1709.82   12.75   0
   6   7  -1 1913.83   20.32   0
   4   7  -1 1838.54   19.41   0
   8   1  -1    3.03    3.22   0
   8   7  -1   26.84    5.78   0
   9   2  -1  187.02    6.04   0
   3   6  -1  397.44    9.19   0
   5   8  -1  145.82    8.07   0
   6  12   0  373.82   13.62   0
   7   8  -1  641.38   13.47   0
  10   3  -1  704.42   10.81   0
  10   5  -1  280.16    8.33   0
   3   2  -1 3902.19   19.06   0
   4  12   0 5019.50   42.11   0
   2   5  -1  719.26   10.73   0
   6   9  -1  523.85   13.21   0
   9   8  -1  154.98    8.15   0
  10   7  -1  258.25    9.03   0
  11   4  -1   27.83    5.34   0
   8   9  -1  983.79   16.71   0
  11   6  -1  124.94    6.86   0
   2   3  -1 2733.81   17.07   0
   3   8  -1  547.28   12.10   0
   4   9  -1  508.97   12.93   0
   2   7  -1   17.40    5.27   0
   5   0  -1 9128.19   25.23   0
   7  10  -1  576.91   14.34   0
   0  10   0 3508.26   30.50   0
   2  12   0   39.12   11.85   0
   5  10  -1  282.04   11.47   0
  12   5  -1  861.94   12.80   0
   1   4  -1 5061.59   24.53   0
   6  11  -1  318.13   12.47   0
   2   9  -1 2468.25   25.04   0
   3  10  -1    7.35    7.35   0
   4  11  -1    7.04    8.24   0
   1   8  -1 5035.09   32.69   0
   5  12  -1   39.14   10.42   0
   6  -1  -1   14.67    2.31   0
   2   1  -1  506.14    6.67   0
   0   7  -1 1342.16   16.21   0
   2  11  -1   82.33   10.94   0
   6   6  -2 1366.67   17.62   0
   7   7  -2   22.35    6.19   0
   1  10  -1 1766.45   23.31   0
   3  12  -1   95.65   11.01   0
   5   5  -2  895.75   13.75   0
   6   8  -2   59.38    7.37   0
   8   4  -2   45.44    5.60   0
   8   8  -2   46.01    7.05   0
   9   5  -2  614.85   11.89   0
   9   7  -2  282.70    9.83   0
   4   6  -2   65.01    7.10   0
   7   3  -2 1989.69   18.22   0
   7   9  -2   36.73    7.58   0
  10   6  -2  942.72   15.08   0
   0   9  -1  624.09   14.25   0
   4   4  -2  626.45   11.20   0
   4   8  -2  878.73   16.13   0
  10   4  -2 1530.08   16.67   0
   0   3  -1  938.52   10.49   0
   3   7  -2 1095.47   16.74   0
   6  10  -2  290.15   11.97   0
  11   5  -2   24.48    6.43   0
   3   5  -2 2656.94   22.79   0
   6   2  -2 2430.71   18.83   0
   8   2  -2 1209.59   13.69   0
  -1   6  -1 1841.32   17.88   0
   3   9  -2    2.25    6.97   0
   4  10  -2  653.72   15.88   0
  -1   8  -1   -2.42    6.61   0
   1  12  -1   48.94   12.64   0
   2   6  -2  147.92    7.69   0
   5  11  -2  895.41   18.67   0
   2   8  -2   52.00    7.29   0
   3   3  -2  176.62    6.78   0
   7   1  -2  406.94    8.14   0
   2   4  -2 1174.07   14.98   0
   3  11  -2  172.99   12.65   0
   1   7  -2 1186.95   17.60   0
   2  10  -2  422.47   13.91   0
   5   1  -2   74.43    5.10   0
   1   5  -2 1687.20   18.88   0
   1   9  -2   23.78    8.04   0
   0   8  -2 1543.25   21.91   0
   2  12  -2  431.33   16.28   0
   6   7  -3  339.69   11.68   0
   7   6  -3 1567.88   20.52   0
   7   8  -3  287.69   10.98   0
   8   7  -3  922.27   16.33   0
  -2   9  -1  196.43   11.31   0
   0   6  -2 1087.85   16.65   0
   1  11  -2    7.90    9.87   0
   2   2  -2  326.24    8.30   0
   5   6  -3   17.27    6.70   0
   5   8  -3  485.76   13.88   0
   6   0  -2 1083.68   11.55   0
   6   9  -3    9.89    7.34   0
   8   5  -3   48.10    7.73   0
   9   6  -3   41.08    7.07   0
   1   3  -2   28.40    5.31   0
   4   7  -3  447.20   13.94   0
   0  10  -2  407.89   15.45   0
   4   9  -3  329.33   12.83   0
   7   4  -3    9.63    5.83   0
   4   5  -3  211.87    9.67   0
   0   4  -2 1812.30   19.25   0
   3   8  -3  312.18   12.33   0
   8   3  -3  286.46    9.76   0
  -1   7  -2  408.64   12.18   0
   4   0  -2 1891.21   15.39   0
   6   3  -3  634.41   12.83   0
  -1   2  -1  590.79    8.97   0
   2   7  -3  512.09   14.17   0
   2   9  -3    4.95    8.93   0
   3   4  -3 1181.08   17.86   0
   2   5  -3  862.79   16.41   0
   7   2  -3 1493.11   17.33   0
   5   2  -3  275.38    9.60   0
  -1  11  -2   10.86   11.43   0
   1   8  -3   39.18    9.46   0
   1  10  -3   86.09   12.25   0
   5  -1  -2 1842.30   14.28   0
  -2   8  -2 1230.86   21.32   0
   0   2  -2 4090.61   27.13   0
   1   1  -2 4076.23   25.47   0
   6   1  -3  153.56    7.67   0
  -2  10  -2 1219.72   25.09   0
  -1   3  -2   14.14    5.91   0
   0   7  -3  127.99   10.50   0
   0   9  -3  961.48   20.96   0
   1   4  -3   23.38    7.24   0
   0   5  -3   23.20    7.89   0
   4   1  -3 1174.25   16.01   0
   0  11  -3  525.21   19.08   0
  -1   8  -3 1138.11   22.52   0
   4   6  -4   53.08    9.02   0
   5   5  -4   16.24    7.99   0
  -3   7  -2 2023.35   26.71   0
  -1   6  -3  134.93   10.86   0
  -1  10  -3   53.48   13.86   0
   3  -1  -2   29.24    4.11   0
   3   7  -4   42.71    9.37   0
   6   4  -4  471.43   13.28   0
   1   2  -3  748.53   15.40   0
   5   0  -3   26.73    5.90   0
   0   3  -3 3969.49   33.48   0
   3   5  -4  208.49   11.69   0
   5   3  -4  497.11   14.34   0
   7   3  -4   20.22    7.57   0
  -3   5  -2   18.33    7.40   0
  -2   7  -3 1360.21   25.13   0
  -2   9  -3   50.24   13.95   0
  -1   4  -3 1079.04   19.57   0
   1   7  -4    0.86   10.99   0
   3   0  -3 4157.14   29.56   0
  -1   1  -2 4205.74   29.24   0
   1   5  -4   25.12   10.57   0
   6   2  -4  409.95   12.92   0
  -2   2  -2  362.93   10.97   0
   0   6  -4   28.38   10.31   0
   4  -2  -2 1209.45   11.74   0
   4   2  -4 1878.79   24.02   0
  -4   6  -2  514.66   16.23   0
  -3   8  -3  275.36   15.93   0
  -1   2  -3  374.25   12.81   0
   0   1  -3   66.04    8.20   0
   4  -1  -3   24.11    5.99   0
  -3   6  -3  605.10   18.39   0
   0   4  -4  298.64   14.92   0
   1   3  -4   72.20    9.67   0
   5   1  -4   85.53    8.48   0
  -2   1  -1   44.40    5.88   0
  -2   3  -3  214.56   11.80   0
  -1   5  -4   80.87   11.29   0
   3   1  -4  731.94   16.88   0
  -4   7  -3    2.03   14.29   0
   2  -2  -2  308.85    7.92   0
  -1   3  -4  616.29   18.96   0
   0   2  -4 1103.35   21.92   0
   4   0  -4  375.62   12.20   0
  -4   5  -3  893.92   22.26   0
  -2   4  -4 1640.47   28.43   0
  -3   7  -4   22.61   12.85   0
  -2   1  -3  744.42   17.62   0
  -1   0  -3   57.50    8.97   0
   2   0  -4 1233.81   21.08   0
   3  -2  -3    6.28    6.09   0
  -3   2  -3    5.14    9.21   0
  -2   0  -2 4177.34   31.69   0
   6   0   4   23.78    4.09   0
   6   1   3  137.45    5.40   0
   3  -4   1   83.32    2.44   0
   4   6   4   61.94    6.30   0
   6  -2   4 3579.10   22.13   0
   5   3   2   12.03    3.13   0
   6  -3   3  198.24    5.80   0
   6   2   4  351.29    7.84   0
   2   5   1  733.79    7.64   0
   4  -1   1 5424.66   19.29   0
   5   5   4   17.25    4.57   0
   6   3   3  631.91    9.60   0
   1   6   1   11.71    2.56   0
   4   1   1 4328.38   18.25   0
   6  -4   4   57.13    5.02   0
   6   0   2 1135.02   11.43   0
   3   4   1 7202.74   23.55   0
   6   4   4  435.99    8.71   0
   3   7   2 1125.07   11.66   0
   4   6   2   64.95    4.29   0
   4   7   3  513.78    9.48   0
   5   6   3   23.63    4.48   0
   6  -2   2  147.58    4.60   0
   6   2   2 2517.81   16.79   0
   7  -1   4    0.62    3.57   0
   7   0   3  136.66    5.23   0
   4  -3   1 6828.45   19.70   0
   7  -2   3  534.39    8.67   0
   7   2   3 1324.68   13.34   0
   4   3   1   89.05    3.90   0
   5   5   2  994.57   10.80   0
   7  -3   4   44.96    4.77   0
   7   3   4   16.60    3.68   0
   5   0   1 9302.51   26.97   0
   6  -4   2   66.21    3.19   0
   6   4   2  483.05    7.85   0
   7   4   3   12.14    3.55   0
   7   1   2  401.05    7.24   0
   8   1   3 1162.94   12.50   0
   5   2   1 2617.27   15.10   0
   8  -2   4    6.35    3.59   0
   7   3   2 1998.21   15.29   0
   8   3   3  247.96    6.38   0
   5   8   3  530.16    9.58   0
   6   7   3  358.33    7.95   0
   4   5   1 1598.56   12.03   0
   5   7   2    2.51    3.69   0
   7   6   3 1522.04   14.51   0
   6   1   1 1783.00   12.77   0
   6   6   2 1375.40   12.98   0
   8   0   2 1601.33   13.62   0
   6  -1   1    9.65    2.42   0
   8   2   2 1154.10   11.89   0
   9   2   3   42.21    3.88   0
   2   7   1   15.87    2.87   0
   8  -2   2   51.91    3.51   0
   9  -2   3    0.05    3.21   0
   4  -5   1  458.96    4.53   0
   5  -4   1 1574.82    9.58   0
   6   3   1   44.10    3.22   0
   8   4   2   35.32    3.75   0
   9   4   3   25.65    3.68   0
   6  -3   1  391.49    5.55   0
   7   0   1 1336.81   11.34   0
   9   1   2  383.47    7.37   0
  10   1   3   51.64    4.04   0
   7   2   1  512.46    7.61   0
   7   8   3  283.99    7.87   0
   8   7   3  874.78   11.49   0
   9   3   2 1125.80   12.21   0
  10  -1   3   82.98    4.47   0
   5   6   1 1905.99   14.17   0
  10   3   3  274.33    6.55   0
   6   5   1   86.11    4.08   0
   6   8   2   60.02    4.92   0
   7  -2   1   17.45    2.50   0
   7   7   2   15.70    3.68   0
   9   6   3   39.92    4.00   0
   7   4   1    8.49    3.33   0
   8   6   2  738.99   10.02   0
   9  -3   2    2.33    3.12   0
   8   1   1    1.42    2.82   0
  10   2   2 1271.49   12.90   0
   8   3   1  533.49    8.21   0
  10  -2   2  405.75    7.22   0
  10   4   2 1432.77   13.72   0
   7  -4   1 1811.13   11.54   0
   6  -5   1 1883.51   10.44   0
   6   7   1 1825.19   14.93   0
   7   6   1   57.74    3.97   0
   9   2   1  203.10    5.70   0
  11   1   2   13.95    3.43   0
   4   0   0 8259.89   21.81   0
   4   2   0 7720.43   22.70   0
   8   8   2   34.84    4.30   0
   9   7   2  299.69    7.04   0
  11  -1   2   15.74    3.39   0
  11   3   2   42.04    3.97   0
  10   6   2  951.76   11.42   0
   9  -2   1 2415.31   15.58   0
   9   4   1    4.86    3.37   0
  10   1   1  121.03    5.20   0
  11   5   2   22.10    3.60   0
  10   3   1  767.12   10.42   0
  12   2   2 1011.19   11.67   0
   6   2   0 1677.94   12.46   0
   8   7   1   27.99    4.57   0
   9   6   1  347.72    7.75   0
  12  -2   2  376.49    7.17   0
   7   8   1  660.20    9.99   0
   9  -4   1  479.37    6.95   0
  11   2   1    0.93    3.29   0
  10  -3   1    7.04    3.15   0
   6  -2   0  532.73    6.62   0
  11   4   1   31.29    3.85   0
  11  -2   1   81.63    4.45   0
   8   0   0  100.60    4.15   0
  12   1   1  499.22    8.72   0
   9   8   1  156.72    6.47   0
  11   6   1  134.23    5.97   0
  12  -1   1   45.26    4.43   0
   6   6   0  416.27    7.53   0
  13   2   1   23.00    3.76   0
  10   0   0 3478.56   20.71   0
  10   2   0  206.93    6.13   0
  11  -4   1    8.22    3.32   0
   8   6   0  461.85    8.64   0
  12  -3   1   87.93    4.59   0
  13  -2   1    0.36    3.34   0
  12   2   0  156.38    6.17   0
   8   8   0 1001.68   13.28   0
  12   4   0   10.96    4.02   0
  10  -4   0  109.44    4.54   0
  12  -2   0   39.18    4.06   0
  10   8   0 1573.72   16.69   0
   6   1  -1 1778.64   13.88   0
   6   3  -1   38.98    4.10   0
   7   2  -1  508.12    8.38   0
   5   2  -1 2402.16   15.70   0
   8   1  -1    2.58    3.23   0
   8   3  -1  535.99    9.15   0
   5   0  -1 9346.92   29.27   0
   4   1  -1 4035.35   18.87   0
   6   5  -1   86.28    4.76   0
  11   2  -1    5.68    3.93   0
   7   6  -1   50.82    4.68   0
  11   4  -1   33.49    4.72   0
   9   6  -1  326.79    8.57   0
  12   1  -1  542.42    9.92   0
   3   2  -1 3814.38   17.89   0
   4  -1  -1 5313.82   20.84   0
   8   7  -1   26.59    5.56   0
  11   6  -1  126.24    6.50   0
  13   2  -1   23.59    4.43   0
  10   7  -1  254.68    8.21   0
   3   0  -1  884.59    8.57   0
   6  -3  -1  427.84    6.75   0
  10  -3  -1    7.13    3.49   0
  11  -4  -1   12.06    4.18   0
   2   1  -1  563.13    6.90   0
   9   3  -2 1073.00   14.62   0
   4  -3  -1 7500.52   24.21   0
   8   2  -2 1086.69   13.97   0
   9   1  -2  381.01    8.86   0
  10   2  -2 1306.83   15.78   0
   8  -5  -1  157.83    4.97   0
   8   0  -2 1562.71   15.98   0
  10   4  -2 1356.51   16.62   0
  11   1  -2   14.99    4.65   0
  11   3  -2   43.46    5.56   0
   5  -4  -1 1710.42   12.12   0
   2   5  -1  666.99    8.70   0
   7  -1  -2 1183.50   13.53   0
  10   6  -2  809.80   13.77   0
   5   3  -2   12.78    3.95   0
   2  -1  -1   49.48    3.05   0
   5   1  -2   67.67    4.76   0
   7   7  -2   16.46    6.34   0
   9  -3  -2    7.23    4.46   0
   5  -1  -2 1656.82   15.36   0
  11  -3  -2  190.16    6.81   0
   7  -3  -2 1178.73   13.37   0
   4   0  -2 1753.73   15.80   0
  10  -4  -2  721.02   11.22   0
   1   4  -1 5330.42   22.60   0
   8  -4  -2  955.73   12.29   0
   5   7  -2    3.14    5.14   0
   3   1  -2   12.58    4.18   0
   5  -3  -2 2851.70   19.75   0
  10   1  -3   48.48    5.89   0
   4  -2  -2 1227.90   13.21   0
   8   1  -3 1058.58   15.39   0
   9   0  -3  956.13   14.81   0
   3  -4  -1   96.99    3.48   0
   6  -4  -2   71.36    4.57   0
   3  -1  -2   33.49    4.24   0
   7  -5  -2    4.84    4.03   0
   8  -1  -3   39.02    5.64   0
   9  -2  -3    4.20    4.92   0
   1   6  -1   12.49    4.16   0
   2   4  -2 1129.19   14.44   0
   5   2  -3  242.34    8.69   0
   2   0  -2 4425.87   25.33   0
  10  -3  -3 1082.83   14.59   0
   5   0  -3   21.93    5.14   0
   8  -3  -3  343.62    9.19   0
   4  -4  -2  700.70   10.11   0
   4   1  -3 1002.41   15.00   0
   9  -4  -3  379.57    9.36   0
   5  -2  -3  878.85   13.82   0
   6  -3  -3  193.32    7.64   0
  -8  -3   1  476.41   12.14   0
  -5  -8  -1  137.39    6.74   0
  -5  -2   1 2408.65   16.87   0
  -6  -9  -3    3.95    8.09   0
  -5  -9  -2  474.23   11.19   0
  -4  -6   0 5218.57   27.19   0
  -1  -6  -1   14.22    3.30   0
  -9  -4   1    4.91    7.58   0
  -8  -9  -1 1128.31   18.45   0
  -7  -4   1    8.61    5.93   0
  -6 -10  -2  318.13   10.23   0
  -3  -9  -2    6.60    5.07   0
  -8  -5   1  829.34   15.20   0
  -6  -8   0 2931.01   24.54   0
  -5  -4   1  497.11    9.27   0
 -10  -5   1  255.33   12.82   0
  -7 -10  -1  602.40   13.03   0
  -4  -3   1   83.93    4.17   0
  -6  -5   1   86.37    5.88   0
  -4 -10  -2  629.11   11.72   0
  -9  -6   1  337.60   12.05   0
  -7  -6   1   55.34    7.10   0
  -4  -8   0   97.75    5.37   0
  -3  -2   1 3889.17   16.90   0
  -5 -11  -2  916.91   14.71   0
  -8  -7   1   31.73    8.00   0
  -1  -8  -1 5059.41   25.96   0
  -8 -10   0   73.81    7.64   0
  -6 -11  -1  312.53    9.36   0
  -2  -9  -1 2288.88   18.72   0
   0  -7  -1 1386.18   12.62   0
  -6 -10   0  835.55   13.74   0
  -9  -8   1  169.51   10.99   0
  -7  -8   1  704.17   13.71   0
  -2  -8   0 1727.81   15.18   0
  -4  -7   1 1835.76   16.66   0
   1  -6  -1 1854.55   12.40   0
  -8  -9   1 1157.28   18.48   0
  -5 -12  -1   36.84    5.40   0
  -5  -8   1  142.92    6.59   0
  -3  -6   1  389.07    7.49   0
 -10  -9   1   -2.24    8.35   0
   0  -6   0  510.87    7.05   0
  -2 -11  -1   74.53    5.68   0
  -2  -5   1  698.59    8.70   0
  -1 -10  -1 1739.69   16.33   0
  -6 -12   0  334.62    9.24   0
   0  -9  -1  639.62    9.53   0
  -3 -12  -1   84.20    5.76   0
  -2 -10   0   84.36    5.07   0
  -4  -9   1  476.79    9.57   0
  -3  -8   1  517.02    9.04   0
  -5 -10   1  275.08    8.29   0
  -2  -7   1   19.04    3.39   0
   0  -8   0   93.56    4.37   0
  -6 -11   1  322.15   10.10   0
  -1  -4   1 5167.18   20.65   0
  -6  -4   2  474.40    9.51   0
   2  -5  -1 2504.20   11.46   0
  -6  -6   2 1416.44   16.98   0
  -1  -6   1   13.34    2.89   0
  -7  -7   2   18.08    6.16   0
  -3 -10   1    7.76    3.88   0
  -8  -8   2   40.61    8.40   0
  -5  -5   2  984.03   12.84   0
  -4 -11   1    6.36    4.17   0
  -2  -9   1 2225.28   17.53   0
  -1 -12  -1   38.58    4.57   0
  -5  -3   2   18.72    4.20   0
  -2 -13  -1    1.49    4.43   0
  -5 -12   1   46.48    5.35   0
  -5  -7   2    9.30    4.89   0
  -1  -8   1 4604.99   23.30   0
   1 -10  -1  117.34    5.31   0
  -7  -9   2   48.93    7.94   0
  -4  -6   2   75.18    5.49   0
  -4  -4   2  671.04    9.77   0
   0  -5   1 9338.72   28.42   0
   0  -7   1 1256.77   11.60   0
  -5  -9   2  487.49   10.91   0
  -4  -8   2  987.87   13.69   0
  -3 -12   1   91.63    5.36   0
  -2 -11   1   77.23    4.94   0
  -1 -10   1 1625.00   15.21   0
  -6 -10   2  335.09   10.15   0
  -3  -7   2 1240.46   14.34   0
  -3  -5   2 3088.62   20.34   0
   2  -9  -1  198.72    5.47   0
   0  -3   1  955.52    8.43   0
   0 -12   0 3351.28   22.80   0
   0  -9   1  578.75    8.83   0
  -4 -10   2  730.41   12.39   0
   2  -8   0  114.32    4.17   0
  -5 -11   2 1021.36   14.98   0
  -3  -3   2  176.51    5.39   0
  -1 -12   1   45.69    4.99   0
   1  -6   1 1683.70   12.58   0
  -2 -13   1    0.93    3.67   0
  -2  -4   2 1285.91   12.61   0
   0 -11   1   83.70    5.10   0
   1  -8   1    2.83    2.76   0
   2 -10   0  189.52    5.80   0
   3  -6  -1   45.28    2.40   0
  -2 -10   2  431.41    9.00   0
  -1  -7   2 1306.51   13.68   0
   1  -4   1 4363.98   18.49   0
   3  -8  -1  534.49    6.93   0
   1 -10   1  112.30    4.89   0
  -1  -9   2   32.10    4.20   0
   0 -13   1  374.70    8.60   0
   2  -7   1  468.06    7.17   0
  -2 -12   2  398.16    8.68   0
  -1 -11   2   13.43    4.39   0
   0  -8   2 1655.82   15.04   0
   2 -12   0  138.48    5.74   0
   2  -9   1  182.30    5.36   0
   2  -5   1 2515.50   14.70   0
   0 -10   2  404.21    8.18   0
  -4  -7   3  498.96   11.27   0
  -2  -2   2  312.42    5.98   0
  -1  -3   2   28.07    3.34   0
  -4  -9   3  392.63   10.24   0
   1  -9   2  380.03    7.78   0
   1  -7   2  407.41    7.77   0
  -3  -8   3  353.55    9.97   0
   0 -12   2  128.52    5.45   0
   3  -8   1  478.99    7.45   0
   1  -2   1  572.61    6.50   0
   3  -6   1   47.74    3.17   0
   4  -8   0 9959.44   29.79   0
  -3 -10   3 1088.67   15.07   0
  -3  -6   3  189.94    7.80   0
   1 -11   2   13.63    3.60   0
   1  -5   2   83.87    4.36   0
   2 -13   1   17.18    4.00   0
   4 -10   0  124.84    5.08   0
  -2  -9   3    4.62    4.93   0
  -2  -7   3  560.82   11.10   0
   4  -6   0  106.01    3.51   0
   2  -8   2 1161.91   12.31   0
   2  -3   1 4228.21   17.94   0
   3 -12   1  394.20    8.39   0
   2 -10   2 1170.63   12.62   0
  -1 -10   3   91.20    6.49   0
  -1  -8   3   52.55    5.36   0
   2  -6   2 2553.57   17.65   0
   4 -12   0    9.55    4.27   0
  -2  -5   3  878.98   12.55   0
   3  -4   1   83.33    3.61   0
   4  -7   1    6.30    2.63   0
  -1  -6   3  218.89    7.37   0
   2 -12   2  867.88   11.11   0
   4 -11   1   25.36    3.79   0
   0  -9   3 1029.17   13.58   0
   3  -9   2 1049.93   11.83   0
   0  -7   3  135.42    6.37   0
   3  -7   2 1964.69   15.63   0
   0  -2   2 3928.29   19.98   0
   2  -4   2 2384.01   16.80   0
   4  -5   1  471.62    6.83   0
   4  -4   0 2126.74   11.15   0
   5 -10   1  262.26    6.58   0
  -1  -4   3   18.29    4.71   0
   0  -5   3   22.11    4.58   0
   3  -5   2   14.67    3.43   0
   4 -10   2 1261.05   12.88   0
   4  -8   2   36.03    4.11   0
   1  -6   3  144.59    6.43   0
  -2  -3   3    2.21    4.59   0
   2  -9   3   42.30    4.66   0
   5 -12   1  856.23   11.04   0
   4  -6   2  501.00    8.31   0
   5  -9   2  520.69    8.76   0
   6  -8   0  398.02    6.40   0
   3 -10   3  263.10    7.01   0
   3  -8   3  251.95    7.28   0
   6 -11   1  110.45    5.34   0
   6  -9   1  303.74    6.48   0
   1  -4   3 1173.86   14.08   0
   3  -2   1 2919.05   15.59   0
   2  -5   3  301.77    8.15   0
   4  -3   1 7061.61   24.76   0
   0  -3   3 3761.69   23.47   0
   2  -2   2  345.15    7.28   0
   3  -6   3  673.69   11.05   0
   3  -3   2  182.76    5.66   0
   6  -6   0  392.15    5.78   0
   2  -1   1   44.00    3.16   0
   4  -9   3   25.24    4.11   0
   4  -4   2  695.54    9.69   0
   5  -4   1 1614.68   12.27   0
   0  -8   4   12.30    6.37   0
   4  -7   3    4.52    3.97   0
   5  -5   2 1001.02   11.44   0
   7 -10   1  238.29    6.42   0
   7  -8   1   21.38    3.63   0
   0  -6   4   25.73    5.80   0
   1  -7   4   40.54    5.93   0
   5  -8   3   41.83    4.45   0
   6  -6   2 1390.95   13.30   0
   2  -3   3  232.37    7.21   0
   7  -6   1 1815.81   13.48   0
   4  -2   0 2274.82   11.32   0
   5  -6   3 1851.57   17.15   0
   7  -7   2   17.78    3.80   0
   1  -2   3  325.05    7.84   0
   6  -9   3   34.90    4.00   0
   8  -9   1  135.92    5.23   0
   1  -5   4   76.39    6.37   0
   2  -6   4  389.42    9.90   0
   4  -2   2 1306.65   13.38   0
   5  -3   2 3140.34   20.28   0
   6  -4   0 5315.44   18.81   0
   3  -7   4   19.79    5.26   0
   6  -7   3 1537.06   15.26   0
   6  -4   2   75.24    4.54   0
   8  -7   1  615.83    8.38   0
   5  -2   1  769.74    9.06   0
   6  -3   1  398.59    6.72   0
   7  -5   2    4.50    3.42   0
   0  -1   3   58.56    5.33   0
   7  -8   3  865.75   11.14   0
   3  -5   4  521.89   11.02   0
   3  -2   3    1.88    4.83   0
   4  -1   1 5455.44   22.83   0
   2  -4   4 1710.39   18.40   0
   4  -6   4  469.35   10.25   0
   7  -6   3  372.95    8.21   0
   8  -5   1  140.06    4.51   0
   9  -8   1  913.78   10.35   0
   2  -1   3  724.47   11.22   0
   7  -3   2 1248.66   13.45   0
   8  -7   3  281.89    6.94   0
   9  -7   2   38.61    3.83   0
   3   0   1  892.30    9.55   0
   4  -4   4  175.83    8.45   0
   5  -5   4   17.42    5.79   0
   5  -1   2 1864.75   16.45   0
   7  -4   3  545.72   10.15   0
   8  -4   2  920.89   11.31   0
   3  -3   4  274.24    8.78   0
   8  -5   3  531.77    9.53   0
   4  -1   3   21.89    4.95   0
   8  -3   1  529.72    8.00   0
   1   0   3   54.22    5.06   0
   2  -2   4  226.57    8.73   0
   4   0   2 1852.72   16.35   0
   6  -2   0  505.58    6.40   0
   6  -1   1   14.08    3.30   0
   9  -6   3    7.61    3.98   0
   8  -4   0  102.89    3.69   0
   5  -3   4  238.21    8.51   0
   6  -4   4   59.39    5.76   0
   1   1   2 4066.83   20.70   0
   3   0   3 3779.70   24.91   0
   4  -2   4  255.46    8.67   0
   5   0   1 9382.26   31.92   0
   7  -2   3  567.49   10.72   0
   8  -3   3  349.83    8.54   0
   7   7   2   19.64    5.70   0
   9   0   1  608.60    8.76   0
   9   5   2  545.28   10.59   0
   5   6   1 1964.89   19.34   0
  11   1   2   16.36    4.02   0
   9   2   1  188.17    6.37   0
   2   7   1   17.35    6.13   0
   6   9   3    4.97    7.46   0
   3   9   2    5.39    7.19   0
  11   3   2   36.85    4.68   0
   4   2   0 8275.76   27.18   0
   5   9   2  442.20   12.75   0
   7   6   1   55.26    5.96   0
   9   7   2  290.07    9.18   0
  10   1   1  119.11    5.25   0
  10   6   2  910.33   13.58   0
   6   7   1 2002.18   20.93   0
   8   8   2   35.67    6.65   0
  12   2   2  929.99   12.31   0
   3   8   1  525.18   12.64   0
   6   0   0  544.43    6.96   0
  10   3   1  710.26   11.07   0
  11   5   2   19.18    4.77   0
   1   8   1 4802.47   31.46   0
   4   4   0 2256.19   17.18   0
   4  10   2  633.16   15.43   0
   2   4   0 2163.07   15.22   0
   9   6   1  334.64    9.54   0
   6  10   2  313.85   11.85   0
   8   7   1   26.45    5.73   0
  11   2   1    2.03    4.50   0
   6   4   0  112.02    5.54   0
   7   8   1  688.54   13.87   0
   4   9   1  499.10   13.59   0
   2   9   1 2359.70   24.76   0
  11   4   1   28.27    4.85   0
   8   2   0  116.06    5.06   0
   4   6   0 5454.53   30.45   0
   5  11   2  876.29   18.19   0
   8   0   0   98.24    4.23   0
  10   7   1  251.74    8.85   0
  12   3   1  417.41    9.37   0
   8   9   1 1023.03   17.52   0
   3  10   1    5.35    8.53   0
  12   5   1  905.51   13.06   0
  10   2   0  202.91    6.39   0
   4  11   1   12.95    9.50   0
   6   8   0 3102.35   27.30   0
  10   4   0  133.53    6.61   0
   6  11   1  302.10   12.48   0
   0   6   0  537.65    8.73   0
   2   8   0 1907.59   20.20   0
   8   8   0 1098.83   17.08   0
   5  12   1   37.60   10.01   0
  10   8   0 1635.27   19.87   0
  12   4   0    3.57    5.53   0
   4  10   0  105.60   10.15   0
   8  10   0   78.91    9.40   0
  12   6   0  147.95    7.79   0
   5   4  -1  493.40    9.66   0
   6   3  -1   45.45    4.92   0
   0   8   0   97.73    6.65   0
   6   5  -1   82.18    5.97   0
   7   4  -1    5.73    4.37   0
   2  10   0   82.92    8.41   0
   4   3  -1   96.99    5.05   0
   4   5  -1 1599.87   16.40   0
   5   2  -1 2430.15   16.99   0
   5   6  -1 1944.08   19.59   0
   7   2  -1  494.40    8.85   0
   7   6  -1   56.44    6.26   0
   8   3  -1  530.39    9.98   0
   6   7  -1 1935.30   21.31   0
   3   4  -1 6830.61   30.13   0
   6   1  -1 1852.74   14.29   0
   9   4  -1    4.74    4.85   0
   3   6  -1  377.13    9.64   0
   4   7  -1 1830.98   19.78   0
   6  12   0  323.23   14.31   0
   8   7  -1   22.20    6.13   0
   9   2  -1  202.43    6.76   0
   9   6  -1  351.72   10.09   0
   5   8  -1  142.45    8.41   0
   7   8  -1  651.49   14.04   0
   8   1  -1    1.17    3.75   0
  10   3  -1  754.24   12.03   0
   4  12   0 4550.07   40.13   0
   2   5  -1  710.74   10.91   0
   3   2  -1 3982.73   20.09   0
   9   8  -1  158.08    8.63   0
   7   0  -1 1379.30   11.80   0
   8   9  -1 1011.53   17.39   0
  11   4  -1   28.26    5.35   0
  11   6  -1  128.85    7.30   0
   2   3  -1 2641.87   17.28   0
   7  10  -1  563.76   14.57   0
  11   2  -1    2.87    4.63   0
  12   5  -1  965.55   14.11   0
   1   4  -1 5006.84   24.76   0
   2   9  -1 2260.66   24.28   0
   3  10  -1    7.51    7.53   0
   4  11  -1    9.14    9.82   0
   1   8  -1 4894.20   32.11   0
   6  -1  -1   11.56    2.72   0
   2   1  -1  535.18    7.16   0
   5  12  -1   44.44    9.88   0
   7   5  -2  721.80   13.19   0
   8   6  -2  768.60   14.63   0
   0   5  -1 9181.02   35.07   0
   0   7  -1 1287.58   15.95   0
   6   6  -2 1350.65   17.98   0
   7   7  -2   18.80    6.43   0
   8   4  -2   39.06    6.35   0
   1   2  -1   41.97    3.79   0
   2  11  -1   74.81   10.81   0
   5   5  -2  889.63   14.19   0
   5   7  -2    4.80    5.94   0
   6   4  -2  484.18   10.55   0
   6   8  -2   61.17    7.61   0
   8   8  -2   36.67    7.28   0
   9   7  -2  323.49   10.72   0
   1  10  -1 1695.90   22.48   0
   3  12  -1   85.72   10.89   0
   4   6  -2   65.21    7.31   0
   7   9  -2   39.46    7.83   0
  10   6  -2 1026.26   15.85   0
  10   4  -2 1586.85   17.89   0
   0   9  -1  610.52   13.75   0
   4   4  -2  606.46   11.40   0
   4   8  -2  820.39   15.71   0
   5   3  -2   12.12    4.62   0
  11   5  -2   28.30    6.00   0
   3   7  -2 1066.42   16.54   0
   6   2  -2 2571.22   20.14   0
   8   2  -2 1240.97   14.52   0
   0   3  -1  928.90   10.40   0
   3   5  -2 2572.57   22.68   0
  10   2  -2 1366.38   15.51   0
   3   9  -2    3.55    7.25   0
   5  11  -2  818.80   17.94   0
   7   1  -2  414.88    8.74   0
  -1   6  -1 1851.44   17.38   0
   3   3  -2  173.81    6.84   0
   4   2  -2 2164.76   18.36   0
  -1   8  -1   -3.14    6.11   0
   2   8  -2   48.42    7.61   0
   2   4  -2 1131.20   14.83   0
   5   1  -2   80.95    5.05   0
   3  11  -2  150.41   12.38   0
   2  10  -2  381.80   13.35   0
   4  12  -2   32.72   10.45   0
   1   5  -2 1689.21   18.66   0
   1   9  -2   21.20    8.74   0
   6   0  -2 1148.51   12.51   0
   7   6  -3 1545.51   20.50   0
   8   7  -3  936.27   16.49   0
   2   2  -2  313.21    8.54   0
   6   7  -3  328.27   11.51   0
   7   8  -3  268.92   10.88   0
   8   5  -3   44.85    6.88   0
   9   6  -3   39.50    6.88   0
   3   1  -2   14.14    4.30   0
   5   6  -3   13.05    6.86   0
   5   8  -3  472.82   13.65   0
   6   5  -3 1615.88   20.39   0
   6   9  -3    3.21    7.15   0
   7   4  -3   -1.35    6.72   0
   0   8  -2 1547.34   20.86   0
   1   3  -2   25.01    5.20   0
   4   7  -3  461.85   13.69   0
   9   4  -3   26.49    6.27   0
   1  11  -2   12.40    9.46   0
   4   0  -2 1848.80   15.74   0
   5   4  -3  871.29   15.19   0
   8   3  -3  279.40    9.77   0
   4   5  -3  211.26    9.48   0
   4   9  -3  313.24   12.48   0
   6   3  -3  642.24   12.86   0
   0   4  -2 1777.68   18.63   0
   0  10  -2  390.17   14.70   0
   3   6  -3  185.30    9.58   0
   7  -1  -2 1321.60   12.37   0
   7   2  -3 1462.24   17.81   0
   3  10  -3  865.54   19.26   0
   4   3  -3 1967.17   21.54   0
  -1   7  -2  417.23   12.27   0
   3   4  -3 1161.23   17.41   0
   5  -1  -2 1812.10   14.66   0
  -1   9  -2  365.46   13.89   0
   2   5  -3  843.09   15.73   0
   2   9  -3   -1.58    8.29   0
  -1   5  -2   79.23    7.05   0
   6   1  -3  145.25    7.60   0
   8   1  -3 1337.46   15.89   0
   1   1  -2 4034.63   24.81   0
   1   8  -3   40.68    8.49   0
   0   2  -2 4248.07   26.72   0
   2   0  -2 3909.23   23.20   0
   2   3  -3    3.79    5.83   0
   1  10  -3   83.70   10.61   0
   1   4  -3   18.53    6.57   0
   4   1  -3 1118.20   15.48   0
  -2   6  -2 2520.97   25.24   0
  -1   3  -2   11.10    5.39   0
   0   7  -3  121.30    9.68   0
   7   0  -3  138.02    6.63   0
   0   5  -3   25.60    8.27   0
  -3   6  -1   49.86    5.98   0
   4   6  -4   48.66    8.17   0
   5   0  -3   27.06    5.01   0
   5   5  -4   10.80    7.05   0
   6   4  -4  417.86   12.22   0
   3   7  -4   42.61    8.32   0
   7   3  -4   17.36    6.77   0
  -2   4  -2 2263.53   22.29   0
  -1   6  -3  125.66   10.54   0
  -1   8  -3 1085.32   21.32   0
   1   2  -3  710.25   13.86   0
   2   1  -3  325.35    9.78   0
   0   3  -3 3852.39   31.21   0
   3   0  -3 3984.56   28.08   0
   4  -2  -2 1205.93   11.78   0
   6  -1  -3  220.99    7.59   0
   6   2  -4  363.18   11.60   0
  -3   7  -2 1962.09   24.33   0
  -1   4  -3 1047.92   17.96   0
   4  -1  -3   17.80    4.83   0
  -3   5  -2   19.38    7.41   0
  -2   7  -3 1296.64   22.40   0
  -1   1  -2 4241.24   27.32   0
   1  -1  -2 3788.36   23.37   0
   1   5  -4   21.19    8.04   0
   7   1  -4   38.80    6.87   0
  -2   5  -3  270.14   12.48   0
  -2   9  -3   37.14   12.44   0
   5   1  -4   83.18    7.65   0
  -2   2  -2  350.72    9.84   0
   0   1  -3   57.64    7.77   0
   0   8  -4   11.62    9.27   0
  -1   2  -3  337.07   11.76   0
   1   0  -3   60.65    6.51   0
   2   2  -4  232.65   10.46   0
   6   0  -4   28.24    7.27   0
   2  -1  -3  724.15   12.85   0
   5  -2  -3  897.20   12.46   0
  -3   3  -2  193.76    9.49   0
  -3   8  -3  237.73   14.98   0
  -2   3  -3  214.64   10.25   0
  -1   7  -4   35.98    9.81   0
   4   0  -4  323.68   11.43   0
  -3   6  -3  570.95   16.39   0
  -4   6  -2  513.33   14.21   0
  -2   1  -1   48.78    4.50   0
  -3   4  -3 2019.44   26.45   0
   0   2  -4 1014.16   19.11   0
   1   1  -4    4.62    7.20   0
   3  -2  -3    4.91    4.64   0
   5  -1  -4   26.03    7.24   0
  -2   8  -4 1346.24   25.01   0
  -4   4  -2  706.53   15.10   0
  -1   0  -3   71.40    7.59   0
  -4   7  -3    1.06   12.16   0
  -2   1  -3  735.98   15.51   0
   0  -1  -3   68.27    6.98   0
   3  -1  -4   68.92    7.57   0
  -2   0  -2 4227.90   28.65   0
  -1  -1  -2 4069.27   26.66   0
  -6  -4  -4  475.64   26.80   0
   1  -5  -2   84.49    7.13   0
  -8  -3  -3  284.27   25.16   0
  -4  -3  -1   82.81   12.52   0
  -3  -5  -2 2912.62   36.01   0
  -9  -1  -2  360.91   26.03   0
  -6  -5  -3 1767.70   38.39   0
 -10   0  -2  389.22   27.04   0
  -4  -6  -4   60.99   16.87   0
  -1  -4  -1 5086.37   33.06   0
  -3  -4  -1 7056.57   48.04   0
  -5  -6  -3   17.71   15.38   0
  -2  -6  -2  164.50   11.95   0
  -8  -1  -1    3.77   14.04   0
   0  -6  -2 1135.33   16.70   0
  -4  -6  -2   79.12   13.90   0
  -2  -7  -3  581.23   18.99   0
  -9  -3  -2 1091.89   33.37   0
  -8  -5  -3   51.02   19.38   0
   1  -4  -1 4080.57   21.36   0
  -7  -5  -2  730.40   25.84   0
  -5  -4  -1  511.65   18.40   0
   0  -7  -3  143.51   10.55   0
  -7  -6  -3 1691.99   37.48   0
  -6  -6  -2 1473.87   31.95   0
  -2  -5  -1  800.61   16.35   0
 -11  -1  -2   16.96   20.65   0
  -4  -5  -1 1687.34   26.34   0
  -1  -7  -2 1297.00   18.53   0
  -1  -8  -3   47.04   10.04   0
 -10  -4  -2 1584.29   38.22   0
  -9  -6  -3   45.95   17.46   0
  -8  -7  -3 1060.97   31.90   0
  -8  -6  -2  772.02   26.87   0
  -6  -5  -1   76.24   13.35   0
  -3  -6  -1  432.46   14.59   0
  -7  -7  -2   15.51   14.54   0
  -2  -8  -2   62.81    9.12   0
  -1  -6  -1   18.61    6.45   0
  -9  -4  -1    4.42   14.55   0
  -8  -5  -1  782.19   25.47   0
  -6  -8  -2   74.73   13.12   0
  -2  -9  -3    1.96    9.74   0
 -10  -3  -1  642.71   25.36   0
 -11  -5  -2   27.86   18.41   0
  -7  -6  -1   55.32   13.17   0
  -6  -9  -3   12.30   12.65   0
   0  -8  -2 1515.27   17.47   0
  -4  -7  -1 1976.14   27.11   0
  -8  -8  -2   37.56   14.26   0
  -6  -7  -1 2006.21   31.95   0
  -3 -10  -3 1088.81   21.41   0
 -10  -5  -1  280.60   20.34   0
  -7  -9  -2   53.98   13.55   0
  -4  -4   0 2301.93   25.70   0
  -1  -9  -2   20.95    6.98   0
 -11  -4  -1   27.78   19.39   0
  -8  -7  -1   23.38   15.39   0
   0  -7  -1 1382.44   14.82   0
  -4 -10  -2  741.91   18.30   0
  -2 -10  -2  393.41   12.11   0
  -1  -8  -1 4663.76   29.38   0
 -11  -6  -1  115.84   20.18   0
  -6  -9  -1  563.92   18.46   0
  -9  -8  -1  169.14   16.80   0
  -6  -6   0  426.78   17.16   0
 -12  -5  -1  958.19   29.89   0
  -5 -11  -2 1023.28   21.04   0
  -2  -9  -1 2425.06   23.34   0
  -8  -9  -1 1146.48   26.55   0
  -3 -11  -2  170.60   10.53   0
  -3 -10  -1    7.01    6.69   0
   0  -9  -1  595.29   10.52   0
   1  -8  -1    3.11    3.79   0
  -9 -10  -1   51.16   13.09   0
  -4  -8   0  119.14    9.26   0
 -10  -6   0  479.15   20.34   0
  -6 -11  -1  334.95   14.58   0
  -4 -11  -1   10.66    7.30   0
  -1 -10  -1 1654.76   17.94   0
  -8  -8   0 1031.03   24.84   0
  -2 -11  -1   69.50    7.46   0
   0  -6   0  508.62    8.64   0
 -10  -8   0 1466.06   30.70   0
  -5 -12  -1   36.41    8.31   0
  -6 -10   0  937.47   20.63   0
 -12  -6   0  139.22   19.13   0
  -4 -10   0  103.68    8.74   0
  -3 -12  -1   87.34    7.38   0
  -8 -10   0   78.82   12.72   0
  -7  -4   1   12.87    8.00   0
  -5  -6   1 1973.05   24.84   0
  -4  -5   1 1674.53   20.66   0
  -2 -10   0   83.23    6.48   0
   0  -8   0   89.54    4.83   0
  -9  -4   1    8.15   11.03   0
  -6  -7   1 1894.28   26.69   0
  -3  -4   1 7364.51   37.28   0
  -6 -12   0  384.86   14.58   0
  -7  -8   1  653.29   18.33   0
  -5  -8   1  153.78   10.43   0
  -3  -6   1  418.93   10.98   0
  -4 -12   0 4958.63   35.61   0
  -9  -8   1  162.83   15.72   0
  -6  -9   1  568.17   16.66   0
  -3  -2   1 4005.15   24.28   0
 -10  -7   1  240.44   15.79   0
  -8  -9   1 1096.31   24.04   0
   0 -10   0 2804.78   20.33   0
 -11  -6   1  114.77   16.27   0
  -7 -10   1  670.66   18.76   0
  -2 -12   0   32.48    5.65   0
  -1  -6   1   10.44    4.45   0
   2  -6   0 1523.68   10.55   0
  -3 -10   1   11.85    5.98   0
  -2  -9   1 2559.59   22.78   0
  -4 -11   1   16.86    7.06   0
   2  -8   0  107.11    4.44   0
  -5 -12   1   42.86    7.87   0
  -2 -11   1   80.89    6.96   0
  -3 -12   1   91.00    8.00   0
  -1 -10   1 1720.63   17.48   0
  -7  -7   2   17.13    9.33   0
  -1  -2   1   48.70    4.29   0
   0  -9   1  575.52    9.81   0
  -8  -8   2   36.48   12.22   0
  -6  -8   2   70.00    9.88   0
  -5  -7   2    0.81    7.89   0
  -9  -7   2  289.40   15.07   0
  -5  -9   2  513.25   15.65   0
  -4  -6   2   76.32    7.75   0
  -8  -4   2   29.43    8.93   0
  -6 -10   2  347.35   13.96   0
  -2 -13   1   -1.76    5.90   0
  -1 -12   1   43.29    5.26   0
  -3  -9   2   11.44    7.38   0
  -3  -5   2 3052.00   26.55   0
   0 -11   1   78.42    5.33   0
  -5  -3   2   10.02    6.18   0
   1 -10   1  111.37    5.63   0
  -3 -11   2  183.65    9.09   0
  -2 -10   2  444.02   11.28   0
  -1  -9   2   26.87    5.57   0
   2  -7   1  478.67    7.54   0
   2  -9   1  174.21    5.38   0
  -2 -12   2  402.07   10.41   0
  -1 -11   2   14.26    5.20   0
   0  -8   2 1644.25   17.39   0
   2  -5   1 2481.77   15.39   0
   0 -10   2  409.09    9.46   0
  -8  -7   3  953.96   22.31   0
  -7  -8   3  324.60   14.68   0
  -7  -6   3 1473.48   25.28   0
  -6  -7   3  369.42   14.68   0
  -5  -8   3  576.14   16.36   0
  -1  -3   2   29.85    6.15   0
  -5  -6   3   13.95    8.75   0
  -4  -7   3  542.20   15.16   0
  -2  -2   2  315.51    8.96   0
   1  -9   2  365.15    9.01   0
   3  -8   1  469.93    7.57   0
   0 -12   2  131.01    6.50   0
   0  -4   2 2083.01   18.99   0
  -8  -5   3   38.92   12.14   0
   1  -2   1  597.89    7.78   0
   3  -6   1   47.47    3.62   0
  -3 -10   3 1125.89   18.99   0
  -3  -1   2    7.26    5.17   0
   1 -11   2    9.54    4.52   0
   1  -5   2   89.08    5.66   0
  -7  -4   3   10.33    9.16   0
  -2  -9   3    1.46    6.75   0
  -2  -7   3  601.96   14.50   0
   2  -8   2 1142.34   13.77   0
   2  -3   1 4245.73   19.41   0
  -1  -8   3   48.36    7.13   0
  -2  -5   3  982.86   17.69   0
   2 -10   2 1170.91   13.83   0
   0  -9   3 1037.16   16.21   0
   0  -7   3  149.98    8.50   0
   0  -2   2 4569.13   27.88   0
   3  -4   1   87.78    4.09   0
   1  -3   2   13.49    4.88   0
   4  -7   1    6.45    3.06   0
  -1  -4   3   19.35    7.03   0
  -1  -1   2 4110.51   26.92   0
   3  -9   2 1115.16   13.27   0
   3  -7   2 2054.51   17.61   0
   0  -5   3   28.75    6.90   0
   1  -8   3 1309.98   18.00   0
   1 -10   3   50.52    6.07   0
  -1   1  -2 3711.91   35.10   0
   2   3  -3    9.61   12.50   0
  -2   3  -3  214.77   16.40   0
   1   7  -4    1.02   17.33   0
   3   1  -2   12.58    8.52   0
   0   6  -4   28.79   19.01   0
  -3   7  -4   12.09   24.23   0
  -2   6  -4  369.88   25.20   0
  -1   5  -4   96.57   19.82   0
  -3   2  -3    4.13   15.60   0
  -3   5  -4  484.17   29.98   0
   0   4  -4  387.14   24.52   0
   5   1  -2   68.54    9.05   0
   6   3  -3  673.67   23.23   0
   7   4  -3   10.14   14.78   0
   2   0  -2 4296.99   38.76   0
  -2   4  -4 1807.31   41.04   0
   1   3  -4   83.64   18.64   0
  -2   1  -3  745.74   25.50   0
  -4   4  -4  182.53   26.08   0
  -3   3  -4  278.38   24.31   0
  -2   2  -4  274.62   25.88   0
   1  -1  -2 4269.53   40.32   0
   1   1  -4    1.80   17.33   0
  -1  -1  -2 3954.06   40.22   0
   2  -1  -1   45.14    6.76   0
  -4   2  -4  256.16   27.84   0
  -3   1  -4   73.96   20.88   0
  -2  -1  -3  348.22   22.27   0
  -2   0  -4 1251.77   36.69   0
   0  -2  -2 4085.86   42.36   0
   2  -2  -2  361.91   15.44   0
   7   1  -4   35.26   18.49   0
   1  -1  -4    7.48   17.65   0
   6   0  -4   22.90   16.01   0
  -4   0  -4  301.12   25.47   0
  -3  -1  -4  663.16   30.45   0
   1  -2  -1  564.15   13.86   0
  -3  -2  -3  206.63   21.11   0
   1  -3  -2   14.40   10.97   0
   3  -3  -2  198.56   12.62   0
   8   0  -4    8.97   15.80   0
  -2  -2  -4  292.05   24.72   0
   7  -1  -4   -1.31   15.06   0
  -1  -3  -2   29.18   14.11   0
  -1  -2  -1   50.45    9.19   0
   6  -2  -4 3406.80   48.30   0
  -5  -1  -2   73.54   13.75   0
   5  -3  -2 3018.97   33.09   0
   5  -2  -1  787.58   13.57   0
   2  -4  -2 2431.26   32.73   0
   0  -4  -4  397.00   27.80   0
   0  -4  -2 1899.50   32.49   0
  -3  -3  -2  187.31   17.05   0
   2  -3  -1 4074.40   34.24   0
   8  -2  -4   -1.89   14.99   0
   7  -3  -4   32.74   15.22   0
  -2  -4  -4  276.30   24.24   0
   0  -3  -1  927.24   19.52   0
   4  -3  -1 7129.44   40.98   0
   8  -3  -3  307.17   16.13   0
   1  -5  -4   92.25   21.38   0
   6  -4  -4   58.95   15.47   0
   6  -4  -2   70.94   10.28   0
   7  -4  -3  563.17   19.39   0
  -1  -5  -4   25.62   19.55   0
   1  -5  -2   85.02   12.91   0
   3  -5  -2   17.49    9.96   0
  -2  -5  -3  861.17   29.14   0
   6  -5  -3   20.76   11.82   0
  -1  -5  -2 1643.56   31.45   0
   0  -6  -4   31.22   19.02   0
   1  -4  -1 4328.58   39.34   0
  -3  -5  -4  205.21   23.99   0
   2  -6  -2 2443.03   35.05   0
  -5  -3  -2   13.63   13.70   0
   0  -6  -2 1098.76   26.60   0
   2  -7  -3 1517.65   32.29   0
   8  -5  -3  569.04   19.80   0
  -1  -4  -1 4949.75   44.25   0
   3  -7  -4   15.00   14.96   0
   7  -5  -2    1.34    9.42   0
   4  -7  -3    8.49   12.07   0
   7  -6  -3  382.36   16.80   0
  -1  -7  -4   -2.09   20.55   0
   2  -5  -1 2564.25   31.17   0
   6  -6  -2 1458.23   23.89   0
   3  -7  -2 1983.65   30.83   0
   6  -7  -3 1684.69   28.99   0
  -4  -6  -4   58.12   25.48   0
   0  -5  -1 8765.77   59.95   0
   1  -7  -2  389.70   18.11   0
   1  -8  -3 1270.91   30.78   0
   3  -8  -3  273.81   16.78   0
  -3  -7  -4   36.34   23.97   0
   5  -7  -2  731.70   18.18   0
   5  -8  -3   41.92   12.02   0
   7  -4  -1 1856.86   19.52   0
  -3  -4  -1 6461.72   50.97   0
   2  -8  -2 1152.12   26.05   0
   3  -6  -1   45.62    9.25   0
   6  -5  -1 2048.21   22.65   0
  -5  -6  -3   18.84   17.91   0
   1  -6  -1 1783.78   28.83   0
   2  -9  -3   51.22   13.16   0
  -4  -6  -2   74.89   16.57   0
  -4  -3  -1   94.30   10.84   0
   4  -9  -3   21.36   11.77   0
   0  -9  -3  931.95   28.29   0
   5  -6  -1   84.28    9.05   0
   7  -8  -3  898.32   21.24   0
   7  -7  -2   23.33    8.65   0
   6  -8  -2  710.92   18.05   0
  -2  -9  -3   -1.67   15.99   0
   2  -7  -1  512.12   17.22   0
   6  -9  -3   34.72   11.18   0
   1 -10  -3   46.75   14.21   0
   1  -9  -2  365.86   17.93   0
   3 -10  -3  263.66   15.98   0
   3  -9  -2 1053.68   23.33   0
   0  -7  -1 1273.79   26.55   0
  -1  -9  -2   20.46   13.61   0
   5  -9  -2  560.71   16.38   0
   7  -6  -1 1894.54   20.96   0
  -3  -6  -1  381.71   17.66   0
   1  -8  -1   -1.60   10.94   0
   2 -10  -2 1153.15   25.34   0
   3  -8  -1  529.90   16.56   0
   6  -7  -1   50.59    8.25   0
  -5  -7  -2    0.02   15.59   0
  -2  -7  -1   14.13   12.89   0
   0 -10  -2  383.28   19.07   0
   7  -9  -2  296.36   12.43   0
  -3  -9  -2    8.09   14.93   0
   5  -8  -1  846.79   17.29   0
   6 -10  -2  855.78   18.71   0
  -5  -4  -1  481.63   16.29   0
   2  -9  -1  198.24   13.72   0
   3 -11  -2   46.45   12.26   0
   0  -9  -1  595.70   20.61   0
   5 -11  -2   20.73    8.60   0
  -4  -7  -1 1711.95   31.71   0
   7  -8  -1   28.87    6.74   0
   1 -10  -1  109.81   13.52   0
   2 -12  -2  926.00   22.78   0
   3 -10  -1  709.82   18.70   0
   6  -9  -1  314.57   11.36   0
  -5  -6  -1 1857.73   30.35   0
   0 -12  -2  126.22   14.45   0
   5 -10  -1  260.30   12.46   0
  -2  -4   0 2396.06   26.33   0
   0 -11  -1   85.48   13.41   0
   4 -11  -1   30.11   10.26   0
  -4  -9  -1  470.22   21.71   0
  -3 -10  -1    3.10   15.23   0
   2  -8   0  115.48   10.86   0
  -2  -6   0  526.13   16.78   0
   0  -8   0   99.44   12.16   0
   4  -8   0 9856.16   52.50   0
  -5 -11  -2  768.80   26.47   0
  -1 -12  -1   44.42   13.04   0
  -2  -8   0 1739.87   28.98   0
   2 -13  -1   22.26   10.77   0
   0 -13  -1  348.10   16.19   0
   2 -10   0  169.16   12.75   0
   6  -8   0  418.27   10.57   0
  -4 -11  -1    8.06   13.45   0
   0 -10   0 2895.76   36.86   0
   4 -10   0  130.21    9.90   0
  -2 -10   0   83.60   13.58   0
   2   3  -1 2668.48   18.83   0
   2   9  -1 2480.05   26.59   0
   9   4  -1    5.39    6.28   0
   9   8  -1  171.13    9.79   0
   1   4  -1 5115.61   26.73   0
   1   8  -1 4765.47   33.31   0
   3   2  -1 4014.75   21.98   0
   3  10  -1   10.51    8.62   0
   4  11  -1   11.31   10.94   0
   0   7  -1 1292.75   16.62   0
   6   1  -1 1886.82   15.59   0
  10   9  -1   -2.33    7.22   0
   0   5  -1 8717.10   35.61   0
   1  10  -1 1824.39   24.37   0
   2  11  -1   83.73   11.67   0
   5  12  -1   43.20   10.53   0
  10   3  -1  780.25   12.78   0
  11   6  -1  137.30    8.20   0
   0   9  -1  597.64   13.89   0
   8   1  -1    2.02    4.14   0
  11   4  -1   31.19    6.59   0
  -1   6  -1 1682.84   16.63   0
  -1   8  -1    0.88    6.16   0
   1   2  -1   43.33    4.19   0
   5   7  -2    3.33    6.67   0
   0   3  -1  852.35   10.33   0
   2   1  -1  525.80    7.74   0
   6   8  -2   74.17    8.66   0
   7   7  -2   24.02    7.22   0
   4   6  -2   65.52    7.23   0
   4   8  -2  939.60   17.65   0
   5   5  -2  998.31   15.89   0
   5   9  -2  484.27   14.34   0
   7   9  -2   51.91    8.75   0
   8   8  -2   37.68    8.03   0
   3   7  -2 1123.72   17.86   0
   6   4  -2  542.28   11.84   0
   6  10  -2  302.11   12.96   0
   3   9  -2    3.47    7.88   0
   4  10  -2  674.14   16.95   0
  -1   4  -1 4035.03   22.01   0
   2   8  -2   56.93    8.80   0
   3   5  -2 2724.06   24.51   0
   4   4  -2  654.52   12.54   0
   5  11  -2  946.82   19.85   0
   2   6  -2  146.24    8.11   0
   3  11  -2  170.88   12.84   0
   2  10  -2  393.88   13.77   0
   1   7  -2 1163.97   17.68   0
  11   5  -2   21.11    7.43   0
   1   9  -2   19.74    7.91   0
   2   4  -2 1147.67   15.59   0
   3   3  -2  182.10    7.51   0
   6  -1  -1   14.52    3.07   0
   1   5  -2 1605.92   18.75   0
  -2   5  -1 2528.15   18.30   0
   2  12  -2  393.22   16.83   0
   4   2  -2 2191.64   19.72   0
   1  11  -2   12.87   10.83   0
   4  -1  -1 5199.56   20.17   0
   5   8  -3  518.25   14.93   0
   6   7  -3  373.59   12.57   0
   6   9  -3    4.36    7.73   0
   7   8  -3  297.41   11.94   0
   8   7  -3 1036.86   18.26   0
   2   2  -2  308.62    8.69   0
   4   7  -3  453.31   13.72   0
   5   6  -3   25.25    7.71   0
   0   4  -2 1691.37   18.69   0
   6   5  -3 1797.78   22.77   0
   9   6  -3   43.53    7.56   0
   4   5  -3  206.28   10.77   0
   3  10  -3  886.74   20.16   0
   5   4  -3  957.55   16.89   0
  -1   5  -2   71.13    6.55   0
   2   9  -3    3.99    8.56   0
   9   4  -3   30.49    6.85   0
   1   8  -3   41.42    9.98   0
   2   5  -3  837.58   16.63   0
   4   3  -3 2206.54   23.92   0
  -2   8  -2 1074.56   18.68   0
   7   2  -3 1516.06   19.34   0
  -2   6  -2 2302.24   23.79   0
   0   2  -2 3787.19   26.47   0
   1   1  -2 4046.27   26.50   0
   7  -1  -2 1292.68   13.79   0
   9   2  -3   51.65    6.80   0
   2   3  -3   -1.08    6.53   0
   1   4  -3   17.84    7.00   0
   5  -1  -2 1793.49   16.23   0
   4   1  -3 1186.79   17.85   0
  -2   4  -2 2159.92   22.15   0
   4   6  -4   44.79    9.08   0
   5   5  -4   17.26    8.15   0
   3   7  -4   39.92    9.06   0
   6   4  -4  482.71   14.17   0
   7   0  -3  145.78    8.48   0
   1   2  -3  727.28   15.09   0
   5   0  -3   25.72    6.88   0
   0   3  -3 3667.13   32.34   0
   2   1  -3  347.12   11.15   0
   3   5  -4  215.01   11.92   0
   4   4  -4  174.40   10.92   0
   5   3  -4  507.52   14.60   0
   7   3  -4   24.72    7.78   0
  -3   5  -2   12.15    7.15   0
  -2   7  -3 1194.47   21.98   0
   1   7  -4    1.52    9.35   0
   3   0  -3 4233.15   31.94   0
  -1   1  -2 4180.53   29.17   0
   1   5  -4   19.65   10.53   0
   3   3  -4  269.76   12.28   0
  -2   5  -3  266.78   13.03   0
   4  -2  -2 1243.54   13.98   0
   4   2  -4 1843.28   25.07   0
   6  -1  -3  225.86    8.68   0
   0   8  -4   11.00   10.92   0
   0   6  -4   25.51   10.17   0
   1  -1  -2 3918.25   26.61   0
   4  -1  -3   21.97    6.09   0
  -1   2  -3  336.36   12.78   0
   0   1  -3   63.93    8.18   0
   5   1  -4   83.89    9.10   0
   1   0  -3   56.20    7.79   0
   2   2  -4  236.52   12.21   0
  -3   3  -2  194.53    9.84   0
  -3   6  -3  582.03   17.69   0
  -1   7  -4   37.83   12.87   0
   3   1  -4  770.40   17.35   0
   2  -1  -3  793.87   15.75   0
   6   0  -4   33.38    7.85   0
  -3   4  -3 2002.60   27.35   0
   5  -3  -2 2981.47   19.88   0
   0   2  -4 1100.03   21.95   0
   1   1  -4    9.93    8.91   0
   3  -2  -3    2.47    7.07   0
  -4   4  -2  706.42   15.46   0
   2   0  -4 1162.02   21.24   0
   5  -1  -4   27.80    8.09   0
   7  -1  -4    4.34    8.51   0
  -2   1  -3  787.75   17.59   0
  -2   4  -4 1644.62   27.84   0
  -1   0  -3   58.19    8.85   0
  -4   5  -3  896.89   21.80   0
  -2   0  -2 4301.32   31.82   0
   0  -1  -3   54.28    8.40   0
   3  -3  -2  179.79    6.83   0
  -3   2  -3   -6.07    9.86   0
  -1  -1  -2 4301.09   31.06   0
   1  -2  -3  338.87   11.90   0
   4  -3  -3 1303.04   18.05   0
  -1   1  -4   -4.37    9.56   0
   0  -2  -2 3975.64   29.05   0
   0   0  -4  754.28   19.19   0
   6  -2  -4 3693.36   31.89   0
   1  -1  -4   -4.22    8.74   0
   4  -2  -4  306.75   12.25   0
  -4   3  -3 1234.13   23.35   0
  -4   2  -2 1285.17   20.39   0
   2  -3  -3  228.78   10.03   0
  -2  -1  -3  344.37   13.81   0
   4  -4  -2  636.13   10.22   0
   5  -3  -4  262.28   11.95   0
  -5   4  -3  215.84   16.11   0
  -3   0  -3 4012.64   38.92   0
  -2   0  -4 1053.53   23.26   0
  -1  -2  -3  732.43   17.44   0
  -1  -1  -4    2.43   11.51   0
   5  -4  -3  224.97    9.01   0
   3  -3  -4  304.34   12.66   0
  -5   3  -2 3089.57   31.88   0
  -4   1  -3   24.15   10.29   0
   0  -3  -3 3873.23   35.14   0
   0  -2  -4 1063.20   22.38   0
   3  -4  -3 2131.28   23.30   0
   2  -4  -2 2252.98   20.59   0
  -5   2  -3  951.78   23.51   0
  -2  -2  -2  327.77   11.75   0
   1  -4  -3 1148.27   19.66   0
   4  -4  -4  193.40   11.74   0
  -2  -1  -1  609.31   11.49   0
  -1  -3  -2   26.65    7.41   0
  -5   3  -4  215.59   17.13   0
  -3  -1  -4  642.61   21.50   0
  -2  -2  -4  217.35   15.93   0
   2  -4  -4 1909.08   26.78   0
  -3  -2  -3  219.72   13.28   0
  -1  -2  -1   46.45    6.12   0
   4  -5  -3  907.00   15.26   0
  -5   1  -2 1847.49   26.36   0
  -4  -1  -3 1117.30   23.72   0
  -2  -3  -3    6.51    9.23   0
  -6   3  -3  201.22   16.89   0
   2  -5  -3  273.31   11.57   0
  -5   0  -3   17.28   11.19   0
  -5   1  -4   27.83   13.69   0
  -1  -4  -3   16.79    8.99   0
   3  -5  -2   14.60    5.56   0
   0  -3  -1  902.83   12.88   0
   3  -5  -4  525.51   16.07   0
  -6   1  -3  207.13   15.97   0
  -6   2  -4 3337.43   45.38   0
   1  -5  -4   82.24   10.98   0
   1  -5  -2   79.20    7.72   0
  -6   2  -2  146.05   12.68   0
  -4  -2  -4 1620.06   31.40   0
  -4  -2  -2 2238.71   29.40   0
  -3  -3  -2  172.37   11.12   0
   3  -6  -3  606.14   13.86   0
  -4  -3  -3 1941.44   31.23   0
  -2  -4  -2 1192.97   20.33   0
  -6   0  -4   30.30   17.52   0
  -5  -2  -3  288.07   16.71   0
   1  -6  -3  146.62   10.96   0
  -7   2  -3  506.11   22.69   0
   1  -4  -1 3932.46   23.64   0
   2  -6  -4  381.72   14.25   0
  -6  -1  -3  137.73   15.20   0
  -5   2  -1  779.46   14.18   0
  -6   0  -2 1142.86   24.26   0
   0  -6  -4   36.27   12.17   0
  -3  -2  -1 4305.08   33.13   0
  -7   0  -3  143.42   18.60   0
  -5  -3  -4  470.71   21.30   0
  -4  -4  -4  172.34   15.94   0
  -2  -3  -1 2984.10   26.84   0
  -6  -2  -4  365.33   21.02   0
   0  -6  -2 1024.42   17.81   0
   2  -7  -3 1329.95   19.96   0
  -5  -4  -3  890.17   24.58   0
  -4  -4  -2  646.98   18.62   0
   1  -7  -4   45.42   12.11   0
  -7  -1  -4   45.76   16.84   0
  -7   1  -2 1224.42   25.61   0
  -5  -3  -2   19.78   11.09   0
  -4  -5  -3  208.63   15.33   0
  -1  -4  -1 5051.76   33.16   0
   0  -7  -3  129.43   12.11   0
  -5   0  -1 9311.93   50.21   0
  -3  -5  -2 2614.73   32.11   0
  -7  -2  -3 1391.91   31.77   0
  -1  -7  -4    5.57   11.25   0
  -2  -6  -2  149.98   12.07   0
   2  -5  -1 2442.75   17.51   0
  -8   0  -4   18.15   19.46   0
  -6  -4  -4  415.99   21.37   0
  -5  -5  -4    5.56   14.13   0
  -7  -3  -4   13.29   15.73   0
  -4  -6  -4   49.25   14.08   0
   0  -5  -1 9220.94   42.45   0
   1  -7  -2  384.36   11.36   0
  -8  -1  -3 1270.95   32.25   0
  -3  -8   3  296.16    7.47   0
  -2   0   2 4223.01   19.13   0
   0  -4   2 1684.15   12.23   0
  -4  -1   3 1011.11   13.11   0
  -2 -12   2  355.52    7.58   0
  -2  -5   3  941.77   11.99   0
  -1  -1   2 4270.64   19.33   0
  -5   0   3   17.43    4.90   0
  -3 -10   3  923.30   12.02   0
  -3  -2   3  217.82    6.79   0
  -1 -11   2   13.68    3.46   0
  -2  -9   3    0.19    3.46   0
   0 -10   2  387.73    7.42   0
   1 -10   1  112.50    4.34   0
   1  -2   1  498.03    5.15   0
   2  -6   0 1518.67    7.55   0
  -1  -6   3  206.09    6.18   0
   0  -2   2 4234.12   19.24   0
   1  -5   2   71.56    3.46   0
  -1  -8   3   38.35    3.87   0
  -1  -4   3   23.87    4.28   0
   2  -7   1  472.42    6.23   0
  -5  -5   4   15.21    6.97   0
   1  -9   2  369.39    6.96   0
   1  -3   2   13.48    2.68   0
  -5  -3   4  452.65   12.20   0
  -3   0   3 3794.61   23.85   0
  -2  -1   3  373.57    8.15   0
   0  -7   3  123.18    5.10   0
   0  -5   3   25.26    3.83   0
   2  -9   1  191.28    4.79   0
  -3  -7   4   51.11    5.62   0
  -4   1   3   17.13    4.81   0
   1 -11   2   12.72    4.14   0
   2  -8   2 1150.59   11.21   0
   2  -3   1 3869.57   14.61   0
  -2  -6   4 3809.67   26.82   0
  -4  -2   4 1721.32   20.02   0
  -3  -3   4  296.62    9.44   0
   1  -6   3  135.68    5.13   0
   2  -4   2 2174.95   14.07   0
  -1   1   2 4193.53   19.38   0
   0 -11   3  485.61    8.59   0
   1  -4   3 1219.07   12.91   0
   2 -10   2 1336.35   12.82   0
   3  -6   1   44.13    2.82   0
  -1  -7   4    3.94    4.28   0
  -1  -5   4   20.70    5.13   0
   1 -10   3   47.68    4.68   0
   3  -8   1  512.45    6.82   0
  -1   0   3   69.05    5.29   0
   2  -7   3 1287.73   12.93   0
   3  -7   2 2094.13   14.72   0
  -3  -1   4  656.54   13.22   0
  -2  -2   4  274.45    9.05   0
   0  -6   4   27.54    4.80   0
   2  -5   3  293.52    6.73   0
   2  -2   2  345.94    6.17   0
   3  -4   1   82.66    3.12   0
  -2   1   3  716.51   10.97   0
  -1  -3   4   75.91    6.22   0
   0  -8   4   12.56    3.96   0
   2  -9   3   42.19    4.12   0
   0  -4   4  372.79    9.82   0
   1  -7   4   43.86    4.58   0
   1  -5   4   84.20    5.49   0
   3  -8   3  261.57    6.87   0
   3  -6   3  615.46    9.25   0
   3  -3   2  186.99    4.83   0
  -1  -1   4   11.80    5.60   0
   0  -2   4 1357.13   16.70   0
   4  -8   2   36.91    3.98   0
   4  -7   1   11.40    2.57   0
   4  -6   2  534.62    7.73   0
  -2   0   4 1110.52   16.03   0
   1  -3   4  788.78   13.06   0
   3 -10   3  273.93    7.28   0
   3  -4   3 2083.89   16.49   0
   2  -6   4  349.96    8.29   0
   4  -5   1  503.27    6.33   0
   4  -4   2  665.98    8.34   0
   0   1   3   63.53    5.51   0
   2  -4   4 1885.29   18.20   0
   3  -2   1 2703.79   12.96   0
   4  -7   3    3.77    3.46   0
   2   0   2 4542.27   21.27   0
   4  -9   3   25.44    4.59   0
   4  -5   3  903.71   11.04   0
   3  -7   4   14.90    3.87   0
   3  -2   3    3.60    3.53   0
   3  -5   4  481.65    9.41   0
   3  -1   2   33.67    3.43   0
   0   0   4  827.00   14.17   0
   0   2   2 3621.56   18.90   0
   1  -1   4    2.66    5.10   0
   5  -7   2  741.32    9.39   0
   4  -3   3 1284.78   13.32   0
   4  -2   2 1204.05   11.23   0
   5  -5   2  972.55   10.23   0
  -1   1   4    6.01    6.43   0
   3  -3   4  315.64    8.79   0
   4  -6   4  405.08    8.40   0
   5  -8   3   41.32    4.18   0
   5  -6   1   85.30    3.50   0
   4  -4   4  178.17    6.55   0
   5  -4   3  206.28    6.04   0
   5  -3   2 2810.21   16.98   0
   4  -1   3   25.73    4.08   0
   2   0   4 1339.23   16.84   0
   5  -4   1 1662.34   11.29   0
   6  -8   2  750.73    9.75   0
   6  -7   3 1502.22   14.40   0
   6  -6   2 1462.90   12.81   0
  -1   3   2    8.37    3.14   0
   1   1   4   -0.17    6.32   0
   1   2   3  770.09   11.61   0
   5  -5   4   11.17    3.90   0
   4  -2   4  284.33    8.26   0
   5  -2   3  925.90   11.64   0
   6  -9   3   35.84    4.98   0
   0   2   4 1017.20   15.40   0
   3   0   1  872.13    8.14   0
   3   1   2   15.48    3.40   0
   4   0   2 1884.52   14.46   0
   5  -3   4  238.14    7.36   0
   4  -1   1 5117.75   19.39   0
   5  -1   2 1702.85   13.63   0
   6  -3   3  191.55    6.03   0
   2   1   1  506.27    6.24   0
   6  -5   1 2096.50   13.16   0
   6  -4   4   50.78    4.60   0
   7  -8   3  873.51   11.24   0
   7  -7   2   22.02    3.92   0
   7  -6   3  344.76    7.40   0
   6  -2   2  148.40    4.82   0
   7  -5   2    4.75    3.46   0
   3   1   4  775.23   13.34   0
   5  -1   4   25.79    4.99   0
   5   0   3   20.84    4.14   0
   2   2   4  260.24    9.55   0
   3   2   3  232.17    7.40   0
   6  -1   3  210.59    6.78   0
   6  -2   4 3554.53   24.06   0
   6  -3   1  399.88    6.25   0
   2   3   3    0.50    4.90   0
   7  -2   3  500.54    8.81   0
   8  -7   3  273.45    7.10   0
   7  -3   4   43.29    4.42   0
   8  -5   3  485.82    8.45   0
   5   1   2   79.54    4.73   0
   8  -6   2   64.60    4.46   0
   6   0   2 1089.25   11.49   0
   8  -3   3  307.73    7.43   0
   4   2   2 2304.35   17.11   0
   5   1   4   88.33    6.50   0
   6   0   4   28.78    5.11   0
   8  -4   2  872.56   10.28   0
   4   2   4 1922.19   20.21   0
   6   1   3  136.93    6.08   0
   7  -4   1 1888.95   12.97   0
   7  -1   2 1183.80   11.83   0
   7  -1   4    1.18    4.87   0
   1   4   3   18.24    5.04   0
   5   0   1 9061.67   28.08   0
   7   0   3  129.37    5.69   0
   3   3   2  168.55    5.86   0
   3   3   4  271.24    9.82   0
   4   1   1 4206.47   19.25   0
   9  -6   3    3.68    3.53   0
   4   3   3 2115.17   19.40   0
   6  -1   1   14.64    2.75   0
   8  -1   3   44.17    4.21   0
   9  -4   3  323.57    7.08   0
   9  -5   2  422.50    7.45   0
   3   2   1 3868.49   18.53   0
   9  -2   3    0.92    3.33   0
   6   2   4  391.79    9.93   0
   8  -5   1  147.18    4.44   0
   9  -3   2    1.69    3.16   0
   2   4   2 1083.25   12.22   0
   5   3   4  510.07   11.79   0
   6   2   2 2446.60   18.01   0
   7   1   2  393.18    7.62   0
   8   0   4   16.83    4.18   0
   7   2   3 1392.86   15.57   0
   8   0   2 1516.40   13.68   0
   5   3   2   14.96    3.84   0
   8  -3   1  529.41    7.37   0
   8   1   3 1190.31   13.72   0
  10  -3   3  910.71   10.88   0
   4   4   4  164.54    8.72   0
   9   0   3  931.59   11.70   0
  10  -4   2  636.12    9.15   0
   2   5   3  840.44   12.55   0
   5   4   3  931.68   13.79   0
   6   1   1 1775.83   13.57   0
   7   0   1 1278.21   11.52   0
   4   4   2  644.09   10.20   0
  10  -1   3   81.48    4.60   0
   5   2   1 2544.77   16.47   0
   9  -4   1  477.61    7.17   0
  10  -2   2  382.09    7.26   0
   6  -4   0 5691.07   16.83   0
   7   3   4   19.93    5.33   0
   4   5   3  213.83    7.87   0
   6   4   4  441.81   11.21   0
   8   2   2 1135.06   12.61   0
   4   3   1   92.95    4.85   0
   7   3   2 1991.41   16.99   0
   8   3   3  270.32    7.90   0
   9  -2   1 2303.70   15.35   0
   9   1   2  354.88    7.39   0
   9   2   3   41.31    4.52   0
   1   5   2 1692.52   14.12   0
   7   4   3    6.30    5.64   0
  11  -3   2  151.85    5.41   0
   3   5   2 2803.67   20.11   0
   6   4   2  517.32    9.56   0
   6  -2   0  511.16    5.97   0
   6   5   3 1732.04   18.32   0
   8   1   1    0.28    2.85   0
   7   2   1  504.58    8.14   0
  10  -3   1    5.97    3.17   0
  11  -1   2   16.73    3.39   0
   5   5   2 1008.93   12.98   0
   6   3   1   47.65    4.36   0
   5   6   3   22.91    6.03   0
   9   3   2 1070.19   12.55   0
  10  -1   1 1641.89   13.44   0
  10   3   3  273.77    7.27   0
   8   4   2   34.97    4.47   0
  12  -2   2  364.88    6.93   0
   8   5   3   43.17    5.43   0
  11   1   2   13.45    3.33   0
   2   6   2  157.83    5.97   0
   4   6   2   68.05    5.62   0
   9   2   1  179.33    5.73   0
  11  -2   1   76.91    4.26   0
   7   6   3 1515.81   17.19   0
   8   3   1  495.86    8.42   0
   8  -2   0 1806.91   11.65   0
   6   6   2 1414.92   15.64   0
   7   4   1   10.44    3.64   0
  11   0   1   74.63    4.42   0
  10   4   2 1263.93   13.61   0
  11   3   2   35.56    3.99   0
   6   7   3  315.25    9.40   0
   9   5   2  566.02    9.98   0
  12   2   2  853.44   10.27   0
   4   2   0 8416.67   25.29   0
   6   5   1   88.86    5.43   0
   8   0   0   83.82    3.78   0
   9   6   3   39.73    5.77   0
  12  -1   1   39.32    3.41   0
   6   2   0 1636.86   12.46   0
   9   4   1    4.81    3.34   0
  10   3   1  638.63    9.33   0
   3   7   2 1137.98   13.30   0
   5   7   2    6.53    4.47   0
   8   7   3  791.66   13.08   0
   8   5   1  839.85   11.33   0
   7   7   2   18.41    4.83   0
  11   5   2   18.54    4.32   0
   8   2   0  103.22    4.51   0
  10   6   2  833.89   11.79   0
  13   0   1  322.80    6.51   0
   7   6   1   53.06    4.84   0
   9   7   2  271.25    7.84   0
  10   5   1  239.71    6.95   0
  11   4   1   22.29    3.52   0
   6   8   2   59.52    6.21   0
   4   8   2  859.70   12.24   0
   6   4   0  107.63    4.50   0
   9   6   1  311.38    7.66   0
  13   2   1   14.64    3.10   0
   4   4   0 2346.03   15.07   0
   6   7   1 1968.48   17.78   0
   8   8   2   31.07    5.05   0
   8   4   0 8813.94   32.21   0
  -8 -10   0   89.53   15.28   0
  -6  -5   1   81.09   11.65   0
  -4  -3   1   95.32    9.71   0
  -7  -6   1   47.74   12.92   0
  -1 -10  -1 1798.96   20.27   0
  -5 -12  -1   34.07    9.19   0
  -4  -1   1 4104.08   28.37   0
   0  -6   0  514.17    8.99   0
  -5  -6   1 2022.50   27.81   0
  -2 -11  -1   76.82    8.43   0
 -11  -4   1   20.47   18.45   0
 -10  -7   1  251.43   21.42   0
  -7  -8   1  715.59   21.40   0
  -5  -8   1  157.72   11.27   0
  -3  -6   1  428.24   11.76   0
  -2 -10   0   83.15    7.52   0
  -8  -9   1 1106.31   26.45   0
  -6 -12   0  350.83   14.46   0
  -6  -9   1  554.83   17.53   0
  -2  -5   1  797.53   13.13   0
   0  -8   0   89.32    5.67   0
  -7 -10   1  633.73   20.10   0
  -3  -8   1  560.22   12.80   0
  -9 -10   1   56.46   12.91   0
  -4  -9   1  490.85   13.74   0
  -2  -7   1   13.53    5.99   0
  -5 -10   1  276.13   11.97   0
  -6 -11   1  324.97   13.40   0
  -1  -4   1 5532.47   27.58   0
  -1  -6   1   11.13    4.30   0
  -2 -12   0   27.28    6.69   0
   0 -10   0 3076.66   21.73   0
  -8  -4   2   40.37   11.42   0
  -9  -7   2  264.52   17.11   0
  -1  -2   1   47.55    4.15   0
  -6  -8   2   68.86    9.57   0
  -7  -9   2   45.90   10.19   0
  -5  -3   2   14.01    6.54   0
  -4  -6   2   67.51    7.60   0
   0  -5   1 9600.35   33.18   0
  -3 -12   1   86.47    7.50   0
  -2 -11   1   77.39    6.05   0
  -5  -9   2  480.48   13.84   0
  -4  -8   2 1000.27   17.33   0
  -1 -10   1 1602.94   16.53   0
   2  -6   0 1545.04   10.28   0
  -6 -10   2  328.62   13.03   0
  -3  -7   2 1228.39   17.79   0
   0  -3   1  950.77    9.97   0
   2  -8   0  122.64    4.36   0
  -5 -11   2  991.94   18.07   0
  -4 -10   2  708.31   14.46   0
  -3  -9   2    6.02    5.66   0
  -2  -6   2  152.65    7.25   0
  -1 -12   1   42.83    5.57   0
  -2 -13   1    1.47    4.90   0
   1  -8   1    2.45    2.95   0
  -2 -10   2  413.19    9.91   0
   1  -4   1 4239.32   19.28   0
  -1  -9   2   24.91    4.66   0
   1 -10   1  115.23    5.23   0
  -8  -7   3  839.35   20.05   0
  -9  -6   3   33.86   11.95   0
  -7  -8   3  299.90   13.19   0
  -6  -7   3  349.40   12.99   0
  -6  -9   3    5.13    7.79   0
  -5  -8   3  556.01   14.57   0
  -2 -12   2  381.85    9.19   0
   0  -8   2 1571.97   15.60   0
   0  -6   2 1149.21   13.33   0
  -7  -4   3    7.06    7.77   0
  -4  -7   3  527.06   14.06   0
  -1 -11   2   12.07    4.56   0
  -1  -3   2   34.92    4.69   0
  -4  -9   3  373.11   12.48   0
   2  -9   1  189.71    5.62   0
  -3  -8   3  356.94   10.88   0
  -3  -6   3  223.01    9.47   0
   0  -4   2 2004.03   16.88   0
   1  -7   2  385.69    8.16   0
  -3 -10   3 1041.86   16.15   0
  -2  -7   3  577.13   12.48   0
   1  -9   2  356.59    8.04   0
  -2  -9   3    1.13    5.39   0
   1  -2   1  573.04    6.88   0
  -2  -5   3  998.77   15.65   0
   1  -5   2   81.67    4.76   0
  -1  -8   3   42.11    5.78   0
  -1  -6   3  223.11    8.45   0
   1 -11   2   13.75    4.13   0
   3  -8   1  500.80    7.46   0
  -1 -10   3   90.76    6.25   0
   2  -8   2 1144.13   12.58   0
   3  -6   1   44.55    3.22   0
   2  -3   1 4188.19   17.59   0
   0  -7   3  141.05    7.36   0
   2 -10   2 1192.84   13.30   0
  -3  -2   3  200.51    8.90   0
  -1  -4   3   25.50    5.49   0
   0  -9   3  970.14   13.78   0
   1  -3   2   15.12    3.86   0
   0  -5   3   21.65    5.37   0
   2  -4   2 2342.83   17.15   0
  -5  -5   4   15.87    9.65   0
  -4  -6   4   59.84    8.56   0
   1  -8   3 1190.49   14.77   0
   3  -9   2 1062.39   12.29   0
   3  -7   2 1913.91   15.57   0
   3  -4   1   82.26    3.31   0
   1 -10   3   49.51    5.04   0
   1  -6   3  152.39    6.88   0
   4  -7   1    6.61    2.83   0
  -3  -5   4  234.07   11.02   0
  -3   1   2   22.88    4.17   0
   2  -9   3   43.55    5.46   0
   2  -7   3 1378.85   15.78   0
  -2  -1   3  324.08    9.60   0
   1  -4   3 1307.79   16.23   0
  -1  -7   4    1.94    6.24   0
   2  -5   3  306.52    8.44   0
   4  -8   2   33.48    4.40   0
   4  -5   1  475.59    6.60   0
  -3  -3   4  276.29   12.42   0
  -2  -4   4  279.35   11.23   0
  -1  -5   4   27.55    7.45   0
   0  -8   4   14.37    5.81   0
   2  -2   2  352.44    7.76   0
   4 -10   2 1365.95   14.18   0
   0  -6   4   26.99    7.83   0
   3  -8   3  247.27    7.40   0
   4  -6   2  493.26    8.23   0
   3 -10   3  253.00    7.85   0
   3  -6   3  611.08   10.88   0
   3  -3   2  183.00    5.88   0
   1  -7   4   47.96    6.44   0
   2  -1   1   47.36    3.31   0
  -1  -3   4   77.30    8.48   0
   0  -4   4  371.64   12.03   0
   2  -3   3  238.94    8.30   0
  -2  -2   4  244.30   11.82   0
   3  -2   1 2910.18   15.21   0
  -1   0   3   58.31    6.41   0
   3  -4   3 2182.49   20.13   0
   4  -9   3   22.12    4.49   0
   4  -7   3    8.35    4.29   0
   5  -9   2  587.76    9.81   0
   5  -7   2  697.75   10.01   0
   5  -6   1   80.93    4.03   0
   2  -6   4  380.82   11.27   0
   4  -3   1 6918.36   23.61   0
   4  -5   3  959.16   13.39   0
   0  -2   4 1310.49   20.52   0
   1  -3   4  789.08   15.74   0
   5  -5   2  939.54   11.12   0
   2  -4   4 2049.48   23.03   0
   3  -7   4   17.28    5.28   0
  -1  -1   4    6.38    7.60   0
   5  -8   3   40.40    4.84   0
   2   0   2 4421.59   25.73   0
   3  -5   4  540.31   12.26   0
   3  -2   3   -0.84    5.17   0
   3  -1   2   27.35    4.66   0
   5  -6   3 1714.35   16.91   0
   4  -3   3 1364.76   16.39   0
   4  -2   2 1230.39   13.30   0
   5  -4   1 1618.45   11.93   0
  -2   0   4 1033.26   19.10   0
   6  -6   2 1385.47   13.68   0
   1   1   2 4064.64   25.36   0
   4  -6   4  430.79   10.48   0
   0   1   3   59.75    6.80   0
   2  -2   4  304.47   11.21   0
   3  -3   4  323.18   11.37   0
   5  -4   3  232.00    7.73   0
   1  -1   4    2.90    7.26   0
   6  -7   3 1491.91   15.61   0
   4  -4   4  196.93    8.67   0
   0   0   4  769.74   16.58   0
   6  -5   3   22.10    5.30   0
   6  -4   2   69.30    4.83   0
   6  -5   1 2010.28   13.61   0
  -1   2   3  305.66   10.52   0
   4  -1   3   25.28    5.80   0
   5  -5   4   18.28    5.43   0
   5  -2   3 1023.66   14.67   0
  -1   1   4   -1.83    7.86   0
   4  -1   1 5279.94   22.24   0
   2   0   4 1316.16   21.09   0
   3   0   1  941.40   10.03   0
   4  -2   4  311.55   10.81   0
   6  -3   3  203.87    7.54   0
   7  -6   3  351.13    8.84   0
   7  -5   2    3.75    4.04   0
   4   0   2 2066.92   18.19   0
   5  -3   4  273.15    9.69   0
   5  -2   1  731.75    8.61   0
   5  -1   2 1842.86   16.67   0
   1   1   4   -1.82    7.65   0
   1   2   3  752.21   14.43   0
   6  -4   4   56.97    6.07   0
   7  -4   3  475.84   10.05   0
   2   1   1  541.36    8.05   0
   6  -3   1  408.66    6.83   0
   2   2   2  347.61    8.97   0
   7  -3   2 1140.16   12.61   0
   0   2   4 1131.29   19.80   0
   4   0   4  394.81   12.44   0
   5  -1   4   24.96    6.59   0
   5   0   3   25.96    5.77   0
   6  -1   3  232.25    8.30   0
  -1   3   2   10.37    5.21   0
   6  -2   4 3780.13   29.37   0
   8  -5   3  501.76    9.63   0
   0   3   3 3803.63   29.93   0
   7  -4   1 1918.72   13.69   0
   7  -2   3  522.87   10.53   0
   7  -3   4   49.22    5.71   0
   8  -4   2  879.02   11.31   0
   2   2   4  267.38   12.39   0
   6   0   2 1152.01   13.64   0
   8  -3   3  317.00    8.21   0
   1   2   1   43.58    3.97   0
   5   1   2   80.04    5.64   0
   2   3   3   -3.53    6.20   0
   4   2   2 2335.91   20.36   0
   5   0   1 9162.05   31.04   0
   5   1   4   89.48    8.27   0
   6  -1   1   10.78    3.53   0
   6   0   4   32.31    6.83   0
   1   3   4   70.10    8.74   0
   6   1   3  157.45    7.82   0
   7  -1   4   -1.40    5.33   0
   7   0   3  129.51    7.02   0
   8  -2   2   49.22    4.48   0
   9  -4   3  320.48    7.85   0
   4   1   1 4122.35   21.48   0
   4   2   4 1927.29   24.24   0
   7  -2   1   18.40    3.07   0
   3   3   2  176.97    7.31   0
   1   4   3   22.47    7.11   0
   3   3   4  281.99   11.60   0
   9  -3   2    2.92    3.66   0
   9  -2   3   -2.33    4.13   0
   3   2   1 4046.01   21.62   0
   6   2   2 2327.82   19.55   0
   6   2   4  376.26   11.39   0
   7   1   4   34.15    6.28   0
   8   0   4   16.34    5.09   0
   3   2  -1 4093.31   23.08   0
   5   2  -1 2602.46   19.95   0
   8   3  -1  541.47   11.49   0
   9   4  -1    6.70    6.42   0
   3   9  -2    5.13    8.19   0
   4  10  -2  680.95   17.36   0
   5   7  -2    4.55    7.20   0
   7   2  -1  505.70   10.12   0
   1   9  -2   21.24    8.91   0
   3  11  -2  150.56   12.93   0
   4   6  -2   68.57    7.56   0
   5  11  -2 1005.31   21.34   0
   6   8  -2   65.91    8.95   0
   4   1  -1 4078.35   23.00   0
  11   6  -1  128.62    9.40   0
   3   5  -2 2547.33   24.62   0
   5   5  -2 1017.70   16.93   0
   7   7  -2   17.17    7.98   0
   6   1  -1 1770.12   16.65   0
   4   4  -2  700.16   13.74   0
  10   3  -1  664.77   12.78   0
   9   2  -1  185.32    7.29   0
  11   4  -1   26.40    7.07   0
  12   5  -1  896.63   15.93   0
   5   3  -2   17.64    5.94   0
   8   1  -1    3.56    4.11   0
   8   4  -2   37.91    8.09   0
   3   3  -2  180.42    8.08   0
   4   2  -2 2344.20   22.50   0
   7   0  -1 1311.41   14.20   0
   4   9  -3  335.53   14.17   0
  11   5  -2   26.98    7.30   0
   3  10  -3  837.04   20.53   0
   5   6  -3   25.11    9.40   0
   2   9  -3   -0.09   10.63   0
   4   5  -3  212.37   11.21   0
  11   3  -2   37.40    7.12   0
  12   4  -2  226.27   10.88   0
   2   5  -3  841.03   17.32   0
   6  -1  -1   18.23    4.33   0
   7   4  -3    3.51    7.85   0
   3   4  -3 1265.21   20.62   0
   4   3  -3 2193.97   26.31   0
   8  -1  -1 4793.78   25.54   0
  -1   3  -2   15.57    5.97   0
   4   0  -2 2019.82   20.97   0
   1   1  -2 3787.61   27.50   0
   1   4  -3   30.08    7.50   0
   0   5  -3   22.64    8.50   0
  11   1  -2    6.73    6.69   0
   3   2  -3  221.82   10.60   0
   2   0  -2 3950.74   28.57   0
   4   6  -4   64.27   11.74   0
   3   7  -4   43.54   11.10   0
   4   1  -3 1277.42   20.39   0
   5  -2  -1  768.59   10.46   0
   7  -2  -1   19.95    4.03   0
   3   5  -4  209.64   13.82   0
   9  -1  -2   29.87    6.45   0
  10   1  -3   54.69    9.29   0
   2   1  -3  355.37   12.34   0
   5   0  -3   26.97    7.50   0
   7   3  -4   26.00    9.02   0
   3   0  -3 4376.09   36.42   0
  -1   1  -2 3852.78   28.06   0
   1   5  -4   22.13   10.05   0
   8  -2  -2   61.70    6.86   0
   4  -2  -2 1259.09   17.16   0
   4   2  -4 1882.15   27.85   0
   4  -1  -3   19.22    7.72   0
   8  -1  -3   53.35    7.95   0
   1  -1  -2 3785.78   29.14   0
   5   1  -4   83.87   10.20   0
  10  -1  -3  100.46    9.70   0
   3   1  -4  683.67   18.33   0
   6  -3  -1  403.24    7.83   0
   2  -2  -2  307.61   10.42   0
   2  -1  -3  735.00   16.75   0
   6   0  -4   29.81    9.38   0
   7  -3  -2 1243.28   16.61   0
  -3   3  -2  177.16    8.26   0
   4   0  -4  353.19   14.48   0
   5  -3  -2 3161.94   26.21   0
   4  -3  -1 6854.34   30.36   0
   9  -2  -3    0.43    6.88   0
   3  -2  -3   -2.38    7.59   0
   1   1  -4    1.28    8.98   0
   5  -1  -4   27.48   10.28   0
   2   0  -4 1093.19   22.27   0
   3  -3  -2  188.98    8.80   0
   1  -2  -1  571.45   10.02   0
   3  -1  -4   75.20   10.62   0
   8  -3  -3  379.71   12.03   0
  -1   0  -3   59.94    8.93   0
   0  -1  -3   61.47    9.09   0
   4  -3  -3 1345.51   21.54   0
  -2   1  -3  730.79   17.48   0
  -1  -1  -2 4268.47   32.38   0
   1  -2  -3  318.74   12.90   0
   6  -4  -2   79.52    7.09   0
   0  -2  -2 3952.90   31.54   0
   4  -2  -4  293.44   13.69   0
   8  -4  -2  903.31   13.88   0
  -2   0  -2 4106.03   30.92   0
   1  -1  -4    1.84    9.25   0
   2  -3  -3  204.23   11.42   0
   2  -3  -1 4160.21   25.47   0
   7  -4  -3  548.30   14.57   0
  -3   2  -3    5.72   10.02   0
  -1   1  -4    5.33   10.07   0
   1  -3  -2   13.07    6.90   0
   5  -4  -1 1606.39   15.06   0
   2  -2  -4  224.59   13.40   0
   5  -3  -4  260.82   13.28   0
   7  -3  -4   53.89    9.25   0
  -3   1  -2   33.40    7.09   0
   3  -4  -3 2059.73   26.89   0
   3  -3  -4  276.05   14.80   0
   2  -4  -2 2177.73   24.16   0
   5  -5  -2 1004.26   15.90   0
   7  -5  -2    4.14    5.54   0
  -2  -1  -3  323.88   14.32   0
  -1  -2  -3  709.65   17.97   0
   3  -4  -1   82.73    6.10   0
   6  -5  -3   26.10    7.56   0
   6  -4  -4   68.33    9.91   0
  -1  -1  -4   -1.51   10.49   0
   4  -4  -4  188.27   12.70   0
   8  -5  -3  539.79   13.81   0
  -3   0  -3 3910.62   37.64   0
   2  -4  -4 1714.85   27.92   0
  -1  -3  -2   35.74    8.21   0
   2  -5  -3  262.85   12.87   0
  -2  -2  -2  335.76   12.07   0
   0  -4  -2 1790.03   23.35   0
   7  -6  -3  379.87   12.48   0
  -4   1  -3   12.78   10.05   0
   3  -5  -4  504.82   17.14   0
   6  -6  -2 1409.35   17.05   0
  -3  -1  -2   14.08    7.33   0
   1  -5  -2   76.29    8.54   0
   4  -6  -2  507.12   12.18   0
   4  -5  -1  497.27    9.81   0
  -1  -4  -3   20.41    9.36   0
  -3  -2  -3  212.60   12.74   0
  -3  -1  -4  606.27   19.65   0
   0  -5  -3   28.67    9.69   0
   1  -6  -3  128.30   11.00   0
   2  -6  -4  354.96   16.63   0
   6  -7  -3 1597.03   21.25   0
  -4  -1  -3 1069.75   22.47   0
  -4   0  -2 1964.26   23.58   0
   2  -5  -1 2603.68   22.73   0
   4  -7  -3    5.60    8.00   0
   5  -7  -2  707.88   13.49   0
  -2  -4  -2 1248.86   21.23   0
  -1  -5  -4   18.99   11.29   0
  -1  -5  -2 1732.18   24.29   0
   2  -7  -3 1227.61   22.45   0
   3  -7  -2 1868.57   22.73   0
   5  -6  -1   83.98    5.65   0
   0  -6  -4   20.29   12.89   0
  -2  -5  -3  847.06   20.72   0
   0  -6  -2 1041.24   19.28   0
   3  -6  -1   50.36    6.18   0
   5  -8  -3   41.02    7.80   0
   1  -7  -4   31.26   10.60   0
   3  -8  -3  256.42   11.99   0
  -4  -3  -3 1935.73   29.40   0
  -4  -2  -2 2395.03   28.44   0
   4  -8  -2   43.17    6.63   0
  -5  -2  -3  251.25   13.99   0
  -1  -7  -4   -2.10   10.42   0
   2  -8  -2 1093.84   18.74   0
   4  -9  -3   19.34    7.62   0
   4  -7  -1    7.12    5.47   0
  -3  -5  -2 2864.70   32.32   0
  -2  -6  -2  148.64   11.02   0
   0  -8  -4    8.32    9.80   0
  -5  -1  -2   78.42    9.65   0
   2  -9  -3   40.81    9.12   0
   2  -7  -1  475.14   11.11   0
  -5  -4  -3  853.78   21.54   0
  -5  -3  -2   14.64    9.89   0
  -4  -6  -4   51.86   12.12   0
  -2  -5  -1  749.11   15.71   0
  -1  -6  -1   17.58    7.25   0
   1 -10  -3   42.14    8.95   0
  -3  -4  -1 7157.45   42.88   0
   3  -4   1   81.75    2.93   0
  -2  -4   4  282.88   10.59   0
  -1  -7   4    3.70    5.35   0
  -1  -5   4   26.84    7.16   0
   1  -1   2 4402.26   22.95   0
   2  -9   3   47.40    4.97   0
   2  -7   3 1228.05   13.48   0
   3  -5   2   13.43    2.87   0
   2  -5   3  271.27    7.48   0
   2  -2   2  324.71    6.83   0
   0  -6   4   25.61    5.91   0
  -1  -3   4   78.69    8.40   0
   0  -4   4  337.24   11.20   0
  -3  -1   4  649.79   15.28   0
   2  -3   3  230.01    7.47   0
   3  -8   3  236.72    6.70   0
   3  -6   3  586.04    9.77   0
   3  -3   2  180.14    5.26   0
   4  -6   2  465.48    7.39   0
   1  -5   4   75.18    6.58   0
   2  -1   1   40.57    2.86   0
   4  -5   1  473.87    5.87   0
   3  -4   3 2094.34   18.28   0
   0  -2   4 1303.47   19.13   0
   1  -3   4  771.54   14.96   0
   4  -4   2  644.40    8.61   0
  -3   2   3   -1.14    6.40   0
   4  -7   3    3.96    3.87   0
  -2   0   4 1138.77   19.28   0
   2  -4   4 1935.90   20.77   0
   4  -5   3  897.04   11.90   0
   2   0   2 4439.53   24.08   0
   3  -7   4   14.68    4.71   0
   3  -2   3   -2.20    4.37   0
   5  -7   2  733.14    9.44   0
   1   1   2 4393.38   24.80   0
   3  -5   4  470.48   10.63   0
   3  -1   2   26.38    4.00   0
   4  -3   1 6822.98   21.58   0
   5  -5   2  929.26   10.41   0
   1  -1   4    6.66    6.63   0
   2  -2   4  308.30   10.37   0
   4  -3   3 1292.25   14.64   0
   4  -2   2 1162.68   11.87   0
   5  -6   3 1645.50   15.58   0
  -1   1   4   -0.29    8.39   0
   3  -3   4  312.61    9.70   0
   4  -6   4  408.89    9.68   0
   5  -4   3  215.03    6.80   0
   4  -4   4  178.69    7.65   0
   5  -3   2 2830.28   17.84   0
  -2   2   4  230.80   12.16   0
   2   0   4 1330.79   19.55   0
   5  -4   1 1657.35   11.10   0
   6  -6   2 1424.03   12.81   0
  -1   3   2    8.98    4.29   0
   3  -1   4   78.26    7.45   0
   5  -5   4   12.65    5.24   0
   4  -2   4  298.46    9.53   0
   5  -2   3  998.74   13.18   0
   6  -5   3   20.96    4.72   0
   6  -4   2   64.67    4.29   0
   0   2   4 1226.60   20.12   0
   3   1   2   21.06    4.33   0
   4   0   2 1803.47   15.63   0
   5  -3   4  240.99    8.92   0
   2   2   2  347.76    8.75   0
   3   0   1  874.30    8.87   0
   2   1   1  558.81    7.46   0
   5  -1   2 1800.38   15.08   0
   6  -3   3  191.83    6.64   0
  -1   3   4  648.91   15.81   0
   3   1   4  809.30   15.82   0
   4   0   4  399.17   11.40   0
   6  -4   4   51.93    5.28   0
   4   1   3 1231.35   16.31   0
   5  -1   4   24.96    6.42   0
   5   0   3   24.43    4.89   0
   6  -2   2  152.03    5.56   0
   5  -2   1  749.18    8.19   0
   7  -4   3  499.01    9.50   0
   1   2   1   41.34    3.64   0
   6  -1   3  210.30    7.14   0
   7  -5   2    4.26    3.56   0
   1   3   4   71.57    8.76   0
   6  -2   4 3465.30   25.89   0
   7  -3   2 1146.42   12.00   0
   7  -2   3  519.24    9.85   0
   1   4   3   17.45    7.35   0
   7  -3   4   37.70    5.09   0
   0   4   4  308.07   13.34   0
   4   2   2 2345.25   19.16   0
   4   2   4 2038.47   24.35   0
   5   1   2   78.89    4.97   0
   5   1   4   96.46    7.54   0
   6  -3   1  421.40    6.30   0
   6   0   2 1095.24   12.36   0
   6   0   4   25.01    6.00   0
   6   1   3  139.81    6.81   0
   7  -1   4    4.24    4.85   0
   8  -3   3  313.36    7.65   0
   7  -1   2 1213.82   12.65   0
   7   0   3  137.02    6.32   0
   2   4   4  284.16   11.90   0
   4   1   1 4242.60   20.79   0
   8  -4   2  908.32   10.68   0
   0   5   3   20.78    7.65   0
   6  -1   1   10.08    3.28   0
   6   2   4  414.42   11.50   0
   8  -2   2   51.88    4.60   0
   1   5   4   34.12    9.77   0
   5   3   4  532.96   13.41   0
   7   1   4   42.60    5.87   0
   2   5   3  883.55   16.03   0
   4   4   4  202.90   10.47   0
   5   3   2   13.59    4.59   0
   6   2   2 2457.82   19.52   0
   6   3   3  677.41   12.80   0
   9  -2   3    3.95    4.55   0
   2   3   1 2793.86   18.07   0
   7   1   2  383.89    8.12   0
   7   2   3 1369.87   16.54   0
   3   5   4  245.61   11.37   0
   4   4   2  680.25   11.91   0
   7  -2   1   20.87    3.19   0
   8   1   3 1133.01   14.33   0
   9  -3   2    7.08    4.02   0
   9   0   3  883.01   12.45   0
   7   3   4   22.07    5.99   0
   6   4   4  460.54   12.35   0
   2   6   4 3289.67   31.19   0
   5   2   1 2531.14   17.54   0
   5   5   4   15.81    8.35   0
   6   1   1 1734.48   14.11   0
   9  -1   2   23.85    3.89   0
   3   6   3  207.99    9.89   0
  10  -1   3   80.13    5.57   0
   4   3   1   95.09    5.18   0
   7   0   1 1336.80   12.13   0
   7   3   2 1938.25   17.85   0
   8   3   3  271.07    8.35   0
   4   6   4   63.78    9.93   0
   6   4   2  512.31   10.40   0
   6   5   3 1839.10   21.12   0
   8   2   2 1115.97   13.29   0
   9   2   3   38.78    5.00   0
   2   6   2  162.15    8.06   0
   5   5   2 1010.82   14.60   0
   8  -1   1 4639.99   21.61   0
   9   1   2  370.61    7.99   0
  10  -2   2  391.06    7.91   0
   3   4   1 6937.92   30.78   0
  10   1   3   48.80    4.65   0
   2   7   3  515.34   13.23   0
   3   7   4   49.82    9.01   0
  10   0   2  392.26    8.15   0
   6   3   1   46.81    4.34   0
   7   2   1  507.14    8.52   0
   4   7   3  518.68   13.21   0
   8   5   3   45.56    5.93   0
   9   4   3   22.88    5.03   0
   5   4   1  519.81    9.41   0
   7   5   2  741.77   12.33   0
   7   6   3 1657.10   20.39   0
   8   1   1    0.49    3.13   0
   8   4   2   32.95    4.82   0
   9   3   2 1053.88   13.09   0
   1   7   2 1188.50   16.13   0
  10   2   2 1163.64   13.23   0
   0   5   1 9109.06   31.78   0
   3   7   2 1169.04   16.55   0
   6   7   3  384.92   11.61   0
   9   0   1  577.24    8.55   0
   3   8   3  345.02   12.37   0
  11   1   2   11.35    4.43   0
   7   4   1    8.50    4.58   0
   8   3   1  498.46    9.07   0
   5   8   3  538.25   13.36   0
   9   6   3   40.68    5.54   0
   6   5   1   87.37    5.51   0
   8   6   2  773.14   12.76   0
   8   7   3  905.16   15.21   0
   9   2   1  190.50    5.83   0
   9   5   2  572.59   10.57   0
  10   4   2 1275.42   14.37   0
   2   8   2   51.01    7.09   0
   7   7   2   19.54    5.48   0
  10   1   1  104.17    5.05   0
   4   8   2  933.06   15.63   0
   5   6   1 2069.80   19.23   0
   6   0   0  523.17    6.48   0
   7   8   3  297.68   10.14   0
   4   2   0 8112.80   25.62   0
   4   9   3  352.44   12.22   0
  12   2   2  872.99   10.89   0
   6   9   3    4.54    7.82   0
   8   5   1  832.58   11.96   0
   9   4   1    4.75    3.77   0
   7   6   1   59.55    5.46   0
  10   3   1  659.47    9.88   0
  10   6   2  842.30   12.42   0
  11   0   1   74.44    4.50   0
   9   7   2  293.18    8.69   0
   3   9   2    7.07    7.19   0
  11   2   1    1.43    3.82   0
   5   9   2  486.81   12.03   0
   6   7   1 1984.29   19.56   0
   8   8   2   37.98    5.87   0
   4   4   0 2190.94   15.51   0
   8   0   0   90.45    3.68   0
  10   5   1  247.01    7.66   0
   7   9   2   42.90    6.68   0
   6   4   0  106.45    4.76   0
   8   2   0  111.84    4.31   0
   8   7   1   20.73    4.97   0
  11   4   1   23.48    3.99   0
   2   4   0 2277.75   14.11   0
   4  10   2  684.62   14.35   0
   7   8   1  659.22   12.16   0
   6  10   2  290.48   10.06   0
   8   4   0 9170.06   33.68   0
   9   8   1  140.39    6.62   0
   4   6   0 5278.42   26.64   0
   6   6   0  419.20    8.61   0
  10   2   0  159.85    5.21   0
   5  11   2  859.60   15.65   0
   8   9   1  942.17   14.34   0
   8   6   0  412.20    8.63   0
  10   4   0  110.43    4.91   0
   5  10   1  268.13    9.38   0
   3  10   1   11.82    5.90   0
   6   8   0 2810.17   22.26   0
   4  11   1   13.23    7.16   0
  12   4   0   10.83    3.31   0
   2   8   0 1747.92   16.04   0
  -2  -8   2   53.91    4.19   0
   2  -6   0 1494.30    7.73   0
  -8  -5   3   47.50    9.23   0
  -4 -12   2   34.41    4.77   0
  -3 -11   2  153.34    5.98   0
  -3  -1   2    6.56    3.89   0
  -1  -5   2 1720.00   14.29   0
   1  -8   1    1.64    2.52   0
  -9  -4   3   34.04    8.53   0
  -7  -4   3   12.85    6.77   0
  -2  -2   2  357.72    7.22   0
  -8  -3   3  300.54   11.82   0
  -5  -6   3   24.92    6.25   0
  -1  -9   2   24.49    3.55   0
   0 -11   1   75.87    4.59   0
  -6  -9   3    5.42    5.91   0
  -6  -3   3  629.59   13.66   0
  -1  -3   2   37.83    4.22   0
  -4  -7   3  568.22   11.90   0
  -4  -5   3  235.37    9.11   0
  -7  -2   3 1234.67   17.98   0
   0  -6   2 1019.05   10.82   0
   1 -10   1  112.21    4.56   0
  -2 -12   2  386.97    8.23   0
  -3  -8   3  337.29    9.06   0
  -3  -6   3  210.64    7.89   0
  -1 -11   2   13.33    3.60   0
   0  -4   2 1859.26   14.38   0
  -5  -2   3  264.97    9.47   0
  -4  -3   3 2138.42   21.07   0
  -3  -4   3 1276.42   16.15   0
  -3 -10   3 1063.73   14.11   0
  -2  -7   3  556.44   10.71   0
  -2  -9   3    0.88    4.28   0
  -2  -5   3 1016.23   14.06   0
   2  -9   1  190.38    4.90   0
   1  -2   1  555.70    5.93   0
  -2   0   2 4153.99   21.65   0
   1  -9   2  354.61    7.02   0
   1  -5   2   71.61    3.90   0
  -3  -2   3  220.69    7.85   0
  -1  -8   3   44.05    4.60   0
  -1  -6   3  222.27    7.30   0
  -4  -1   3  999.37   14.67   0
  -2  -3   3   -1.58    4.46   0
   0  -2   2 4456.47   21.97   0
  -3   1   2   25.92    3.80   0
  -1  -4   3   29.61    4.74   0
   1 -11   2   11.03    4.22   0
  -5   0   3   17.20    5.87   0
   0  -7   3  127.92    5.82   0
   1  -3   2   10.79    3.12   0
   2  -8   2 1180.00   11.70   0
   2  -3   1 4188.73   15.87   0
  -6  -4   4  446.59   14.07   0
  -5  -5   4   17.32    7.16   0
   0  -5   3   24.71    4.46   0
   3  -8   1  497.99    6.76   0
   3  -6   1   43.16    2.77   0
  -3  -7   4   52.71    6.64   0
   2 -10   2 1207.75   12.51   0
  -4  -4   4  195.43    9.72   0
  -2  -1   3  361.44    9.56   0
   2  -4   2 2332.99   15.48   0
  -5  -3   4  513.76   13.51   0
   1  -6   3  138.24    5.86   0
  -2  -6   4 3775.92   29.43   0
   1 -10   3   46.61    4.39   0
  -3  -3   4  301.39   11.36   0
   1  -4   3 1219.41   14.17   0
   3  -7   2 1907.58   14.33   0
   3  -4   1   80.55    3.08   0
  -1  -7   4    4.29    5.23   0
   3  -9   2 1075.35   11.47   0
  -4  -2   4 1775.05   22.15   0
  -1  -5   4   30.93    6.21   0
  -4   1   3   16.69    5.65   0
   2  -9   3   45.18    4.45   0
   2  -5   3  282.64    7.61   0
  -1   1   2 3896.51   21.26   0
   0  -8   4   14.27    4.65   0
   0  -6   4   34.02    6.28   0
   2  -2   2  339.84    6.75   0
   4  -7   1    7.32    2.74   0
  -2  -2   4  265.68   10.77   0
  -1   0   3   59.59    6.29   0
   0  -4   4  368.02   10.37   0
   3  -8   3  240.25    7.06   0
   4  -8   2   35.51    4.11   0
  -3  -1   4  704.25   14.74   0
   1  -7   4   33.96    5.16   0
   2  -3   3  237.18    7.24   0
   3  -3   2  176.29    5.09   0
   4  -6   2  503.60    7.86   0
   1  -5   4   85.04    6.34   0
   2  -1   1   42.94    2.76   0
   3 -10   3  266.04    7.45   0
   4  -5   1  473.00    6.14   0
   3  -4   3 2120.92   17.81   0
   2  -6   4  366.00    9.29   0
  -1  -1   4    6.55    6.54   0
   1  -3   4  793.47   14.10   0
   3  -2   1 2711.29   13.46   0
   4  -7   3    3.90    4.22   0
   4  -9   3   25.02    4.66   0
  -3   2   3    1.30    5.33   0
  -2   0   4 1169.69   18.52   0
   2  -4   4 1892.51   19.88   0
   5  -7   2  716.95    9.34   0
   0   1   3   63.27    6.46   0
   2   0   2 4367.36   22.99   0
   3  -2   3    0.62    4.13   0
   3  -1   2   33.40    3.81   0
   1   1   2 4311.46   23.26   0
   3  -5   4  487.91   10.46   0
   4  -3   1 6790.23   21.77   0
   5  -5   2  951.28   10.38   0
   4  -3   3 1198.56   13.87   0
   5  -6   1   78.86    3.38   0
   2  -2   4  289.27    9.60   0
   4  -2   2 1197.78   11.84   0
   5  -8   3   36.71    4.38   0
   5  -6   3 1588.97   15.07   0
   0   0   4  865.06   15.83   0
   3  -3   4  297.73    9.28   0
  -1   1   4    3.11    7.95   0
   4  -4   4  183.82    7.43   0
   5  -4   1 1592.49   11.17   0
   6  -6   2 1365.10   12.62   0
   4  -1   3   20.54    4.67   0
   6  -7   3 1445.52   14.61   0
   5  -5   4   17.15    5.36   0
   6  -5   3   22.69    4.58   0
   3  -1   4   73.74    6.93   0
   5  -2   3  942.25   12.68   0
   6  -4   2   66.06    4.30   0
   1   1   4   10.20    6.73   0
   1   2   3  785.22   13.30   0
   4  -2   4  283.68    9.12   0
  -1   3   2   12.11    4.50   0
   4   0   2 1843.17   15.52   0
   3   0   1  876.38    8.79   0
   4  -1   1 4955.28   20.07   0
   5  -3   4  236.09    8.19   0
   6  -3   3  183.27    6.46   0
   0   2   4 1209.86   18.97   0
   5  -1   2 1653.82   14.40   0
   2   1   1  525.00    7.09   0
   2   2   2  325.06    7.76   0
   6  -5   1 2001.75   12.78   0
   7  -6   3  341.49    8.14   0
   0   3   3 3657.79   27.17   0
   5  -2   1  698.04    8.04   0
   6  -4   4   54.13    5.13   0
   7  -5   2    4.05    3.69   0
   4   0   4  360.90   11.32   0
   7  -4   3  458.23    9.19   0
   4   1   3 1272.06   16.13   0
   5  -1   4   26.45    5.60   0
   5   0   3   24.54    5.00   0
   6  -1   3  216.55    7.23   0
   1   3   2   23.36    5.18   0
   2   2   4  277.38   10.65   0
   6  -2   4 3580.34   26.12   0
   7  -3   2 1115.11   11.90   0
   6  -3   1  409.45    6.46   0
   1   2   1   39.94    3.43   0
   2   3   3    1.57    5.32   0
   7  -2   3  516.09    9.59   0
   1   3   4   79.22    9.28   0
   7  -3   4   44.06    4.89   0
   8  -5   3  479.71    8.90   0
   5   1   2   82.36    4.97   0
   4   2   2 2348.97   18.91   0
   5   1   4   89.65    8.25   0
   6   0   2 1096.93   12.37   0
   8  -3   3  312.54    7.97   0
   6   0   4   29.75    5.93   0
   8  -4   2  857.24   10.52   0
   1   4   3   21.52    6.52   0
   6   1   3  152.47    6.93   0
   7  -4   1 1866.75   12.86   0
   7  -1   4    0.29    4.76   0
   3   3   4  305.01   11.72   0
   5   0   1 9257.26   29.91   0
   7   0   3  131.18    6.28   0
   0   4   2 1586.47   15.35   0
   4   1   1 4277.61   20.75   0
   6  -1   1   13.18    3.05   0
   8  -2   2   49.08    4.22   0
   8  -1   3   37.68    4.70   0
   9  -4   3  331.55    7.98   0
   2   4   4  292.82   11.92   0
   3   2   1 4247.63   21.17   0
   3   4   3 1286.22   17.92   0
   7  -2   1   18.60    3.32   0
   9  -2   3    2.74    4.48   0
   2   4   2 1173.21   14.34   0
   6   2   4  414.88   11.33   0
   7   1   4   38.65    5.93   0
   5   3   4  553.54   13.17   0
   6   2   2 2446.78   19.39   0
   7   1   2  393.70    8.19   0
   8   0   4   14.92    4.80   0
   9  -3   2    5.90    3.50   0
   5   3   2   16.39    5.15   0
   7   2   3 1451.56   16.92   0
   4   4   4  196.51    9.85   0
   6   3   3  680.53   12.82   0
   8   1   3 1157.40   14.44   0
   2   5   3  925.32   15.42   0
   8  -3   1  541.61    7.63   0
   9   0   3  941.11   12.77   0
  10  -3   3  901.80   11.38   0
   2   3   1 2827.84   17.60   0
   9  -1   2   26.88    4.38   0
   4   4   2  692.72   11.73   0
   6   1   1 1785.94   14.40   0
   3   5   4  250.04   11.27   0
  10  -1   3   91.48    5.55   0
   1   5   2 1692.21   16.71   0
   5   2   1 2626.43   17.68   0
   7   3   4   18.76    5.80   0
   6   4   4  477.03   12.06   0
   8  -1   1 4799.69   22.24   0
  10  -2   2  393.48    7.94   0
   8   2   2 1164.10   13.37   0
   3   5   2 2931.70   22.85   0
   4   3   1   98.21    5.03   0
   5   5   4   14.11    7.84   0
   7   3   2 2014.71   18.08   0
   7   4   3    5.08    6.12   0
   8   3   3  273.32    8.32   0
   9   2   3   41.36    4.94   0
   6   4   2  539.31   10.40   0
   3   6   3  205.86    9.43   0
  10   1   3   46.79    4.64   0
   9  -2   1 2257.40   14.92   0
   1   4   1 5357.53   23.37   0
   3   4   1 7300.76   30.40   0
   4   6   4   60.06    7.90   0
   7   2   1  514.50    8.42   0
   5   6   3   21.93    6.33   0
   6   3   1   46.09    4.22   0
  11  -1   2   11.10    3.96   0
   9   0   1  593.12    8.61   0
   2   6   2  154.38    6.65   0
   6  -2   0  499.98    5.46   0
   8   4   2   37.91    4.77   0
   9   3   2 1047.77   12.75   0
   9   4   3   21.27    4.77   0
  10   3   3  263.96    7.38   0
   4   6   2   76.00    5.95   0
   8   5   3   45.80    5.81   0
   0   6   2 1119.81   12.88   0
   7   5   2  749.26   12.04   0
   4   7   3  511.78   12.41   0
  10  -1   1 1603.31   12.95   0
  11   1   2   11.97    3.53   0
   8   3   1  487.66    8.60   0
   2   5   1  791.77   10.46   0
   6   0   0  518.28    6.42   0
   6   7   3  363.89   10.98   0
   7   4   1    8.44    3.66   0
  10   1   1  102.84    4.79   0
   3   7   2 1168.00   14.93   0
   9   5   2  548.45    9.86   0
   5   7   2    5.87    5.46   0
   6   5   1   85.11    5.05   0
   9   6   3   41.15    5.04   0
   1   7   2 1258.78   14.06   0
   8   6   2  726.82   11.61   0
   4   2   0 7409.06   23.04   0
   5   8   3  477.42   11.70   0
   8   7   3  839.39   13.16   0
   3   6   1  413.17    8.51   0
   9   4   1    1.54    3.29   0
   5   6   1 1935.99   17.02   0
   6   2   0 1417.50   10.96   0
   8   5   1  789.00   10.70   0
   2   1   1  555.11    5.53   0
   3  -7   4   19.25    4.29   0
   3  -4   1   90.54    2.75   0
   3  -2   1 2883.56   12.69   0
   4  -4   2  663.37    7.83   0
   4  -2   2 1240.94   10.45   0
   4  -1   3   20.34    3.16   0
   3   1   4  771.96   10.95   0
   4  -2   4  261.36    6.45   0
   4  -7   3    5.00    3.66   0
   4  -6   4  444.61    8.01   0
   4   0   2 1801.07   12.52   0
   4   0   4  334.10    7.40   0
   4   1   3 1161.54   11.59   0
   5  -4   3  233.29    5.91   0
   5  -2   3  926.47   10.48   0
   3  -6   1   45.48    2.09   0
   1   5   4   21.68    6.21   0
   2   4   2 1230.40   10.65   0
   2   4   4  303.33    8.33   0
   3   0   1  930.03    7.59   0
   5  -3   4  226.98    6.26   0
   1   5   2 1634.00   12.15   0
   5  -6   3 1671.23   13.99   0
   5  -5   4   14.02    3.96   0
   5  -1   4   24.93    3.64   0
   5   0   3   25.75    3.31   0
   2   5   3 1023.45   12.14   0
   3   4   3 1313.27   13.13   0
   5  -5   2  974.91    9.48   0
   5  -1   2 1778.69   12.90   0
   4  -3   1 7168.81   20.90   0
   4   2   2 2135.53   13.90   0
   5   1   4   78.23    4.79   0
   5   2   3  295.82    6.57   0
   6  -5   3   24.40    3.90   0
   6  -4   4   49.25    4.49   0
   6  -2   4 3286.08   20.32   0
   6  -1   3  202.97    5.58   0
   4  -5   1  507.60    5.57   0
   4  -1   1 5311.21   18.64   0
   5   1   2   76.46    3.60   0
   6   0   4   23.61    3.70   0
   3   5   4  264.57    8.37   0
   4   4   4  197.52    7.40   0
   6  -4   2   70.01    3.76   0
   6  -2   2  155.05    4.56   0
   6   1   3  136.50    4.92   0
   3   2   1 4105.57   16.31   0
   5   3   4  518.19    9.78   0
   7  -2   3  523.05    8.51   0
   6   0   2 1052.97   10.37   0
   6   2   4  357.37    8.07   0
   7  -4   3  499.81    8.14   0
   4   1   1 4207.25   17.26   0
   7  -1   4    1.97    3.24   0
   7   0   3  121.21    4.77   0
   3   5   2 2639.61   16.25   0
   4   4   2  655.13    8.34   0
   4   5   3  227.50    6.56   0
   5   4   3  958.78   11.33   0
   3   6   3  197.75    6.65   0
   5  -4   1 1693.38   10.58   0
   5   3   2   13.49    2.84   0
   7   1   4   39.88    4.44   0
   7  -3   2 1184.75   11.06   0
   6   2   2 2505.72   16.00   0
   7  -1   2 1247.68   11.46   0
   5   0   1 9167.25   26.28   0
   7  -5   2    5.27    2.93   0
   7   2   3 1321.50   12.77   0
   8  -3   3  325.63    6.87   0
   8  -1   3   42.22    3.64   0
   5   5   4   14.33    4.65   0
   6   4   4  461.12    8.99   0
   8   0   4   12.61    3.29   0
   7   1   2  409.29    7.01   0
   8  -5   3  479.09    7.85   0
   8   1   3 1151.10   11.92   0
   6  -3   1  407.12    5.95   0
   3   4   1 6668.23   22.29   0
   5   2   1 2515.62   14.52   0
   5   6   3   20.21    4.67   0
   6   5   3 1723.77   15.33   0
   7   4   3    9.30    3.51   0
   8  -4   2  898.41    9.71   0
   8   0   2 1550.81   13.10   0
   5   5   2  984.84   10.61   0
   9  -4   3  342.60    6.90   0
   9   0   3  957.36   10.91   0
   6  -5   1 1957.05   11.28   0
   7   3   2 2013.79   14.85   0
   8   3   3  247.86    6.31   0
   4   6   2   73.55    4.38   0
   6   1   1 1795.88   12.59   0
   8   2   2 1119.15   11.34   0
   9   2   3   40.42    4.09   0
   9  -3   2    4.25    3.24   0
   9  -1   2   23.15    3.25   0
   7   0   1 1328.32   11.25   0
  10  -3   3  966.58   10.75   0
  10  -1   3   89.60    4.48   0
   7  -4   1 1922.11   12.14   0
   9   1   2  385.72    7.11   0
  10   1   3   51.78    3.76   0
   7   6   3 1578.00   15.27   0
   8   5   3   39.57    4.10   0
   6   3   1   43.29    3.28   0
   7   5   2  752.74   10.00   0
   6   6   2 1492.36   13.80   0
   7   2   1  512.10    7.46   0
  10  -2   2  429.94    7.38   0
   4   5   1 1547.16   12.16   0
   8  -3   1  552.53    7.14   0
   9   3   2 1075.51   11.39   0
  10   0   2  431.12    7.44   0
  10   3   3  264.48    6.23   0
  11   0   3  477.82    7.77   0
   8   1   1    1.03    3.05   0
  10  -4   2  642.38    8.38   0
   5   7   2    4.61    3.79   0
  10   2   2 1262.03   12.29   0
   4  -2   0 2412.77   10.42   0
   8  -5   1  144.39    3.94   0
   9  -2   1 2419.98   15.34   0
  11  -3   2  168.18    5.35   0
   3   6   1  375.80    6.23   0
   4   0   0 8622.69   21.68   0
   8   3   1  539.44    8.06   0
   9   6   3   41.48    4.33   0
  11   1   2   12.93    3.16   0
   6   5   1   83.51    4.08   0
   8   6   2  785.60   10.36   0
   8   7   3  951.55   11.99   0
   9  -4   1  507.62    6.96   0
   9   2   1  206.22    5.50   0
  10   4   2 1418.58   13.18   0
   7   7   2   17.20    3.91   0
   5   6   1 2035.85   15.00   0
  11   3   2   38.13    3.67   0
  12  -2   2  413.05    7.40   0
  10  -3   1    6.71    2.69   0
  10   1   1  122.75    4.66   0
   4   2   0 8156.22   23.12   0
   9   4   1    9.00    3.17   0
  12   2   2  988.58   10.85   0
  10   3   1  744.92    9.81   0
   6   2   0 1683.08   12.24   0
   7   6   1   60.83    4.04   0
  10   6   2  942.77   11.20   0
  11  -2   1   84.35    3.93   0
   4   7   1 1772.11   13.87   0
   9   7   2  302.34    7.22   0
   6  -4   0 5888.94   17.28   0
  11   2   1    2.60    2.94   0
   6   7   1 1911.16   15.60   0
   8   8   2   35.14    5.09   0
  11  -4   1    9.10    3.17   0
  12  -1   1   46.65    3.66   0
  12   1   1  480.12    7.92   0
   8   2   0  124.94    4.44   0
   9   6   1  344.32    7.36   0
  11   4   1   32.31    3.61   0
  12  -3   1   90.31    4.34   0
   6   4   0  113.61    4.20   0
   8  -4   0  109.49    3.37   0
   8   7   1   29.53    4.10   0
  12   3   1  407.87    7.46   0
  13  -2   1   -0.63    2.94   0
  13   2   1   21.54    3.27   0
   2   4   0 2274.48   11.18   0
   7   8   1  629.55   10.15   0
  10  -2   0   94.20    3.86   0
  10   2   0  197.04    5.52   0
  11   6   1  125.72    5.24   0
  12   5   1  897.44   10.96   0
  10   7   1  251.63    6.79   0
   9   8   1  149.80    6.40   0
  10  -4   0  103.35    3.77   0
  10   4   0  136.03    5.23   0
   6   6   0  420.40    7.57   0
   4   6   0 5340.17   22.81   0
   8   6   0  434.67    8.54   0
  12   0   0 3350.70   19.36   0
  12  -2   0   33.71    3.77   0
  12   2   0  141.29    5.12   0
  12   4   0    5.97    3.40   0
   7   0  -1 1307.78   10.95   0
   6   1  -1 1655.25   12.08   0
   7   2  -1  476.14    7.39   0
   8   1  -1    0.71    2.64   0
   5   0  -1 9008.99   25.43   0
   8  -1  -1 5051.68   21.16   0
   9   2  -1  191.74    5.46   0
   5   2  -1 2397.44   14.42   0
   6   3  -1   49.18    3.38   0
   6   8   0 2859.99   20.31   0
   7  -2  -1   16.78    2.57   0
   8   3  -1  490.50    8.04   0
  10   1  -1  123.33    4.80   0
   2   6   0  524.01    6.57   0
   7   4  -1    6.08    3.13   0
   9  -2  -1 2449.12   14.95   0
   4   1  -1 4022.36   16.94   0
   9   4  -1    6.35    3.42   0
  10   3  -1  717.57   10.07   0
  11   0  -1   86.39    4.59   0
  11   2  -1    0.35    3.55   0
   8  -3  -1  557.32    6.90   0
   5  -2  -1  714.54    6.75   0
   5   4  -1  468.24    7.40   0
   8   5  -1  804.53   10.90   0
   4   3  -1   86.22    3.63   0
   4   8   0  105.86    5.17   0
   6  -3  -1  400.96    5.32   0
  10   5  -1  276.15    7.21   0
  11  -2  -1   84.07    4.02   0
  11   4  -1   26.86    3.88   0
  10  -3  -1    5.47    2.57   0
  12  -1  -1   49.61    3.72   0
  12   3  -1  420.28    8.23   0
   3   2  -1 3987.42   17.01   0
  13   0  -1  395.75    7.36   0
   3   0  -1  860.06    7.33   0
   7  -4  -1 1888.99   10.97   0
  11   6  -1  114.82    5.67   0
  12   5  -1  869.02   11.67   0
  13  -2  -1    0.25    3.64   0
   4  -3  -1 7434.71   19.03   0
   2   1  -1  577.62    6.30   0
   3  -2  -1 3003.39   12.19   0
   8   2  -2 1083.21   12.53   0
   9   1  -2  371.51    7.67   0
   2   3  -1 2950.12   15.39   0
   9   3  -2 1058.93   12.93   0
  10   0  -2  429.68    8.28   0
  10   2  -2 1258.81   13.73   0
   3   6  -1  383.35    7.76   0
   4   7  -1 1746.65   16.14   0
   8   4  -2   42.63    4.60   0
  10   4  -2 1341.30   14.98   0
   6   2  -2 2292.31   17.08   0
   9  -1  -2   29.64    3.72   0
   9   5  -2  535.93   10.22   0
   7  -1  -2 1242.07   11.94   0
  11  -1  -2   16.37    3.56   0
  11   5  -2   22.10    4.54   0
   6   4  -2  466.91    8.99   0
  10  -2  -2  443.39    7.99   0
   2   5  -1  791.50    9.78   0
   8  -2  -2   56.99    3.78   0
  10   6  -2  835.99   12.92   0
   9  -3  -2    4.31    3.47   0
   9   7  -2  263.42    8.70   0
   5   5  -2  923.78   12.57   0
   4   2  -2 2280.26   16.93   0
   6  -2  -2  164.69    4.85   0
   7   7  -2   11.91    5.28   0
   4   4  -2  647.69   10.31   0
   7  -3  -2 1210.37   11.26   0
   4   0  -2 2018.41   15.01   0
   8   8  -2   28.93    6.20   0
   3  -2   1 2953.79   13.00   0
   3   4   3 1291.92   12.31   0
   4  -4   2  650.33    7.86   0
   4  -4   4  185.52    5.93   0
   5  -2   3  978.23   10.85   0
   4   2   2 2264.49   14.03   0
   5   0   3   26.46    3.30   0
   2   3   1 2805.02   12.20   0
   3  -4   1   86.36    2.80   0
   4  -6   4  455.20    8.32   0
   5  -4   3  224.28    5.83   0
   5  -1   4   24.23    3.52   0
   5   1   4   77.79    4.84   0
   5  -1   2 1832.79   13.15   0
   5   2   3  285.40    6.20   0
   4   4   4  194.57    6.84   0
   5  -5   4   14.95    4.18   0
   5   1   2   78.48    3.52   0
   3   2   1 4236.28   15.97   0
   3   5   2 2761.88   15.41   0
   6  -1   3  213.60    5.73   0
   2   6   2  143.73    4.25   0
   3   6   3  204.78    6.25   0
   4   5   3  221.82    6.19   0
   5   3   4  505.56    8.80   0
   6  -2   4 3346.76   20.51   0
   6   0   4   24.10    3.50   0
   4  -1   1 5318.09   18.61   0
   4   4   2  685.92    8.02   0
   6  -4   4   57.35    4.74   0
   6   1   3  136.49    4.83   0
   5   4   3  943.44   10.67   0
   4  -3   1 7030.93   20.64   0
   6  -5   3   17.51    3.22   0
   6   2   4  368.56    7.50   0
   4   1   1 4281.04   17.11   0
   6  -2   2  151.82    4.52   0
   6   0   2 1142.56   10.72   0
   7  -2   3  529.92    8.36   0
   7  -1   4    4.06    3.17   0
   5   5   4   14.17    4.80   0
   6  -4   2   65.32    3.59   0
   7   0   3  131.05    4.85   0
   7  -4   3  478.86    8.17   0
   7   1   4   35.89    3.70   0
   6   2   2 2424.63   15.35   0
   6   4   4  448.78    8.28   0
   7   2   3 1301.81   12.50   0
   4  -5   1  493.20    5.42   0
   5  -2   1  759.12    7.52   0
   5   0   1 9456.13   26.43   0
   7  -1   2 1258.67   11.48   0
   3   4   1 6627.92   20.53   0
   5   6   3   21.34    4.16   0
   8  -1   3   49.16    3.73   0
   8   0   4   13.70    3.17   0
   6   5   3 1679.03   14.17   0
   7   1   2  393.28    6.78   0
   8  -3   3  327.91    6.80   0
   4   6   2   79.74    3.92   0
   5   5   2  958.07    9.76   0
   8   1   3 1174.97   11.89   0
   5  -4   1 1683.14   10.49   0
   6   4   2  509.62    7.43   0
   7   4   3    6.14    3.16   0
   5   2   1 2569.10   14.14   0
   7  -5   2    3.74    2.32   0
   7   3   2 1928.08   14.21   0
   6  -1   1   11.56    2.43   0
   8   0   2 1596.11   13.14   0
   9   0   3  938.81   10.91   0
   6  -3   1  402.17    5.87   0
   6   1   1 1835.82   12.42   0
   8  -4   2  871.69    9.47   0
   8   2   2 1184.64   11.36   0
   9  -4   3  317.87    6.51   0
   9   2   3   42.50    3.59   0
   7   6   3 1558.71   13.80   0
   8   5   3   42.61    4.15   0
   5   4   1  497.54    6.70   0
   6   6   2 1360.37   12.13   0
   7   0   1 1358.13   11.08   0
   7   5   2  709.26    9.11   0
   9  -1   2   28.30    3.25   0
  10  -1   3   90.62    4.36   0
   4   5   1 1525.30   10.94   0
   6  -5   1 1931.28   11.28   0
   6   3   1   48.56    3.01   0
   9  -3   2    2.63    2.70   0
   9   1   2  394.75    7.06   0
   9   4   3   21.89    3.70   0
  10  -3   3  922.12   10.46   0
  10   1   3   49.41    3.68   0
   7   2   1  503.51    7.17   0
   7  -4   1 1872.56   12.06   0
   9   3   2 1122.45   11.25   0
   8  -1   1 5046.13   21.60   0
  10   0   2  408.41    7.24   0
   8  -3   1  551.50    7.28   0
   8   1   1    1.92    2.50   0
  10   2   2 1257.76   12.18   0
   6   5   1   84.11    3.91   0
   9   6   3   38.39    3.90   0
   8   6   2  778.17    9.58   0
   9   5   2  607.18    8.79   0
   7   7   2   22.53    3.82   0
   8   3   1  522.56    7.58   0
   9   0   1  638.61    8.31   0
  11  -1   2   14.60    3.03   0
  11   1   2   15.95    3.02   0
   4   0   0 8520.02   21.32   0
   5   6   1 1925.51   13.24   0
  11  -3   2  168.72    5.22   0
   8  -5   1  143.87    3.82   0
   9   2   1  197.76    5.20   0
  11   3   2   40.42    3.88   0
   9  -4   1  491.48    6.85   0
  10  -1   1 1798.07   13.82   0
   4   2   0 7949.86   21.81   0
  10   1   1  125.80    4.56   0
  12  -2   2  411.31    7.25   0
  12   0   2  139.42    4.78   0
   6   0   0  553.07    6.77   0
  10  -3   1    9.03    3.02   0
   7   6   1   55.51    3.93   0
  12   2   2  980.35   10.60   0
   9   7   2  301.66    6.93   0
  10   3   1  775.27    9.55   0
  10   6   2  953.70   10.58   0
   6   2   0 1688.16   11.75   0
  11   5   2   20.67    3.24   0
  12  -4   2   30.04    3.21   0
   4  -4   0 2287.45    9.43   0
   6   7   1 1920.42   14.26   0
  10  -5   1  265.90    5.41   0
  11   2   1    4.32    2.87   0
   6  -4   0 5909.79   18.46   0
   8   0   0   99.81    3.79   0
   4   4   0 2160.90   12.21   0
   8   2   0  123.56    4.46   0
  10   5   1  286.97    6.37   0
  12   1   1  493.07    7.84   0
   8   7   1   28.28    3.65   0
  12  -3   1   89.62    3.98   0
  12   3   1  427.72    7.48   0
   8  -4   0  109.28    3.61   0
  10   0   0 3456.64   18.91   0
  13  -2   1    2.17    2.71   0
  13   2   1   18.43    3.61   0
  10   2   0  200.55    5.38   0
  11   6   1  126.33    4.85   0
  12   5   1  925.81   10.68   0
  10   7   1  259.94    6.39   0
  10  -4   0  107.61    4.07   0
   6   6   0  432.84    7.27   0
  12   0   0 3348.14   19.47   0
   4   6   0 5418.98   20.80   0
   8   6   0  441.04    7.80   0
  12   2   0  148.36    5.05   0
  10   6   0  554.94    9.18   0
  12   4   0    8.49    3.35   0
  12  -4   0 4959.80   21.63   0
   7   0  -1 1293.66   10.94   0
   6  -1  -1   15.20    2.28   0
   6   1  -1 1697.69   12.23   0
   7   2  -1  478.34    7.30   0
   8   1  -1    0.63    2.63   0
   5   0  -1 8957.83   25.64   0
   9   2  -1  201.75    5.53   0
  12   6   0  137.68    5.64   0
   6   3  -1   45.97    3.53   0
   8   3  -1  496.70    7.96   0
  10   1  -1  123.47    4.70   0
   4   1  -1 3950.34   16.76   0
   8  -3  -1  568.74    7.24   0
  10   3  -1  755.66   10.20   0
  11   0  -1   86.70    4.31   0
  11   2  -1    0.37    3.20   0
   4  -1  -1 5095.70   17.92   0
   6  -3  -1  401.99    5.63   0
   9   4  -1    3.81    3.34   0
  10  -3  -1    8.12    2.79   0
  11  -2  -1   85.58    4.17   0
  12   1  -1  501.37    8.44   0
   7  -4  -1 1950.38   12.18   0
   8   5  -1  804.67   10.66   0
   9  -4  -1  509.51    7.19   0
  11   4  -1   26.53    3.91   0
   4   3  -1   80.18    3.43   0
   6   5  -1   75.46    4.38   0
  12   3  -1  425.11    8.24   0
  13   2  -1   23.59    3.62   0
   3   0  -1  894.55    7.58   0
   9   6  -1  301.13    7.78   0
  11  -4  -1    9.17    3.31   0
  12  -3  -1   98.50    4.36   0
  13  -2  -1    2.06    3.47   0
   3   2  -1 3921.53   16.66   0
   8  -5  -1  149.61    4.11   0
   4  -3  -1 7363.44   20.43   0
   5  -4  -1 1672.58   10.17   0
  11   6  -1  116.88    5.63   0
   8   7  -1   23.72    5.05   0
   4   5  -1 1553.51   12.80   0
   6  -5  -1 2060.00   11.54   0
   3   4  -1 6961.29   24.69   0
   2   1  -1  592.30    6.42   0
   8   0  -2 1569.12   14.16   0
   8   2  -2 1084.91   12.50   0
   9   1  -2  372.82    7.79   0
  10   0  -2  432.61    8.24   0
  10   2  -2 1272.94   13.91   0
   7   1  -2  378.02    7.51   0
   9   3  -2 1042.99   12.88   0
  11   1  -2   12.01    3.77   0
   7  -1  -2 1212.91   12.04   0
  10  -2  -2  440.47    8.33   0
  11   3  -2   42.56    4.69   0
  12   2  -2 1024.71   12.71   0
   6   0  -2 1055.62   11.32   0
   6   2  -2 2300.92   17.21   0
   8  -2  -2   60.36    3.95   0
   8   4  -2   37.60    4.40   0
  10   4  -2 1333.86   15.04   0
   9  -3  -2    4.99    3.20   0
  11  -3  -2  182.90    6.12   0
   5   1  -2   77.34    4.20   0
   4   7  -1 1711.92   15.75   0
   7  -3  -2 1203.30   11.68   0
  10   6  -2  853.61   13.29   0
   3   6  -1  405.99    7.85   0
   5  -1  -2 1735.67   13.89   0
  10  -4  -2  749.20    9.79   0
   4   0  -2 1971.34   15.14   0
   4   2  -2 2308.81   17.16   0
   9   7  -2  269.67    8.80   0
   2   5  -1  802.48    9.83   0
   5   5  -2  951.60   12.90   0
   6   6  -2 1336.86   15.98   0
   6  -4  -2   72.66    4.15   0
   7   7  -2   11.07    6.22   0
   7  -5  -2    3.85    3.25   0
   3   1  -2   13.62    3.73   0
  10   1  -3   53.95    5.27   0
   3   3  -2  200.76    6.43   0
   8   1  -3 1198.98   15.02   0
   9   0  -3 1042.55   13.88   0
   9   2  -3   42.25    5.17   0
  10   3  -3  280.80    8.55   0
   8   3  -3  257.65    8.34   0
  10  -1  -3  100.83    5.85   0
  -5  -9  -2  495.76   10.86   0
  -2  -7  -1   18.03    4.05   0
  -3  -8  -1  529.91    9.82   0
  -1  -6  -1   16.79    3.40   0
  -2  -6   0  512.15    8.09   0
  -4  -8   0  105.49    5.40   0
  -8 -10   0   86.92    7.54   0
  -3  -9  -2   -0.91    4.53   0
  -6 -10   0  841.40   13.07   0
  -6 -11  -1  316.80    9.30   0
  -4  -7   1 1756.04   15.52   0
  -3  -6   1  386.12    7.27   0
  -5  -8   1  146.52    6.03   0
  -6  -9   1  543.21   10.93   0
  -6  -4   2  531.58    9.83   0
  -3 -10  -1   10.05    4.22   0
  -2  -8   0 1916.90   16.22   0
   0  -4   0 8362.15   22.73   0
  -4 -10   0  104.99    5.70   0
  -2  -5   1  699.79    8.22   0
  -8  -6   2  836.04   14.71   0
  -4 -11  -1   11.79    4.40   0
  -7 -10   1  643.71   12.47   0
  -5  -3   2   22.32    3.96   0
   0  -7  -1 1370.73   12.08   0
  -5 -12  -1   42.30    5.95   0
  -7  -7   2   23.08    6.30   0
  -6 -12   0  362.19    8.98   0
  -5  -5   2 1033.70   12.43   0
  -4  -9   1  489.90    9.20   0
  -3  -8   1  525.49    8.76   0
  -5 -10   1  277.10    7.74   0
  -2  -7   1   17.40    3.07   0
  -8  -8   2   44.95    7.80   0
  -1  -4   1 4901.09   18.76   0
  -6 -11   1  329.68    8.77   0
  -4  -4   2  706.99    9.33   0
  -2 -10   0   92.46    5.20   0
  -5  -7   2   11.52    4.80   0
   1  -6  -1 1842.26   11.77   0
  -6  -8   2   75.53    5.90   0
  -4 -12   0 4590.71   27.71   0
  -4  -2   2 2306.28   13.62   0
  -1  -6   1   19.10    2.71   0
  -7  -9   2   51.05    7.15   0
  -4  -6   2   70.61    4.39   0
   0  -8   0  100.39    4.69   0
  -4 -11   1    8.16    4.39   0
  -3 -10   1    8.61    3.62   0
  -2  -9   1 2355.19   17.61   0
  -5 -12   1   38.81    4.68   0
  -3  -5   2 3024.84   18.38   0
  -1  -8   1 4798.43   23.31   0
  -5  -9   2  496.66    9.94   0
  -4  -8   2  975.70   12.34   0
  -3  -3   2  198.22    4.93   0
   1  -8  -1    2.27    2.95   0
  -3  -7   2 1189.41   12.55   0
   0  -5   1 8937.31   26.26   0
  -3 -12   1   91.39    5.19   0
  -2 -13  -1    1.19    4.08   0
  -2 -11   1   80.32    4.82   0
   0  -7   1 1299.58   11.41   0
   0  -3   1  906.96    7.47   0
  -4 -10   2  722.78   11.39   0
  -2  -6   2  159.06    5.26   0
  -1 -10   1 1754.24   15.50   0
  -5 -11   2 1048.90   13.74   0
  -2  -4   2 1324.69   11.32   0
   0  -9   1  613.70    9.10   0
   2  -5  -1 2562.49   11.18   0
   0 -12   0 3192.10   22.03   0
   1  -6   1 1766.38   12.30   0
   1  -8   1    1.96    2.61   0
   1  -4   1 4201.91   16.95   0
  -2  -2   2  348.98    5.47   0
   2  -9  -1  206.70    5.31   0
   2  -4   0 7938.01   20.24   0
  -1  -9   2   25.23    3.54   0
   1 -10   1  119.91    4.97   0
  -1  -3   2   33.79    3.05   0
   2 -10   0  206.99    5.83   0
  -2 -12   2  417.88    8.20   0
   0  -8   2 1635.41   13.80   0
  -1 -11   2   11.44    3.51   0
   2 -11  -1   -1.03    3.34   0
   2  -7   1  493.79    7.08   0
   2  -9   1  193.15    5.32   0
  -3  -8   3  366.54    8.80   0
   0 -10   2  407.87    7.62   0
   0  -4   2 2021.75   13.85   0
   1 -12   1  490.52    8.96   0
   2  -5   1 2426.25   13.68   0
  -3  -6   3  208.16    6.91   0
   2 -12   0  140.32    5.91   0
   3  -8  -1  535.97    6.85   0
   1  -7   2  412.19    7.10   0
   3  -6  -1   43.47    2.28   0
  -3 -10   3 1118.79   13.79   0
   1  -9   2  386.20    7.24   0
   2 -11   1    0.47    3.25   0
  -2  -9   3    2.16    4.78   0
  -2  -7   3  580.17    9.79   0
   0 -12   2  128.65    5.19   0
   1  -2   1  581.46    5.92   0
   3  -8   1  520.63    7.58   0
   1 -11   2   10.55    3.32   0
   3  -6   1   42.83    2.88   0
  -2  -5   3  957.01   11.53   0
  -1  -8   3   46.07    5.08   0
   3 -10   1  710.99    9.60   0
   2  -8   2 1187.04   11.69   0
   2  -3   1 4187.29   16.69   0
  -1 -10   3   94.98    5.20   0
  -1  -6   3  225.92    6.52   0
   2 -10   2 1215.16   12.32   0
   2  -6   2 2567.86   16.36   0
   4  -8   0 9999.99   29.99   0
   4 -10   0  131.40    4.83   0
   0  -9   3 1013.95   12.45   0
   4  -6   0  100.95    3.27   0
   0  -7   3  142.69    5.66   0
   0  -2   2 4205.63   18.27   0
   2 -12   2  911.09   11.03   0
   3  -4   1   94.92    3.47   0
   4  -9   1    5.57    2.94   0
   4  -7   1    8.15    2.92   0
   1  -3   2   13.35    2.75   0
   3  -9   2 1077.69   11.38   0
   4  -7  -1    9.16    2.07   0
   3  -7   2 1973.36   14.71   0
   4 -12   0    8.48    3.43   0
  -1  -4   3   20.18    3.94   0
   1  -8   3 1248.06   13.49   0
   3 -11   2   38.40    3.71   0
   1 -10   3   48.04    4.20   0
   4  -5   1  483.78    6.64   0
   1  -6   3  151.91    5.73   0
   3  -5   2   19.40    3.00   0
   2  -9   3   42.46    4.17   0
   4 -10   2 1289.12   12.55   0
   4  -8   2   37.89    3.53   0
   5  -8   1  806.52    9.35   0
   2  -7   3 1397.20   14.15   0
   4  -5  -1  458.18    4.77   0
   4  -6   2  508.39    7.87   0
   5 -12   1  863.29   10.97   0
   5  -6   1   73.44    3.75   0
   1  -4   3 1177.17   12.63   0
   5  -9   2  529.37    8.27   0
   0  -3   3 3772.32   20.86   0
   5 -11   2   17.21    3.35   0
   6 -10   0  520.57    7.86   0
   6  -8   0  398.83    6.61   0
   3  -3   2  192.90    5.51   0
   3  -2   1 2851.40   14.66   0
   4  -3   1 7233.97   24.15   0
   6 -11   1  111.39    4.85   0
   6  -7   1   47.85    3.61   0
   2  -2   2  345.94    6.38   0
   3  -6   3  670.11   10.06   0
   2  -1   1   39.80    2.76   0
   4  -4   2  691.37    9.04   0
   5  -4   1 1614.86   12.05   0
   6 -10   2  823.65   10.19   0
   6  -6   0  404.63    6.04   0
   5  -5   2 1006.19   10.91   0
   6  -8   2  706.51    9.32   0
   6  -5   1 1880.42   13.20   0
   3  -4   3 2225.44   17.65   0
   6  -6   2 1409.27   12.82   0
   2  -3   3  239.26    6.71   0
   1  -2   3  322.05    7.00   0
   6  -9   3   36.16    3.58   0
   7  -7   2   17.58    3.28   0
   6  -4   0 5387.24   19.46   0
   8  -9   1  136.67    4.86   0
   3  -7   4   17.72    5.33   0
   4  -2   2 1300.89   12.40   0
   6  -7   3 1598.79   14.67   0
   6  -4   2   76.02    4.29   0
   8  -8   0  974.32    9.89   0
   5  -2   1  765.61    8.78   0
   6  -3   1  398.27    6.58   0
   7  -5   2    3.45    3.11   0
   8  -8   2   32.88    3.54   0
   4  -3   3 1326.03   14.12   0
   5  -4  -1 1621.10    8.63   0
   7  -8   3  853.70   10.66   0
   7  -4   1 1862.30   13.49   0
   4  -1   1 5394.48   21.85   0
   3  -2   3    1.72    4.02   0
   8  -6   2   70.17    4.09   0
   9 -10   1    3.21    3.18   0
   4  -6   4  460.55    9.34   0
   7  -6   3  359.94    8.00   0
   8  -6   0 2805.67   15.35   0
   9  -8   1  915.32   10.12   0
   2   0   2 3822.12   19.08   0
   8  -7   3  277.47    6.53   0
   9  -7   2   39.63    3.57   0
   2  -1   3  732.48    9.94   0
   3   0   1  901.95    8.98   0
   7  -3   2 1237.93   12.74   0
   8  -4   2  942.48   11.08   0
  10  -9   1   41.55    4.13   0
   4  -4   4  168.78    7.23   0
   5  -5   4   15.00    4.66   0
   5  -1   2 1824.83   15.24   0
   6  -3   3  218.44    6.91   0
   5  -2   3  964.64   12.29   0
   6  -2   0  508.57    6.64   0
   8  -5   3  539.30    9.46   0
   9  -5   2  423.08    7.56   0
   7  -2   1   18.18    3.19   0
   8  -4   0   99.61    3.55   0
   8  -3   1  521.58    7.67   0
   6  -1   1   14.03    3.12   0
   4  -1   3   23.31    3.96   0
   9  -6   3    5.94    3.12   0
   5  -3   4  224.83    7.66   0
   5   0   1 9310.93   30.64   0
   6  -4   4   53.69    5.27   0
   9  -3   2    2.16    3.88   0
   7  -1   2 1332.40   13.64   0
   3   0   3 3772.99   21.63   0
   9  -4   3  346.82    7.67   0
  10  -4   2  636.18    9.04   0
   6  -1   3  207.73    6.73   0
   1   1   2 3937.59   17.03   0
   6  -3  -1  410.69    4.82   0
   6   0   2 1114.74   12.52   0
  11  -5   2  803.33    9.78   0
   2   1   1  597.50    6.76   0
   3   1   2   16.25    3.60   0
   8  -1   1 4842.82   23.19   0
   8  -2   0 1720.75   12.08   0
  -2  -5  -3  904.59   15.86   0
  -9   2  -3    2.33   14.71   0
  -5  -3  -2   13.67    7.39   0
   1  -5  -2   72.23    4.21   0
  -2  -3  -1 2672.44   19.64   0
  -7   2  -1   15.65    8.24   0
  -5  -4  -3  974.13   19.87   0
  -4  -4  -2  629.74   14.09   0
  -3  -5  -4  253.64   12.13   0
  -1  -5  -2 1709.43   16.84   0
  -4  -5  -3  228.66   11.75   0
  -7  -3  -4   22.68   10.89   0
  -1  -6  -3  222.58    8.84   0
  -3  -5  -2 2737.83   25.35   0
  -2  -6  -4 3443.86   32.16   0
  -3  -6  -3  205.84   10.53   0
  -7  -4  -3   12.63   10.67   0
  -4  -3  -1   81.60    7.62   0
  -6  -4  -2  531.19   15.75   0
  -4  -6  -4   64.20   10.34   0
   0  -6  -2 1042.33   12.25   0
  -3  -4  -1 6976.71   36.69   0
  -2  -6  -2  155.42    7.44   0
  -2  -7  -3  553.32   13.63   0
  -3  -7  -4   47.86   10.88   0
  -4  -6  -2   77.41    8.31   0
  -4  -7  -3  582.68   15.72   0
  -9  -4  -3   28.46   14.83   0
  -8  -4  -2   34.63   11.67   0
  -7  -5  -2  739.46   19.54   0
  -5  -4  -1  458.09   13.25   0
  -6  -6  -2 1401.39   23.92   0
  -3  -7  -2 1204.26   17.74   0
  -4  -5  -1 1674.51   21.09   0
  -3  -8  -3  372.23   13.17   0
 -11  -1  -2   13.84   16.48   0
  -7  -4  -1    7.31    9.15   0
  -8  -7  -3 1098.82   24.54   0
  -8  -6  -2  822.06   21.68   0
  -6  -5  -1   78.04    9.95   0
  -9  -2  -1  179.57   13.66   0
  -2  -8  -2   62.33    6.04   0
  -1  -6  -1   12.33    4.13   0
  -7  -7  -2   24.90   10.37   0
  -4  -8  -2 1000.85   17.91   0
  -5  -6  -1 2003.95   25.34   0
  -4  -9  -3  378.80   13.14   0
  -6  -8  -2   65.09   10.57   0
  -6  -9  -3   10.85    9.77   0
  -7  -6  -1   52.29   11.04   0
 -10  -3  -1  705.68   21.92   0
  -3  -9  -2    6.06    6.18   0
   1  -6  -1 1800.57   11.79   0
  -8  -8  -2   33.12   11.65   0
  -5  -9  -2  522.41   14.97   0
  -1  -9  -2   26.20    5.15   0
 -11  -2  -1    1.91   14.79   0
  -7  -9  -2   47.54   11.06   0
  -4  -4   0 2128.57   21.87   0
   0  -7  -1 1259.06   11.89   0
  -9  -6  -1  349.32   17.18   0
  -3  -8  -1  547.37   11.95   0
  -4 -10  -2  718.14   15.43   0
 -11  -4  -1   25.99   14.06   0
  -6 -10  -2  349.29   13.51   0
  -2 -10  -2  413.93    9.86   0
  -4  -9  -1  522.58   13.02   0
 -10  -7  -1  265.41   18.65   0
  -4  -6   0 5833.16   36.85   0
  -2  -9  -1 2315.94   20.12   0
  -6  -6   0  418.04   14.06   0
  -5 -11  -2 1016.79   17.95   0
  -8  -9  -1 1116.86   23.79   0
  -5 -10  -1  290.93   12.49   0
  -2  -6   0  531.15    9.88   0
  -8  -6   0  416.91   16.19   0
  -3 -10  -1    9.25    6.20   0
  -7 -10  -1  659.55   17.98   0
  -9 -10  -1   47.37   11.27   0
  -4  -8   0  119.28    7.95   0
  -6 -11  -1  334.78   12.62   0
  -4 -11  -1   11.54    7.08   0
  -1 -10  -1 1724.68   15.70   0
  -8  -8   0 1091.65   23.51   0
  -2  -8   0 1714.67   16.79   0
   0  -6   0  522.54    7.43   0
  -2 -11  -1   69.67    5.56   0
  -5 -12  -1   34.34    8.08   0
 -12  -6   0  150.25   16.22   0
  -4 -10   0  111.29    8.41   0
  -8 -10   0   77.81   11.43   0
  -6  -5   1   75.80    9.56   0
  -5  -4   1  453.90   11.81   0
  -7  -6   1   51.55    9.18   0
  -5  -6   1 2062.43   23.88   0
  -4  -3   1   93.72    6.71   0
  -9  -4   1    6.26    9.66   0
  -2 -10   0   83.75    5.64   0
   0  -8   0   87.10    4.35   0
  -8  -7   1   20.71   11.03   0
  -6  -7   1 1916.97   25.40   0
  -8  -1   1    0.13    7.21   0
  -7  -8   1  704.18   17.94   0
  -6 -12   0  392.12   12.58   0
 -10  -7   1  256.25   15.42   0
  -9  -8   1  163.21   13.22   0
  -6  -9   1  568.87   15.32   0
  -4 -12   0 4623.95   30.95   0
 -11  -6   1  125.86   13.71   0
  -8  -9   1 1131.19   22.88   0
  -2  -7   1   19.74    4.59   0
 -12  -5   1  854.06   22.89   0
  -5 -10   1  288.47   10.96   0
  -2 -12   0   32.47    5.50   0
   0 -10   0 2955.05   18.42   0
  -1  -6   1   12.14    3.78   0
  -3 -10   1    5.88    4.89   0
  -2  -9   1 2351.31   19.77   0
  -4 -11   1   11.02    6.84   0
  -1  -8   1 4880.37   25.56   0
  -6   1   1    8.11    4.09   0
   2  -6   0 1545.52    8.83   0
  -5 -12   1   38.55    6.89   0
  -2  -1   1  609.71    8.48   0
  -7  -7   2   21.97    8.71   0
  -6  -6   2 1408.82   21.71   0
  -2 -11   1   77.86    6.00   0
   0  -7   1 1378.27   12.51   0
  -9  -7   2  298.85   14.63   0
  -8  -8   2   36.19   10.03   0
  -8  -4   2   31.35    8.99   0
  -6  -8   2   76.51    9.18   0
  -5  -5   2  970.97   16.83   0
  -3 -12   1   87.52    6.90   0
  -1 -10   1 1700.36   15.77   0
  -1  -2   1   52.12    3.97   0
 -10  -6   2  934.79   22.65   0
  -7  -9   2   53.81   11.07   0
   0  -9   1  566.28    8.76   0
  -5  -9   2  512.97   13.53   0
  -4  -4   2  676.52   13.28   0
 -11  -5   2   26.59   13.07   0
  -6 -10   2  345.08   12.67   0
  -3  -5   2 3121.17   25.36   0
  -3  -9   2    5.05    5.26   0
   1  -6   1 1692.28   12.47   0
  -2  -6   2  160.23    7.08   0
  -1 -12   1   40.30    5.16   0
   1  -8   1   -0.49    3.00   0
  -2  -8   2   62.96    5.78   0
   0 -11   1   78.04    5.13   0
  -3  -3   2  192.84    7.63   0
  -3 -11   2  171.16    8.27   0
  -2 -10   2  408.10    9.58   0
  -1  -7   2 1244.86   14.68   0
   1 -10   1  107.76    4.84   0
  -1  -9   2   26.23    4.59   0
  -8  -7   3 1027.01   20.80   0
  -7  -6   3 1673.68   24.96   0
  -2 -12   2  396.41    9.37   0
   0  -8   2 1606.89   15.33   0
   2  -7   1  484.85    6.69   0
  -9  -6   3   37.39   10.57   0
  -8  -5   3   42.76   11.02   0
  -6  -9   3    5.98    7.63   0
  -5  -6   3   25.80    8.61   0
  -1 -11   2   12.79    4.31   0
   2  -9   1  182.08    5.14   0
  -1  -3   2   33.95    4.66   0
  -7  -4   3   11.05    8.18   0
  -4  -9   3  379.62   12.44   0
  -4  -7   3  565.90   13.94   0
   0 -10   2  393.77    8.40   0
   2  -5   1 2463.90   13.33   0
  -9  -4   3   30.67   11.10   0
  -4  -5   3  240.61   10.41   0
  -3  -8   3  376.42   11.04   0
   1  -7   2  399.95    7.63   0
   1  -9   2  375.55    7.59   0
   1  -2   1  585.84    6.88   0
  -2  -9   3    2.57    5.39   0
  -2  -5   3 1015.06   15.90   0
   1  -5   2   83.55    4.60   0
  -5  -2   3  250.30   11.00   0
  -1  -8   3   40.33    5.83   0
  -1  -6   3  233.90    8.49   0
  -4   2  -4  300.53   24.08   0
  -3  -1  -2   10.80   11.21   0
  -1   0  -3   66.53   13.66   0
  -6   2  -4 3587.83   57.26   0
  -1   1  -4    7.04   19.32   0
   1   0  -3   67.04   13.02   0
  -5   1  -4   35.94   20.91   0
  -2  -1  -3  369.21   19.45   0
   1  -1  -2 3869.99   36.38   0
  -4  -1  -3 1151.69   30.58   0
   1   1  -4    4.41   16.12   0
   0  -1  -3   68.06   13.79   0
  -4   0  -4  385.84   25.96   0
  -6  -1  -3  121.69   20.29   0
   6   2  -2 2456.99   27.90   0
  -3  -2  -3  231.50   18.43   0
   0  -2  -2 3985.26   38.02   0
   2   0  -4 1391.66   34.26   0
  -1  -1  -4    5.92   17.04   0
   3  -1  -2   37.62    8.81   0
  -5  -2  -3  257.90   22.12   0
   1  -1  -4   -4.03   16.63   0
   2  -1  -1   46.27    5.94   0
  -1  -2  -1   42.46    7.04   0
   2  -2  -2  363.53   13.94   0
  -4  -2  -4 2053.32   46.62   0
  -3  -3  -2  170.20   14.83   0
  -1  -3  -2   35.70   10.43   0
  -4  -3  -3 2137.37   39.64   0
   3  -2  -3    2.67   11.15   0
   2  -2  -4  307.87   20.97   0
   1  -3  -2   16.97   10.86   0
  -1  -3  -4   72.76   19.21   0
   1  -2  -1  499.25   11.75   0
  -5  -3  -2    8.26   13.10   0
  -5  -3  -4  556.69   32.74   0
  -3  -4  -3 1340.97   33.47   0
  -1  -4  -3   23.20   14.12   0
   0  -4  -2 1877.75   28.13   0
   3  -3  -2  197.90   11.76   0
   4  -1  -1 5189.00   30.41   0
   5   0  -1 9496.17   37.44   0
  -4  -4  -4  191.74   23.95   0
  -4  -4  -2  586.02   20.88   0
   2  -4  -4 2133.20   40.80   0
   2  -4  -2 2322.95   30.29   0
   0  -5  -3   28.67   13.60   0
   3  -2  -1 2843.82   24.47   0
  -4  -5  -3  223.73   20.69   0
   1  -5  -4   91.13   17.47   0
   7  -1  -4   -5.20   16.08   0
   6  -3  -3  197.02   16.36   0
  -3  -5  -2 2610.68   36.82   0
   2  -3  -1 3884.15   30.89   0
   5  -4  -3  229.85   17.08   0
   7  -2  -3  602.30   21.24   0
   3  -5  -4  483.52   23.16   0
  -3  -6  -3  216.26   21.14   0
   2  -6  -4  403.05   21.96   0
   3  -5  -2   13.38   10.54   0
  -4  -6  -4   52.89   22.28   0
   0  -6  -2 1103.57   23.95   0
   1  -4  -1 4034.61   34.92   0
   3  -6  -3  698.12   21.99   0
  -2  -6  -2  150.34   14.39   0
  -1  -7  -4    3.46   17.52   0
   0  -7  -3  149.06   15.92   0
   5  -2  -1  800.67   13.56   0
   2  -6  -2 2436.64   31.87   0
   2  -7  -3 1499.79   30.17   0
   6  -5  -3   28.22   11.90   0
   7  -4  -3  588.34   20.15   0
  -4  -6  -2   63.10   15.27   0
   3  -7  -4   22.77   14.18   0
   6  -1  -1   14.54    5.27   0
  -4  -7  -3  438.88   23.90   0
  -2  -5  -1  693.16   19.74   0
  -1  -8  -3   47.92   15.15   0
   1  -8  -3 1330.15   30.47   0
   1  -7  -2  394.80   16.46   0
   4  -7  -3    5.28   11.21   0
   2  -5  -1 2516.28   29.52   0
  -3  -8  -3  355.33   24.40   0
   3  -8  -3  268.83   16.09   0
   3  -7  -2 1952.38   28.99   0
   7  -6  -3  399.80   18.63   0
   0  -8  -2 1542.49   29.25   0
   1  -6  -1 1839.14   27.57   0
   5  -4  -1 1717.61   21.54   0
  -2  -9  -3   -2.61   18.00   0
  -2  -8  -2   56.56   14.24   0
   2  -8  -2 1159.12   23.88   0
   4  -5  -1  518.87   13.83   0
   6  -3  -1  424.40   11.11   0
   5  -8  -3   47.30   12.11   0
   3  -6  -1   51.72    8.77   0
   4  -9  -3   29.02   13.26   0
  -3  -6  -1  370.04   16.19   0
   4  -8  -2   35.65    9.69   0
   7  -2  -1   19.47    5.64   0
  -1  -9  -2   34.19   13.37   0
   0  -7  -1 1305.46   25.73   0
   1 -10  -3   54.20   13.51   0
   1  -9  -2  402.05   17.21   0
   2  -7  -1  524.61   16.73   0
   3 -10  -3  292.89   15.93   0
   3  -9  -2 1123.47   23.33   0
   8  -7  -3  312.93   17.34   0
  -3 -10  -3  877.59   29.82   0
  -3  -9  -2    3.16   16.59   0
   7  -8  -3  953.16   22.80   0
   6  -9  -3   36.91   11.54   0
   6  -5  -1 2043.38   23.27   0
   7  -7  -2   25.49    9.25   0
   4  -7  -1   12.11    8.01   0
   1  -8  -1    5.27   10.64   0
   2 -10  -2 1219.72   25.22   0
   5  -9  -2  596.89   17.52   0
   7  -4  -1 1983.74   21.37   0
   3  -8  -1  527.72   16.54   0
   4 -10  -2 1333.60   24.27   0
   1 -11  -2   12.04   12.31   0
   2  -9  -1  195.76   13.62   0
   6  -7  -1   62.19    9.02   0
   3 -11  -2   37.68   10.53   0
   5  -8  -1  813.31   17.84   0
   7  -9  -2  309.64   14.87   0
   7  -6  -1 1918.33   23.11   0
   8  -8  -2   45.18   10.81   0
   4  -9  -1    6.83    8.66   0
   8  -5  -1  138.30    8.44   0
   1 -10  -1  114.73   13.19   0
   5 -11  -2   22.41    9.15   0
   0 -12  -2  123.25   14.39   0
   2 -12  -2  891.85   21.88   0
   3 -10  -1  683.05   18.85   0
  -2  -4   0 2172.95   24.31   0
   0  -6   0  516.58   16.75   0
   7  -8  -1   26.94    7.73   0
   2 -11  -1    5.20   12.30   0
   5 -10  -1  262.57   12.48   0
   8  -7  -1  608.07   14.55   0
   4  -6   0  108.06    9.52   0
  -3 -10  -1    1.94   13.68   0
   4 -11  -1   26.77   10.44   0
   2  -8   0  119.11   13.57   0
  -2 -11  -1   71.30   14.62   0
   0  -8   0   91.91   12.47   0
   4  -8   0 9471.77   57.78   0
   7 -10  -1  244.91   11.39   0
   8  -9  -1  148.16   10.49   0
  -1 -12  -1   37.63   14.19   0
   5 -12  -1  797.62   18.28   0
   0 -13  -1  327.48   19.27   0
   2 -13  -1   15.49   10.40   0
   2 -10   0  179.22   14.27   0
   6  -8   0  432.37   14.50   0
   4 -10   0  126.91   12.79   0
  -2 -13  -1   -1.33   14.36   0
   9 -10  -1   -0.45    7.50   0
   8  -6   0 3075.69   27.03   0
   8  -8   0 1014.05   17.22   0
  -2 -12   0   30.44   14.67   0
   1  -6   1 1796.32   26.66   0
   2  -5   1 2615.94   29.51   0
   3  -8   1  512.58   18.04   0
   4  -7   1    9.67    9.33   0
  -5 -10  -1  276.32    8.06   0
  -4  -8   0   96.65    5.14   0
  -4  -5   1 1659.94   14.73   0
  -8 -10   0   78.32    8.12   0
  -6 -11  -1  323.40    8.94   0
  -3  -4   1 6818.48   25.90   0
  -6 -10   0  848.81   13.08   0
  -2  -9  -1 2450.09   17.90   0
  -3 -10  -1    6.28    3.89   0
   0  -4   0 8340.51   21.31   0
  -4 -11  -1   14.93    4.81   0
  -4  -7   1 1803.72   15.92   0
  -2  -3   1 2733.87   14.34   0
  -5  -8   1  152.55    6.21   0
  -3  -6   1  401.14    7.25   0
  -6  -9   1  536.47   11.25   0
  -5 -12  -1   40.19    5.01   0
  -2  -5   1  698.75    8.34   0
  -8  -4   2   35.86    6.93   0
  -7  -3   2 1844.93   18.07   0
  -9  -5   2  584.82   14.07   0
  -7 -10   1  644.67   12.71   0
   1  -6  -1 1882.31   10.59   0
  -7  -5   2  757.08   13.12   0
  -8  -6   2  827.23   14.90   0
  -6  -4   2  518.52    9.93   0
  -4  -9   1  492.93    9.07   0
  -3  -8   1  525.26    8.61   0
  -5 -10   1  272.96    7.72   0
  -2 -10   0   90.19    4.73   0
  -2  -7   1   16.75    3.03   0
  -9  -7   2  319.07   11.29   0
  -7  -7   2   21.13    5.71   0
  -6 -11   1  317.10    8.71   0
  -5  -5   2  988.79   12.98   0
  -1  -4   1 4965.99   19.10   0
  -8  -8   2   41.25    7.85   0
  -1  -6   1   14.15    2.60   0
  -1  -2   1   47.71    2.39   0
   0  -8   0   96.66    3.91   0
  -5  -1   2   68.16    3.94   0
  -4 -11   1    6.81    4.28   0
  -3 -10   1    5.10    3.53   0
  -2  -9   1 2275.47   16.72   0
   1  -8  -1    0.51    2.58   0
  -7  -9   2   51.01    6.46   0
  -5 -12   1   35.89    4.58   0
  -4  -2   2 2250.78   15.30   0
  -1  -8   1 4795.49   22.47   0
  -2 -12   0   30.80    4.82   0
  -5  -9   2  524.80   10.50   0
  -4  -8   2  954.61   12.63   0
  -3  -7   2 1209.78   13.24   0
  -3  -3   2  198.20    5.61   0
   0 -10   0 3343.81   20.05   0
   0  -5   1 9024.80   25.98   0
   0  -7   1 1265.02   10.91   0
  -3 -12   1   90.46    5.05   0
  -2 -11   1   78.96    4.66   0
   0  -3   1  938.78    7.75   0
  -1 -10   1 1694.52   14.63   0
  -5 -11   2  982.93   13.87   0
  -4 -10   2  742.82   11.43   0
  -3  -9   2    4.96    3.43   0
  -2  -6   2  161.18    5.24   0
   0  -9   1  598.20    8.47   0
  -2  -8   2   64.05    4.09   0
   0 -12   0 3072.21   20.08   0
   1  -6   1 1694.33   11.72   0
   2  -6   0 1575.28   10.01   0
  -3 -11   2  165.69    6.04   0
  -2 -13   1    3.20    4.04   0
  -1  -7   2 1281.89   12.39   0
  -1  -5   2 1863.52   14.20   0
  -7  -8   3  328.72   10.89   0
  -6  -7   3  389.48   10.61   0
  -2 -10   2  405.41    8.00   0
   1  -8   1    1.08    2.45   0
   1  -4   1 4183.08   16.67   0
  -2  -2   2  347.77    6.15   0
  -5  -6   3   24.58    5.91   0
  -1  -9   2   27.67    3.65   0
  -6  -9   3    4.48    5.73   0
  -5  -8   3  604.33   11.72   0
  -5  -4   3  873.71   12.55   0
  -4  -7   3  572.77   11.27   0
   0  -6   2 1130.81   11.32   0
   2 -10   0  195.30    5.38   0
  -2 -12   2  405.33    8.06   0
   0  -8   2 1510.50   13.30   0
  -1 -11   2   13.12    3.40   0
   2  -7   1  473.10    6.69   0
  -3  -6   3  215.27    7.53   0
   0 -13   1  395.43    8.36   0
   0  -4   2 2093.64   14.54   0
   0 -10   2  409.23    7.60   0
   2  -5   1 2481.58   13.43   0
   1 -12   1  489.38    8.64   0
  -2  -7   3  594.59   10.25   0
   1  -7   2  405.80    7.08   0
  -3  -4   3 1270.41   13.88   0
   1  -9   2  392.34    7.27   0
   1  -2   1  595.69    6.03   0
  -2  -5   3 1002.17   12.61   0
   0 -12   2  132.38    5.20   0
   1  -5   2   88.30    3.94   0
   2 -11   1    2.21    3.16   0
   1 -11   2   11.80    3.36   0
  -1 -10   3   92.66    5.55   0
  -1  -6   3  234.70    6.91   0
   3  -6   1   45.14    2.74   0
   2  -8   2 1191.10   11.61   0
   2  -3   1 4172.34   16.31   0
   3 -10   1  743.30    9.50   0
  -1  -1   2 4115.61   18.29   0
   2 -13   1   18.26    4.43   0
   2 -10   2 1206.25   12.23   0
   2  -6   2 2512.50   16.12   0
  -2  -3   3    1.30    4.01   0
   0  -9   3  984.58   12.16   0
   1  -3   2   15.15    3.25   0
  -1  -4   3   21.98    3.95   0
   0  -5   3   28.74    4.73   0
   3 -12   1  422.63    8.21   0
   4  -8   0 9719.46   26.91   0
   2  -4   2 2321.94   15.31   0
   1  -8   3 1259.80   13.45   0
   3  -9   2 1080.95   11.33   0
   3  -7   2 1941.43   14.45   0
   4  -9   1    4.20    2.78   0
   4  -7   1    8.29    2.74   0
   1 -10   3   44.32    4.10   0
   1  -6   3  150.64    5.88   0
   4  -6   0   98.83    3.05   0
   4 -11   1   26.82    4.14   0
   3  -5   2   17.14    2.94   0
   2  -9   3   40.72    4.01   0
   4  -5   1  471.15    6.46   0
   2  -7   3 1381.84   13.97   0
   4  -8   2   34.87    3.41   0
  -2  -6   4 3569.05   25.91   0
  -1  -2   3  756.90   10.52   0
   1  -4   3 1220.01   13.36   0
  -1  -7   4   -0.89    5.78   0
   5  -8   1  800.67    9.15   0
   2  -5   3  302.71    7.34   0
   5 -10   1  283.57    6.52   0
   0  -8   4   13.83    5.44   0
   2  -2   2  359.83    6.87   0
   3  -8   3  236.83    6.41   0
   3  -3   2  188.48    5.45   0
   4  -4   0 2113.24   10.24   0
   5  -6   1   77.77    3.38   0
  -1  -5   4   22.66    6.02   0
   3  -6   3  631.59    9.81   0
   0  -6   4   30.92    5.39   0
   3  -2   1 2715.38   13.86   0
   5  -7   2  696.96    9.07   0
   1  -7   4   39.39    5.91   0
   4  -9   3   23.60    3.58   0
   4  -4   2  656.58    8.71   0
   5 -11   2   22.37    3.62   0
   4  -7   3   11.12    3.55   0
   1  -2   3  358.71    8.07   0
   2  -3   3  228.20    6.73   0
   6  -9   1  313.57    6.37   0
   3  -4   3 2199.20   17.88   0
   5  -5   2  941.75   10.35   0
   6  -7   1   52.17    3.55   0
   0  -4   4  347.81    9.53   0
   1  -5   4   77.01    5.96   0
   0  -1   3   59.80    4.80   0
   2  -6   4  386.48    9.48   0
   4  -5   3  938.62   11.87   0
   5  -8   3   36.95    3.93   0
   6 -10   2  844.91   10.49   0
   6  -6   2 1355.51   12.35   0
   5  -6   3 1700.16   15.38   0
   6  -5   1 1842.81   12.61   0
   4  -2   2 1302.12   12.52   0
   2  -4   4 1966.19   19.29   0
   3  -1   2   32.89    3.71   0
   5  -3   2 3039.76   18.56   0
   6  -9   3   34.18    3.59   0
   6  -6   0  409.99    5.66   0
   7  -9   2  266.43    6.68   0
   7  -8   1   23.77    3.24   0
   1  -3   4  728.61   12.50   0
   3  -5   4  543.58   10.57   0
   4  -3   3 1364.92   14.57   0
   6  -7   3 1453.63   13.93   0
   5  -4   3  240.94    7.19   0
   2  -1   3  809.69   11.36   0
   7  -6   1 1841.38   13.08   0
   6  -5   3   22.62    3.98   0
   7  -8   3  800.44   10.42   0
   4  -1   1 5289.38   21.15   0
   7  -5   2    5.99    3.05   0
   1   0   3   66.21    5.15   0
   3  -3   4  303.90    9.22   0
   4  -4   4  190.03    7.88   0
   4  -2   0 2296.63   10.87   0
   8  -8   2   33.89    3.63   0
   7  -6   3  334.69    7.37   0
   8  -7   1  611.55    8.30   0
   2  -2   4  249.92    8.22   0
   7  -4   1 1769.46   12.78   0
   3   0   1  909.94    9.02   0
   6  -4   0 5418.80   18.41   0
   1   1   2 3768.17   19.38   0
   6  -3   3  216.23    6.93   0
   7  -4   3  518.12    9.19   0
   8  -7   3  256.59    6.35   0
   4   0   2 1964.86   16.06   0
   3   0   3 4073.79   25.08   0
   5  -3   4  257.80    8.72   0
   8  -4   2  883.84   10.43   0
   9  -7   2   36.66    3.66   0
   0   1   3   59.94    4.92   0
   4  -2   4  287.61    8.64   0
   8  -5   3  494.68    8.72   0
   3  -1   4   69.39    6.64   0
   9  -6   3    3.02    3.07   0
   2   1   1  562.14    7.19   0
   2   1   3  338.20    8.27   0
   6  -1   1   14.21    2.98   0
   6  -1   3  237.31    7.53   0
   7  -2   3  589.25   10.23   0
   8  -3   1  513.21    7.49   0
   8  -3   3  348.15    7.89   0
   7  -1   2 1319.01   13.37   0
   5   0   1 8985.72   29.56   0
   6  -2   4 3650.98   25.57   0
   9  -4   3  349.26    7.54   0
   5  -1   4   19.07    5.37   0
   9  -3   2    0.34    3.15   0
   4   1   3 1153.86   14.33   0
   6  -2   0  496.09    6.13   0
   4   0   4  319.40    9.43   0
   5   1   2   77.07    5.45   0
   0   2   2 4060.26   17.87   0
   2   2   2  342.52    6.85   0
   4   1   1 4375.82   20.69   0
   8  -4   0  103.26    3.51   0
   1   2   3  737.57   10.23   0
   7   0   3  142.29    6.36   0
   8  -1   3   41.51    4.78   0
   9  -2   3    2.65    3.55   0
   7  -1   4   -1.48    5.35   0
  11  -5   2  783.79    9.57   0
  10  -3   3  924.44   11.29   0
   4   6   0 5279.11   28.64   0
  11   4   1   27.40    4.56   0
   3  10   1   10.62    7.13   0
   5  10   1  276.06   11.46   0
   9   8   1  150.63    7.95   0
   8   2   0  125.72    4.92   0
   8   9   1 1011.53   15.96   0
  10   7   1  249.26    8.27   0
  12   3   1  415.32    8.87   0
   8   0   0   90.65    3.96   0
   4  11   1   16.60    9.16   0
  12   5   1  889.24   12.44   0
   0   6   0  510.40    7.96   0
   6  11   1  335.59   12.67   0
   2   8   0 1828.03   18.47   0
  10   2   0  187.43    6.23   0
  10   4   0  133.85    6.25   0
   5  12   1   44.63    9.08   0
   4  10   0  108.08    8.64   0
   0   8   0   96.95    6.34   0
  10   8   0 1603.40   18.78   0
   8  10   0   86.03    7.77   0
   2  10   0   91.55    8.45   0
  12   4   0   12.01    4.50   0
  12   6   0  137.91    6.63   0
   5   4  -1  514.65    9.09   0
   6   5  -1   80.90    5.57   0
   4   5  -1 1669.33   15.89   0
   5   6  -1 2075.54   19.15   0
   6   3  -1   47.66    4.18   0
   7   4  -1    9.36    4.06   0
   4   3  -1   84.35    4.62   0
   7   6  -1   58.35    5.64   0
   3   4  -1 6928.52   28.91   0
   5   2  -1 2601.03   16.77   0
   6   7  -1 2023.91   20.39   0
   6  12   0  373.47   13.70   0
   7   2  -1  512.85    8.62   0
   8   3  -1  540.31    9.38   0
   3   6  -1  389.55    8.76   0
   4   7  -1 1882.28   18.93   0
   4  12   0 5037.39   39.36   0
   8   7  -1   31.91    5.77   0
   9   4  -1    7.45    5.07   0
   5   8  -1  154.11    7.82   0
   7   8  -1  667.10   13.33   0
   2   5  -1  704.28   10.36   0
   6   1  -1 1873.25   13.89   0
  10   5  -1  292.46    8.84   0
   3   8  -1  521.57   11.60   0
   6   9  -1  502.22   12.40   0
   9   2  -1  205.79    6.15   0
   9   8  -1  161.36    7.97   0
   2   7  -1   15.70    5.41   0
   3   2  -1 4023.35   19.38   0
   4   9  -1  477.56   12.13   0
   8   1  -1    2.20    3.41   0
   8   9  -1 1023.97   16.55   0
  10   3  -1  758.66   11.27   0
   2   3  -1 2692.71   16.56   0
   4   1  -1 4057.60   18.75   0
  11   6  -1  135.90    7.52   0
   5  10  -1  278.67   10.60   0
   7  10  -1  601.70   13.98   0
  11   4  -1   26.34    4.83   0
   7   0  -1 1386.89   11.51   0
  10   9  -1    0.29    5.57   0
   1   6  -1   11.70    4.12   0
   6  11  -1  302.84   12.35   0
  12   5  -1  937.81   13.58   0
   1   4  -1 5018.33   23.16   0
   2   9  -1 2354.83   22.71   0
   3  10  -1   10.05    6.56   0
   5   0  -1 9491.86   27.40   0
  10   1  -1  123.53    5.28   0
  11   2  -1    1.40    4.60   0
   1   8  -1 4900.31   29.80   0
   4  11  -1   13.40    8.64   0
   5  12  -1   33.81    8.70   0
   0   5  -1 8967.02   32.10   0
   0   7  -1 1317.73   14.70   0
   2   1  -1  572.71    7.03   0
   2  11  -1   81.66    9.62   0
   1  10  -1 1699.73   20.77   0
   3  12  -1   88.05   10.81   0
   6  -1  -1   15.58    2.48   0
   6   6  -2 1394.75   17.26   0
   7   5  -2  745.24   12.68   0
   7   7  -2   18.60    5.87   0
   8   6  -2  818.83   13.82   0
   1   2  -1   43.71    3.45   0
   5   5  -2  917.02   13.61   0
   5   7  -2    4.48    5.46   0
   6   4  -2  516.35   10.21   0
   6   8  -2   63.29    6.87   0
   8   8  -2   41.06    6.58   0
   9   7  -2  321.31    9.89   0
   4   6  -2   64.10    6.56   0
   7   9  -2   39.31    7.06   0
   0   9  -1  604.61   12.20   0
   4   8  -2  835.98   15.25   0
  10   6  -2 1010.43   15.12   0
   4   4  -2  649.67   11.01   0
   5   3  -2   17.33    4.36   0
   0   3  -1  925.75    9.54   0
  11   5  -2   23.08    6.05   0
   3   5  -2 2611.65   21.54   0
   4  -1  -1 5106.99   17.96   0
  -1   6  -1 1740.10   15.29   0
   3   9  -2    1.28    7.17   0
   4  10  -2  613.01   14.40   0
  -1   8  -1    0.15    5.56   0
   2   6  -2  141.04    7.47   0
   5  11  -2  828.50   16.74   0
  11   3  -2   45.63    5.92   0
   2   8  -2   51.66    6.48   0
   3   3  -2  182.65    6.46   0
   4   2  -2 2141.31   17.50   0
   7   1  -2  414.50    8.16   0
   2   4  -2 1166.68   14.04   0
  -1   4  -1 4384.97   21.04   0
   3  11  -2  153.60    9.93   0
   1   7  -2 1185.24   16.01   0
   1   5  -2 1663.33   17.21   0
   1   9  -2   20.84    6.73   0
   5  -2  -1  717.49    6.47   0
   7   6  -3 1532.94   19.63   0
   8   7  -3  930.69   15.93   0
   6   7  -3  326.78   10.56   0
   7   8  -3  262.91    9.97   0
   2   2  -2  327.11    7.68   0
   3   1  -2   19.58    4.10   0
   5   6  -3   17.39    6.17   0
   5   8  -3  466.20   12.54   0
   6   5  -3 1642.84   19.44   0
   6   9  -3    1.02    6.30   0
  -2   7  -1  517.72    9.69   0
   0   6  -2 1053.09   14.58   0
   0   8  -2 1515.83   18.82   0
   1   3  -2   30.84    4.64   0
   4   7  -3  457.90   12.51   0
   9   4  -3   26.31    6.35   0
   5   4  -3  864.92   14.47   0
   4   5  -3  217.52    8.82   0
   8   3  -3  303.59    8.94   0
   0   4  -2 1824.50   17.39   0
   3   6  -3  187.13    8.86   0
   7  -1  -2 1304.88   12.05   0
   3  10  -3  884.42   17.75   0
   7   2  -3 1461.35   16.68   0
  -1   7  -2  396.56   10.75   0
   3   4  -3 1146.52   16.15   0
   4   3  -3 1962.17   20.02   0
   5  -1  -2 1767.70   14.09   0
   9   2  -3   45.75    5.44   0
   2   5  -3  862.53   14.63   0
   2   9  -3   -5.51    7.09   0
  -1   5  -2   81.88    6.40   0
   6   1  -3  138.72    7.02   0
   8   1  -3 1336.18   15.19   0
   1   1  -2 4074.90   23.35   0
   1   8  -3   43.67    7.41   0
   0   2  -2 4197.08   24.65   0
   2   0  -2 3798.68   21.69   0
   2   3  -3    1.92    5.81   0
   3   2  -3  207.92    7.78   0
   1  10  -3   81.45   10.61   0
   1   4  -3   22.95    5.63   0
   7   0  -3  143.30    6.78   0
  -1   3  -2   17.09    5.11   0
   0   7  -3  123.30    9.36   0
   6  -2  -2  148.68    4.67   0
  -2   6  -2 2575.72   22.87   0
  -2   8  -2 1215.79   17.88   0
   0   9  -3  852.19   17.73   0
   5   0  -3   18.84    5.06   0
   4   6  -4   44.55    7.10   0
   5   5  -4   10.44    6.33   0
   3   7  -4   37.93    7.16   0
   7   3  -4   22.37    5.80   0
  -2   4  -2 2345.37   20.56   0
   1   2  -3  741.66   12.91   0
   2   1  -3  330.69    9.03   0
   3   5  -4  209.78    9.54   0
   4  -2  -2 1162.67   11.15   0
   5   3  -4  467.15   11.87   0
  -1   6  -3  126.77    8.42   0
  -1   8  -3 1089.47   18.57   0
   0   3  -3 3891.82   28.73   0
   6  -1  -3  208.54    7.06   0
   6   2  -4  379.59   10.30   0
   8   2  -4 1640.82   18.00   0
   4  -1  -3   20.17    4.96   0
   4   2  -4 1746.93   20.33   0
   1   7  -4    0.74    7.11   0
   7   1  -4   39.68    6.46   0
  -1   1  -2 4446.89   25.56   0
   1  -1  -2 4039.81   22.34   0
   1   5  -4   25.19    7.11   0
   5   1  -4   74.91    6.71   0
  -3   5  -2   17.74    5.92   0
  -2   7  -3 1337.22   20.12   0
  -2   5  -3  269.33   10.61   0
  -2   2  -2  358.05    8.57   0
   0   1  -3   65.45    6.07   0
   0   6  -4   22.60    7.51   0
   0   8  -4   19.23    8.11   0
   1   0  -3   69.44    5.85   0
   1   3  -4   65.23    7.24   0
   2   2  -4  234.46    9.40   0
   5  -3  -2 2677.96   14.93   0
   5  -2  -3  885.82   11.72   0
   6   0  -4   25.13    6.30   0
  -1   2  -3  346.16   10.01   0
   3   1  -4  623.90   12.98   0
   4   0  -4  351.55    9.92   0
  -3   3  -2  191.11    7.84   0
  -3   6  -3  618.85   15.06   0
   3  -2  -3    0.58    3.87   0
   0   2  -4 1040.23   17.47   0
   1   1  -4    2.36    5.87   0
   5  -1  -4   24.83    5.40   0
   2   0  -4 1069.64   16.15   0
  -3   4  -3 2096.67   23.29   0
  -1   3  -4  626.42   14.22   0
  -1   0  -3   58.35    6.09   0
   3  -1  -4   65.66    6.44   0
  -2   1  -3  751.01   14.09   0
   0  -1  -3   64.69    5.89   0
   4  -3  -3 1148.08   12.88   0
  -4   4  -2  716.06   12.86   0
  -2   0  -2 4202.92   25.52   0
  -1  -1  -2 4078.10   23.94   0
  -4   5  -3  874.09   17.13   0
  -1   1  -4    8.61    7.10   0
   4  -2  -4  265.57    8.42   0
  -3   1  -2   27.50    5.02   0
  -3   7  -4   15.50   10.70   0
   1  -1  -4   -1.09    5.61   0
  -2   2  -4  222.87   10.03   0
   2  -3  -3  196.29    6.60   0
   1  -3  -2    8.84    3.95   0
   2  -2  -4  222.44    8.99   0
  -4   3  -3 1287.69   18.78   0
  -4   2  -2 1260.57   15.95   0
  -2  -1  -3  317.45   10.05   0
  -3   0  -3 4045.85   30.26   0
  -1  -2  -3  703.48   12.37   0
  -2   0  -4 1050.00   17.36   0
  -5   4  -3  237.06   11.35   0
  -4   4  -4  170.11   10.37   0
  -3   1  -4   70.61    7.69   0
 -10  -4  -2 1449.40   33.67   0
  -5  -6  -3   23.59   11.50   0
  -9  -5  -2  627.37   24.97   0
  -1  -5  -4   27.92   11.26   0
   0  -5  -3   23.44    7.43   0
  -4  -6  -2   72.56    9.46   0
  -9  -4  -1   -0.58   12.53   0
  -4  -5  -1 1680.04   21.77   0
  -1  -4  -1 4854.86   27.32   0
  -2  -6  -4 3871.81   39.49   0
  -2  -6  -2  151.10    8.74   0
  -1  -6  -3  213.12   10.76   0
  -8  -5  -1  882.38   23.10   0
  -4  -7  -3  579.90   19.17   0
  -2  -5  -1  707.50   12.54   0
 -11  -5  -2   27.64   17.18   0
  -5  -7  -2   10.80    8.89   0
  -7  -7  -2   28.18   11.26   0
  -2  -7  -3  586.37   15.78   0
 -10  -6  -2 1031.55   28.28   0
  -5  -6  -1 2087.06   26.21   0
  -3  -7  -2 1156.49   19.14   0
 -10  -5  -1  271.99   19.17   0
  -3  -6  -1  400.98   10.93   0
  -9  -6  -1  308.81   18.64   0
  -6  -8  -2   65.48   10.81   0
  -6  -4   0   99.95    9.60   0
  -3  -8  -3  358.01   13.86   0
  -4  -8  -2  964.30   18.86   0
  -8  -8  -2   37.70   12.86   0
   0  -5  -1 8832.52   35.47   0
  -4  -7  -1 1825.54   22.84   0
  -8  -7  -1   19.38   11.51   0
  -6  -9  -3    3.32   10.14   0
  -2  -8  -4    6.44    9.70   0
  -1  -8  -3   35.89    8.53   0
  -1  -6  -1   11.17    4.80   0
  -5  -9  -2  475.13   15.08   0
  -7  -9  -2   43.43   11.32   0
  -2  -7  -1   19.90    5.48   0
 -10  -7  -1  262.59   18.65   0
  -5  -8  -1  151.87   10.04   0
  -3  -9  -2   10.81    6.72   0
  -2  -9  -3    1.36    7.51   0
  -2  -4   0 2398.64   18.55   0
  -3  -8  -1  529.83   12.54   0
  -9  -8  -1  153.08   14.14   0
  -6  -6   0  445.68   14.19   0
   0  -8  -2 1676.51   19.56   0
  -6 -10  -2  319.71   13.97   0
  -3 -10  -3 1036.58   19.43   0
  -8  -6   0  379.10   15.66   0
  -6  -9  -1  540.93   15.90   0
  -4 -10  -2  680.91   15.79   0
  -4  -6   0 5501.93   35.39   0
  -1  -9  -2   31.34    6.36   0
  -8  -9  -1 1053.71   24.00   0
  -4  -9  -1  518.10   13.39   0
   3  -5  -2   12.07    3.89   0
   0  -7  -1 1311.52   15.17   0
  -1  -8  -1 4780.65   30.30   0
  -5 -11  -2  953.64   19.35   0
  -2  -9  -1 2267.95   22.44   0
  -2  -6   0  501.20   10.13   0
  -5 -10  -1  264.12   11.30   0
  -3 -11  -2  160.69    9.77   0
   2  -5  -1 2521.31   15.98   0
  -6  -8   0 3053.54   31.72   0
  -8  -8   0  993.80   22.15   0
  -4  -8   0  110.87    7.86   0
   0 -10  -2  425.21   11.47   0
   0  -4   0 8621.81   29.05   0
  -6 -11  -1  318.44   13.74   0
  -4 -11  -1    9.94    6.29   0
  -1 -11  -2   11.61    6.09   0
   1  -8  -1   -0.57    4.00   0
  -2  -8   0 1754.58   18.62   0
  -1 -10  -1 1689.08   19.00   0
  -2 -12  -2  392.13   11.09   0
   2  -7  -1  489.38    8.81   0
  -2 -11  -1   71.58    6.44   0
   0  -6   0  508.16    8.70   0
   3  -4  -1   81.42    3.07   0
  -6 -10   0  921.02   19.44   0
  -5 -12  -1   42.56    7.58   0
  -4 -10   0   97.73    8.73   0
  -8 -10   0   78.35   10.87   0
  -3 -12  -1   88.05    7.26   0
   1 -11  -2   12.52    5.39   0
   2 -10  -2 1306.45   16.47   0
   0 -12  -2  134.42    7.58   0
   1 -10  -1  120.98    6.91   0
   3  -6  -1   46.56    3.22   0
  -2 -10   0   87.03    6.39   0
   0  -8   0   90.16    5.18   0
  -4  -5   1 1514.78   17.10   0
   2  -9  -1  199.87    6.74   0
  -2 -13  -1   -0.61    4.95   0
  -6 -12   0  380.11   12.94   0
  -4  -7   1 1822.79   20.61   0
  -3  -4   1 6511.28   30.11   0
   3  -8  -1  499.84    8.59   0
  -5  -8   1  138.03    9.35   0
  -4 -12   0 4878.27   35.31   0
   0 -10   0 2862.33   21.90   0
   2  -6   0 1496.98   12.73   0
  -6  -9   1  488.49   13.72   0
  -2 -12   0   31.24    5.55   0
   1 -12  -1  526.73   10.91   0
   2 -11  -1    2.36    5.30   0
   2  -4   0 8361.33   25.40   0
  -4  -9   1  497.43   12.53   0
  -2  -7   1   17.13    4.89   0
   0 -13  -1  355.77    9.40   0
   3 -10  -1  743.37   11.39   0
   4  -5  -1  486.22    5.86   0
  -7 -10   1  565.77   16.04   0
  -5 -10   1  290.72   11.20   0
  -1  -6   1   11.34    4.28   0
  -2  -9   1 2500.18   22.63   0
  -1  -8   1 5007.56   29.42   0
  -1  -4   1 5364.71   25.43   0
   0 -12   0 2831.79   22.50   0
  -6 -11   1  326.59   12.41   0
  -4 -11   1   12.72    7.47   0
   4  -9  -1    2.47    3.73   0
   0  -7   1 1355.31   14.59   0
  -5 -12   1   47.70    7.84   0
  -2 -11   1   81.86    6.57   0
  -1 -10   1 1739.49   18.45   0
   3 -12  -1  408.90    9.58   0
   0  -9   1  595.40   10.66   0
   2 -12   0  121.91    6.44   0
   4 -11  -1   28.54    5.15   0
   1  -6   1 1830.24   15.74   0
  -1 -12   1   45.59    5.52   0
   0 -11   1   75.06    5.54   0
  -2 -13   1   -0.27    5.06   0
   1 -10   1  112.93    5.75   0
   4  -8   0 9046.92   30.78   0
   0  -3   1  919.99   10.06   0
   2  -7   1  478.69    8.60   0
   2  -9   1  180.19    6.13   0
   4 -10   0  113.88    5.04   0
  -5  -7   2    7.06    6.42   0
   0 -13   1  330.93    8.62   0
  -4 -10   2  657.95   14.31   0
  -4  -6   2   61.17    6.56   0
  -3  -9   2    4.80    6.21   0
   2 -11   1    6.21    3.77   0
   2  -5   1 2623.82   17.71   0
  -2  -8   2   54.28    6.49   0
   3  -8   1  474.62    8.67   0
   4 -12   0    8.62    4.08   0
  -5 -11   2  894.00   17.04   0
  -3 -11   2  177.26    9.04   0
  -2 -10   2  441.07   11.37   0
  -2  -6   2  139.88    7.33   0
   4  -4   0 2206.59   12.50   0
   3  -6   1   48.68    4.02   0
   2 -13   1   16.31    4.09   0
  -2 -12   2  425.13   11.34   0
   0  -8   2 1648.68   18.19   0
   0 -10   2  425.83   10.36   0
   0  -6   2 1084.03   14.39   0
   1  -9   2  390.64    9.78   0
   0 -12   2  132.77    7.02   0
   1  -7   2  408.03    9.60   0
   2  -3   1 4252.21   21.00   0
   3  -4   1   89.92    4.91   0
   1  -2   1  515.65    7.55   0
   2 -10   2 1151.29   14.80   0
   2  -8   2 1136.75   14.73   0
   4  -5   1  479.86    7.98   0
   1  -5   2   73.76    5.75   0
   2 -12   2  810.38   12.42   0
   2  -6   2 2506.29   20.84   0
   3  -9   2 1037.27   13.84   0
   3  -7   2 1994.55   18.75   0
  -3 -10   3  909.29   16.93   0
  -2  -9   3   -0.92    8.17   0
  -1 -10   3   92.76    8.14   0
   4  -8   2   29.29    5.10   0
  -1  -8   3   35.51    7.15   0
   6  -7   1   48.64    3.97   0
   0  -9   3  973.24   16.48   0
   2  -4   2 2255.78   19.65   0
   3  -5   2   20.71    4.88   0
   4  -6   2  530.12   10.41   0
   5  -9   2  541.17   10.19   0
   0  -7   3  132.47    8.41   0
   1  -3   2   15.14    4.86   0
   4  -3   1 7410.67   29.13   0
   2  -9   3   51.45    6.89   0
   3  -2   1 2884.52   18.13   0
   5  -7   2  717.44   11.78   0
   6  -4   0 5260.65   19.66   0
   7  -8   1   24.96    3.88   0
   6  -5   1 1966.25   15.58   0
   2  -7   3 1481.89   19.39   0
   3 -10   3  278.50    9.37   0
   0  -5   3   32.47    7.70   0
   3  -8   3  274.16    9.73   0
   4  -4   2  714.00   12.18   0
   7  -6   1 1852.00   15.38   0
   8  -9   1  135.01    6.00   0
   2  -1   1   46.02    4.48   0
   4  -9   3   24.58    6.01   0
  -1  -4   3   16.17    6.31   0
   2  -5   3  296.47   10.52   0
   3  -6   3  684.20   14.37   0
   7  -9   2  268.04    7.68   0
   2   8   0 1759.07   18.68   0
  12   3   1  395.84    9.14   0
   9  10   1   46.11    6.64   0
  10   9   1   -0.85    5.37   0
  12   5   1  874.85   12.78   0
   8   0   0   93.27    4.13   0
   5  12   1   38.88    9.08   0
   8   8   0 1116.10   16.62   0
   0   8   0   91.20    6.35   0
  10   4   0  131.62    6.35   0
   4  10   0  109.65    8.66   0
  10   2   0  171.42    5.92   0
  10   8   0 1578.68   18.72   0
   8  10   0   81.12    7.62   0
  12   4   0    6.14    5.05   0
  12   6   0  134.87    7.15   0
   4   5  -1 1615.49   15.63   0
   5   4  -1  505.26    9.05   0
   5   6  -1 2000.64   18.80   0
   6   5  -1   80.89    5.61   0
   6   3  -1   44.41    4.23   0
   6   7  -1 2010.92   20.14   0
   6  12   0  368.21   12.71   0
   7   4  -1    7.65    4.00   0
   7   6  -1   61.47    5.79   0
   3   4  -1 6651.60   28.15   0
   3   6  -1  371.50    8.48   0
   4   3  -1   81.06    4.61   0
   4   7  -1 1810.84   18.40   0
   5   2  -1 2481.05   16.51   0
   5   8  -1  145.16    7.65   0
   8   7  -1   25.40    6.30   0
   7   2  -1  511.77    8.64   0
   7   8  -1  695.84   13.43   0
   8   3  -1  532.26    9.29   0
   9   6  -1  357.07    9.65   0
   2   5  -1  683.06    9.82   0
   3   8  -1  512.11   10.83   0
   6   9  -1  528.12   12.31   0
   9   4  -1    4.06    4.49   0
   2   7  -1   15.13    4.52   0
   4   9  -1  489.75   11.84   0
   9   8  -1  160.12    8.43   0
   3   2  -1 4039.39   19.25   0
   6   1  -1 1794.66   13.61   0
   8   9  -1 1051.55   16.45   0
  10   5  -1  295.34    8.43   0
   2   3  -1 2617.26   16.03   0
   5  10  -1  286.61   10.35   0
   7  10  -1  597.54   13.55   0
   9   2  -1  194.19    6.30   0
   1   6  -1   13.74    3.77   0
   4   1  -1 4013.53   18.58   0
   8   1  -1    1.57    3.45   0
  10   3  -1  730.22   10.99   0
   2   9  -1 2337.15   21.95   0
   3  10  -1   10.89    7.06   0
   9  10  -1   56.63    6.60   0
  10   9  -1    4.17    5.30   0
  11   6  -1  131.29    6.84   0
   1   4  -1 4950.67   22.30   0
   6  11  -1  318.05   11.29   0
   1   8  -1 4907.33   28.37   0
   4  11  -1    9.85    6.93   0
   7   0  -1 1383.31   11.40   0
  12   5  -1  916.08   12.91   0
   5   0  -1 9120.66   26.70   0
   5  12  -1   37.54    9.46   0
  10   1  -1  113.43    5.09   0
  11   2  -1    0.58    4.24   0
  12   3  -1  401.65    8.72   0
   0   5  -1 9360.09   31.18   0
   0   7  -1 1315.57   13.80   0
   2  11  -1   82.18    8.88   0
   9   0  -1  598.29    8.09   0
   1   2  -1   42.10    3.17   0
   2   1  -1  514.79    6.56   0
   6   6  -2 1417.21   16.85   0
   7   7  -2   21.53    5.76   0
   0   9  -1  618.42   11.48   0
   5   5  -2  964.45   13.40   0
   5   7  -2    3.43    5.29   0
   6   8  -2   64.12    6.58   0
   7   5  -2  746.98   12.35   0
   8   6  -2  817.00   13.38   0
   8   8  -2   39.71    6.01   0
   3   0  -1  894.70    8.20   0
   4   6  -2   68.37    5.77   0
   6  -1  -1   13.06    2.75   0
   6   4  -2  520.43    9.96   0
   7   9  -2   38.67    6.73   0
   9   7  -2  318.01    9.56   0
   8  -1  -1 5045.22   19.79   0
   0   3  -1  932.90    9.05   0
   4   4  -2  665.01   10.74   0
  -1   6  -1 1805.52   14.53   0
   3   5  -2 2768.42   21.24   0
   5   3  -2   11.05    4.08   0
  10   4  -2 1585.90   16.69   0
  -1   8  -1    1.17    4.95   0
   4  10  -2  685.45   14.57   0
  11   5  -2   20.85    4.96   0
   3   9  -2    2.76    5.84   0
   5  11  -2  918.44   16.47   0
   2   8  -2   60.13    6.66   0
   4  -1  -1 5017.18   17.70   0
  11   3  -2   47.17    5.50   0
   3   3  -2  179.74    6.11   0
   4   2  -2 2208.39   17.19   0
  12   4  -2  226.23    7.84   0
   2   4  -2 1189.63   13.57   0
   3  11  -2  184.17    9.72   0
   7   1  -2  409.13    7.88   0
   1   7  -2 1214.45   15.21   0
   2  10  -2  432.92   11.72   0
   4  12  -2   33.36    8.45   0
   1   9  -2   24.54    6.20   0
   6   0  -2 1057.25   11.37   0
   6   7  -3  324.13   10.17   0
   7   6  -3 1574.84   18.89   0
   7   8  -3  283.36    9.72   0
   8   7  -3  917.41   14.92   0
   0   6  -2 1094.25   14.19   0
   0   8  -2 1560.89   18.06   0
   2   2  -2  307.27    7.24   0
   3   1  -2   10.95    4.27   0
   5  -2  -1  754.51    6.68   0
   5   6  -3   23.27    5.87   0
   5   8  -3  509.15   12.36   0
   6   5  -3 1671.77   18.94   0
   8   5  -3   40.66    5.90   0
   1   3  -2   33.95    4.35   0
   4   7  -3  477.96   12.18   0
   7   4  -3    7.41    5.10   0
   9   4  -3   29.77    5.33   0
   4   9  -3  321.32   10.79   0
   5   4  -3  928.61   14.15   0
   8   3  -3  298.33    8.66   0
   3   8  -3  331.57   10.58   0
   6   3  -3  627.11   11.61   0
   3  10  -3  845.54   16.68   0
   7   2  -3 1510.02   16.58   0
  -1   7  -2  397.04    9.97   0
   4   3  -3 1970.64   19.53   0
   9   2  -3   51.43    5.38   0
   2   5  -3  876.11   14.23   0
   2   9  -3   -0.49    6.52   0
   5  -1  -2 1800.37   14.08   0
   5   2  -3  288.86    8.42   0
  -1   5  -2   86.87    6.05   0
   6   1  -3  140.64    6.90   0
   1   1  -2 4105.26   22.95   0
   1   6  -3  230.75    9.05   0
   1   8  -3   42.04    6.99   0
   0   2  -2 4134.68   23.77   0
   2   3  -3    3.08    5.62   0
   3   2  -3  209.00    7.66   0
   1   4  -3   24.69    5.38   0
   4   1  -3 1126.57   14.47   0
   6  -2  -2  164.46    5.02   0
  -2   6  -2 2472.90   21.40   0
   0   5  -3   22.37    6.06   0
   0   9  -3  850.02   16.43   0
   4   6  -4   45.30    6.98   0
   5   5  -4   18.11    6.13   0
   6   4  -4  423.73   11.12   0
   1   2  -3  758.07   12.96   0
   2   1  -3  327.44    8.99   0
   4  -2  -2 1194.78   11.53   0
   5   3  -4  478.01   11.75   0
   8  -1  -3   44.17    5.45   0
  -2   4  -2 2381.20   20.04   0
  -1   6  -3  135.27    8.77   0
  -1   8  -3 1076.16   18.56   0
   0   3  -3 3851.44   28.36   0
   3   0  -3 4113.09   26.81   0
   6  -1  -3  214.39    7.04   0
   2   8  -4    3.30    7.52   0
   4  -1  -3   20.08    4.65   0
   4   2  -4 1703.99   20.39   0
   1   7  -4   -1.05    7.10   0
   7   1  -4   46.61    6.06   0
   5  -3  -2 2919.05   16.95   0
   7  -2  -3  558.46    9.88   0
  -3   5  -2   18.39    6.46   0
  -2   7  -3 1249.19   19.47   0
   1   0  -3   60.31    6.60   0
   5  -2  -3  945.73   12.85   0
  -2   5  -3  264.93   10.12   0
   0   1  -3   59.44    6.24   0
   0   6  -4   22.21    7.51   0
   0   8  -4   14.98    9.63   0
   1   3  -4   65.95    8.05   0
   3   1  -4  655.99   13.52   0
   6   0  -4   24.69    5.95   0
   8   0  -4   15.73    6.34   0
  -1   2  -3  340.58   10.12   0
   2  -1  -3  745.22   12.47   0
   3  -2  -3    5.84    4.47   0
   7  -1  -4    0.28    6.21   0
  -1   7  -4   36.74    8.98   0
   5  -1  -4   17.76    5.95   0
  -3   6  -3  543.05   14.86   0
   1   1  -4    3.35    6.49   0
   6  -3  -3  195.73    6.83   0
   2   0  -4 1011.01   16.83   0
   4  -3  -3 1209.18   14.69   0
  -3   4  -3 2095.47   24.40   0
  -1   0  -3   61.89    6.79   0
   0  -1  -3   60.20    6.49   0
   6  -2  -4 3616.10   26.46   0
  -2   1  -3  767.35   14.79   0
  -1  -1  -2 4252.19   26.37   0
   1  -2  -3  308.56    9.26   0
   4  -2  -4  268.85   10.06   0
  -2   0  -2 4255.84   27.45   0
  -4   4  -2  671.14   13.16   0
   4  -4  -2  617.30    8.59   0
  -1   1  -4    3.51    7.27   0
   1  -1  -4    2.35    6.53   0
   2  -3  -3  196.58    7.69   0
  -4   5  -3  853.48   18.30   0
   5  -4  -3  206.10    7.06   0
   5  -3  -4  243.27    9.46   0
  -4   3  -3 1249.44   20.91   0
  -3   3  -4  259.98   13.41   0
   3  -4  -3 2015.89   19.33   0
  -2  -1  -3  318.36   11.53   0
  -1  -2  -3  717.17   14.69   0
   3  -3  -4  277.79   10.08   0
  -3   0  -3 4028.55   33.67   0
  -2   0  -4 1067.81   19.80   0
  -1  -1  -4    0.13    7.72   0
   0  -3  -3 3702.19   29.10   0
   4  -4  -4  183.43    9.14   0
   1  -4  -3 1030.64   15.51   0
  -5   4  -3  227.04   13.28   0
  -2  -2  -2  339.15    9.66   0
   4  -5  -3  899.92   12.59   0
  -3  -1  -2   12.46    6.11   0
  -1  -3  -2   29.99    5.60   0
   2  -4  -4 1723.34   21.81   0
  -5   3  -2 3079.96   27.83   0
  -5   2  -3  906.17   19.74   0
   3  -5  -2   11.88    3.68   0
  -3  -1  -4  634.44   16.91   0
   2  -5  -3  258.91    8.59   0
  -5   3  -4  211.39   15.28   0
  -3  -2  -3  209.32   10.50   0
  -2  -3  -3    1.46    6.94   0
  -4  -1  -3 1110.36   19.99   0
  -1  -4  -3   25.11    6.69   0
  -1  -7   4   -0.84    6.18   0
   2  -7   3 1248.35   14.36   0
  -3   0   3 3750.22   29.94   0
  -2  -4   4  308.20   12.75   0
  -1  -5   4   23.24    6.98   0
   1  -1   2 4355.88   24.37   0
   2  -5   3  284.85    8.62   0
  -4  -2   4 2142.36   27.83   0
   2  -2   2  350.05    7.79   0
   0  -6   4   26.55    6.75   0
   4  -5   1  445.44    5.92   0
  -4   1   3   22.85    7.48   0
   0  -1   3   67.93    6.92   0
   4  -6   2  470.75    7.87   0
   0  -4   4  374.99   11.97   0
   3  -6   3  578.35   10.36   0
   2  -1   1   40.81    3.09   0
   1  -5   4   78.81    7.42   0
  -2   1   3  765.16   14.96   0
   4  -4   2  596.37    8.76   0
   4  -7   3    4.50    4.16   0
  -4   0   4  411.20   14.54   0
   1  -3   4  799.42   16.14   0
   4  -5   3  868.04   12.67   0
   2  -4   4 1959.84   22.53   0
  -3   2   3    6.64    7.62   0
   3  -7   4   15.57    5.35   0
   2   0   2 4292.03   25.56   0
   3  -1   2   36.05    4.46   0
   1   1   2 4366.24   26.86   0
   1  -1   4    4.82    7.67   0
  -1   2   3  360.14   12.36   0
   3  -3   4  296.34   10.51   0
  -1   1   4   -0.12    9.04   0
   5  -4   3  208.75    7.34   0
   5  -3   2 2649.45   18.38   0
   5  -4   1 1557.36   11.04   0
   3  -1   4   71.45    8.49   0
   5  -5   4   13.18    6.19   0
   6  -5   3   17.48    4.73   0
  -1   3   2   14.07    6.20   0
   4  -2   4  282.33   10.45   0
   6  -4   2   67.53    4.71   0
   4   0   2 1828.59   17.28   0
   3   0   1  897.45    9.71   0
   3   1   2   11.78    4.98   0
   0   3   3 4409.47   35.99   0
   6  -3   3  187.54    7.38   0
   2   1   1  517.83    8.05   0
   2   2   2  344.99    9.45   0
   6  -4   4   53.66    6.91   0
   4   0   4  387.28   12.62   0
   4   1   3 1271.86   18.29   0
   5  -2   1  707.87    8.47   0
   5  -1   4   27.48    6.93   0
   5   0   3   21.25    5.68   0
   7  -4   3  450.03   10.06   0
  -1   4   3 1146.40   19.94   0
   1   2   1   42.79    4.46   0
   7  -2   3  500.26   10.49   0
   7  -3   4   35.92    5.95   0
   0   4   2 1654.18   19.69   0
   1   4   3   25.26    8.31   0
   4   2   2 2278.80   20.91   0
   4   2   4 2137.01   27.14   0
   5   1   2   73.62    5.64   0
   6   0   4   25.69    7.14   0
   3   3   2  183.47    8.19   0
   6   1   3  131.33    7.90   0
   4   1   1 3995.49   22.15   0
   0   5   3   25.49    8.33   0
   8  -2   4    3.69    5.53   0
   3   2   1 4126.65   23.49   0
   8  -1   3   47.71    5.57   0
   6  -1   1   12.01    3.71   0
   6   2   4  411.15   12.96   0
   8  -2   2   49.30    5.17   0
   1   5   4   34.11   10.87   0
   7   1   4   43.80    7.20   0
  -1   5   2   69.63    8.23   0
   6   2   2 2356.06   21.38   0
   5   3   2   12.82    5.61   0
   6   3   3  667.32   14.38   0
   7   2   3 1363.92   18.58   0
   9  -2   3    3.48    5.37   0
   1   5   2 1735.72   21.32   0
   2   3   1 2560.31   19.58   0
   4   4   2  700.96   13.66   0
   7  -2   1   17.62    3.46   0
   1   6   3  234.09   12.94   0
   7   3   4   20.40    7.30   0
   3   5   2 2916.51   27.26   0
   9  -1   2   19.96    5.08   0
   4   3   1   82.73    5.97   0
  10  -1   3   82.94    6.55   0
   7   3   2 1905.46   19.62   0
   7   4   3    5.51    6.58   0
   8   3   3  251.70    9.43   0
   0   6   2 1090.77   17.48   0
   4   6   4   70.07   10.66   0
   6   4   2  529.72   11.91   0
   3   4   1 6987.70   34.46   0
   5   5   2 1030.63   16.65   0
   9   1   2  357.46    9.17   0
   8  -1   1 4527.24   22.88   0
  10   1   3   42.21    5.43   0
   4   6   2   77.55    7.83   0
   6   3   1   46.35    5.69   0
   8   5   3   45.20    6.96   0
   9   4   3   21.74    5.89   0
   7   5   2  746.21   13.81   0
   8   1   1   -1.10    4.10   0
   8   4   2   32.85    5.80   0
   9   0   1  562.05    9.06   0
  11   1   2    9.23    5.05   0
   7   4   1    7.11    4.57   0
   9   6   3   39.65    6.27   0
   8   6   2  758.23   13.91   0
   8   7   3  971.30   16.85   0
   9   5   2  556.00   11.50   0
   9   2   1  177.54    6.26   0
   7   7   2   25.03    6.49   0
  11   3   2   39.40    4.89   0
   4   2   0 7332.14   26.00   0
   6   9   3    8.13    8.91   0
   8   5   1  867.29   13.12   0
  12   2   2  818.27   11.56   0
   2   7   1   22.03    5.70   0
   7   6   1   62.79    5.98   0
  -1   6   1 1893.48   15.72   0
   3   9   2    1.36    7.57   0
   9   7   2  282.74    9.27   0
  10   3   1  647.26   10.43   0
  10   6   2  831.27   13.22   0
  11   5   2   16.01    5.16   0
   1   9   2   30.59    8.46   0
   8   8   2   37.66    6.65   0
  11   2   1   -0.49    4.34   0
   4   4   0 2181.70   16.31   0
   7   9   2   44.86    7.26   0
   9   6   1  307.29    8.53   0
   8   7   1   24.33    5.45   0
   6  10   2  345.06   12.12   0
  11   4   1   25.41    4.24   0
   7   8   1  659.94   12.78   0
   8   2   0   98.96    4.20   0
   6   9   1  544.30   12.13   0
   4   6   0 5148.92   26.75   0
   9   8   1  138.48    6.63   0
   5  11   2  993.19   16.81   0
   6   6   0  401.67    8.53   0
   8   9   1  935.21   14.26   0
   3  10   1    7.40    6.73   0
   4   8   0  100.18    5.43   0
   1  10   1 1727.49   18.07   0
   4  11   1   11.27    6.57   0
  -2  -4  -2 1279.84   19.59   0
 -11  -4  -1   31.13   18.18   0
 -12  -7  -1   10.67   17.47   0
 -10  -3  -1  647.20   23.68   0
  -9  -9  -2  381.76   17.54   0
  -8  -6  -2  756.35   21.99   0
  -4  -4  -2  586.14   16.11   0
  -8 -10  -2  970.45   23.53   0
  -8  -8  -2   45.44   12.67   0
  -1 -11  -2   12.71    9.68   0
  -4 -12  -2   40.13   11.78   0
  -3  -5  -2 2819.61   30.12   0
  -7  -9  -2   34.78   11.76   0
  -7  -7  -2   18.43   11.31   0
  -6  -6  -2 1322.09   25.16   0
  -6 -10  -2  320.58   15.85   0
 -11  -8  -1  456.68   20.40   0
  -6  -8  -2   62.50   11.71   0
  -5  -7  -2    4.54   10.63   0
  -4  -6  -2   59.76    9.83   0
 -10  -5  -1  265.84   17.64   0
  -5  -9  -2  474.19   16.94   0
  -4  -8  -2  943.11   21.36   0
  -3  -9  -2    6.24    8.92   0
  -3  -7  -2 1280.01   21.83   0
  -9  -4  -1   -1.28   13.38   0
 -10  -7  -1  248.32   16.74   0
  -9 -10  -1   48.03   12.50   0
  -7 -12  -1    5.12   10.45   0
  -2 -13  -1   -0.45   10.13   0
  -7 -10  -1  539.55   18.82   0
  -7  -6  -1   52.11   12.11   0
  -6 -11  -1  298.05   15.55   0
  -4  -3  -1   79.32    8.43   0
 -10 -10   0  113.20   16.04   0
  -1  -4  -1 5281.66   31.17   0
  -4  -9  -1  489.91   16.00   0
  -2  -9  -1 2525.13   28.66   0
 -11  -8   1  417.81   23.13   0
  -2  -5  -1  704.75   14.15   0
  -6 -12   0  328.33   16.68   0
 -10  -9   1    4.18   14.26   0
 -10  -5   1  248.24   19.90   0
 -10  -7   1  245.47   18.51   0
  -2 -12   0   33.74   12.15   0
  -8 -11   1  501.52   21.01   0
  -7 -12   1    4.78   14.67   0
  -9  -8   1  138.22   16.70   0
  -9  -4   1    4.96   14.27   0
  -4 -10   0  111.60   14.43   0
 -10  -8   2  835.82   30.54   0
  -5 -12   1   46.68   13.89   0
  -9  -9   2  363.00   22.49   0
  -8  -7   1   19.16   14.53   0
  -7 -11   2  448.94   22.57   0
  -2   1  -5   10.65    7.35   0
   0   2  -4 1209.10   17.64   0
   0   3  -3 3992.60   28.81   0
   1  -2  -5 1148.17   16.48   0
  -3   4  -3 2023.59   23.57   0
  -1   0  -5  230.53    9.99   0
   0  -1  -5  215.78    9.14   0
   1   1  -4    4.10    5.34   0
   1   2  -3  772.21   12.42   0
   2   1  -3  321.13    7.93   0
  -5   4  -3  211.45   11.45   0
   1  -4  -5  211.45    8.38   0
   3  -3  -4  259.83    7.63   0
  -2   2  -4  289.25   11.32   0
  -1   3  -2   11.83    4.64   0
  -2   3  -3  210.17    9.36   0
   0  -3  -5  469.43   11.52   0
  -1  -2  -5    2.58    6.27   0
  -1   1  -4    0.59    6.35   0
   2  -2  -4  251.13    8.08   0
   0   0  -4  900.72   14.98   0
   3  -1  -2   32.51    3.24   0
   0   2  -2 3700.06   23.18   0
   3  -2  -3    1.21    3.23   0
  -4   3  -3 1253.17   19.34   0
  -1   2  -3  326.92    9.82   0
  -6   3  -3  202.88   11.23   0
  -2  -3  -5  297.16   10.82   0
   1   1  -2 4165.97   22.70   0
   2  -4  -4 1864.71   18.66   0
   2   0  -2 4001.20   20.39   0
  -3   1  -4   78.01    8.91   0
   0   1  -3   64.53    5.72   0
  -7   1  -4   -2.61   10.49   0
  -5   1  -4   35.97    9.58   0
  -2   0  -4 1291.00   19.57   0
   1  -3  -4  681.35   12.50   0
   2  -6  -4  351.51    9.37   0
  -1  -1  -4    2.40    6.26   0
   0  -2  -4 1211.30   17.27   0
   3  -4  -3 1995.24   15.89   0
  -8   0  -4   22.83   13.08   0
  -7   2  -3  594.20   16.51   0
  -5   2  -3  932.93   17.96   0
  -4   0  -4  411.00   14.06   0
   1  -5  -4   75.67    7.19   0
  -2   1  -3  736.96   13.97   0
  -3  -1  -4  808.04   17.04   0
   1  -7  -4   45.20    5.93   0
   2  -3  -3  220.89    6.54   0
   3  -3  -2  167.05    4.44   0
  -1   0  -3   57.40    6.09   0
   0  -4  -4  347.99   10.38   0
  -2  -2  -4  267.86   10.87   0
  -1  -3  -4   77.61    7.68   0
   0  -1  -3   59.68    5.53   0
  -8   1  -3   44.56   12.32   0
  -5  -1  -4   93.93   10.72   0
  -1   1  -2 3791.94   24.11   0
   0  -8  -4   16.12    7.25   0
   0  -6  -4   30.12    6.37   0
   2  -2  -2  313.09    6.23   0
  -6   1  -3  223.77   12.16   0
   2  -5  -3  274.55    7.65   0
  -1  -5  -4   20.79    6.88   0
   1  -1  -2 3952.87   21.12   0
  -3   0  -3 4092.12   32.44   0
  -2  -4  -4  298.84   11.28   0
  -1  -7  -4    0.68    6.35   0
   1  -4  -3 1174.76   14.37   0
   3  -5  -2   15.38    2.80   0
  -2  -1  -3  341.57   10.46   0
  -7   0  -3  147.99   12.08   0
  -3  -5  -4  263.49   11.53   0
  -2  -8  -4    7.47    7.75   0
  -3   1  -2   22.65    5.78   0
  -5  -5  -4   16.07    8.57   0
  -4  -6  -4   70.32    8.91   0
  -4  -1  -3 1159.65   19.25   0
   1  -8  -3 1295.60   16.03   0
   2  -4  -2 2282.25   15.48   0
  -3  -2  -3  207.54    9.68   0
   0  -5  -3   29.17    5.45   0
  -1  -4  -3   20.51    6.72   0
  -2  -3  -3    3.63    5.88   0
   1  -3  -2   13.83    3.87   0
  -7  -2  -3 1413.06   24.85   0
  -5  -2  -3  289.44   12.15   0
   0  -2  -2 4146.12   23.43   0
   2  -6  -2 2566.32   17.40   0
  -8  -3  -3  297.68   14.26   0
  -4  -3  -3 1978.66   24.50   0
  -1  -6  -3  227.28    9.05   0
 -10  -5  -3  559.33   18.15   0
  -9  -4  -3   28.85   11.88   0
  -6  -3  -3  595.63   16.17   0
  -3  -4  -3 1260.62   19.01   0
  -2  -5  -3  974.54   16.22   0
  -1  -8  -3   45.36    7.39   0
  -2 -11  -3  710.09   14.09   0
  -7  -4  -3    9.15    9.02   0
  -5  -4  -3  903.33   18.11   0
  -2  -9  -3    0.27    7.30   0
  -4  -5  -3  225.51   10.62   0
  -3  -6  -3  202.64    9.78   0
  -6  -5  -3 1631.09   24.19   0
  -4 -11  -3   24.72    7.42   0
  -3 -10  -3 1111.47   17.86   0
   7  -4   1 1910.97   13.26   0
   7   0   1 1318.56   11.41   0
  14  -2   0  146.46    4.06   0
   6  -1   1   14.22    2.71   0
   8  -3   1  549.00    7.69   0
   8  -1   1 4940.80   22.44   0
   7  -2   1   18.73    3.00   0
  10   4   0  114.77    4.76   0
  12   2   0  125.52    4.90   0
   8   4   0 9672.11   32.15   0
  12   0   0 2948.89   18.40   0
  14   1  -1  107.02    4.50   0
  12  -2   0   29.08    3.33   0
  13   2  -1   16.50    3.39   0
  14  -1  -1  172.03    4.64   0
  12   3  -1  412.87    8.03   0
  11  -8  -1  379.49    6.01   0
  11   4  -1   26.52    4.51   0
  12  -7  -1    3.94    2.47   0
  10   0   0 3298.61   19.94   0
  13  -4  -1  415.34    6.54   0
  13   0  -1  348.85    6.74   0
   8  -6   0 2839.33   15.94   0
  10  -2   0   85.30    4.09   0
  13  -2  -1   -0.16    2.68   0
  13   3  -2   46.08    3.86   0
  11   2  -1    1.87    3.42   0
  12  -1  -1   41.67    3.54   0
   9   4  -1    6.21    3.74   0
  10   3  -1  762.11   10.23   0
  13   1  -2  788.56    9.37   0
   8  -2   0 1898.24   14.06   0
  13  -3  -2  120.34    4.26   0
  13  -1  -2  589.29    8.05   0
  11  -4  -1   12.84    2.75   0
  11   0  -1   79.84    4.14   0
  12   2  -2  953.09   10.63   0
  11  -7  -2  364.16    6.73   0
  11   3  -2   42.41    4.31   0
  10  -8  -2  767.34    8.95   0
  10   4  -2 1508.59   13.73   0
  12  -4  -2   31.92    3.13   0
   7  -8  -1   22.27    2.64   0
   9   2  -1  194.62    5.41   0
  10  -3  -1    3.00    2.61   0
  10  -1  -1 1609.83   13.08   0
  12  -2  -2  375.13    6.74   0
   7   4  -1    6.32    3.16   0
  11   1  -2   13.10    3.10   0
   9   0  -1  596.66    8.12   0
  11  -3  -2  148.88    4.71   0
  11  -1  -2   10.23    2.85   0
  11   2  -3   71.54    4.23   0
  10   2  -2 1232.35   11.88   0
   9  -7  -2   53.10    3.46   0
   8  -8  -2   29.33    3.02   0
   8   1  -1    1.42    2.77   0
  10   3  -3  279.41    6.50   0
  11  -4  -3   24.77    3.68   0
   6  -7  -1   46.90    2.53   0
  10  -4  -2  631.36    8.41   0
   7   2  -1  518.60    7.57   0
   8  -1  -1 4627.96   20.51   0
  10  -2  -2  379.18    6.85   0
  10   0  -2  389.98    6.86   0
  11  -2  -3  640.31    8.88   0
   6   3  -1   49.44    3.13   0
  10  -5  -3    8.37    3.29   0
  10   1  -3   46.34    4.14   0
   7   0  -1 1337.50   11.08   0
   8  -6  -2   58.41    3.61   0
   9  -6  -3    4.97    3.64   0
   9  -3  -2    2.32    2.92   0
  10  -3  -3 1032.60   11.56   0
  10  -1  -3   93.07    4.84   0
   7  -2  -1   15.89    2.44   0
   9  -1  -2   26.77    3.05   0
   6  -8  -2  743.81    8.58   0
   7  -7  -2   14.63    2.94   0
   8  -7  -3  282.50    6.92   0
   9   2  -3   45.34    4.28   0
   4  -7  -1    6.29    1.94   0
   7  -8  -3  830.05   10.18   0
   9  -4  -3  384.02    7.94   0
   8  -4  -2  943.89   10.24   0
   9   1  -4   58.24    4.37   0
  -3  -1  -4  711.25   21.72   0
   2  -2  -4  261.27   12.63   0
   1   0  -3   68.20    9.14   0
   3  -3  -4  294.66   12.27   0
  -5   0  -3   19.77   11.02   0
   5  -7  -4   89.14    8.55   0
  -4  -2  -4 1880.85   32.44   0
   0  -2  -4 1257.36   24.13   0
   2   0  -2 4049.14   30.29   0
   6  -5  -3   19.61    6.18   0
  -3   0  -3 3828.43   38.54   0
  -2  -2  -4  271.10   16.94   0
   1  -3  -4  756.83   19.28   0
   5  -4  -3  242.54   10.30   0
   2  -4  -4 2037.87   28.01   0
   3  -2  -3    0.25    6.81   0
   6  -4  -2   66.88    5.76   0
  -5  -3  -4  496.80   19.71   0
   4  -8  -4   26.40    8.33   0
  -1  -3  -4   69.46   12.44   0
   5  -3  -2 3040.10   23.19   0
  -3  -3  -4  275.17   16.41   0
   0  -1  -3   66.41    9.68   0
   0  -4  -4  357.82   15.92   0
  -4  -1  -3 1036.10   23.53   0
   1  -5  -4   95.05   11.47   0
  -2  -1  -3  333.86   14.79   0
   1  -2  -3  369.49   14.42   0
   2  -3  -3  228.51   11.43   0
  -6  -6  -4   79.98   16.29   0
   0  -6  -4   31.92   12.64   0
   5 -10  -3  531.53   14.97   0
  -3  -5  -4  235.74   15.63   0
  -5  -2  -3  244.54   14.77   0
  -1  -2  -3  791.87   19.26   0
   1  -9  -4   65.22   10.36   0
  -3  -2  -3  204.89   14.72   0
  -2  -6  -4 3574.69   41.24   0
   0  -8  -4   11.51   10.45   0
   4  -7  -3    7.26    8.89   0
  -5  -7  -4   59.79   13.07   0
  -1  -7  -4    1.06   11.03   0
  -1  -9  -4  233.45   15.04   0
   0  -3  -3 4420.42   40.04   0
   2  -2  -2  351.20   10.62   0
   4  -9  -3   34.50   10.18   0
  -6  -3  -3  541.68   20.49   0
  -4  -8  -4    9.48   11.52   0
  -2  -8  -4   13.31   10.59   0
   5  -4  -1 1641.01   14.15   0
  -1  -4  -3   18.97    9.47   0
  -3  -1  -2   20.99    7.95   0
   0  -5  -3   18.15    9.28   0
   1  -6  -3  155.01   11.59   0
   0  -2  -2 4097.74   32.15   0
  -2  -5  -3  859.27   20.60   0
  -1  -6  -3  215.78   12.60   0
   1  -3  -2   19.86    6.58   0
  -7  -8  -3  221.23   16.40   0
   5  -6  -1   77.73    5.17   0
  -2  -7  -3  536.80   18.03   0
  -1  -8  -3   45.54   10.58   0
  -6  -9  -3    9.97   12.78   0
  -2 -11  -3  715.69   19.16   0
  -1 -10  -3   97.60   11.63   0
  -5 -10  -3    5.09   11.76   0
  -4 -11  -3   22.87   10.29   0
  -3  -8  -3  313.13   15.98   0
  -2  -9  -3   -0.45    9.61   0
   3 -11  -2   46.83    9.42   0
  -3 -10  -3 1030.12   22.66   0
  -1  -3  -2   26.10    7.31   0
   4  -5  -1  479.78    8.97   0
   2 -12  -2 1047.18   19.85   0
   0  -4  -2 1884.28   22.04   0
   1  -5  -2   81.61    7.58   0
  -5  -3  -2    9.85    8.62   0
   3  -4  -1   82.22    5.25   0
   4  -7  -1    6.96    4.82   0
   0  -6  -2 1053.02   17.26   0
   4   3  -1   98.93    5.23   0
   7   2  -3 1241.82   14.86   0
   5   5  -2 1017.38   15.22   0
   4   6  -2   73.33    7.44   0
   5   6  -3   23.86    6.92   0
   6   4  -4  413.22   11.25   0
   2   5  -1  742.42   12.06   0
   6   3  -3  604.01   10.94   0
  -3   9  -2 1120.49   20.60   0
   2   8  -4    6.39    8.48   0
   4   6  -4   62.62    7.58   0
   6   2  -4  338.04    9.02   0
   1   8  -3   51.17   10.54   0
   4   4  -2  603.59   10.56   0
   4   5  -3  233.99    8.80   0
   5   3  -4  460.55   10.39   0
   3   5  -2 2967.14   23.68   0
   1   7  -4    5.58    8.31   0
   5   2  -3  243.61    7.36   0
   4   1  -5  211.27    8.33   0
   5   1  -4   69.81    6.38   0
  -1   7  -2  410.25   12.51   0
  -3   6  -1   41.98    5.76   0
   3   2  -5  130.53    7.71   0
   4   2  -4 1626.22   17.76   0
   5   0  -3   17.73    3.89   0
   3   4  -3 1148.49   15.37   0
   0   6  -2 1120.61   16.62   0
   2   5  -3 1030.10   15.99   0
   0   6  -4   36.73    8.48   0
   3   0  -5  431.74   10.95   0
   1   5  -4   32.54    7.25   0
   1   5  -2 1815.27   19.11   0
   2   4  -4  300.63   10.06   0
   2   4  -2 1197.66   14.35   0
   4   0  -2 1563.96   11.63   0
   2   1  -5 1172.27   16.88   0
  -4   7  -3    8.96    9.36   0
  -2   6  -2 2322.68   23.44   0
   3   1  -4  722.73   11.94   0
   2  -1  -5   -0.03    6.41   0
   1   4  -3   25.79    6.40   0
   2   3  -3    5.27    4.36   0
   4  -1  -3   30.44    3.74   0
   0   4  -4  397.97   11.83   0
   1   3  -4   76.84    6.91   0
   1   0  -5  237.81    8.90   0
  -4   6  -2  464.59   12.28   0
   3  -1  -4   69.28    5.29   0
   0   4  -2 1792.47   17.22   0
   1   3  -2   29.53    4.11   0
  -5   5  -4   22.35   10.92   0
   1  -2  -5 1216.86   15.48   0
   2   0  -4 1101.83   13.97   0
   3   0  -3 3881.68   20.87   0
   0  -1  -5  209.76    8.86   0
  -3   5  -2   11.31    5.72   0
  -2   1  -5   -0.10    6.81   0
  -1   3  -4  767.65   14.17   0
  -1   4  -3 1176.69   16.11   0
   0   2  -4 1211.46   16.00   0
   0   3  -3 3834.52   25.50   0
   3  -1  -2   29.56    2.44   0
   0  -3  -5  426.43   10.05   0
  -8   4  -4   17.87   10.25   0
   3  -2  -3   -0.82    2.78   0
  -6   5  -3   23.68    7.91   0
  -1  -2  -5    0.58    4.95   0
  -3   0  -5  494.25   11.53   0
   1  -1  -4    1.82    3.92   0
  -2   2  -4  256.60    8.75   0
  -1   1  -4    2.02    4.35   0
   4   6  -2   79.14    7.69   0
   7   2  -1  530.60   10.40   0
  11   0  -3  479.01    9.67   0
  10   0  -2  392.74    8.87   0
   2   6  -2  164.29    7.91   0
   5   6  -3   24.34    8.27   0
   7   5  -4   99.15    7.81   0
   8   4  -4   19.44    6.02   0
  11  -2  -3  571.50    9.62   0
   3   4  -1 7123.54   32.06   0
   8  -1  -1 4599.86   22.88   0
  10   1  -3   52.53    5.28   0
   9   1  -2  385.23    8.82   0
   9   2  -3   48.00    5.46   0
   7   3  -2 2093.90   20.22   0
   7   4  -3   11.09    6.04   0
   8   2  -2 1237.39   15.11   0
   8   3  -3  283.30    9.08   0
   3   6  -3  204.78   10.10   0
   4   3  -1   89.96    5.42   0
   5   5  -4   16.59    6.95   0
   9   1  -4   52.80    5.15   0
   3   5  -2 2850.36   23.39   0
   5   2  -1 2551.00   18.72   0
   6   1  -1 1759.66   15.27   0
  10  -3  -3  855.60   11.49   0
   6   4  -4  472.65   11.88   0
   7   3  -4   18.59    5.59   0
   8   2  -4 1498.75   17.02   0
   9  -3  -2    4.46    3.54   0
   9   0  -3  928.22   12.61   0
   7  -2  -1   17.48    3.15   0
   8   1  -3 1164.86   14.52   0
   3   5  -4  264.80   10.64   0
   9  -2  -3    1.97    4.35   0
   5   3  -2   16.63    5.50   0
   6   3  -3  658.32   12.53   0
   7   1  -2  390.74    8.55   0
   7   2  -3 1362.22   16.27   0
   8   0  -4   13.68    4.56   0
   6   2  -2 2541.83   20.42   0
   9  -4  -3  307.13    7.77   0
   2   5  -3  932.62   15.36   0
   4   4  -4  197.11    9.21   0
   6  -1  -1    9.95    2.96   0
   7   1  -4   39.44    5.44   0
   8  -2  -2   53.25    4.01   0
   6   2  -4  376.27    9.97   0
   5   0  -1 9507.65   31.31   0
   2   3  -5  282.81   11.12   0
   2   4  -2 1101.55   13.74   0
   8  -4  -4   11.93    5.13   0
   0   5  -3   27.66    6.41   0
   3   4  -3 1307.91   17.10   0
   7   0  -3  131.65    6.08   0
   2   4  -4  284.96   10.54   0
   3   2  -5  130.61    8.79   0
   7  -1  -4    1.74    4.57   0
   8  -5  -3  487.22    9.22   0
   5   2  -3  304.47    9.06   0
   6   0  -2 1059.34   12.38   0
   6   1  -3  143.39    6.52   0
   3   3  -4  315.35   10.80   0
   3   3  -2  184.14    6.77   0
   6   0  -4   28.79    5.03   0
   5   1  -4   90.88    6.48   0
   5   1  -2   81.03    4.93   0
   4   2  -2 2421.78   19.23   0
   7  -5  -4   65.58    6.04   0
   0   4  -4  360.33   12.38   0
   7  -5  -2    1.65    2.83   0
   1   2  -5    0.50    7.81   0
   1   4  -3   23.32    5.68   0
   5  -2  -1  686.00    7.87   0
   4  -1  -5  418.19   10.41   0
   6  -2  -4 3423.29   24.72   0
   7  -6  -3  353.18    8.30   0
   7  -4  -3  483.37    8.98   0
   2   1  -5 1259.77   17.56   0
   1   3  -4   74.94    8.16   0
   2   3  -3    1.49    5.56   0
   5  -1  -4   23.72    4.92   0
   5   0  -3   22.07    4.44   0
   6  -6  -4   78.36    6.26   0
   2   2  -4  282.22   10.03   0
   3   2  -3  238.08    7.90   0
   4  -1  -1 5392.40   21.10   0
   4   0  -4  354.92    9.34   0
   4   1  -3 1207.53   14.48   0
  -1   4  -3  991.96   14.32   0
   1   3  -2   30.39    4.74   0
   5  -1  -2 1719.69   14.24   0
   0   1  -5  239.70   10.83   0
   3  -2  -5  285.72    9.07   0
   6  -6  -2 1381.95   12.01   0
   1   0  -5  242.86   10.08   0
   6  -7  -3 1597.61   15.41   0
   6  -5  -3   22.00    4.70   0
  -1   3  -4  731.25   14.11   0
   2   2  -2  355.97    7.91   0
   4   0  -2 1892.19   15.19   0
   5  -7  -4   90.31    6.02   0
   5  -2  -3  862.19   11.46   0
   4  -2  -4  277.69    8.33   0
   0   2  -4 1237.98   17.15   0
   0   3  -3 4049.44   26.63   0
   2  -3  -5  130.09    7.16   0
   3  -1  -4   73.01    5.73   0
   4  -1  -3   21.13    3.91   0
   5  -3  -2 2775.02   16.65   0
  -1   0  -5  230.04    9.64   0
   1   1  -4    5.26    5.14   0
   2   0  -4 1240.44   15.57   0
   5  -8  -3   39.82    5.13   0
   0  -1  -5  218.68    8.90   0
   3   0  -3 4132.26   24.21   0
   4  -8  -4   24.21    5.05   0
   4  -4  -4  188.59    7.24   0
   5   9  -6    1.05    2.27   0
   6   8  -6  213.44    3.96   0
  10   6  -4    4.77    3.01   0
   6  11  -3  340.58   10.20   0
   8   9  -3   15.45    4.92   0
   3  12  -3   22.47    7.45   0
   4  11  -5  241.88    6.53   0
   7  10  -3  146.53    7.09   0
   2  12  -4    3.86    6.37   0
   5  11  -4    4.42    4.75   0
   5  10  -5  733.62    9.99   0
   7   5  -6    0.64    2.09   0
   0  12  -4    8.00    5.64   0
   3   9  -6   51.11    3.48   0
   6   9  -5    3.85    3.35   0
   6  10  -4  374.04    9.23   0
   7   9  -4   29.21    4.41   0
   4   8  -6  205.53    4.79   0
   5  10  -3    7.63    5.46   0
   6   9  -3    1.97    4.76   0
   7   8  -3  232.05    7.91   0
   9   5  -4    6.59    2.81   0
   2  11  -3  666.83   14.95   0
   3  10  -5    9.27    5.21   0
   8   5  -5    0.91    2.98   0
  -1   9  -6   48.46    4.29   0
   0  11  -3  494.11   13.88   0
   4  10  -4  474.76   11.35   0
   8   6  -4   10.52    3.29   0
   4   9  -5    7.45    4.08   0
   5   9  -4  184.63    8.07   0
   1  10  -5  235.63    8.17   0
   2   8  -6  511.73    7.85   0
   5   8  -5   33.81    4.17   0
   6   8  -4  499.91   10.25   0
  -1  10  -5   47.67    6.35   0
   3   7  -6  166.94    5.14   0
   4   6  -6  213.44    5.29   0
   2   9  -5   -0.52    4.78   0
   0  10  -4  771.93   15.72   0
   3   9  -4  273.22   10.12   0
  -2  10  -4  239.97   10.27   0
   0   9  -5  127.62    7.84   0
   1   7  -6   13.71    3.94   0
   3   8  -5  572.41   10.81   0
   4   8  -4   10.19    4.71   0
   4   7  -5    0.67    3.86   0
   5   3  -6    2.99    2.88   0
   5   6  -5   30.35    4.02   0
   5   7  -4   57.83    5.12   0
   2   6  -6   20.08    4.24   0
   7   2  -5   14.70    3.27   0
   1   9  -4  215.07    9.27   0
   3   5  -6  156.49    5.49   0
   1   8  -5  101.61    6.73   0
   7   3  -4   11.27    3.21   0
  -1   9  -4   60.67    7.06   0
   2   8  -4    6.29    5.13   0
  -1   8  -5    2.08    5.41   0
   0   1  -7  311.22    4.40   0
   0   6  -6  326.74    7.67   0
   2   7  -5    9.26    4.56   0
   3   6  -5   75.32    5.33   0
   3   7  -4   43.62    5.40   0
   1   5  -6  113.54    5.33   0
   4   5  -5  396.36    8.51   0
   0   8  -4   12.56    6.81   0
   2   4  -6  184.72    5.80   0
   6   1  -5    6.97    3.12   0
  -1   0  -7  321.85    4.62   0
  -2   8  -4 1556.43   21.10   0
  -1   5  -6   37.51    4.70   0
  -2   7  -5   26.17    5.90   0
   1   6  -5   21.42    4.91   0
   0   4  -6  681.64   10.42   0
   2   5  -5  154.39    6.95   0
   3   1  -6   36.58    3.52   0
   2   2  -6    4.12    3.28   0
   3   4  -5   33.95    4.22   0
   3  -1  -6   17.96    3.22   0
  -1   3  -6   50.50    4.67   0
   0   5  -5   47.80    5.45   0
   2   0  -6   38.70    3.53   0
   0   2  -6   44.11    4.23   0
   1   1  -6   57.07    4.12   0
   1   4  -5  322.22    8.97   0
   2  -2  -6    0.59    2.55   0
  -6   2  -6   20.27    4.73   0
  -2   2  -6    0.35    3.81   0
   1  -1  -6   57.32    3.88   0
  -1   1  -6   63.79    4.58   0
  -1   4  -5  211.12    8.07   0
   1  -3  -6   37.53    3.45   0
  -7   1  -6   15.19    4.29   0
  -7   4  -5   -0.42    6.24   0
   0   3  -5  358.26    9.06   0
  -9  -1  -6   47.69    3.34   0
  -8   0  -6  597.11    8.17   0
  -3   1  -6   25.43    4.23   0
   1   2  -5   -0.33    3.57   0
  -2   0  -6   45.20    4.31   0
  -1  -1  -6   61.30    4.27   0
  -2   3  -5  110.60    6.65   0
  -4   0  -6  764.86   10.85   0
  -1  -7  -6    9.46    2.22   0
  -9   2  -5    1.65    5.45   0
  -3  -1  -6   44.90    4.70   0
  -1   2  -5  958.75   14.14   0
   2  -1  -5   -1.12    3.03   0
  -2  -2  -6    0.66    3.17   0
  -5  -1  -6   37.48    4.22   0
  -2  -6  -6   17.48    2.85   0
   2  -3  -5   84.06    4.64   0
  -7   2  -5    9.37    6.04   0
  -6  -2  -6   45.96    4.02   0
  -4  -2  -6  283.66    6.75   0
  -3  -3  -6   78.44    4.32   0
  -3   2  -5  254.81    8.69   0
  -8  -6  -6    0.21    2.30   0
  -8  -4  -6   11.27    2.62   0
  -7  -3  -6   68.23    3.83   0
  -5   2  -5  196.37    8.86   0
  -7  -7  -6   19.24    2.41   0
  -5  -3  -6    3.31    3.15   0
  -4  -4  -6  314.46    6.62   0
  -2   1  -5    5.88    4.20   0
   1  -2  -5  817.02   11.18   0
  -7  -5  -6    0.36    2.40   0
  -6  -4  -6  161.72    4.76   0
  -1   0  -5  165.72    6.56   0
 -12  -3  -5    2.55    2.88   0
  -6  -6  -6   17.16    2.55   0
  -5  -5  -6   54.28    3.48   0
  -6   1  -5   26.60    6.19   0
  -4   1  -5  404.82   10.39   0
   1  -6  -5    5.48    2.60   0
  -3   0  -5  401.67    9.83   0
   0  -3  -5  334.94    7.93   0
  -2  -1  -5  931.61   13.58   0
  -7   0  -5  101.91    6.59   0
  -5   0  -5   54.57    5.66   0
  -8  -1  -5    4.67    5.35   0
  -8   2  -4    5.86    5.94   0
  -4  -1  -5  212.93    7.72   0
  -1  -4  -5  309.51    7.57   0
 -11  -8  -5    6.26    2.45   0
 -10  -3  -5    6.19    3.83   0
  -9  -2  -5 1083.18   13.92   0
  -6  -1  -5    9.37    4.80   0
  -3  -2  -5   99.58    5.77   0
  -2  -3  -5  207.35    6.92   0
  -9   1  -4  246.04   10.54   0
  -4 -11  -5  176.27    3.80   0
  -1  -6  -5   20.50    3.37   0
 -10  -9  -5  163.53    3.81   0
  -7  -2  -5   24.30    4.95   0
  -5  -2  -5  174.00    7.28   0
  -3 -10  -5    8.19    2.65   0
  -2  -9  -5    0.08    2.46   0
  -9 -10  -5   78.24    2.82   0
  -6 -11  -5    4.01    2.22   0
  -2  -5  -5  144.76    5.72   0
  -4  -3  -5  335.44    8.87   0
  -3  -4  -5   24.08    4.24   0
  -2  -7  -5    5.95    3.08   0
 -10  -7  -5  233.00    5.22   0
  -6  -3  -5  703.24   12.25   0
  -5 -10  -5  630.95    7.48   0
  -5  -4  -5  109.28    5.91   0
  -4  -9  -5    8.21    3.26   0
  -3  -8  -5  501.86    8.16   0
  -9  -8  -5   23.38    3.19   0
  -9  -6  -5   43.12    4.07   0
  -8  -9  -5   89.77    3.72   0
  -8  -5  -5    3.25    3.82   0
  -7  -4  -5  126.98    6.22   0
  -4  -5  -5  425.43    9.17   0
  -8  -7  -5  333.97    7.37   0
  -8   0  -4   17.55    6.32   0
  -6  -5  -5  105.29    5.68   0
  -5  -6  -5   36.95    4.83   0
 -13  -5  -4   11.83    4.04   0
  -7  -8  -5  266.10    6.26   0
  -7  -6  -5  694.65   10.68   0
  -6  -7  -5   93.27    5.28   0
  -9  -1  -4   57.04    6.58   0
 -12  -4  -4   10.59    4.30   0
 -11 -11  -4    6.69    2.52   0
 -10 -12  -4    5.24    2.31   0
  -8  -2  -4 1446.11   20.16   0
  -5 -13  -4    7.69    2.51   0
  -7 -13  -4   11.04    2.28   0
 -11  -5  -4  269.60    8.23   0
  -9  -3  -4    2.55    5.20   0
  -4 -12  -4  137.08    4.68   0
 -10  -4  -4  371.87   10.16   0
  -3 -11  -4   10.33    3.45   0
 -11  -9  -4   15.08    3.66   0
  -7  -3  -4   17.99    5.50   0
 -10 -10  -4 1236.26   12.00   0
  -9 -11  -4  117.86    4.63   0
  -6 -12  -4  462.47    7.32   0
  -2  -8  -4    4.89    3.78   0
  -8  -4  -4   20.59    5.50   0
  -3  -9  -4  229.98    7.20   0
 -13  -4  -3    2.26    5.94   0
 -10  -8  -4   92.10    5.41   0
  -5 -11  -4    4.67    3.41   0
  -4 -10  -4  403.77    8.81   0
  -3  -7  -4   36.54    4.82   0
 -12  -3  -3  187.00    9.77   0
  -9  -9  -4   26.63    4.33   0
  -9  -7  -4  123.00    7.13   0
  -8 -10  -4   30.52    4.70   0
  -7  -5  -4   71.96    6.27   0
  -8  -6  -4   10.85    4.95   0
  -6 -15  -3   72.26    3.11   0
  -4  -8  -4    8.46    4.07   0
  -8  -8  -4    6.70    4.42   0
  -7  -9  -4   29.11    4.64   0
  -7  -7  -4  242.91    8.40   0
  -6  -8  -4  495.09   11.08   0
  -6  -6  -4   63.82    5.69   0
  -5  -7  -4   54.91    5.34   0
 -13  -6  -3    1.28    5.34   0
 -13  -8  -3   42.12    5.41   0
 -12 -11  -3  127.02    5.03   0
 -12  -5  -3  233.33    9.54   0
 -11 -12  -3  245.34    6.08   0
 -10 -13  -3    4.86    3.04   0
  -7 -14  -3   20.40    3.55   0
  -5 -14  -3    8.36    3.21   0
 -12  -7  -3  255.76    8.75   0
 -11 -15  -2   19.90    2.55   0
 -12 -14  -2  156.46    4.46   0
  -4 -13  -3    0.06    3.20   0
 -11 -10  -3  102.72    5.89   0
 -11  -6  -3   85.69    7.74   0
  -8 -16  -2   12.90    2.67   0
  -6 -13  -3    0.10    3.94   0
  -3 -12  -3   15.14    4.08   0
 -14 -10  -2  254.71    7.18   0
 -10 -11  -3  362.29    9.01   0
  -9 -12  -3  105.02    5.53   0
  -6 -16  -2   83.63    3.56   0
  10   6   4    8.00    2.96   0
  12  -2   4    0.37    1.95   0
  14   2   4  779.33    6.61   0
   8  -2   4    8.52    3.09   0
  13  -1   4   -0.04    1.57   0
   7   3   4   20.48    4.50   0
  10  -2   4  166.83    4.81   0
  11   5   4  251.31    5.76   0
  12   4   4    8.73    2.86   0
  13   3   4   69.69    3.01   0
  11  -1   4  169.41    4.85   0
  13   1   4   32.99    2.42   0
   9  -1   4  244.28    6.30   0
  10   4   4  398.59    7.76   0
  12   2   4   49.46    3.50   0
  13   8   3   34.86    2.77   0
   9   1   4   67.06    4.48   0
   9   3   4    3.07    3.18   0
  10   2   4  239.94    6.57   0
  11   1   4   85.33    4.26   0
  11   3   4  115.87    4.54   0
  16   5   3  104.18    2.49   0
  17   2   3    6.16    1.20   0
  14   7   3  114.87    3.44   0
   9   8   3   11.12    3.72   0
  16   3   3    2.14    1.63   0
   8   7   3  916.09   12.52   0
  12   7   3  251.83    5.97   0
  13  -4   3    0.92    1.48   0
  16   1   3  110.15    2.62   0
  10   7   3   18.62    3.92   0
  14   5   3   42.49    3.14   0
  15   4   3  270.83    4.49   0
  18   4   2    3.24    0.99   0
   9   6   3   42.29    4.71   0
  11   6   3  101.35    5.22   0
  15   2   3  130.03    3.40   0
  12  -3   3   20.17    2.39   0
  14  -1   3    0.54    2.09   0
  17   5   2  247.60    3.45   0
  13  -2   3    9.50    2.13   0
  14   3   3  154.83    4.32   0
  14   8   2  199.20    4.41   0
  13   4   3    1.59    2.62   0
  14   1   3  128.56    3.87   0
  15   7   2  194.85    4.28   0
  11  -2   3  708.35    9.50   0
  11   4   3  883.13   11.78   0
  12  -1   3  498.27    7.77   0
  12   3   3  198.08    5.81   0
  13   2   3    3.35    2.59   0
  12   1   3  278.21    6.53   0
  12   8   2   17.22    3.60   0
  17   3   2   13.58    1.60   0
  17   1   2   11.48    1.48   0
  10   8   2  752.60   10.95   0
  16  -2   2   40.84    1.98   0
  16   4   2  257.97    4.60   0
  13   7   2    2.49    2.80   0
  15  -3   2    3.59    1.61   0
  14   6   2   37.14    3.20   0
  15   5   2  140.02    4.15   0
  11   7   2  450.66    8.95   0
  15   8   1   10.22    2.14   0
  16   2   2   24.44    2.16   0
  16   7   1    4.10    2.03   0
  15   3   2    6.49    2.76   0
  18   3   1  137.97    2.54   0
  18   6   0   86.64    1.96   0
  12   6   2   13.78    3.39   0
  15  -1   2  159.59    3.76   0
  13  -3   2  121.86    3.99   0
  14  -2   2  223.64    4.62   0
  14   4   2  199.58    5.37   0
  15   1   2  210.99    4.67   0
  16   8   0  875.08    6.81   0
  17   4   1   46.40    2.48   0
  13   8   1  364.09    7.27   0
  14   0   2  158.95    4.82   0
  14   2   2   98.86    4.12   0
  12   4   2  231.37    6.70   0
  13  -1   2  644.64    8.61   0
  13   3   2   52.58    3.90   0
  14   7   1  210.31    5.43   0
  15   6   1   76.79    3.91   0
  17   2   1  307.48    4.41   0
  13   1   2  910.14   10.91   0
  15  -4   1    6.20    1.66   0
  18   4   0  768.23    5.52   0
  16   3   1  164.62    4.31   0
  19   2  -1    4.86    1.12   0
  12   7   1    9.10    3.45   0
  16   1   1    1.66    1.88   0
  18   0   0    7.44    1.49   0
  18   2   0   70.59    2.15   0
  13   6   1  639.42   10.12   0
  14   8   0   13.67    3.20   0
  15   4   1  180.47    4.98   0
  15  -2   1  184.23    3.99   0
  16   6   0  222.68    4.52   0
  14  -3   1    8.33    2.17   0
  15   2   1    4.97    2.76   0
  17   6  -1   20.70    1.88   0
  18  -3  -1  166.57    2.52   0
  13  -4   1  428.17    6.08   0
  15   0   1  445.10    6.54   0
  15   8  -1    8.42    2.25   0
  16  -4   0   99.74    2.69   0
  16   7  -1    1.74    1.73   0
  14   3   1    4.39    2.90   0
  18   3  -1  144.35    2.63   0
  13   4   1 2102.93   17.49   0
  14   1   1  119.37    4.42   0
  16   4   0   22.29    2.78   0
  17  -4  -1  399.93    4.18   0
  18   1  -1   22.82    1.60   0
  13  -2   1    0.98    2.40   0
  16  -2   0  273.97    4.53   0
  18  -2  -2   43.96    1.63   0
  13   0   1  377.81    7.19   0
  13   2   1   21.22    3.38   0
  16   2   0  190.71    4.59   0
  17   4  -1   46.72    2.26   0
  16   0   0    4.60    1.84   0
  18   0  -2  122.51    2.32   0
  17  -2  -1   41.71    2.05   0
  17   2  -1  317.73    4.68   0
  13   8  -1  368.07    7.28   0
  14  -4   0   11.05    2.12   0
  15   6  -1   78.93    3.81   0
  16   6  -2   25.07    1.92   0
  17   0  -1  251.70    4.17   0
  14   7  -1  221.41    5.49   0
  15   7  -2  207.59    4.14   0
  17  -3  -2   49.46    1.91   0
  16  -3  -1  154.78    3.45   0
  17   3  -2   13.28    1.70   0
  14  -2   0  166.38    4.48   0
  16   3  -1  159.78    4.02   0
  16   5  -3  106.60    2.39   0
  14   2   0   13.18    2.78   0
  17   1  -2   13.42    1.95   0
  17   2  -3    6.87    1.32   0
  14   0   0 1282.96   11.75   0
  15  -4  -1    6.98    2.08   0
  16  -4  -2    1.18    1.73   0
  16   1  -1    0.92    1.92   0
  15   4  -1  180.22    4.83   0
  15   6  -3  202.97    3.47   0
  17   0  -3    0.64    1.31   0
  14   5  -1  973.73   11.19   0
  14   7  -3  122.95    3.19   0
  12   7  -1    4.48    3.51   0
  13   6  -1  638.95    9.96   0
  15  -5  -2   12.51    2.00   0
  15  -2  -1  191.27    4.30   0
  15   2  -1    4.78    2.29   0
  15   5  -2  146.64    4.00   0
  14   6  -2   37.21    3.45   0
  15   0  -1  425.96    6.46   0
  16  -3  -3   90.71    2.57   0
  16   0  -4   83.29    1.89   0
  16   2  -2   23.50    2.20   0
  16   3  -3    2.53    1.52   0
  13   7  -2    3.60    2.85   0
  16   0  -2  218.11    4.20   0
  14   3  -1    8.06    2.88   0
  14  -3  -1    8.85    2.11   0
  16  -1  -3  111.37    2.88   0
  16   1  -3  126.11    3.02   0
  15  -3  -2    3.62    2.30   0
  15   3  -2    6.23    2.26   0
  13  -4  -1  422.91    6.44   0
  14   1  -1  110.08    4.10   0
  15  -4  -3  670.44    6.33   0
  15   1  -2  208.44    4.88   0
  14   5  -3   41.62    2.65   0
  15  -1  -2  168.93    4.23   0
  13   2  -1   22.26    3.12   0
  13   6  -3    2.04    2.67   0
  14  -4  -2  335.34    5.79   0
  15   1  -4   37.79    1.99   0
  15   2  -3  135.34    3.78   0
  13  -2  -1    1.75    2.29   0
  13   5  -2   11.22    2.99   0
  14  -5  -3    8.29    2.06   0
  11   7  -2  458.84    8.83   0
  12   6  -2   14.60    3.26   0
  13   0  -1  337.28    6.57   0
  15   0  -3  408.00    5.68   0
  13  -5  -2  275.56    5.43   0
  13   5  -4    8.69    2.18   0
  14   2  -2   93.95    3.92   0
  13  -6  -3   -0.79    1.88   0
  14   0  -2  149.06    4.46   0
  14   3  -3  149.82    4.30   0
  12   6  -4  508.01    6.27   0
  13   2  -5  206.45    3.24   0
  14   2  -4  857.95    7.37   0
  13   3  -2   50.52    3.59   0
  14  -3  -3  429.12    6.23   0
  13  -5  -4    5.54    1.75   0
  13  -2  -5   80.64    2.46   0
  14   0  -4  148.26    3.75   0
  14   1  -3  131.16    4.27   0
  13  -3  -2  124.44    4.16   0
  13   0  -5  194.78    3.25   0
  14  -1  -3   -0.45    2.15   0
  13   1  -2  780.40    9.65   0
  12   5  -3  235.42    5.77   0
  13  -4  -3    0.54    2.59   0
  13  -1  -2  596.98    8.26   0
  11   6  -3  107.99    4.95   0
  12  -4  -2   31.28    2.98   0
  13   2  -3    2.81    2.43   0
  11   4  -5  159.35    3.67   0
  12   2  -2  947.48   11.21   0
  12   4  -4    7.81    2.42   0
  13   1  -4   34.36    2.69   0
  12  -5  -3    1.74    2.28   0
  12   1  -5   20.58    2.41   0
  13  -1  -4   -0.25    2.18   0
  13   0  -3  106.23    4.10   0
  10   5  -5  567.57    6.44   0
  11   5  -4  252.61    5.63   0
  12  -1  -5  366.06    5.10   0
  12   3  -3  174.94    5.46   0
   9   6  -5   45.76    2.87   0
  10   6  -4    7.32    3.16   0
   9   3  -6  172.31    3.17   0
  10   0  -6  113.44    2.57   0
  12  -4  -4  153.14    4.15   0
  11  -4  -5  196.01    3.97   0
  11   4  -3  818.96   10.72   0
  12  -3  -3   18.41    2.90   0
  12   2  -4   41.46    3.03   0
   8   4  -6   10.40    1.94   0
  11   2  -5   50.48    2.85   0
  12   1  -3  246.36    5.90   0
  10   5  -3  515.09    9.16   0
  11  -5  -4    5.53    2.56   0
  12  -2  -4    0.74    2.44   0
  12  -1  -3  475.34    7.87   0
  12   0  -4    7.33    2.54   0
   9   6  -3   42.92    4.34   0
  11  -2  -5  339.67    5.56   0
   9   1  -6   44.60    2.62   0
  11  -4  -3   21.94    3.44   0
  11   0  -5   34.33    2.76   0
  11   2  -3   72.72    4.08   0
   9  -1  -6   21.29    2.18   0
  10   4  -4  374.45    7.06   0
   9  -6  -5    1.11    2.07   0
   9   4  -5   38.51    3.36   0
  11   0  -3  495.54    8.27   0
  11   1  -4   78.30    3.94   0
   9   5  -4   10.19    3.06   0
  10  -5  -3    9.24    2.89   0
  10   1  -5   44.29    3.50   0
  11  -1  -4  160.17    5.03   0
   8   5  -5    3.43    2.63   0
   8   6  -4   15.60    3.30   0
  10  -1  -5  218.66    5.13   0
   7  -5  -6   83.56    2.80   0
   7   3  -6   73.15    3.28   0
   8  -2  -6  524.51    6.23   0
   8   0  -6  554.78    6.61   0
  10  -4  -4  468.90    7.83   0
  10   2  -4  215.50    5.79   0
   9   2  -5  990.00   10.51   0
  10  -3  -3 1015.36   11.83   0
   6  -6  -6   16.48    1.99   0
   9  -4  -5    8.81    2.65   0
  10  -2  -4  158.92    5.59   0
  10   0  -4  716.98    9.96   0
   9  -5  -4  184.57    5.36   0
   9  -2  -5    0.81    2.68   0
   9   0  -5  116.65    4.51   0
   7  -3  -6  197.54    4.52   0
   8  -5  -5   30.41    3.25   0
   8   3  -5   59.92    3.82   0
   7  -1  -6   15.54    3.07   0
   8   4  -4   24.85    3.48   0
   7   4  -5  147.28    5.04   0
   7   5  -4  102.79    5.38   0
   9   1  -4   60.66    4.12   0
   6   5  -5  128.60    5.18   0
   8   1  -5    5.79    3.42   0
   9  -1  -4  227.91    6.36   0
 -13 -12   1   -0.09    4.91   0
 -12 -12   0  201.94    8.62   0
 -10 -11  -1   12.22    6.26   0
  -6 -15  -1    1.84    4.03   0
 -13 -11   2    1.22    5.74   0
 -10  -9  -1    2.79    6.75   0
  -9 -12  -1  604.24   14.16   0
  -7 -14  -1  126.45    7.19   0
  -4 -15  -1    7.21    4.70   0
 -12  -8   0  900.31   20.32   0
 -10 -14   0   77.10    6.44   0
  -8 -17   1  112.32    4.49   0
  -5 -18   1   36.16    2.93   0
 -11 -14   1   64.48    6.58   0
 -10 -15   1   25.72    5.52   0
  -9 -16   1    0.43    3.91   0
  -5 -14  -1  548.42   12.39   0
 -12 -11   1  198.81   11.03   0
  -8 -11  -1  366.92   12.69   0
  -6 -16   0  303.04    8.31   0
  -6 -13  -1   83.79    7.39   0
 -10 -12   0  170.07   10.72   0
  -6 -17   1   30.24    4.57   0
 -12  -9   1   37.09    9.17   0
 -12  -7   1    7.14    9.99   0
  -8 -14   0  471.59   12.52   0
  -7 -17   2  292.76    5.93   0
  -4 -13  -1  409.93   12.19   0
  -4 -16   0  115.72    6.21   0
 -12 -10   2   16.89    8.84   0
 -10 -10   0   88.50    9.78   0
 -10 -13   1  556.95   14.08   0
  -8 -16   2   13.67    4.33   0
  -7 -16   1   48.51    5.51   0
  -9 -15   2   58.08    5.62   0
  -9 -14   1  347.61   11.18   0
  -8 -15   1   72.65    6.88   0
  -4 -17   1  432.26    8.71   0
 -11 -10   1  323.09   13.99   0
 -11  -8   1  356.56   17.13   0
 -10 -13   3    8.07    5.86   0
  -8 -12   0   66.74    8.52   0
  -7 -16   3  131.12    5.31   0
  -2 -17   1   45.06    4.30   0
  -8 -15   3  451.46    8.95   0
  -5 -16   1  245.59    9.16   0
 -11  -9   2  533.87   18.28   0
  -9 -12   1  656.00   18.09   0
  -4 -14   0   16.22    7.04   0
 -10  -9   1    4.71    8.99   0
  -6 -16   2   89.41    6.23   0
  -9 -13   2   15.00    7.19   0
  -8 -13   1  347.29   13.03   0
  -7 -14   1  129.93    9.15   0
  -3 -17   2   52.71    4.32   0
  -3 -16   1  165.52    7.88   0
  -8 -14   2    8.11    6.50   0
  -7 -15   2  127.42    7.75   0
  -2 -14   0  171.03    9.47   0
  -1 -17   2   33.77    4.28   0
  -2 -17   3   30.70    3.33   0
 -10 -10   2   -3.67    8.83   0
  -5 -16   3    4.81    4.13   0
  -9 -12   3  121.91   10.04   0
  -4 -15   1    8.02    6.07   0
  -8 -11   1  385.99   16.09   0
  -5 -15   4  116.16    5.36   0
 -10  -9   3  130.16   12.21   0
  -6 -15   3   76.49    6.31   0
  -7 -14   3   21.81    6.42   0
  -7 -12   1    6.66    7.99   0
  -6 -14   4   19.74    5.40   0
  -6 -13   1   78.94    9.30   0
  -5 -15   2   11.77    7.18   0
  -8 -12   2  199.60   11.95   0
  -2 -15   1  197.75    8.90   0
  -9  -9   4   31.36    8.83   0
  -7 -13   2   22.47    8.05   0
  -6 -14   2   99.57    8.93   0
  -2 -16   2   53.17    5.64   0
  -9 -10   3   50.19   11.02   0
  -9  -9   2  277.91   16.05   0
   0 -16   2  232.62    7.46   0
  -3 -14   1    8.61    6.88   0
  -4 -15   3  671.40   13.24   0
  -6 -11   5    2.29    5.44   0
  -3 -15   4  232.60    6.52   0
   1 -16   3  126.57    4.95   0
  -9  -8   3    6.59   11.46   0
  -8 -10   4   30.76    8.10   0
  -5 -12   1   27.75    8.39   0
  -5 -12   5  111.73    5.72   0
  -7 -12   3  279.54   12.59   0
  -6 -13   3   -1.60    8.37   0
  -5 -14   3    7.69    6.47   0
  -4 -14   2  279.02   12.48   0
  -1 -14   1  173.18    9.12   0
  -7 -11   2  339.19   15.07   0
  -7 -11   4   18.27    8.55   0
  -4 -14   4  160.92    7.27   0
  -1 -15   2  175.75    9.05   0
  -6 -12   2   81.93   10.04   0
  -5 -13   2  234.17   12.20   0
  -5 -13   4    7.08    6.89   0
  -2 -13   1   -1.01    7.16   0
  -8  -8   4   12.23    8.80   0
  -2 -14   2  216.05   11.17   0
  -2 -13   5   91.34    5.69   0
   1 -15   4   37.27    3.54   0
  -6  -9   5    6.01    7.35   0
  -3 -14   3  369.41   11.87   0
   0 -15   3  430.72    9.97   0
  -7 -10   3  129.44   11.93   0
  -2 -14   4    9.73    5.13   0
   2 -15   3  148.31    6.23   0
  -7  -9   4   36.96    9.43   0
  -6 -11   3  287.50   13.83   0
  -5 -10   5  762.57   15.03   0
  -4 -13   3    1.06    7.43   0
  -3 -12   5   23.24    5.30   0
  -5 -12   3    6.07    8.13   0
  -4 -12   2   25.64    8.63   0
   0 -14   2  161.20    8.87   0
  -6 -10   4  364.38   14.40   0
  -3 -13   4   57.84    7.16   0
   2 -14   2  104.56    7.66   0
  -4 -12   4  141.76    9.47   0
  -7  -8   3  251.38   15.47   0
  -7  -7   4  267.55   15.64   0
   4 -14   4   45.01    3.39   0
  -1 -13   2  546.75   15.28   0
  -2 -13   3    7.70    7.21   0
   1 -14   3  137.63    7.65   0
  -6  -9   3    5.57    9.34   0
  -5  -8   5   30.79    9.34   0
  -1 -13   4    2.75    5.78   0
  -1 -12   5  361.40    9.11   0
   3 -14   3  161.16    6.75   0
  -6  -8   4  563.12   19.22   0
  -5 -10   3    7.96    8.96   0
  -3 -12   3   15.04    8.10   0
   1 -13   2  853.12   17.42   0
  -4 -11   3   18.28    8.69   0
  -4  -9   5    9.52    8.60   0
  -2 -11   5  302.42   10.06   0
  -2  -8   6  512.96   10.71   0
  -1  -9   6   15.90    5.50   0
  -2 -12   4    0.24    6.85   0
  -5  -9   4  191.81   12.50   0
  -3 -11   4   14.64    7.96   0
   1 -12   5   22.69    4.69   0
   2 -10   6  204.41    5.39   0
   5 -13   4    8.91    3.50   0
   5 -12   5   36.22    3.01   0
  -6  -6   4   70.60   13.39   0
  -5  -6   5   39.54   10.54   0
   2 -13   3    1.26    6.61   0
   3 -12   5    4.34    3.49   0
  -1 -12   3  415.50   14.23   0
   4 -13   3    2.91    5.26   0
   0 -12   4    6.73    6.36   0
   0 -11   5   35.33    6.06   0
   1  -9   6   43.63    5.65   0
  -4  -7   5    4.00    9.39   0
  -2  -6   6   20.66    6.98   0
  -5  -7   4   63.85   10.91   0
  -3 -10   3  813.78   20.65   0
  -1 -10   5  189.57    9.64   0
  -3  -8   5  525.45   15.60   0
  -1  -7   6    9.71    6.04   0
   1 -12   3  256.41   11.16   0
   3  -9   6  187.83    6.15   0
   6 -12   4  479.53    7.97   0
   6 -11   5  106.08    3.94   0
  -4  -8   4   12.68    9.10   0
   5  -9   6    0.35    2.73   0
  -3  -9   4  231.24   13.10   0
   3 -12   3  189.63    9.46   0
   4 -12   4    9.23    4.38   0
  -4  -5   5  441.33   16.73   0
   5 -12   3  242.52    8.53   0
   1 -11   4   74.63    8.83   0
   1 -10   5   41.75    6.55   0
   2  -8   6  159.57    7.31   0
  -3  -6   5   84.28   11.25   0
  -1  -5   6  122.66    8.93   0
   0  -9   5  101.98    9.37   0
   6  -8   6   -0.23    3.06   0
   7 -10   5  213.35    4.91   0
  -2  -7   5    9.57    9.09   0
   0 -10   4  606.95   16.21   0
   0  -6   6  300.97   10.84   0
   2 -11   3   79.20    8.68   0
   3 -10   5    6.58    4.99   0
   4  -8   6    9.53    3.96   0
   7 -11   4   26.77    3.49   0
  -3  -7   4   40.58   10.10   0
  -1  -9   4  171.71   11.28   0
   6 -11   3  108.28    6.72   0
  -2  -8   4    1.71    8.15   0
   3  -7   6   66.92    6.36   0
   4 -11   3  886.23   15.78   0
  -3  -4   5   20.88   10.49   0
   2  -9   5  940.27   16.40   0
   7  -7   6   22.80    2.85   0
   8  -9   5   22.96    3.01   0
   2 -10   4  213.91   10.01   0
   5  -7   6    3.00    3.62   0
   8 -10   4   85.79    4.51   0
   0  -4   6  683.15   15.00   0
   1  -8   5    9.24    7.89   0
  -2  -5   5  155.37   11.33   0
   1  -5   6   32.97    6.78   0
  -1  -6   5   18.62    8.22   0
   1  -9   4   52.72    7.86   0
   3 -10   3  298.08   11.30   0
   6 -10   4    5.91    4.22   0
   9  -8   5   86.92    3.53   0
   4  -6   6  186.21    7.21   0
   0  -8   4    9.04    7.38   0
   0  -2   6   39.04    7.65   0
   3  -8   5   59.40    7.61   0
   5 -10   3  529.76   12.18   0
   6  -6   6   22.12    3.79   0
   9  -9   4   29.13    3.52   0
  -2  -3   5  220.49   13.39   0
   1  -3   6   42.06    7.83   0
   3  -9   4    1.76    5.79   0
   5  -8   5    2.92    5.26   0
  10  -7   5   50.43    2.67   0
   2  -7   5   18.99    6.88   0
   2  -4   6  280.12    9.89   0
   7  -9   4  137.78    6.19   0
   5  -9   4   10.13    4.92   0
   5  -5   6   62.94    5.40   0
  10  -8   4   31.48    3.26   0
  11  -6   5    3.94    2.06   0
  -1  -4   5  348.62   13.70   0
   0  -5   5   42.87    9.18   0
   1  -6   5    8.88    7.30   0
   2  -8   4 1402.69   21.96   0
   4  -7   5  141.00    8.55   0
   6  -9   3   40.43    5.93   0
   1  -1   6   65.39    7.66   0
   8  -4   6  251.54    5.44   0
   2  -2   6    0.33    6.58   0
   3  -3   6   83.31    7.03   0
   4  -8   4   25.89    6.35   0
   6  -4   6  277.68    7.39   0
  11  -7   4   17.06    2.85   0
   3  -6   5  737.34   15.85   0
   8  -8   4    7.31    3.36   0
   9  -3   6   56.17    3.18   0
  -1  -2   5   -0.18    9.06   0
   6  -8   4   12.08    4.47   0
  10  -2   6   56.56    2.63   0
   2  -5   5  163.72   10.12   0
   5  -3   6  193.23    7.47   0
   0  -3   5  402.70   13.70   0
   1  -4   5  195.87   10.98   0
   2   0   6   42.30    6.75   0
   3  -7   4   16.74    5.98   0
   5  -6   5  123.91    7.14   0
   7  -3   6  207.99    6.12   0
   3  -1   6   22.14    6.31   0
   4  -2   6  199.47    8.13   0
   9  -7   4   33.58    3.83   0
   8  -2   6  571.64    8.03   0
   4  -5   5  125.05    7.79   0
   6  -2   6   23.10    4.56   0
   7  -7   4  309.99    8.32   0
  11  -4   5  210.86    4.43   0
  13  -2   5   82.67    2.33   0
   9  -1   6   22.06    2.99   0
  10   0   6  126.23    3.40   0
  12  -3   5   21.52    2.24   0
   3   1   6   39.54    5.46   0
   4   0   6  657.40   12.29   0
   5  -1   6  117.22    6.59   0
   6  -5   5   43.55    5.27   0
   8  -5   5   38.28    4.04   0
   0  -1   5  175.47   10.25   0
   3  -4   5  374.21   11.67   0
   7  -1   6   13.84    3.90   0
  10  -6   4  372.90    6.69   0
   1  -2   5 1007.29   18.82   0
   2  -3   5  105.04    8.21   0
   4   2   6  243.59    7.91   0
   8   0   6  542.62    7.92   0
   9  -4   5    8.88    3.11   0
   9   1   6   44.98    3.47   0
   5  -4   5  511.49   11.73   0
   5   1   6   30.34    4.81   0
   8  -6   4  574.66    9.58   0
  11  -5   4    4.76    2.37   0
   7  -4   5    0.28    3.90   0
   4  -3   5   26.76    5.84   0
   5   3   6   -0.51    4.13   0
   6   2   6   37.63    4.71   0
   7   5   6    1.42    3.03   0
  10  -3   5    9.06    2.74   0
  12  -4   4  157.54    4.19   0
   1   0   5  179.06   10.06   0
   6   4   6  140.78    5.19   0
   7   3   6   59.73    4.25   0
   8   4   6    8.39    2.94   0
  13  -3   4   60.65    2.83   0
  14  -2   4    8.35    1.86   0
   2  -1   5    1.76    5.78   0
   6  -3   5   86.26    6.43   0
   8  -3   5  604.42    9.79   0
   9  -6   3    8.31    3.01   0
   9  -5   4  188.75    5.57   0
   5  -2   5  168.18    7.65   0
   9  -2   5   -0.43    2.97   0
   5  10  -3    4.51    8.24   0
  10  10  -2    1.37    5.57   0
  10   9  -1    2.61    5.77   0
  12   9  -3   53.93    5.03   0
   7  10  -3  145.56    9.40   0
   8  10  -2  926.87   18.61   0
   9   9  -4   28.79    5.44   0
  11   9  -2  542.09   13.83   0
  13   8  -3   35.99    4.98   0
  15   5  -4   14.06    2.17   0
   7   9  -4   33.53    6.58   0
  14   7  -3  111.02    5.05   0
  12   7  -1    5.52    5.57   0
  12   8  -2   19.80    5.90   0
   9   9  -2  386.53   13.57   0
  13   6  -1  598.29   12.61   0
  14   5  -1  889.88   13.17   0
   6   9  -3    6.94    8.43   0
  14   6  -2   39.37    5.47   0
  15   5  -2  128.73    5.16   0
  11   8  -3  374.76   11.38   0
   6   8  -4  595.90   15.63   0
   8   8  -4   12.59    6.76   0
  11   7  -4   26.19    6.24   0
  16   3  -3    3.57    2.57   0
  10   8  -2  915.67   19.24   0
  12   7  -3  276.96    9.71   0
  15   3  -4    0.28    2.20   0
  16   2  -2   19.81    3.16   0
   9   8  -3    9.90    7.96   0
  12   6  -4  464.06    9.62   0
   7   8  -3  319.58   14.68   0
   9   7  -4  139.75    9.95   0
  10   5  -5  495.10    9.76   0
  13   5  -4    9.02    3.88   0
  14   4  -4   44.90    3.68   0
  14   5  -3   42.83    4.82   0
   7   7  -4  304.62   13.99   0
  11   4  -5  144.24    6.18   0
  12   6  -2   15.83    7.07   0
  13   2  -5  181.25    4.71   0
  13   4  -1 2042.35   22.70   0
  15   3  -2    7.96    3.74   0
  10   7  -3   21.66    8.10   0
  14   4  -2  201.03    7.89   0
  16   1  -3  113.26    3.83   0
   8   5  -5    3.44    5.89   0
  11   6  -3  104.71   10.22   0
  15   1  -4   34.43    3.06   0
  15   2  -3  130.71    5.70   0
   8   6  -4   20.66   10.15   0
   9   4  -5   45.84    7.08   0
  11   5  -4  251.77    9.66   0
  12   5  -3  245.63   11.21   0
  16  -1  -3  102.65    3.87   0
   6   6  -4   78.82   12.40   0
  12   4  -4    7.75    5.35   0
  13   4  -3   -2.35    5.48   0
  14   2  -4  783.94   10.01   0
  13   0  -5  180.66    5.12   0
  13   3  -4   71.00    5.50   0
  15   1  -2  219.65    6.73   0
   7   4  -5  131.00   10.35   0
   9   6  -3   44.07   10.08   0
  10   3  -5    5.42    5.10   0
  16  -3  -3   85.61    3.62   0
  12   1  -5   18.74    4.03   0
  14   2  -2  104.61    6.72   0
  13   3  -2   53.39    7.22   0
  15   0  -3  394.60    8.04   0
  10   5  -3  543.79   16.66   0
   7   5  -4   97.34   11.41   0
   8   3  -5   50.27    8.89   0
  10   4  -4  375.14   13.25   0
  13  -2  -5   79.13    4.31   0
  14   0  -4  137.34    5.47   0
  15  -1  -2  169.01    6.23   0
  11   4  -3  857.08   18.70   0
   6   3  -5  725.28   17.88   0
  11   3  -4  109.41    8.41   0
  12   3  -3  182.64   10.81   0
  13   1  -4   36.31    5.13   0
   9   2  -5  900.96   16.28   0
  12  -1  -5  366.10    7.98   0
  12   2  -4   36.51    6.44   0
  15  -2  -3   48.54    4.58   0
   8   4  -4   27.87   10.92   0
  11   0  -5   33.36    5.44   0
  14  -2  -4    9.51    4.37   0
  13   1  -2  906.89   15.99   0
  15  -4  -3  653.98    8.74   0
   7   2  -5   21.21    8.21   0
  14  -1  -3    2.48    5.22   0
  15  -6  -3   67.97    3.61   0
   8  -4  -6  179.19    5.34   0
  10   2  -4  221.34   12.07   0
  14  -6  -4   16.16    3.35   0
   8   1  -5    2.27    7.39   0
  11   1  -4   79.94    7.89   0
  11   2  -3   77.02    9.04   0
  12   0  -4    4.09    5.58   0
  14  -2  -2  233.70    7.55   0
   9   0  -5  111.56    9.23   0
  11  -2  -5  331.72    8.54   0
  12  -5  -5   95.75    4.46   0
  12   1  -3  277.28   10.68   0
  14  -3  -3  407.45    9.03   0
   6   1  -5   12.45   10.00   0
  13  -3  -4   57.82    5.33   0
  11  -4  -5  209.24    6.88   0
  14  -5  -3    9.49    4.31   0
   7   0  -5   87.76   10.35   0
  12  -2  -4    0.00    5.13   0
  13  -2  -3    6.90    5.00   0
  14  -7  -3   20.09    3.66   0
   9   1  -4   66.68    8.84   0
  10  -3  -5   11.36    6.44   0
  11  -6  -5    1.41    4.43   0
  11  -1  -4  150.29    8.39   0
   8  -1  -5   98.17    8.50   0
  10   0  -4  725.99   15.97   0
   5   0  -5   44.50   10.55   0
  13  -3  -2  130.37    6.63   0
  12 -10  -4    2.52    2.74   0
  13 -10  -3    4.42    2.56   0
  13  -4  -3    1.21    5.18   0
  10  -5  -5  720.49   11.42   0
   6  -1  -5   25.78    9.23   0
  10  -9  -5   78.17    3.89   0
   9  -4  -5    9.53    6.74   0
  10  -7  -5   49.13    4.68   0
  11  -3  -4   10.74    5.73   0
  12  -6  -4  508.83    9.63   0
  13  -6  -3   -5.33    4.56   0
  13  -5  -2  281.64    8.19   0
   7  -2  -5    9.64    6.99   0
  10  -2  -4  150.40    9.65   0
  13  -8  -3  163.07    5.45   0
   9 -10  -5  152.52    4.88   0
   9  -1  -4  208.84   10.41   0
  11  -2  -3  645.62   14.11   0
   9  -6  -5    3.94    4.99   0
  11  -5  -4    6.18    5.13   0
  12  -4  -2   32.14    5.93   0
   5  -2  -5  168.72   10.50   0
   9  -8  -5   89.57    5.23   0
  11  -9  -4  107.01    5.62   0
  11  -7  -4   15.87    5.52   0
   6  -3  -5   88.08    8.66   0
   7  -4  -5    1.83    6.21   0
  10  -4  -4  474.10   11.90   0
  12  -9  -3  104.97    5.53   0
  12  -7  -3  301.75    8.68   0
   8  -7  -5  275.47    8.84   0
   9  -3  -4  293.31   10.76   0
  12  -6  -2   94.64    6.23   0
   8  -9  -5   23.81    4.33   0
   8  -2  -4    7.02    6.86   0
  10  -6  -4  398.70   11.05   0
  10  -3  -3 1012.41   17.39   0
  10 -10  -4 1138.45   12.75   0
   5  -4  -5  508.64   13.75   0
   6  -5  -5   41.64    7.06   0
   7 -10  -5  218.73    6.41   0
  10  -8  -4   31.10    5.13   0
  11  -6  -3  318.75   10.01   0
   9  -5  -4  201.04    9.01   0
   6 -11  -5  111.65    5.59   0
  11 -10  -3  345.25    7.85   0
  11  -8  -3    9.59    4.61   0
   3  -4  -5  366.79   13.70   0
   7  -3  -4   51.68    8.83   0
   8  -4  -4   10.10    6.40   0
   9 -11  -4   11.51    4.00   0
   9  -7  -4   37.98    6.16   0
   4  -5  -5  119.61    8.62   0
   5  -6  -5  118.20    8.20   0
  11  -7  -2  392.49    9.75   0
  11  -9  -2   37.10    4.67   0
   5  -8  -5    4.04    5.57   0
   8 -12  -4   48.44    4.37   0
   8  -6  -4  633.10   14.09   0
  10 -11  -3  100.01    5.40   0
   2 -13  -5  199.73    5.09   0
   4  -7  -5  132.91    8.90   0
  10  -9  -3   54.62    6.12   0
   3 -12  -5    2.40    4.05   0
   3  -6  -5  736.17   15.33   0
   4 -11  -5  159.23    6.21   0
   7  -5  -4   67.65    7.77   0
   4  -9  -5   40.55    6.66   0
   7 -13  -4   33.09    3.92   0
   8 -10  -4   91.93    6.16   0
   8  -8  -4    8.50    5.58   0
  10 -12  -2   11.90    4.08   0
   5 -15  -4   16.65    3.34   0
   6 -14  -4   86.03    4.18   0
   9  -6  -3    3.09    5.34   0
   1 -12  -5   18.55    4.25   0
   2  -7  -5   21.19    7.43   0
   3 -10  -5    5.39    5.61   0
   3  -8  -5   56.28    6.69   0
  10  -8  -2  821.84   14.09   0
   2 -11  -5   53.41    5.64   0
   7 -11  -4   29.09    5.75   0
  10 -10  -2    5.81    4.30   0
   2  -9  -5  917.05   14.97   0
   0 -11  -5   30.46    5.00   0
   1 -10  -5   41.27    6.12   0
   1  -8  -5    2.57    5.77   0
   6  -6  -4   82.21    7.92   0
   6 -12  -4  517.72   10.71   0
   8  -7  -3  306.41   10.87   0
   5 -13  -4    9.46    5.04   0
   6 -10  -4    7.24    5.56   0
   6  -8  -4   16.16    6.28   0
   3 -15  -4   -0.80    3.30   0
   8  -9  -3   15.00    5.65   0
   9 -11  -2  509.61   10.72   0
   9  -9  -2  327.00   10.20   0
   5  -7  -4  101.22    8.19   0
   5  -9  -4   14.67    6.28   0
   7  -8  -3  975.98   17.63   0
   4 -12  -4    7.46    5.23   0
   7 -10  -3   14.92    5.75   0
   8 -12  -2   16.95    4.61   0
   4 -10  -4  408.20   12.47   0
   8 -10  -2  790.76   14.62   0
   3  -7  -4   24.15    8.45   0
   6 -13  -3    0.85    4.56   0
  -1 -15  -4    2.74    3.63   0
   2 -17  -3    7.37    3.17   0
   3 -11  -4  114.47    7.84   0
   5 -14  -3   40.75    5.07   0
   6 -11  -3  107.87    8.13   0
   7 -13  -2   -0.13    4.11   0
   3 -16  -3    3.32    3.62   0
   6  -9  -3   36.83    6.70   0
   2  -8  -4 1716.28   24.70   0
  -2 -14  -4    8.55    4.99   0
   2 -10  -4  243.07   10.69   0
   7 -11  -2  429.19   11.48   0
   0 -17  -3    0.55    3.84   0
   5 -12  -3  240.51    9.53   0
  -1 -13  -4   -2.46    5.64   0
   1 -11  -4   84.86    7.66   0
   1  -9  -4   59.95    8.74   0
   5 -10  -3  517.51   13.60   0
  -3 -13  -4   64.21    6.28   0
   0 -12  -4    7.77    5.83   0
   4 -13  -3   -1.19    5.34   0
   5 -16  -1    2.44    3.70   0
   0  -8  -4   13.98    7.42   0
   6 -12  -2   10.14    6.22   0
  -4 -12  -4  163.05    8.00   0
  -2 -12  -4    3.54    6.50   0
   0 -10  -4  780.15   16.49   0
   3 -14  -3  163.87    7.82   0
  -1  -9  -4  216.22   11.32   0
   4 -11  -3  902.38   17.37   0
  -3 -11  -4   12.72    6.98   0
  -2 -10  -4  156.11    9.98   0
   5 -13  -2    6.66    5.23   0
   3 -12  -3  188.56    9.43   0
  -5 -16  -3    5.77    4.32   0
   1 -17  -2   13.21    4.62   0
   2 -13  -3    0.83    5.80   0
   3 -10  -3  324.02   11.86   0
   1 -18  -1   22.63    3.38   0
  -2 -10   4  127.29   11.89   0
  -2  -9   5    0.15    8.46   0
   0  -8   6  573.68   13.09   0
   3 -11   4  104.00    7.85   0
  -4  -4   6  366.83   15.10   0
   1 -10   5   44.41    7.18   0
  -5  -7   4   61.23   12.51   0
  -4  -8   4   10.47   10.71   0
  -4  -7   5   -2.55   10.31   0
  -3  -9   4  213.09   14.53   0
  -3  -8   5  511.57   17.63   0
   3 -10   5    5.05    5.53   0
  -1  -7   6   18.66    7.60   0
   4  -8   6   10.29    4.11   0
  -2  -6   6   18.59    8.55   0
   0 -10   4  699.33   18.32   0
  -4  -2   6  295.94   14.35   0
   0  -9   5  111.68    9.75   0
  -5  -4   5  106.59   13.81   0
  -1  -9   4  175.60   12.91   0
   2 -10   4  230.71   10.71   0
  -3  -3   6   84.02   11.92   0
  -1  -8   5   78.89   10.37   0
   2  -9   5 1032.43   17.49   0
   5  -7   6    0.97    4.02   0
  -3  -6   5   73.79   13.62   0
  -2  -8   4    9.32    9.95   0
  -2  -7   5    7.98    9.73   0
   0  -6   6  340.79   13.32   0
   4  -9   5   41.35    5.35   0
  -3  -7   4   35.35   11.10   0
  -1  -5   6  127.75   11.82   0
  -5  -2   5  144.70   14.55   0
  -3  -1   6   44.60   10.95   0
   1  -9   4   58.40    8.97   0
   1  -8   5    3.58    7.73   0
   6  -6   6   21.66    4.04   0
  -4  -3   5  342.08   17.63   0
   3  -9   4    3.49    6.40   0
   3  -8   5   61.01    7.97   0
  -2  -2   6   -4.13    8.94   0
   0  -7   5   78.42   10.03   0
   1  -5   6   37.82    9.23   0
   5  -8   5    4.97    4.50   0
  -1  -6   5   22.95    9.48   0
  -2  -5   5  156.70   12.99   0
   0  -4   6  706.51   17.40   0
   7  -5   6   89.34    4.50   0
  -4  -1   5  174.42   15.82   0
  -2   0   6   44.41   10.57   0
   2  -8   4 1526.81   24.04   0
   2  -7   5   23.22    7.63   0
   3  -5   6    1.25    6.04   0
   6  -7   5  753.67   12.01   0
   8  -4   6  224.16    5.10   0
  -3  -2   5  110.03   14.00   0
  -1  -1   6   64.81    9.62   0
   1  -6   5    8.10    9.31   0
   2  -4   6  302.83   11.51   0
   4  -8   4   25.41    6.99   0
   4  -7   5  143.13    8.16   0
   1  -3   6   45.51    9.60   0
   9  -3   6   46.28    3.00   0
   0  -5   5   47.73    9.40   0
  -1  -4   5  338.08   15.42   0
  -1   1   6   58.54    9.00   0
  -3   0   5  344.27   17.20   0
   7  -6   5  103.05    5.80   0
   3  -7   4   19.27    7.14   0
   3  -3   6   95.11    8.15   0
   5  -6   5  121.88    7.92   0
   2  -2   6    0.05    8.09   0
   2  -5   5  170.74   10.71   0
   5  -7   4   89.14    6.87   0
   5  -3   6  206.22    8.17   0
  -2  -1   5  974.22   23.27   0
   1  -4   5  201.71   11.72   0
   8  -5   5   36.18    3.90   0
   0  -3   5  402.37   15.41   0
   1   1   6   62.82    9.25   0
   6  -2   6   21.25    5.74   0
  -2   1   5    2.28   10.65   0
   3  -1   6   26.66    7.01   0
   6  -5   5   47.02    5.52   0
   1   3   6   21.08    7.87   0
   9  -4   5    8.99    3.52   0
   3  -4   5  398.91   13.08   0
   5  -1   6  134.19    7.62   0
   6  -6   4   78.28    6.52   0
   7  -1   6   13.30    4.41   0
  -1   0   5  198.04   13.43   0
   2   2   6   -0.21    7.42   0
   2  -3   5  110.93    9.52   0
   4   0   6  715.75   14.37   0
   7  -4   5    1.77    4.18   0
   8   0   6  584.15    8.73   0
  10  -3   5   11.27    2.77   0
   1  -2   5 1011.66   21.25   0
   6   0   6  335.45    9.09   0
  11  -2   5  323.00    5.49   0
  12  -1   5  347.99    4.76   0
  -1   2   5  923.41   21.30   0
   4  -3   5   38.01    7.79   0
   5   1   6   34.33    6.03   0
   5   7   6   75.14    4.80   0
   7   1   6  111.58    5.79   0
   4   6   6  216.12    7.59   0
   7  -5   4   64.23    5.16   0
   8  -3   5  642.12   10.54   0
   8   2   6  169.02    5.63   0
   9   3   6  193.66    4.90   0
   4   4   6  308.76    9.92   0
   6   2   6   42.49    5.45   0
   0   1   5  192.42   11.72   0
   3  -2   5  244.50   11.01   0
   5   5   6   52.79    5.96   0
   6   6   6   18.18    4.40   0
   7   3   6   72.02    5.51   0
   8   4   6   10.94    3.96   0
   2  -1   5    1.62    7.05   0
   9  -2   5    1.18    3.27   0
   5  -2   5  196.74    9.25   0
   0   3   5  383.54   14.07   0
   8  -4   4    9.39    4.30   0
  10  -1   5  214.51    5.56   0
  12   1   5   20.91    2.47   0
  11   0   5   33.88    2.95   0
   1   2   5   -0.70    7.44   0
   4  -1   5  380.26   12.23   0
   3   0   5  425.75   13.57   0
   6  -1   5   27.21    6.52   0
   1   4   5  346.55   12.69   0
   9  -3   4  259.76    6.71   0
   7  -3   4   46.50    5.55   0
   2   3   5  247.89   11.30   0
   4   1   5  223.58   10.88   0
   7   0   5   98.80    6.50   0
  10  -2   4  148.03    5.36   0
  12   5   5   44.40    2.67   0
   2   5   5  152.60    9.30   0
   8   1   5    4.14    5.05   0
  14   2   4  810.75    6.69   0
   6   1   5    8.01    5.25   0
  11  -1   4  148.22    4.93   0
  11   8   5    6.39    2.46   0
   3   4   5   29.75    6.98   0
   4   9   5    6.62    5.19   0
   5   2   5  186.80    9.28   0
   7  10   5   45.69    4.20   0
   8  -2   4    6.72    3.81   0
   9   2   5  997.51   12.83   0
  10   3   5    7.08    3.87   0
  11   4   5  167.77    4.76   0
  13   1   4   33.51    2.70   0
   3   6   5   78.64    7.32   0
   7   2   5   28.16    5.47   0
  12   0   4    6.33    2.38   0
   4   5   5  465.37   12.69   0
   4   7   5    0.16    6.17   0
   6   3   5  739.97   14.52   0
   6   9   5    3.16    4.76   0
   8   3   5   56.02    5.45   0
   8   9   5   83.13    4.95   0
   9  -1   4  204.51    6.87   0
  10   7   5  239.63    5.75   0
   5   8   5   32.03    5.34   0
   9   4   5   42.67    4.54   0
   9   8   5   24.95    3.81   0
  14   4   4   44.83    2.25   0
   5   6   5   36.35    6.09   0
   7   4   5  135.10    7.24   0
   7   8   5  258.91    8.00   0
   8   5   5    5.48    5.13   0
   9   6   5   44.13    4.56   0
   6   7   5   98.93    6.59   0
   7   6   5  700.41   12.63   0
   8   7   5  325.13    8.10   0
  10   0   4  669.67   10.09   0
  11   1   4   73.61    4.36   0
  13   3   4   68.80    3.12   0
  12   2   4   40.27    3.12   0
  10  12   4    5.14    2.90   0
  13   7   4   40.49    3.05   0
  11  11   4    6.73    3.10   0
  15   4   3  266.15    4.19   0
   6  12   4  465.26    8.98   0
   8  12   4  170.51    5.70   0
   8   2   4 1634.57   18.97   0
  12   6   4  509.61    7.71   0
   5  11   4    6.23    5.30   0
  14   3   3  139.84    3.82   0
  15   6   3  193.33    3.65   0
  15   8   3   69.68    2.49   0
   4  10   4  413.61   11.35   0
   9   3   4    0.78    4.03   0
   9  11   4  117.99    5.11   0
  10   4   4  359.22    8.46   0
  11   5   4  255.53    6.65   0
  11   9   4   17.86    3.46   0
  13   2   3    1.89    2.64   0
   7   3   4   20.05    5.25   0
   7  11   4   15.81    5.06   0
  10  10   4 1226.35   12.42   0
  11   7   4   29.90    3.84   0
   4   8   4    9.47    5.91   0
   6  10   4  394.88   10.70   0
   8   4   4   25.44    5.06   0
   8  10   4   30.45    5.59   0
   9   5   4    9.63    4.39   0
  10   6   4    5.65    3.99   0
  10   8   4   93.03    5.32   0
  14   5   3   37.60    2.93   0
   5   9   4  204.34    8.80   0
   7   5   4   87.45    6.82   0
   9   9   4   31.91    4.78   0
  14   9   3  245.92    4.55   0
  16   6   2   22.81    2.03   0
   5   7   4   70.69    7.12   0
   6   8   4  649.47   14.20   0
   7   9   4   38.51    5.67   0
   8   6   4   15.51    5.14   0
   8   8   4    9.89    5.62   0
   9   7   4  136.04    6.69   0
  16   8   2   53.24    2.03   0
   7   7   4  323.01   10.29   0
   9  14   3   13.59    3.44   0
  13   4   3    0.51    2.39   0
   7  14   3   23.08    4.55   0
  11   2   3   66.09    4.09   0
  12   3   3  159.78    5.07   0
  13  10   3   27.44    2.93   0
  10  13   3    5.86    3.38   0
  11  12   3  257.34    5.98   0
  13   8   3   40.71    3.36   0
  15   5   2  131.04    3.71   0
  14  12   2   19.75    2.49   0
   6  13   3    2.39    5.17   0
  10   3   3  272.15    7.57   0
  11   4   3  769.53   11.34   0
  15   9   2   30.41    2.48   0
  12   7   3  251.97    6.57   0
  12   9   3   59.78    4.20   0
  12  14   2  155.96    3.91   0
  15   7   2  189.54    4.02   0
   5  12   3    1.98    5.99   0
  10  11   3  394.15    8.82   0
  11   6   3   98.89    5.69   0
  10   5   3  494.79   10.21   0
  11   8   3  383.14    8.78   0
  13   3   2   41.83    3.28   0
  16   7   1    1.31    1.76   0
  16   9   1  141.14    2.90   0
   9  15   2   57.71    4.34   0
  14  10   2  218.82    4.73   0
   8  11   3   15.21    5.09   0
  10   7   3   19.04    4.51   0
  14   6   2   35.88    2.94   0
   6  11   3  345.52   10.67   0
   9   6   3   40.48    5.24   0
   9  10   3   54.11    5.72   0
   5  10   3   11.43    6.34   0
   9   8   3   10.74    4.95   0
  12  15   1   24.12    2.98   0
  13  11   2    1.21    2.91   0
  14  13   1   42.53    2.48   0
   6   9   3    2.11    6.53   0
   8   7   3 1052.38   16.77   0
   8   9   3   19.56    5.51   0
  12  12   2  182.86    5.88   0
  13   5   2    8.01    2.73   0
  13  14   1   53.72    2.82   0
  11  13   2   24.64    4.00   0
  15  10   1   49.91    2.89   0
  16  10   0    0.63    1.46   0
  12   4   2  176.78    5.63   0
  13   7   2    1.63    3.11   0
  13   9   2  210.98    5.83   0
  15   6   1   68.64    3.40   0
   8  14   2   13.43    5.30   0
  15   8   1    8.08    2.56   0
   9  16   1    0.43    3.59   0
  12  10   2   14.48    4.49   0
  16   8   0  917.09    6.96   0
  12   6   2   13.47    3.46   0
  10  12   2   10.99    5.41   0
  12   8   2   20.25    3.90   0
  14  11   1  119.29    4.01   0
  13  12   1    0.72    3.04   0
  11   7   2  431.46    9.57   0
  11   9   2  574.14   11.08   0
  12  13   1   96.03    5.18   0
  14   7   1  193.10    5.19   0
  14   9   1   50.79    3.65   0
  10  10   2    1.19    4.75   0
  10   8   2  900.91   14.48   0
  13  10   1  460.73    8.57   0
  14  12   0  796.00    7.87   0
   9   9   2  405.59   11.57   0
  13   6   1  515.24    8.76   0
  13   8   1  347.58    7.50   0
  12  11   1  190.68    6.65   0
  12  14   0   14.57    3.33   0
  -9 -11  -2   45.17   11.74   0
  -8 -14  -2   16.31    8.14   0
  -6 -13  -3    2.05    7.23   0
 -10 -12   0  193.25   14.53   0
  -5 -14  -3    8.20    6.58   0
  -4 -15  -3  701.15   13.11   0
 -10 -10   0  105.86   16.07   0
  -7 -15  -2  129.56    9.39   0
  -8 -16   0  436.02   11.83   0
  -6 -16  -2   82.37    7.64   0
  -1 -16  -3  112.42    6.09   0
  -8 -15  -1   67.26    9.42   0
  -8 -10  -2  946.33   26.09   0
  -5 -12  -3   -1.66    8.35   0
  -7 -16  -1   44.48    8.00   0
  -7 -16   1   47.94    7.11   0
  -5 -18  -1   30.07    5.40   0
  -5 -10  -3    9.55    9.64   0
  -2 -15  -3   54.02    6.89   0
  -7 -13  -2   30.89   10.20   0
  -6 -17  -1   27.01    6.79   0
  -4 -13  -3   -2.61    7.52   0
  -3 -14  -3  407.66   12.49   0
  -8 -13  -1  375.13   17.17   0
  -7 -11  -2  429.66   18.85   0
  -6 -14  -2  111.20   10.66   0
  -4 -11  -3   24.60    8.94   0
  -8 -14   0  509.70   17.54   0
  -8 -11  -1  479.46   21.23   0
  -5 -15  -2   18.78    8.26   0
  -4 -16  -2   -0.29    6.63   0
  -3 -12  -3   15.80    9.57   0
  -2 -19  -1   63.07    4.77   0
   0 -18  -2  140.40    5.48   0
  -7 -14  -1  150.51   12.70   0
  -2 -13  -3    9.29    8.38   0
  -1 -14  -3   -1.53    6.89   0
  -8 -12   0   65.26   15.53   0
  -6 -12  -2   98.28   12.43   0
  -7 -14   1  143.83   13.09   0
  -6 -15  -1    1.01   10.54   0
  -3 -18  -1  150.63    7.37   0
  -6 -16   0  270.76   12.20   0
  -5 -13  -2  267.23   15.21   0
  -2 -11  -3  680.45   18.30   0
  -7 -12  -1    7.36   12.15   0
  -5 -16  -1  217.68   11.28   0
  -4 -17  -1  355.80   11.34   0
  -1 -17  -2   35.01    5.78   0
   0 -19  -1   70.35    4.96   0
  -6 -15   1    4.14    9.62   0
  -4 -14  -2  320.43   14.73   0
  -5 -11  -2  897.82   23.55   0
  -3 -18   1  149.73    7.27   0
  -7 -12   1   -0.12   13.98   0
  -5 -16   1  218.27   11.47   0
   1 -17  -2   11.26    5.48   0
  -4 -17   1  363.81   10.75   0
  -6 -14   0   29.98   11.04   0
  -1 -18  -1   72.82    6.42   0
   3 -17  -2   16.12    4.43   0
  -5 -14  -1  541.22   18.27   0
  -4 -15  -1    9.38    9.21   0
  -2 -17  -1   37.06    7.39   0
   0 -16  -2  205.10    9.27   0
  -6 -13   1   81.43   12.13   0
  -2 -14  -2  223.00   13.15   0
  -1 -15  -2  156.27   10.70   0
  -6 -12   0  253.57   18.91   0
   1 -18  -1   24.56    6.01   0
   2 -16  -2   21.85    6.42   0
  -5 -14   1  515.06   18.91   0
  -4 -13  -1  397.61   18.30   0
  -4 -15   1    4.82   10.65   0
  -2 -12  -2  366.42   15.91   0
  -1 -17   2   26.72    6.01   0
   1 -15  -2  201.13   10.64   0
  -3 -16   1  139.20   10.25   0
  -3 -14  -1    7.00    9.53   0
  -1 -13  -2  559.18   17.02   0
   0 -18   0    6.18    5.70   0
   0 -14  -2  145.60   11.36   0
  -2 -15  -1  189.22   12.15   0
  -1 -16  -1   23.21    8.04   0
   2 -18   2  217.16    5.88   0
   3 -15  -2    8.73    6.77   0
   2 -18   0   83.89    7.09   0
   2 -14  -2   90.46    8.60   0
   1 -13  -2  743.51   18.05   0
  -2 -13  -1   -0.29    9.66   0
  -3 -14   1    8.66    9.87   0
  -1 -14  -1  148.78   12.08   0
   4 -14  -2  187.10    8.96   0
   0 -16   0    3.76    8.06   0
   3 -13  -2   47.94    9.24   0
  -2 -14   0  143.88   12.67   0
   3 -16   3    1.60    4.36   0
   5 -16  -1    2.25    6.19   0
   7 -16  -1    0.89    4.64   0
   2 -17   1  315.28   10.63   0
   3 -17   2   14.78    5.01   0
   1 -16   1   -0.12    7.66   0
  -2 -13   1   -0.03   10.77   0
   4 -15  -1  174.27    9.78   0
   8 -15  -1    9.65    4.96   0
  10 -16   0    0.01    2.84   0
  -1 -14   1  149.06   12.48   0
   2 -16   2   22.12    6.70   0
   3 -14  -1    6.84    9.20   0
   8 -17   1    2.42    3.20   0
   4 -16   0   18.83    6.89   0
   2 -13  -1   24.32    9.27   0
   3 -16   1  163.56   10.47   0
   9 -14  -1   61.36    5.82   0
   4 -15   3  281.25    8.83   0
   5 -14  -1  952.08   18.57   0
   2 -15   1    4.83    8.13   0
   2 -14   0   10.15    8.52   0
   5 -16   1    5.70    5.90   0
   3 -15   2    7.67    8.18   0
   3 -14   3  134.82    9.06   0
   4 -13  -1 1768.99   26.74   0
   7 -16   1    0.54    5.44   0
   8 -15   3   79.01    4.03   0
   6 -13  -1  642.27   16.24   0
  11 -15   2    9.05    2.73   0
   4 -15   1  186.39   10.69   0
   4 -14   0   51.94    8.87   0
  10 -15   1   58.00    4.37   0
   3 -14   1    1.59    8.13   0
   5 -14   3   40.52    5.95   0
  10 -14   0  260.16    8.27   0
   8 -15   1   11.76    5.13   0
   2 -13   1   13.78    8.76   0
   7 -12  -1    5.62    6.85   0
   8 -14   0   16.63    5.85   0
  12 -14   2   20.11    2.61   0
   4 -13   3    3.28    6.17   0
   5 -14   1  979.22   19.54   0
   3 -13   2   42.45    9.47   0
   3 -12   3  159.97   10.76   0
  10 -14   2  236.42    6.70   0
  13 -13   2  346.57    5.26   0
   4 -13   1 1705.74   26.59   0
   9 -14   1   63.55    5.86   0
   6 -13   3    0.85    5.20   0
   8 -14   2  257.08    8.30   0
  12 -12   0  218.32    7.07   0
   8 -13   3   44.27    4.80   0
   6 -13   1  640.24   15.77   0
   7 -11   4   31.80    5.61   0
   5 -12   3  220.83   10.21   0
   9 -11   4   17.59    3.77   0
  11 -13   2    1.76    3.28   0
   4 -12   2  183.13   11.09   0
   7 -13   2    2.24    5.46   0
   9 -13   2  235.29    7.71   0
  11 -12   3  119.86    4.19   0
  12 -10   4    5.66    2.14   0
  12 -12   2  172.00    5.31   0
  16  -9   1   -0.74    2.02   0
   6 -12   2   13.22    6.82   0
   7 -12   1   11.35    5.77   0
   9 -12   1   34.92    5.64   0
   8 -12   2   21.60    5.89   0
   8 -10   4   97.94    5.70   0
  10 -12   2   14.19    4.09   0
  12 -11   3  237.29    5.01   0
   6 -11   3   98.22    7.05   0
  13 -11   2   21.51    3.07   0
   8 -11   3  375.39    9.21   0
  13 -10   3    6.21    2.60   0
   5 -10   3  403.47   11.91   0
  10 -11   1  355.59    9.67   0
  10 -10   0  121.70    6.69   0
  11  -9   4  117.26    4.11   0
   7 -11   2  430.25   11.67   0
   7  -9   4  132.26    6.65   0
   8 -11   1  439.83   11.39   0
  11 -11   2   80.29    4.77   0
   9 -11   2  555.29   11.00   0
   9  -9   4   31.89    4.09   0
  14  -9   3   13.36    2.27   0
   7 -10   3   15.88    4.64   0
  11 -10   3  350.47    6.69   0
  12  -8   4  167.83    4.08   0
  16  -7   3  126.82    2.91   0
  12 -10   2    7.68    3.05   0
   9 -10   1   -0.51    4.60   0
   6  -9   3   33.23    5.70   0
   8 -10   2  762.36   13.09   0
   8  -8   4   10.56    4.09   0
  10 -10   2    2.83    3.30   0
  10  -8   4   28.94    3.15   0
  13  -9   2   11.31    3.11   0
   8  -9   3   11.54    4.21   0
  13  -8   3  161.42    4.23   0
  14  -8   2    9.61    2.48   0
  11  -9   2   36.96    3.71   0
  11  -7   4   17.02    2.81   0
  13  -8   1  310.30    7.11   0
  17  -5   2    2.35    1.92   0
   7  -7   4  271.03    7.55   0
  14  -7   3   20.02    2.34   0
  17  -4   3    2.71    1.47   0
   9  -9   2  321.70    8.15   0
   9  -7   4   34.59    3.55   0
  15  -6   3   80.11    3.16   0
  16  -5   3    6.12    2.04   0
   7  -8   3  826.22   12.94   0
  11  -8   3    8.48    2.68   0
  12  -6   4  466.87    6.30   0
  12  -8   2  209.23    5.81   0
  15  -6   1    0.68    2.38   0
  12  -7   3  273.26    5.89   0
   8  -6   4  575.00    9.86   0
  10  -8   2  826.22   11.67   0
  10  -6   4  374.29    6.86   0
  13  -7   2   24.63    3.02   0
  12  -7   1    5.58    2.99   0
  13  -6   3    1.53    2.61   0
  14  -6   2  101.62    4.19   0
  17  -3   2   51.64    2.74   0
   8  -7   3  277.64    7.52   0
  11  -7   2  397.71    8.11   0
  11  -5   4    6.29    2.52   0
  13  -6   1   77.20    4.28   0
  14  -5   3   11.71    2.34   0
  15  -5   2    9.52    2.52   0
   5   4   5  128.54    6.23   0
   6   5   5  108.32    5.40   0
   7  -2   5   10.35    3.67   0
   9   6   5   39.69    3.39   0
  12  -1   5  340.29    4.55   0
  13   2   5  198.01    3.31   0
   6  -1   5   33.12    4.48   0
   9  -2   5    4.64    2.86   0
   6   1   5   14.77    4.29   0
   6   3   5  810.59   12.46   0
   7   4   5  138.87    6.29   0
   8   5   5    3.01    3.16   0
  10   5   5  503.14    6.89   0
  11   0   5   34.16    3.09   0
  12   3   5    3.96    1.93   0
   7   2   5   26.75    4.81   0
  11  -5   4    6.93    1.85   0
   8   1   5    6.12    3.54   0
   9  -5   4  211.27    5.30   0
   9   0   5  117.09    4.83   0
   9   4   5   35.95    3.66   0
  10   1   5   40.70    3.76   0
  10   3   5    7.36    3.22   0
  11   2   5   50.58    3.06   0
   9   2   5  958.01   11.25   0
  12  -4   4  142.90    3.31   0
   8  -4   4   13.25    3.27   0
  10  -4   4  477.01    7.45   0
  13  -3   4   52.11    2.19   0
  14  -2   4    6.75    1.53   0
  13   7   4   33.87    2.29   0
  11  -3   4   13.75    2.74   0
  14   6   4   80.92    2.36   0
  15   3   4    0.31    1.35   0
   6   6   4   80.93    5.72   0
  14   0   4  132.37    3.17   0
   8  -2   4    3.91    3.57   0
   9   7   4  130.43    5.34   0
  11   7   4   25.61    2.90   0
  14   2   4  808.17    7.09   0
  14   4   4   45.64    2.33   0
  12   6   4  464.78    6.81   0
  17   0   3   -0.67    0.97   0
   7   5   4   95.89    5.79   0
   8   6   4   13.42    3.66   0
   9  -1   4  241.42    6.78   0
  11  -1   4  155.65    4.82   0
  12   0   4    5.27    2.67   0
  13   1   4   34.31    2.56   0
   8   0   4   16.79    3.90   0
  10   6   4    7.05    3.10   0
  13  -4   3    0.93    1.72   0
  13   3   4   69.60    3.18   0
  15   8   3   65.88    2.11   0
  10   0   4  764.76   10.62   0
  11   5   4  247.45    6.20   0
  12   4   4    8.48    2.72   0
  17   2   3    6.41    1.07   0
   8   4   4   27.27    4.11   0
   9   1   4   64.11    4.63   0
   9   5   4    8.69    3.52   0
  11   1   4   77.42    4.13   0
  12   2   4   42.51    3.23   0
  15  -2   3   43.46    2.00   0
   9   3   4    3.49    3.43   0
  10   2   4  234.34    6.59   0
  11  -4   3   20.57    2.76   0
  11   3   4  107.27    4.64   0
  16   1   3  109.12    2.53   0
  16   5   3  107.64    2.47   0
  12  -3   3   17.37    2.53   0
  18   0   2  111.82    1.83   0
  16   3   3    2.16    1.44   0
  13  -2   3    6.84    1.97   0
  13   8   3   34.22    2.69   0
  14  -1   3    4.45    2.03   0
  14   7   3  115.04    3.56   0
  17  -1   2   26.97    1.48   0
  15   2   3  127.22    3.29   0
  15   4   3  263.98    4.40   0
  18   4   2    3.79    0.98   0
  11  -2   3  648.39    8.86   0
  11   8   3  343.47    7.02   0
  15  -3   2    3.86    1.50   0
  16  -2   2   42.96    1.87   0
  14   1   3  122.29    3.62   0
  14   5   3   39.49    3.08   0
  16   8   2   53.17    2.10   0
  12   7   3  251.95    5.85   0
  13   0   3  103.37    3.76   0
  14   3   3  148.78    4.33   0
  15   9   2   28.21    1.91   0
  18  -1   1   78.44    1.78   0
  10   7   3   19.75    3.57   0
  13   2   3    1.40    2.41   0
  13   4   3    2.06    2.97   0
  17   5   2  251.68    3.32   0
  11   6   3   98.89    4.76   0
  12   1   3  268.66    6.18   0
  17   3   2   12.89    1.46   0
   9   6   3   45.53    4.56   0
  12   3   3  184.43    5.54   0
  16   0   2  193.54    3.49   0
  17  -2   1   39.99    1.71   0
  10   5   3  530.13    9.58   0
  11   2   3   82.23    4.44   0
  11   4   3  862.76   11.50   0
  13  -3   2  108.27    3.26   0
  16   6   2   25.88    2.20   0
  10   3   3  317.10    7.70   0
  14  -2   2  206.32    4.05   0
  13   9   2  188.66    4.88   0
  16   2   2   20.93    1.90   0
  18   1   1   21.79    1.44   0
  14   8   2  209.57    4.63   0
  16   4   2  252.81    4.16   0
  18   5   1   39.87    1.64   0
  15  10   1   46.59    2.29   0
  16   9   1  144.33    2.78   0
  18   3   1  139.57    2.46   0
  11   9   2  528.55    8.69   0
  13  -1   2  572.82    7.53   0
  15   3   2    8.76    2.39   0
  15   5   2  142.15    3.88   0
  17   0   1  244.04    3.56   0
  12   8   2   18.22    3.13   0
  13   7   2    3.34    3.08   0
  17   6   1   21.53    1.70   0
  14   2   2   95.65    3.66   0
  14   4   2  194.15    5.13   0
  16  -1   1   21.87    1.72   0
  16  10   0    1.69    1.39   0
  18   0   0    7.11    1.32   0
  10   8   2  844.51   11.81   0
  13   1   2  811.49    9.56   0
  15  -2   1  178.45    3.55   0
  17   4   1   44.09    1.99   0
  13   5   2    9.65    3.20   0
  18   6   0   89.20    2.04   0
  11   7   2  472.16    8.81   0
  13   3   2   49.11    3.43   0
  14   9   1   53.03    3.31   0
  15   8   1    9.76    2.19   0
  12   2   2 1010.25   11.49   0
  12   4   2  222.42    6.16   0
  16   5   1    1.77    2.07   0
  18   4   0  766.72    5.22   0
  15   0   1  405.64    5.63   0
  16  -2   0  294.83    4.26   0
  16   3   1  152.22    3.54   0
  13  -2   1   -0.53    1.85   0
  14  -1   1  161.75    3.87   0
  15   6   1   78.21    3.52   0
  15   2   1    2.66    2.18   0
  18   1  -1   26.35    1.60   0
  12   9   1   36.45    4.01   0
  15   4   1  167.94    4.31   0
  13   8   1  394.14    7.24   0
  17   8  -1    1.17    1.22   0
  18   5  -1   41.67    1.55   0
  14  10   0  224.15    4.61   0
  14   5   1  938.20   10.24   0
  16   0   0    4.77    1.62   0
  18   2  -2  228.11    2.62   0
  10   9   1    2.99    4.14   0
  14   3   1    4.90    2.26   0
  17   0  -1  279.39    3.99   0
  14  11  -1  121.64    3.19   0
  15  10  -1   53.15    2.44   0
  16   6   0  215.09    4.12   0
  11   8   1  449.41    8.79   0
  12   7   1    6.08    3.08   0
  13   2   1   19.57    2.69   0
  14  -2   0  161.78    3.91   0
  16   4   0   18.97    2.29   0
  17   6  -1   21.06    1.81   0
  13   4   1 1920.35   15.26   0
  16  -1  -1   26.56    1.98   0
  17   2  -1  327.86    4.32   0
  17   4  -1   47.41    2.21   0
  17   7  -2  125.16    2.12   0
  12   5   1  954.37   11.68   0
  12  10   0  531.19    8.52   0
  14   8   0   14.96    3.07   0
  16   7  -1    1.15    1.85   0
  17   1  -2   13.50    1.64   0
  14   0   0 1160.23    9.83   0
  16   8  -2   54.99    1.91   0
  17   5  -2  259.84    3.32   0
  16   1  -1    1.14    1.69   0
  12  11  -1  186.28    5.07   0
  16   3  -1  151.79    3.72   0
  16   5  -1    2.10    1.71   0
  14   2   0   11.47    2.16   0
  14   4   0   58.30    3.28   0
  14   9  -1   57.94    3.12   0
  16   7  -3   54.23    1.62   0
  13  10  -1  478.30    7.03   0
  13  11  -2    0.88    2.14   0
  14  10  -2  223.60    4.03   0
  15   0  -1  442.50    6.14   0
  16   0  -2  233.13    3.92   0
  16   6  -2   25.98    2.06   0
  15   6  -1   72.61    3.11   0
  16   1  -3  126.10    2.71   0
  14  -1  -1  177.28    4.32   0
  16   2  -2   23.31    2.04   0
  15  -1  -2  176.18    3.83   0
  15   4  -1  163.03    4.12   0
  15   8  -3   67.87    2.03   0
  16   4  -2  258.66    4.15   0
  14   7  -1  216.44    5.09   0
  15   7  -2  201.39    4.11   0
  15   1  -4   35.94    1.57   0
  12  11  -3  123.13    3.35   0
  14   1  -1  105.19    3.71   0
  15   5  -4   16.39    1.48   0
  11  10  -1  357.05    7.47   0
  12   9  -1   41.79    3.67   0
  13  10  -3   24.66    2.18   0
  14   5  -1  844.19    9.29   0
  14   8  -2  217.27    4.77   0
  15   0  -3  404.34    5.07   0
  15   1  -2  220.94    4.67   0
  14   3  -1    3.92    2.17   0
  15   3  -4    0.49    1.41   0
  15   5  -2  134.80    3.60   0
  15   6  -3  196.97    3.60   0
  13   9  -2  215.13    5.14   0
  12  10  -2   15.75    2.80   0
  13   6  -1  566.61    8.62   0
  15   2  -3  139.40    3.44   0
  15   4  -3  272.11    4.30   0
  14  -1  -3   -0.05    2.02   0
  14   0  -2  157.25    4.19   0
  14   6  -2   36.13    2.74   0
  13   4  -1 1685.12   13.60   0
  14   6  -4   81.77    2.27   0
  14   7  -3  115.70    3.16   0
  11   8  -1  431.97    8.69   0
  14   4  -2  169.57    4.59   0
  13  -1  -2  593.33    7.83   0
  13   7  -2    1.01    2.89   0
  12   5  -1  827.11   10.36   0
  13   8  -3   39.60    2.65   0
  14   1  -3  126.34    3.94   0
  14   2  -4  831.56    6.73   0
  14   4  -4   45.51    2.21   0
  14   5  -3   38.48    2.76   0
  13   7  -4   37.77    2.30   0
  12   9  -3   60.95    3.22   0
  10  10  -2    1.79    3.13   0
  11   8  -5    4.71    1.59   0
  11   9  -2  571.51    8.99   0
  13   1  -2  752.04    8.90   0
  13   5  -2    6.43    2.38   0
  12   8  -4   50.21    2.68   0
  13   3  -2   44.41    3.03   0
  13   0  -3  105.78    3.98   0
  13   6  -3    1.64    2.18   0
  12   1  -5   18.66    1.87   0
  12   5  -5   37.89    1.95   0
  12   6  -2   12.50    3.22   0
  13   1  -4   33.53    2.64   0
  13   5  -4   10.37    2.02   0
  13   4  -3    0.63    2.63   0
  12   7  -3  245.51    5.38   0
  13   2  -3    1.54    2.30   0
  12   4  -2  179.48    5.09   0
   8  11  -3   11.41    3.88   0
  12  -1  -3  445.21    6.97   0
  12   6  -4  462.67    6.15   0
   8  10  -2 1022.45   13.62   0
  10   8  -2  809.88   11.26   0
  11   6  -5  111.10    2.90   0
  12   0  -4    6.15    2.48   0
   9   9  -2  382.18    8.55   0
  11   0  -5   32.23    2.34   0
  11   5  -2   21.54    3.08   0
  11   7  -4   27.37    2.96   0
  12   1  -3  240.37    5.64   0
  12   4  -4    7.00    2.37   0
  10   7  -5  222.01    3.99   0
  11   4  -5  154.54    3.80   0
  12   2  -4   38.26    2.94   0
  12   3  -3  162.33    4.80   0
   7  11  -4   24.13    3.47   0
   9   1  -6   39.99    1.94   0
  11   2  -5   49.45    2.60   0
   8  10  -4   34.37    3.63   0
  11  -1  -4  138.50    4.35   0
  11   6  -3   98.74    4.24   0
   8   6  -6    2.42    1.62   0
   9   9  -4   33.25    3.21   0
  10   7  -3   14.62    3.53   0
  11   0  -3  473.80    7.84   0
  11   5  -4  228.50    5.24   0
   7   7  -6   24.64    1.96   0
  10   5  -5  532.73    6.53   0
  11   1  -4   73.45    4.01   0
  11   4  -3  716.77    9.49   0
  11   3  -4   99.15    4.07   0
   9  -2   5    3.15    2.52   0
  10  -1   5  217.80    4.73   0
   8  -8   4    9.81    2.36   0
  12   4   4    7.94    2.33   0
  10  -8   4   28.26    2.05   0
  13  -7   4    9.05    1.14   0
  14  -6   4   13.74    1.12   0
  15   1   4   33.38    1.68   0
   8   4   4   24.80    3.44   0
  10   4   4  355.45    6.81   0
  13   3   4   68.42    2.90   0
  14   2   4  813.89    6.36   0
   7   3   4   22.11    3.80   0
  15  -1   4    1.16    1.36   0
   9  -7   4   37.34    2.93   0
  11  -7   4   16.51    1.81   0
  11   3   4  105.30    4.28   0
   9   3   4    2.00    2.93   0
  12   2   4   42.07    3.28   0
   8   2   4 1626.52   15.71   0
  10  -6   4  395.94    6.25   0
  14  -2   4    7.47    1.56   0
  10   2   4  231.01    5.98   0
  13  -3   4   54.21    2.48   0
  13  -1   4    2.06    2.21   0
   8   0   4   15.17    3.56   0
  12  -4   4  154.30    3.82   0
  12   0   4    6.42    2.37   0
  17  -4   3    0.64    0.71   0
   8  -2   4    7.19    3.20   0
  10  -4   4  511.35    7.76   0
  10   0   4  748.54   10.09   0
  12  -2   4    5.94    2.28   0
   9  -1   4  232.12    6.37   0
  10  -2   4  163.81    5.46   0
  11  -3   4   12.34    2.64   0
  11  -1   4  168.56    4.95   0
  16   1   3  114.08    2.64   0
  13   4   3    1.15    2.15   0
  14  -7   3   15.31    1.30   0
  14   3   3  141.87    3.94   0
  15   2   3  128.14    3.38   0
   9  -8   3   18.41    2.90   0
  11  -8   3   10.09    2.09   0
  16  -1   3   95.94    2.50   0
  11   4   3  766.56    9.88   0
  16  -8   2    8.40    0.86   0
   8  -7   3  326.63    6.69   0
  12  -7   3  259.77    4.41   0
  12   3   3  179.97    5.37   0
  10  -7   3  148.46    4.53   0
  13  -6   3    2.07    1.96   0
  13   2   3    7.32    2.90   0
  14  -5   3    7.49    1.92   0
  14   1   3  128.45    4.07   0
  15  -2   3   47.59    2.50   0
   9  -6   3    4.45    2.89   0
  11  -6   3  329.70    5.96   0
  11   2   3   82.14    4.43   0
  13  -9   2    7.12    1.36   0
  14  -3   3  400.27    5.58   0
  14  -1   3   -0.56    2.07   0
  13  -4   3   -0.12    2.04   0
  13   0   3  115.03    4.28   0
  16  -9   1    0.92    0.73   0
  17   1   2   13.12    1.49   0
  10  -5   3    8.37    3.29   0
  13  -2   3    7.31    2.52   0
  11  -4   3   23.87    3.43   0
  12  -3   3   18.64    3.24   0
  12  -1   3  506.19    8.41   0
  14  -8   2    9.09    1.27   0
  14   4   2  181.56    4.73   0
  16   2   2   24.00    2.23   0
  15   3   2    8.62    2.11   0
  17  -1   2   29.59    1.70   0
  11  -2   3  710.06    9.91   0
  12  -8   2  184.74    3.98   0
  16  -4   2    1.09    1.34   0
  18   1   1   22.52    1.51   0
  16  -2   2   44.58    2.19   0
  10  -8   2  846.08    9.11   0
  13  -7   2   21.05    2.23   0
  15  -5   2   11.94    1.69   0
  15   1   2  219.63    4.69   0
  13   3   2   49.87    3.53   0
  14   2   2  103.44    4.01   0
  15  -3   2    1.76    2.11   0
  15  -1   2  176.06    4.39   0
  17   2   1  327.38    4.32   0
  11  -7   2  389.88    6.53   0
  14  -4   2  315.31    5.48   0
  16   3   1  165.05    3.86   0
  12  -6   2   97.27    3.62   0
  13   1   2  924.42   10.77   0
  14  -2   2  242.43    5.24   0
  17  -4   1  349.20    3.84   0
  18   2   0   74.31    1.98   0
  17  -2   1   41.65    2.15   0
  12  -4   2   34.92    3.12   0
  16   1   1    0.82    2.21   0
  16  -9  -1    1.07    0.91   0
  14  -7   1  118.72    2.99   0
  15   2   1    3.52    2.69   0
  16  -3   1  149.89    3.49   0
  18   0   0    6.57    1.30   0
  14   3   1    4.03    2.98   0
  16  -1   1   24.13    2.18   0
  11  -8   1  429.96    6.32   0
  15  -4   1    7.01    1.84   0
  18  -5  -1   31.07    1.43   0
  12  -7   1    3.33    2.15   0
  14  -5   1  561.02    6.66   0
  15  -2   1  205.14    4.49   0
  18   1  -1   23.74    1.51   0
  13  -6   1   87.01    3.16   0
  13   2   1   21.09    3.40   0
  16   2   0  203.75    4.33   0
  14  -3   1   12.85    2.27   0
  18  -3  -1  171.49    2.66   0
  13  -4   1  484.67    7.11   0
  16  -8  -2    7.51    1.08   0
  16  -4   0  103.90    2.86   0
  17   2  -1  334.76    4.23   0
  13  -2   1    4.17    2.46   0
  16  -7  -1   43.18    1.89   0
  18   0  -2  126.05    2.14   0
  16  -2   0  293.91    4.66   0
  18  -2  -2   46.69    1.71   0
  17  -4  -1  408.03    4.52   0
  12  -8   0   66.34    2.83   0
  17  -2  -1   42.66    2.05   0
  16  -5  -1  244.01    4.00   0
  17   1  -2   13.61    1.60   0
  16   1  -1    0.72    2.03   0
  17  -4  -3   -0.57    1.06   0
  14  -4   0   13.48    2.11   0
  17  -3  -2   52.35    2.02   0
  17   0  -3    1.76    1.20   0
  14  -2   0  180.83    4.55   0
  16  -3  -1  161.21    3.56   0
  16  -1  -1   25.55    2.33   0
  16   3  -3    2.90    1.21   0
  17  -2  -3   30.16    1.60   0
  17  -1  -2   30.89    1.82   0
  12  -6   0  277.10    5.36   0
  13  -8  -1  332.76    5.02   0
  14  -7  -1  132.58    3.43   0
  13  -9  -2    9.81    1.63   0
  15  -7  -2  120.09    2.86   0
  15   2  -1    3.84    2.36   0
  16   2  -2   23.05    2.07   0
  14  -8  -2   10.27    1.56   0
  15  -4  -1    7.42    1.90   0
  16  -4  -2    1.24    1.65   0
  14   3  -1    5.48    2.37   0
  15  -2  -1  205.11    4.54   0
  14  -5  -1  577.32    7.09   0
  15   3  -2    7.53    2.16   0
  16  -2  -2   50.97    2.37   0
  16   1  -3  127.53    2.73   0
  13  -6  -1   91.03    3.45   0
  15  -5  -2   14.01    2.08   0
  16  -1  -3  113.23    2.84   0
  11  -8  -1  404.90    5.80   0
  12  -7  -1    4.86    1.88   0
  14   1  -1  117.93    3.97   0
  14  -7  -3   14.67    1.60   0
  14  -3  -1   10.63    2.09   0
  14  -1  -1  183.68    4.74   0
  15  -3  -2    2.53    1.91   0
  15   1  -4   37.70    1.79   0
  15   1  -2  218.91    4.35   0
  13  -7  -2   25.66    2.61   0
  15  -3  -4  217.77    3.14   0
  15  -1  -2  174.70    4.05   0
  15   2  -3  139.20    3.12   0
  12  -8  -2  202.06    4.25   0
  13  -4  -1  447.49    6.60   0
  15  -1  -4    0.76    1.58   0
  13  -2  -1    1.84    2.05   0
  14   2  -2  103.46    3.58   0
  14  -5  -3   10.33    2.33   0
  14   3  -3  157.00    3.72   0
  13  -4  -5   15.13    1.36   0
  14  -4  -4  145.52    3.23   0
  14  -2  -2  244.04    5.27   0
  14   2  -4  852.12    6.39   0
  13  -5  -2  298.29    5.72   0
  13   3  -2   49.15    3.37   0
  13   4  -3   -0.78    2.16   0
  12  -6  -2  102.63    4.01   0
  14  -2  -4    7.92    2.06   0
  14   1  -3  133.69    3.82   0
  10  -8  -2  787.63    8.54   0
  11  -8  -3    7.74    2.12   0
  11  -7  -2  401.99    6.55   0
  13  -5  -4    6.38    1.88   0
  13  -2  -5   86.40    2.25   0
  14  -1  -3    1.25    2.34   0
  12   3  -5    1.30    1.55   0
  13  -3  -2  132.01    4.16   0
  13   1  -2  844.10    9.28   0
  13   3  -4   71.11    2.69   0
  13  -1  -2  616.62    8.04   0
  11  -6  -5    1.61    1.51   0
  13  -4  -3    2.40    2.23   0
  12  -4  -2   39.16    2.97   0
  13   2  -3    2.94    2.03   0
  12   2  -2  994.34   10.46   0
  12   4  -4    7.73    2.11   0
  13  -3  -4   61.55    2.86   0
  13   1  -4   35.78    2.65   0
  12  -3  -5   22.26    1.96   0
  13  -2  -3   10.09    2.42   0
  13  -1  -4    0.16    1.98   0
  12  -2  -2  400.08    6.74   0
  12   1  -5   21.96    1.91   0
  12  -1  -5  380.12    4.77   0
  12   3  -3  178.35    4.56   0
  10  -2  -6   51.86    1.87   0
  11  -6  -3  325.28    6.14   0
  12  -4  -4  161.53    4.18   0
   9  -8  -3   13.95    2.50   0
  10  -7  -3  135.51    4.15   0
  11  -4  -5  195.04    3.79   0
  12  -3  -3   20.99    2.74   0
  12   2  -4   43.67    2.94   0
  11   4  -3  810.18    9.29   0
  12   1  -3  259.91    5.70   0
  11   2  -5   54.21    2.71   0
  12  -2  -4    3.86    2.28   0
  12  -1  -3  496.71    7.60   0
  12   0  -4    6.92    2.65   0
  11  -2  -5  347.94    5.38   0
   9  -3  -6   51.12    2.13   0
  11  -4  -3   23.44    2.90   0
  11   0  -5   36.11    2.78   0
   8  -8  -4    2.51    2.05   0
   9  -6  -5    1.72    2.01   0
  11   3  -4  109.47    3.65   0
   9  -1  -6   21.25    2.16   0
  10   3  -5    5.30    2.17   0
  11  -3  -4   12.28    2.60   0
  11   2  -3   72.89    3.59   0
   8  -4  -6  214.78    3.51   0
  11  -2  -3  681.51    9.16   0
  10  -3  -5   11.32    2.36   0
  10   4  -4  368.55    6.16   0
  11  -1  -4  165.59    4.77   0
  11   0  -3  517.19    7.89   0
   6  -6  -6   17.76    1.83   0
   7  -5  -6   84.32    2.56   0
   9  -6  -3    3.99    2.53   0
   8  -7  -3  259.41    5.72   0
   9   4  -5   39.31    2.73   0
  10  -4  -4  442.06    7.33   0
  10  -1  -5  217.55    4.76   0
   8   2  -6  163.92    3.33   0
  10  -3  -3 1066.84   11.64   0
   7  13   2   33.37    5.65   0
  10  12   2   13.60    4.88   0
  10  15   1   27.12    3.74   0
  15   6   1   70.09    3.19   0
  15   8   1   10.37    2.32   0
  12   8   2   18.77    3.99   0
  14  11   1  130.77    4.19   0
  16   8   0  937.78    7.32   0
  11   9   2  607.74   11.30   0
  12  13   1   95.48    4.56   0
  13  12   1    1.28    3.03   0
  10  10   2    1.70    4.62   0
  10  16   0   26.29    3.02   0
  11   7   2  465.81    9.91   0
  14   5   1  810.86    9.27   0
  14   7   1  193.03    5.41   0
  10   8   2  913.75   14.41   0
   9   9   2  401.07   10.80   0
  14  12   0  834.73    8.16   0
  16   9  -1  142.90    2.84   0
  13  10   1  466.51    8.26   0
  12  11   1  192.52    6.45   0
  12  14   0   11.20    3.08   0
  12  15  -1   25.95    2.75   0
  14  13  -1   42.84    2.48   0
  11  12   1    0.81    4.03   0
  13   6   1  520.45    8.42   0
  13  14  -1   54.48    2.91   0
  12   9   1   31.82    4.29   0
  15  10  -1   48.31    2.43   0
   9  16  -1    0.79    3.41   0
  10  11   1   20.14    5.72   0
  11  10   1  348.00    8.88   0
  14   8   0   11.05    2.74   0
  11   8   1  413.62    9.29   0
  12  12   0  208.68    6.21   0
  15   8  -1    9.80    2.36   0
   7  12   1    6.73    5.41   0
  11  15  -2   22.88    2.79   0
  10   9   1    1.63    4.19   0
  13  13  -2  345.97    4.62   0
  15   9  -2   29.24    2.08   0
   9  10   1   49.06    5.77   0
  12  14  -2  151.34    3.54   0
  13  12  -1    0.69    2.57   0
  11  14  -1   65.77    4.16   0
  12  13  -1   90.19    4.15   0
   8  16  -2   16.93    3.41   0
  12  10   0  496.81    9.25   0
  10  12   0  204.52    7.52   0
  14  10  -2  183.89    3.99   0
  14   9  -3  206.54    3.38   0
   6  15  -1    1.61    5.26   0
  12  11  -1  173.34    5.67   0
  13  11  -2    2.89    2.30   0
  10  10   0  112.00    6.61   0
  11  12  -1    0.30    3.65   0
  14   8  -2  180.97    4.15   0
  10  14  -2  280.29    6.27   0
  11  13  -2   23.52    3.76   0
  12  12  -2  162.97    4.61   0
  14   7  -3  106.16    3.07   0
   8  15  -3  495.41    6.63   0
   6  12   0  371.36   10.99   0
   9  14  -3   19.54    3.13   0
  11  10  -1  300.50    7.70   0
  12  10  -4   14.31    1.84   0
  12  11  -3  104.46    3.35   0
  10  11  -1   15.81    4.95   0
  12   7  -1    3.20    2.86   0
   5  15  -2   18.03    5.33   0
  10  13  -3    5.72    2.81   0
  11  12  -3  229.66    4.84   0
  12  10  -2   15.54    3.04   0
  13   7  -2    1.84    2.34   0
   9  13  -4   20.99    2.37   0
  11  11  -4    6.14    1.81   0
  11  11  -2   71.90    4.80   0
   9  13  -2   14.31    4.11   0
  10  12  -4    5.22    2.04   0
  10  12  -2    7.14    3.73   0
  13   6  -3    0.98    2.31   0
  12   8  -2   13.96    2.89   0
  10   9  -1   -0.27    3.65   0
   6  14  -4   20.85    3.50   0
   9  10  -1   46.43    5.00   0
  12   6  -2   12.02    2.67   0
   9  12  -3  118.51    5.02   0
  10  10  -2    0.59    3.58   0
  10  11  -3  341.79    6.82   0
   5  14  -3   13.62    5.07   0
   7  13  -4   13.43    3.18   0
   8  11  -5    6.38    1.88   0
   9  11  -2   41.88    4.72   0
   8  12  -4  184.33    4.95   0
   9  11  -4  110.85    3.98   0
   2  14  -4   11.95    3.79   0
   6  12  -2  100.67    7.51   0
   5  13  -4    7.93    4.36   0
   9   9  -2  297.40    8.24   0
   7  11  -2  405.40   10.27   0
   8  10  -2  800.29   12.95   0
   8  11  -3    7.64    3.96   0
   9  10  -3   42.70    4.17   0
   4  13  -3    2.50    4.76   0
   6  11  -5    2.38    3.02   0
   4  12  -2   35.32    6.73   0
   9   9  -4   26.46    3.13   0
   7  10  -5   47.40    3.03   0
   7  11  -4   21.81    3.63   0
   8  10  -4   26.48    3.45   0
  10   7  -3   11.40    2.93   0
   2  13  -3   15.39    5.94   0
   3  12  -5   27.50    3.93   0
   5  12  -3    5.12    5.45   0
   6   8  -6  215.38    3.70   0
   1  13  -4    2.11    4.61   0
   9   8  -3    6.25    3.53   0
  10   6  -4    5.23    2.43   0
   6  11  -3  335.96    9.56   0
   7  10  -3  143.15    6.38   0
   8   9  -3   14.26    3.72   0
   4  11  -5  241.36    6.19   0
   3  12  -3   21.05    5.34   0
   7   5  -6    0.08    1.86   0
   5  11  -4    7.04    4.09   0
   2  12  -4    6.02    5.28   0
   5  10  -5  716.57    9.01   0
   6   9  -5    3.03    3.30   0
   6  10  -4  372.15    8.32   0
   7   8  -5  225.78    5.15   0
   7   9  -4   32.17    4.39   0
   8   8  -4    6.39    2.99   0
   1  12  -3  490.04   12.12   0
   3   9  -6   51.24    3.05   0
   4  11  -3   25.77    5.96   0
   0  12  -4    6.72    5.33   0
   9   5  -4    5.19    2.56   0
   4   8  -6  208.14    4.40   0
   5  10  -3   16.09    5.09   0
   8   5  -5    2.47    2.71   0
   3  11  -4   12.18    5.41   0
   6   9  -3    1.91    3.92   0
   7   8  -3  227.40    6.99   0
   8   6  -4    9.55    3.27   0
   9   3  -4    0.66    2.42   0
   2  11  -3  628.98   13.16   0
   3  10  -5   12.97    3.87   0
   4  10  -4  489.04   10.25   0
   6   4  -6  132.50    3.45   0
   4   9  -5   10.14    3.43   0
   5   9  -4  186.63    6.69   0
   2   8  -6  522.01    7.10   0
   5   8  -5   36.69    3.59   0
   6   8  -4  495.07    9.15   0
   8   4  -4   17.18    2.77   0
   3   7  -6  174.64    4.62   0
   4   6  -6  213.75    4.75   0
  -3  10  -5    9.64    4.96   0
   2  10  -4  166.67    7.86   0
   2   9  -5    1.29    3.80   0
   5   3  -6   -0.30    2.43   0
   7   2  -5   14.88    2.91   0
   3   9  -4  275.90    8.31   0
   0  10  -4  753.98   13.79   0
   1   7  -6   11.50    3.68   0
   3   8  -5  551.77    9.41   0
   4   7  -5    3.00    3.70   0
   4   8  -4    9.79    3.85   0
   5   6  -5   33.51    3.44   0
   5   7  -4   57.29    4.70   0
   5   1  -6   27.32    2.61   0
  -2  10  -4  230.92    8.83   0
   0   9  -5  126.70    6.10   0
   2   6  -6   21.58    3.09   0
   3   5  -6  153.18    4.54   0
   7   3  -4   12.03    2.83   0
  -5   7  -6   -0.50    3.08   0
   1   9  -4  207.15    7.89   0
   1   8  -5   91.78    5.41   0
   6   1  -5    6.41    2.67   0
   0   6  -6  319.13    6.60   0
   2   7  -5    6.41    3.59   0
   2   8  -4    5.52    4.04   0
  -6   6  -6   23.44    3.35   0
  -1   9  -4   55.74    5.75   0
   3   6  -5   72.13    4.41   0
   3   7  -4   37.66    4.27   0
  -1   8  -5    1.40    4.20   0
   1   5  -6  113.82    4.52   0
   2   4  -6  176.63    4.96   0
  -5   8  -5    1.99    4.76   0
  -3   9  -4    1.14    5.70   0
   0   7  -5   91.76    5.41   0
   0   8  -4   17.55    4.57   0
   3   1  -6   41.06    2.89   0
  -1   5  -6   37.64    3.80   0
   3  -1  -6   19.64    2.59   0
   1   6  -5   26.63    3.98   0
   0   4  -6  664.13    8.95   0
   1   3  -6   20.74    3.11   0
   3   4  -5   22.74    3.22   0
  -2   8  -4 1483.63   17.97   0
   2   0  -6   38.50    2.85   0
  -2   4  -6  297.92    6.57   0
  -1   6  -5    8.20    3.87   0
   2  -2  -6    0.70    2.19   0
  -1   3  -6   43.78    3.96   0
   0   2  -6   41.25    3.29   0
   0   5  -5   44.37    4.12   0
  -3   6  -5  779.49   12.16   0
   1   4  -5  303.64    7.00   0
  -5   6  -5  125.01    6.53   0
  -3   3  -6   83.63    4.28   0
  -2   5  -5  169.86    6.55   0
  -8   2  -6  567.37    6.95   0
  -2   2  -6    1.58    2.77   0
  -1   1  -6   57.76    3.43   0
  10  12   2    9.05    5.72   0
  12   8   2   19.29    4.18   0
  14  11   1  134.43    4.40   0
  11   5   2   25.56    4.37   0
  14   5   1  855.20   10.01   0
  13  12   1    2.23    3.13   0
  11   7   2  446.49    9.91   0
  11   9   2  595.77   11.49   0
  12  13   1   94.18    5.20   0
  14   7   1  202.26    5.61   0
  10  10   2    1.65    4.73   0
  10   8   2  855.08   14.08   0
  10  16   0   29.02    3.88   0
  13  10   1  454.85    8.42   0
  14  12   0  793.40    7.82   0
   9   9   2  385.71   11.11   0
  13   6   1  500.65    8.50   0
   6  15   1    0.20    5.47   0
   8  10   2  999.64   16.84   0
  12  11   1  183.12    6.32   0
  12  14   0   13.16    3.11   0
  11  12   1    0.59    3.99   0
  12  15  -1   25.61    2.49   0
  13  14  -1   49.93    2.60   0
  15  10  -1   48.17    2.50   0
  12   7   1    3.63    3.65   0
  12   9   1   32.91    4.11   0
  14   8   0   11.01    2.60   0
  15   8  -1    8.31    2.24   0
  11  10   1  332.72    8.56   0
  14  11  -1  103.05    3.54   0
  10  11   1   22.06    4.86   0
  11   8   1  357.75    8.45   0
  10  14   0   84.67    5.65   0
  10   9   1    1.06    3.87   0
  11  15  -2   20.38    2.38   0
  12  14  -2  138.62    3.26   0
  13  12  -1   -0.09    2.46   0
   7  12   1    5.63    5.10   0
   9  10   1   46.49    5.46   0
  10  15  -1   30.19    3.53   0
   8  11   1  510.47   11.78   0
  11  14  -1   63.03    3.93   0
  12  10   0  448.06    8.42   0
  12  13  -1   81.49    3.88   0
  12   8   0  773.41   10.64   0
  10  12   0  184.10    6.93   0
  14   8  -2  180.52    4.03   0
  13  11  -2    0.13    2.07   0
   4  14   0   10.16    6.42   0
   9  14  -1  389.97    8.60   0
   9  15  -2   56.89    3.79   0
  10  10   0   95.79    5.44   0
  10  13  -1  556.65    9.92   0
  11  12  -1    1.11    3.27   0
  10  14  -2  254.63    5.71   0
  11  13  -2   22.51    3.00   0
  12   9  -1   28.72    3.32   0
   6  15  -1    1.90    4.61   0
   8  15  -3  481.48    6.67   0
  12   7  -1    6.54    2.58   0
  13   7  -2    2.77    2.12   0
   4  15  -1    6.82    5.50   0
   4  16  -2    2.87    4.20   0
   5  16  -3    7.07    3.30   0
  11  10  -1  267.77    6.86   0
   6  12   0  334.50   10.24   0
  11  11  -4    5.64    1.72   0
  12  10  -2    9.42    2.73   0
   9  14  -3   16.21    2.83   0
  10  11  -1   16.52    3.88   0
  10  13  -3    5.99    2.47   0
   9  12  -1  713.25   11.95   0
   8  14  -2   18.18    4.11   0
   9  13  -4   19.42    2.16   0
   9  13  -2   13.20    3.69   0
  10  12  -2    9.01    3.33   0
   5  15  -2   19.43    5.23   0
  12   6  -2   19.88    3.11   0
   3  14  -1   10.69    6.33   0
  10   9  -1    1.73    3.18   0
   3  15  -2    3.09    5.21   0
   7  12  -1    2.59    4.51   0
   9  10  -1   40.98    4.48   0
  11   9  -4   12.12    1.95   0
   7  14  -3   24.41    3.81   0
   8  11  -1  462.11   10.27   0
   6  14  -4   20.64    3.02   0
  10  10  -2    1.31    3.06   0
   4  13  -1  494.82   11.93   0
   7  13  -2   26.92    4.85   0
   9  12  -3  105.48    4.49   0
   8  12  -2  220.31    7.30   0
   9  11  -2   37.03    4.25   0
   7  13  -4   12.53    2.92   0
   8  12  -4  161.47    4.39   0
   9   8  -5   19.72    2.17   0
   6  13  -3    3.11    4.04   0
   9   9  -2  266.19    7.06   0
   6  12  -2   97.73    6.32   0
   7  11  -2  378.02    9.73   0
   7  12  -3  300.27    7.75   0
   8  10  -2  729.66   11.74   0
   8  11  -3    7.24    3.52   0
   2  14  -4   11.68    3.82   0
   5  12  -5  106.01    3.60   0
   5  13  -4   10.71    3.68   0
  10   7  -3    8.70    2.89   0
   1  14  -3    0.67    5.25   0
   3  13  -2  131.41    7.29   0
   6  11  -5    4.95    2.69   0
  10   6  -4    4.01    2.56   0
   6  12  -4  526.01    8.50   0
   7  10  -5   45.39    2.75   0
   8  10  -4   23.95    3.57   0
   4  13  -3    3.40    5.28   0
   7  11  -4   18.03    3.33   0
   4  12  -2   33.36    6.17   0
   9   8  -3    5.43    2.89   0
   3  12  -5   27.08    3.39   0
   5  12  -3    2.62    4.40   0
   8   9  -3   15.55    3.44   0
   2  13  -3    9.03    5.91   0
   6  11  -3  313.00    8.51   0
   7  10  -3  128.56    5.76   0
   1  13  -4   -0.10    4.24   0
   2  10  -6   56.20    2.82   0
   4  11  -5  225.35    5.49   0
   6   6  -6   14.92    2.03   0
   9   5  -4    4.79    2.71   0
   3  12  -3   21.67    5.25   0
   5  10  -5  683.74    8.46   0
   5  11  -4    7.45    3.85   0
   6   9  -5    1.38    2.64   0
   6  10  -4  349.38    7.94   0
   7   9  -4   30.42    3.56   0
   8   5  -5    3.55    2.48   0
   3   9  -6   48.50    2.87   0
   4   8  -6  202.19    4.07   0
   2  12  -4    0.07    4.34   0
   4  11  -3   23.20    4.82   0
   6   4  -6  134.76    3.26   0
   7   8  -3  217.33    6.53   0
   8   6  -4    9.66    2.99   0
   1  12  -3  495.96   12.06   0
   5  10  -3    8.09    4.22   0
   6   9  -3    4.12    3.57   0
   0  12  -4    6.18    4.82   0
   3  11  -4   13.20    4.47   0
   1   9  -6   22.05    3.05   0
   3  10  -5   12.96    3.66   0
   2  11  -3  622.92   12.91   0
   4   9  -5    8.54    3.17   0
   4  10  -4  454.92    9.59   0
   5   8  -5   30.96    3.37   0
   5   9  -4  175.01    6.57   0
   6   8  -4  472.90    8.63   0
   2   8  -6  509.98    7.04   0
   3   7  -6  166.76    4.57   0
   5   3  -6    0.96    2.15   0
   0  11  -3  487.31   11.91   0
   1  10  -5  235.37    7.00   0
  -3  11  -4  121.23    7.25   0
   0   8  -6  559.89    7.74   0
   2   9  -5    3.16    4.23   0
   2  10  -4  157.55    7.06   0
  -3  10  -5    8.48    4.94   0
   3   8  -5  532.14    9.02   0
   3   9  -4  251.76    7.84   0
   4   7  -5    2.70    2.94   0
   4   8  -4    8.82    4.06   0
   5   7  -4   55.39    4.09   0
   1   7  -6   14.61    3.16   0
   0  10  -4  747.86   13.47   0
   2   6  -6   17.57    2.96   0
   0   9  -5  117.09    5.98   0
   4   2  -6  238.93    4.79   0
  -4  10  -4  400.63   10.51   0
  -1   7  -6  111.89    4.71   0
  -5   7  -6   -2.77    3.43   0
   1   8  -5   88.42    5.26   0
   0   6  -6  307.46    6.71   0
   2   7  -5    7.39    3.47   0
   2   8  -4    6.31    4.64   0
   3   6  -5   71.37    4.54   0
   1   5  -6  111.34    4.64   0
   3   7  -4   37.63    4.14   0
  -1   8  -5    2.14    4.28   0
  -1   9  -4   53.43    5.70   0
   3   1  -6   37.62    2.72   0
  -2   6  -6   47.79    4.03   0
  -3   9  -4    2.37    5.52   0
  -5   8  -5    2.68    4.47   0
  -1   5  -6   34.45    4.14   0
   0   7  -5   85.46    5.25   0
   2   2  -6    1.52    2.39   0
   0   4  -6  651.30    8.93   0
   1   6  -5   22.27    3.64   0
  -3   5  -6    0.98    3.64   0
   2   0  -6   39.17    2.99   0
  -2   7  -5   21.53    4.74   0
  -2   8  -4 1461.42   18.00   0
  -4   7  -5  152.78    6.71   0
  -4   8  -4   21.71    5.64   0
  -2   4  -6  297.08    6.49   0
  -1   6  -5   10.35    4.37   0
   1   1  -6   55.53    3.24   0
  -1   3  -6   43.91    3.52   0
   0   5  -5   41.81    3.99   0
   1   4  -5  301.78    6.88   0
  -5   6  -5  126.39    6.63   0
  -3   3  -6   82.71    4.20   0
  -3   7  -4   20.81    5.31   0
  -2   2  -6   -1.03    3.10   0
  -5   3  -6  187.34    5.35   0
  -5   7  -4   84.04    5.98   0
  -2   5  -5  164.42    6.13   0
  -6  -2  -6   34.37    4.67   0
  -4   3  -5   36.01    9.67   0
  -5  -1  -6   34.82    6.57   0
  -4   0  -6  692.67   13.59   0
   6   1  -5    6.50    3.80   0
  -1   1  -6   66.80    7.49   0
   2   3  -5  244.40   11.46   0
  -6   1  -5   29.14    9.73   0
  -6  -4  -6  133.61    5.95   0
  -2   0  -6   51.75    8.53   0
   0   3  -5  448.65   15.45   0
   2   0  -6   42.89    6.16   0
  -6  -6  -6   15.16    3.90   0
  -5  -3  -6    1.43    6.12   0
   4  -2  -6  173.39    6.57   0
  -4  -2  -6  268.87    9.94   0
  -1  -1  -6   68.64    8.94   0
  -1   2  -5 1243.86   25.42   0
   1  -1  -6   68.80    7.23   0
   1   2  -5    2.67    8.44   0
   4   1  -5  209.39    9.55   0
   5  -5  -6   46.79    4.10   0
   5  -7  -6    0.06    2.67   0
   5   0  -5   44.24    6.18   0
   6  -1  -5   19.87    5.45   0
  -5  -5  -6   49.60    6.07   0
   2  -2  -6    1.16    5.77   0
  -6  -1  -5    7.19   10.22   0
  -5  -7  -6   69.80    4.97   0
  -2  -2  -6   -1.76    7.22   0
   4  -4  -6  299.57    7.74   0
  -4  -4  -6  305.59    9.87   0
  -2   1  -5   -5.60   10.70   0
   0  -2  -6   46.06    7.60   0
   2   1  -5 1175.68   22.39   0
   0   1  -5  228.92   14.12   0
   4  -8  -6    9.57    3.19   0
   4  -6  -6  149.61    6.02   0
  -4  -6  -6  205.64    8.25   0
  -1  -3  -6   25.63    7.28   0
   3   0  -5  446.88   14.39   0
  -2  -4  -6  184.84   10.48   0
   2  -4  -6  266.65    9.27   0
   0  -4  -6  674.61   14.89   0
   4  -1  -5  399.54   12.87   0
   6  -3  -5   83.52    6.93   0
  -1   0  -5  245.57   15.45   0
   1   0  -5  215.28   13.65   0
   5  -2  -5  176.50    8.94   0
  -6  -3  -5  807.68   20.70   0
  -1  -5  -6  106.90    8.23   0
   1  -5  -6   29.65    6.56   0
   2  -6  -6   41.34    5.78   0
   0 -10  -6   96.44    4.44   0
   2  -8  -6  129.91    5.78   0
  -2  -1  -5 1277.06   28.22   0
  -1  -9  -6   15.04    4.46   0
   0  -6  -6  264.51    9.50   0
   1  -9  -6   35.53    4.41   0
   1  -7  -6   94.37    6.58   0
   2  -1  -5   -2.88    8.86   0
   0  -1  -5  224.85   14.82   0
   6  -5  -5   37.50    6.49   0
   3  -2  -5  277.04   13.04   0
  -6 -11  -5    2.83    4.82   0
  -6  -5  -5  114.53   12.25   0
   4  -3  -5   33.00    7.94   0
   5  -4  -5  523.52   13.05   0
  -5  -4  -5  130.45   13.91   0
  -4  -3  -5  408.69   18.22   0
   1  -2  -5 1193.61   26.07   0
  -1  -2  -5    0.99   11.20   0
   6  -9  -5   42.83    4.72   0
   6  -7  -5  724.54   12.04   0
  -6  -7  -5   92.83   10.44   0
  -6  -9  -5    3.60    7.05   0
  -2  -3  -5  266.92   16.13   0
   2  -3  -5  119.10   11.36   0
   5  -6  -5  116.94    8.80   0
   0  -3  -5  446.48   18.06   0
   3  -4  -5  437.50   15.26   0
   4  -5  -5  130.06   10.52   0
  -5  -6  -5   36.50   10.00   0
  -4  -5  -5  486.32   18.96   0
   5 -10  -5  548.71   10.01   0
   5  -8  -5    3.63    5.43   0
  -5  -8  -5   30.46    8.56   0
  -1  -4  -5  396.87   17.31   0
   1  -4  -5  214.84   13.87   0
   2  -5  -5  186.85   12.16   0
   4 -11  -5  160.51    6.93   0
   4  -7  -5  142.52    9.31   0
  -4  -7  -5    7.69    9.15   0
  -2  -5  -5  177.22   13.75   0
   4  -9  -5   42.80    7.29   0
  -4  -9  -5    8.20    9.41   0
   0 -13  -5  185.88    6.99   0
   0  -5  -5   54.08   10.89   0
  -1  -6  -5   21.83   11.94   0
   1 -12  -5   16.10    6.28   0
   2  -7  -5   21.29    8.63   0
  -1 -12  -5  319.89    9.39   0
   0  -7  -5   87.85   10.60   0
   2 -11  -5   54.04    6.67   0
   2  -9  -5  955.65   18.51   0
  -2  -9  -5    0.29    8.22   0
  -1  -8  -5   81.31   10.35   0
   0 -11  -5   35.11    7.06   0
   1  -8  -5   11.80    8.24   0
  -1 -10  -5  183.50   10.28   0
   0  -9  -5   97.52    9.79   0
  -6  -6  -4   74.42   13.93   0
   6 -12  -4  519.43   10.20   0
   0 -16  -4   94.12    5.33   0
   6  -8  -4   13.95    6.71   0
  -6  -8  -4  526.58   19.52   0
   5 -13  -4   10.15    5.18   0
   6 -10  -4    8.41    6.63   0
  -6 -10  -4  345.15   15.21   0
  -5 -13  -4    6.66    7.51   0
   4 -14  -4   50.49    5.57   0
   5  -7  -4  104.43   10.66   0
  -5  -7  -4   56.96   14.12   0
  -5 -11  -4    3.64    9.86   0
  -1 -15  -4    2.06    5.25   0
   1 -15  -4   37.33    5.47   0
   5  -9  -4   11.06    7.12   0
  -5  -9  -4  173.92   13.30   0
   4 -12  -4   13.71    7.26   0
  -4  -8  -4    7.08   12.83   0
  -2 -14  -4   10.99    6.61   0
   3  -7  -4   22.89   10.93   0
   4  -8  -4   25.07    8.70   0
   5 -16  -3  111.57    4.65   0
  -5 -16  -3    3.78    5.38   0
   0 -14  -4  150.39    9.40   0
   4 -10  -4  412.69   13.65   0
   3  -9  -4    5.87    8.71   0
  -2 -12  -4    1.36    8.15   0
  -2  -8  -4    2.80   10.76   0
   2 -12  -4   49.61    8.34   0
  -2 -17  -3   34.14    5.21   0
  -1  -9  -4  177.11   14.70   0
   0 -12  -4    4.52    8.22   0
   0  -8  -4   15.01   10.33   0
   1 -11  -4   81.50   11.31   0
   1  -9  -4   67.01   11.01   0
   2 -10  -4  213.42   12.60   0
  -1 -11  -4  136.92   11.73   0
   0 -17  -3   -0.53    5.34   0
   0 -10  -4  615.06   18.81   0
   6 -13  -3   -1.74    6.15   0
  -6 -13  -3    3.81    9.62   0
  -5 -14  -3    8.98    8.65   0
   5 -14  -3   44.42    6.16   0
   6 -11  -3  109.80    9.24   0
  -6  -9  -3    4.23   13.06   0
   5 -17  -2  241.68    6.32   0
  -1 -16  -3  110.22    7.87   0
  -5 -17  -2    1.30    5.90   0
  -5 -12  -3    4.42   11.08   0
  -2 -15  -3   52.04    9.36   0
  -5 -10  -3    0.40   12.90   0
   4 -13  -3    0.58    7.14   0
   5 -10  -3  541.43   16.00   0
  -4 -13  -3    2.84    8.99   0
   0 -15  -3  430.25   13.04   0
  -4 -11  -3   15.04   10.59   0
  -1 -14  -3    1.32    8.30   0
  -5 -18  -1   32.16    5.60   0
  -2 -13  -3    9.08    9.34   0
   2 -13  -3    6.22    8.11   0
   0 -13  -3  115.41   11.03   0
   3 -10  -3  313.88   15.08   0
  -6 -17  -1   27.17    6.66   0
  -6 -14  -2   97.92   11.35   0
  -4 -16  -2    2.86    8.35   0
  -2 -19  -1   72.21    5.24   0
  -1 -12  -3  408.21   16.70   0
   1 -12  -3  255.85   13.99   0
   2 -11  -3   84.63   10.99   0
   4 -16  -2  286.73    9.36   0
   6 -14  -2   38.97    6.22   0
  -5 -15  -2    7.27    9.48   0
  -1 -17  -2   36.89    6.88   0
   0 -11  -3  456.76   17.75   0
   1 -17  -2   11.92    6.13   0
   0 -19  -1   69.03    5.14   0
  -2 -16  -2   44.67    9.89   0
   6 -12  -2   11.07    8.56   0
   5 -13  -2    9.98    8.32   0
  -4 -14  -2  282.17   14.32   0
   4 -14  -2  208.14   10.97   0
  -4 -17  -1  389.49   12.87   0
  -1 -18  -1   93.72    8.08   0
  -1 -15  -2  177.60   12.06   0
  -5 -16  -1  224.82   12.30   0
   5 -16  -1    1.60    5.29   0
  -2 -14  -2  213.91   13.67   0
   4 -12  -2  217.58   12.68   0
   0 -14  -2  154.24   12.15   0
   4 -18   0  695.75   10.60   0
  -4 -18   0  192.45    8.42   0
  -2 -17  -1   48.44    8.24   0
  -1 -13  -2  560.00   19.30   0
   0 -17  -1  298.21   11.68   0
   1 -13  -2  856.87   22.20   0
  -5 -18   1   35.51    5.89   0
  -2 -19   1   73.52    5.86   0
  -6 -16   0  281.14   12.88   0
  -4 -15  -1    9.61   11.05   0
  -2 -18   0  111.18    8.97   0
   2 -18   0   82.63    6.60   0
   4 -15  -1  190.88   10.77   0
   5 -14  -1  950.76   19.77   0
   6 -13  -1  605.06   15.82   0
  -1 -16  -1   27.20    9.14   0
   0 -19   1   69.28    5.69   0
   1 -16  -1    3.91    8.02   0
  -2 -15  -1  198.86   13.55   0
   2 -15  -1    1.61    8.45   0
   3 -14  -1    7.48    9.28   0
   4 -13  -1 2042.63   31.70   0
  -4 -16   0  110.16   12.58   0
  -4 -13  -1  377.14   18.14   0
   4 -16   0   18.97    7.02   0
  -1 -14  -1  183.46   14.09   0
   1 -14  -1  121.20   12.45   0
  -6 -14   0   26.63   12.96   0
  -1 -18   1   94.80    7.96   0
  -5 -17   2    4.91    6.87   0
  -4 -17   1  438.87   13.75   0
  -2 -13  -1   -1.93   10.66   0
   0 -13  -1  358.70   17.59   0
   2 -18   2  229.63    7.46   0
   5 -16   1    1.62    6.23   0
  -6 -16   2   96.97    9.52   0
  -5 -16   1  242.25   13.10   0
  -6 -15   1    1.99   11.62   0
   2 -17   1  357.48   12.18   0
  -4 -14   0   14.62   11.76   0
  -5 -16   3    9.81    8.19   0
   5 -16   3  107.65    5.26   0
  -2 -14   0  194.07   17.50   0
   2 -14   0   10.03   10.56   0
   1 -17   2   15.21    7.13   0
   2 -17   3    7.35    4.58   0
  -4 -16   2    2.98   10.74   0
  -4 -15   1    4.18   11.59   0
   0 -17   3    2.52    6.22   0
   4 -16   2  244.97   10.71   0
   6 -15   3  185.32    6.89   0
  -5 -14   1  568.67   22.64   0
  -6   0  -6  329.92    7.43   0
  -2   3  -5  105.76    6.23   0
  -4   0  -6  714.89   10.16   0
  -9   2  -5    3.08    4.86   0
  -7  -1  -6  107.94    4.67   0
  -4   3  -5   32.80    5.61   0
  -3  -1  -6   44.24    3.96   0
  -1  -3  -6   22.20    3.01   0
  -1   2  -5  949.31   13.52   0
   2  -1  -5    0.51    2.87   0
  -8  -2  -6  156.04    4.55   0
  -5  -1  -6   39.16    4.55   0
  -4  -2  -6  283.45    6.87   0
  -3   2  -5  255.72    8.93   0
  -2  -4  -6  173.18    5.00   0
  -8  -4  -6    9.78    2.87   0
  -7   2  -5    8.68    5.28   0
  -6  -2  -6   45.11    3.84   0
  -2  -6  -6   15.29    2.34   0
  -8  -6  -6    1.40    1.95   0
  -7  -3  -6   63.92    3.75   0
  -5   2  -5  204.06    8.38   0
 -12  -3  -5    3.29    3.01   0
  -7  -7  -6   19.12    2.07   0
  -5  -3  -6    0.71    3.11   0
  -4  -4  -6  302.97    6.42   0
  -3  -5  -6  156.07    4.45   0
  -2   1  -5    0.42    4.03   0
   1  -2  -5  808.49   10.81   0
  -7  -5  -6    0.51    2.36   0
  -6  -4  -6  162.94    4.73   0
  -5  -5  -6   49.25    3.36   0
  -4   1  -5  402.55   10.41   0
  -3   0  -5  392.78    9.79   0
  -5   0  -5   55.78    6.65   0
  -2  -1  -5  964.46   13.81   0
   0  -3  -5  325.15    7.44   0
  -8   2  -4    4.53    6.38   0
  -1  -2  -5   -0.11    3.47   0
 -10  -3  -5    5.21    4.64   0
  -4  -1  -5  213.88    8.03   0
   0  -5  -5   38.31    3.61   0
 -11  -8  -5    6.43    2.25   0
  -6  -1  -5    7.07    5.10   0
  -3  -2  -5  107.63    6.21   0
  -1  -4  -5  327.70    7.78   0
  -7  -2  -5   27.82    5.29   0
  -5  -2  -5  174.64    7.49   0
  -1  -6  -5   19.97    3.88   0
  -9 -10  -5   76.04    2.89   0
  -9  -4  -5   44.70    4.92   0
  -8  -3  -5   58.49    5.49   0
  -4 -11  -5  175.06    3.98   0
  -4  -3  -5  349.24    9.80   0
 -10  -7  -5  231.17    5.41   0
  -6  -3  -5  727.90   12.93   0
  -3 -10  -5   11.76    2.79   0
  -2  -9  -5    0.13    2.91   0
  -2  -5  -5  145.93    5.93   0
 -13  -5  -4   12.03    4.32   0
  -6 -11  -5    4.49    2.11   0
  -2  -7  -5    5.33    3.68   0
  -9  -8  -5   24.38    3.28   0
  -9  -6  -5   44.40    4.38   0
  -8  -5  -5    1.49    4.89   0
  -8   0  -4   17.45    6.92   0
  -7  -4  -5  130.87    6.67   0
  -5  -4  -5  112.62    6.34   0
  -8  -9  -5   92.44    4.29   0
  -5 -10  -5  625.57    7.96   0
  -4  -5  -5  435.19    9.63   0
  -3  -8  -5  495.03    8.60   0
  -3  -6  -5   73.63    4.93   0
  -9  -1  -4   63.37    7.48   0
  -8  -7  -5  323.67    7.32   0
  -6  -5  -5  102.38    5.99   0
  -4  -9  -5    7.64    2.99   0
  -7  -8  -5  258.82    6.51   0
  -7  -6  -5  673.37   11.04   0
  -5  -6  -5   39.45    4.59   0
  -6  -7  -5   89.11    5.18   0
  -8  -2  -4 1511.83   22.11   0
 -11 -11  -4    7.91    2.71   0
  -9 -13  -4   19.45    2.77   0
  -6 -14  -4   14.63    2.26   0
 -10 -12  -4    5.78    2.57   0
 -10  -4  -4  382.11   11.56   0
  -9  -3  -4    1.33    5.84   0
 -11  -9  -4   17.25    3.93   0
  -7  -3  -4   20.51    6.06   0
 -10 -10  -4 1213.97   12.84   0
  -8  -4  -4   21.67    6.00   0
  -5 -13  -4    6.31    2.66   0
 -10  -8  -4   94.96    6.59   0
  -9 -11  -4  115.78    5.41   0
  -9  -5  -4    4.36    5.99   0
  -8 -12  -4  164.72    5.36   0
  -4 -12  -4  137.85    5.27   0
  -9  -7  -4  124.38    7.17   0
  -7  -5  -4   73.76    7.55   0
  -6 -12  -4  444.14    7.86   0
  -3 -11  -4    7.38    3.95   0
  -2  -8  -4    2.82    4.91   0
  -9  -9  -4   27.43    4.85   0
  -8  -6  -4   16.40    5.71   0
  -8  -8  -4   10.34    5.84   0
  -7 -11  -4   19.51    4.14   0
  -5 -11  -4    5.46    3.81   0
  -3  -9  -4  215.51    7.73   0
  -3  -7  -4   36.35    5.43   0
  -7  -7  -4  250.89    9.20   0
  -6  -6  -4   59.98    6.42   0
  -4 -10  -4  380.83    9.07   0
  -4  -8  -4    9.24    5.26   0
 -11  -4  -3  805.69   17.23   0
  -7  -9  -4   30.73    5.25   0
  -6  -8  -4  498.55   11.64   0
  -5  -7  -4   53.18    5.91   0
 -11 -12  -3  247.89    6.88   0
  -4 -15  -3  610.17    7.58   0
 -10 -13  -3    5.73    3.55   0
  -6 -15  -3   70.56    3.64   0
 -11  -6  -3   93.23    8.07   0
 -12 -14  -2  152.96    4.89   0
 -11 -15  -2   19.90    3.34   0
 -10  -5  -3  404.85   13.89   0
 -11 -10  -3  103.12    6.64   0
  -5 -17  -2    1.75    2.42   0
  -5 -14  -3    6.17    4.11   0
 -10 -11  -3  346.65    9.30   0
  -8 -13  -3  162.09    6.41   0
 -13 -11  -2    2.29    4.50   0
 -10  -9  -3  106.67    7.72   0
  -9 -12  -3  105.51    6.14   0
 -13  -7  -2    1.13    6.63   0
  -6 -13  -3    0.86    4.98   0
  -4 -13  -3    3.61    4.59   0
 -13  -9  -2  221.74    8.98   0
  -9 -10  -3   41.65    6.34   0
  -3 -12  -3   13.76    5.14   0
 -12 -15  -1   24.42    3.73   0
  -9  -8  -3    8.61    6.37   0
  -8 -11  -3    9.38    5.40   0
  -7 -12  -3  263.75    8.73   0
  -2 -11  -3  545.05   11.31   0
 -12  -6  -2    9.76    8.81   0
  -9 -15  -2   49.69    4.76   0
  -5 -12  -3    2.59    4.71   0
 -11 -13  -2   18.69    4.84   0
 -10 -14  -2  243.58    7.60   0
  -8  -9  -3   13.76    6.14   0
  -6 -16  -2   84.06    4.35   0
  -4 -16  -2    0.57    3.32   0
  -4 -11  -3   21.28    6.21   0
 -12 -10  -2   13.20    6.09   0
 -12  -8  -2   17.73    8.19   0
  -7 -10  -3  128.21    8.22   0
  -6  -9  -3    4.82    5.85   0
 -13 -12  -1    1.94    5.74   0
 -11 -11  -2   75.13    7.13   0
  -3 -15  -2    2.88    4.25   0
  -5 -15  -2   10.88    5.00   0
 -10 -12  -2    9.04    5.86   0
  -9 -13  -2   15.61    6.50   0
  -8 -14  -2   10.25    5.14   0
 -13 -10  -1  475.80   13.25   0
 -13  -8  -1  375.10   14.21   0
 -11 -14  -1   58.31    6.44   0
  -6 -17  -1   30.14    3.72   0
  -4 -17  -1  426.71    7.39   0
 -10 -15  -1   22.54    4.83   0
 -10 -10  -2   -0.19    6.72   0
  -6 -14  -2  110.14    7.08   0
  -4 -14  -2  316.03    9.77   0
  -9 -11  -2   33.70    7.24   0
  -7 -13  -2   20.16    7.12   0
  -6 -18   0   82.84    4.04   0
  -8 -12  -2  192.29    9.62   0
 -12 -11  -1  183.43    9.55   0
  -5 -13  -2  266.39   10.70   0
  -4 -18   0  193.83    4.62   0
  -3 -13  -2  121.48    7.38   0
 -12  -9  -1   34.01    9.42   0
 -12  -7  -1    1.09    8.69   0
 -10 -16   0   22.95    4.34   0
 -11 -12  -1   -1.04    6.41   0
  -8 -10  -2  633.57   16.40   0
  -7 -11  -2  328.20   13.15   0
  -3 -16  -1  163.97    6.75   0
  -8 -15  -1   67.08    6.47   0
  -4 -12  -2   27.52    6.55   0
 -10 -13  -1  511.65   13.24   0
  -9 -14  -1  337.07   10.76   0
 -11 -10  -1  283.49   13.78   0
 -13 -12   1    2.49    6.52   0
 -12 -12   0  205.29   10.98   0
 -10 -11  -1   12.59    7.83   0
  -8 -16   0  470.39   10.88   0
  -5 -18   1   38.28    3.57   0
  -4 -15  -1    7.63    5.42   0
  -9 -12  -1  629.50   16.65   0
  -8 -17   1  123.78    5.88   0
  -7 -14  -1  131.46    8.87   0
 -10 -14   0   81.88    8.77   0
 -10  -9  -1   -2.84    8.64   0
  -8 -13  -1  344.69   12.65   0
 -12 -10   0  495.17   16.65   0
  -5 -14  -1  631.71   15.52   0
 -12  -8   0  803.53   21.71   0
  -9 -16   1    1.57    4.81   0
  -3 -14  -1   11.09    6.03   0
 -13 -11   2    0.92    6.53   0
 -10 -15   1   31.62    6.76   0
  -9 -10  -1   41.55    9.03   0
  -8 -11  -1  359.20   14.38   0
  -7 -12  -1    3.53    8.88   0
  -4 -13  -1  466.20   14.67   0
  -2 -16   0  317.92    9.35   0
  -7 -17   2  329.21    7.28   0
 -12 -11   1  196.46   12.53   0
 -10 -12   0  167.82   11.41   0
  -8 -14   0  488.81   14.50   0
  -4 -17   1  469.48    9.90   0
  -2 -17   1   47.38    4.80   0
  -7 -16   1   51.44    6.57   0
 -11 -12   1   -0.12    8.12   0
  -8 -16   2   16.31    5.09   0
 -12  -9   1   30.70   10.24   0
 -11 -13   2   27.63    8.04   0
  -8 -15   1   71.57    8.16   0
 -10 -13   1  539.63   15.70   0
  -9 -15   2   55.80    6.67   0
  -9 -14   1  351.24   12.71   0
  -6 -14   0   33.94    8.26   0
 -12 -10   2   17.18   10.39   0
  -8 -12   0   64.99   10.17   0
  -3 -17   2   53.11    5.13   0
 -11 -10   1  276.73   14.85   0
  -4 -14   0   12.52    7.60   0
  -3 -16   1  179.95    9.09   0
  -2 -14   0  196.76   10.46   0
  -8 -15   3  481.90   10.11   0
  -6 -16   2   97.82    7.26   0
  -6 -15   1    6.33    7.29   0
 -11 -11   2   84.27   11.99   0
  -9 -14   3   13.88    6.13   0
  -9 -12   1  593.93   19.84   0
  -7 -14   1  131.94   10.82   0
  -8 -13   1  315.60   14.61   0
  -7 -15   2  135.16    9.08   0
  -5 -16   3    7.67    5.56   0
  -4 -15   1    5.86    8.50   0
  -9 -13   2    8.51    9.98   0
  -8 -14   2   13.74    8.18   0
  -4 -16   2    3.09    5.87   0
 -10  -9   1    0.58   10.93   0
  -2 -16   2   53.26    6.89   0
  -2 -15   1  216.43   10.23   0
 -11  -9   2  462.62   19.75   0
  -5 -15   4  124.25    6.17   0
  -3 -16   3   96.85    6.45   0
  -6 -15   3   78.42    7.55   0
  -5 -15   2   10.79    7.70   0
  -1 -16   3  102.21    5.55   0
 -10 -11   3  397.06   15.86   0
  -8 -11   1  330.23   16.66   0
  -6 -13   1   75.63   10.99   0
 -10 -10   2   -0.30   10.56   0
  -7 -14   3   24.26    7.59   0
  -7 -12   1    5.98    9.77   0
  -3 -14   1    6.96    8.21   0
   8   6   4   12.97    3.65   0
  10   6   4    5.67    3.03   0
  13   5   4    8.72    2.10   0
   7   5   4   88.18    5.22   0
  10  -6   4  379.21    5.34   0
  13  -5   4    6.17    1.34   0
  14   4   4   45.20    2.08   0
  11   5   4  244.92    5.56   0
  15   1   4   33.83    1.81   0
   9  -5   4  219.38    5.33   0
   9   5   4    9.47    3.05   0
  11  -5   4    4.93    2.08   0
  15  -1   4    1.01    1.12   0
  16   5   3  100.77    2.16   0
   8  -4   4   15.77    3.45   0
   8   4   4   25.67    3.65   0
  12  -4   4  148.12    3.58   0
  12   4   4    8.59    2.39   0
  14  -2   4    7.39    1.44   0
  14   2   4  794.83    6.67   0
  10  -4   4  500.24    7.38   0
  10   4   4  368.95    7.16   0
  14   0   4  132.01    3.15   0
  16  -5   3    4.18    0.78   0
  13   1   4   31.44    2.45   0
   8  -2   4    7.50    3.26   0
  12  -2   4    0.70    1.98   0
  12   2   4   46.07    3.03   0
  17   2   3    7.26    1.25   0
   8   0   4   21.88    3.53   0
   9  -1   4  245.36    6.72   0
  10  -2   4  167.54    5.05   0
  10   2   4  231.87    6.11   0
  11   1   4   82.88    4.31   0
  12   0   4    7.28    2.33   0
  10   0   4  767.60   10.12   0
  11  -1   4  164.04    4.79   0
  17   0   3    2.27    1.10   0
  13   6   3    0.80    2.04   0
  13  -6   3    0.27    1.45   0
  14   5   3   40.32    2.73   0
   9   6   3   35.14    4.14   0
  11   6   3   94.46    4.42   0
  15   4   3  257.95    4.12   0
  14  -5   3    6.32    1.30   0
  17   5   2  243.43    2.91   0
  11  -6   3  305.43    5.19   0
  16   1   3  112.13    2.57   0
  12   5   3  224.40    5.69   0
  17  -5   2    1.65    0.81   0
  10   5   3  479.96    8.71   0
  15   2   3  132.05    3.34   0
  12  -5   3    3.60    1.81   0
  13   4   3    1.22    2.37   0
  15  -2   3   45.81    2.08   0
  10  -5   3    8.90    2.56   0
  13  -4   3   -0.11    1.71   0
  15   0   3  380.34    5.02   0
  11   4   3  819.87   10.60   0
  11  -4   3   22.19    2.99   0
  14  -1   3    1.67    1.92   0
  14   1   3  128.16    3.84   0
  13  -2   3    6.96    2.53   0
  13   2   3    1.85    2.46   0
  13   0   3  111.18    3.98   0
  14   6   2   34.98    2.98   0
  12  -1   3  506.27    8.03   0
  12   1   3  273.62    6.28   0
  15   5   2  136.15    3.81   0
  16   4   2  253.21    4.06   0
  11  -2   3  708.49    9.45   0
  16  -4   2    1.66    1.11   0
  17  -6   1   21.57    1.12   0
  17  -1   2   28.05    1.67   0
  17   1   2   11.55    1.47   0
  15  -5   2   11.07    1.33   0
  12   6   2   14.05    3.37   0
  16   2   2   22.24    2.08   0
  16  -2   2   41.80    1.97   0
  12  -6   2   86.85    3.03   0
  13   5   2   10.47    2.70   0
  14   4   2  193.46    5.14   0
  16   0   2  209.83    3.79   0
  13  -5   2  256.70    4.68   0
  17   4   1   46.51    2.19   0
  14  -4   2  294.80    4.67   0
  18   1   1   21.76    1.42   0
  15  -1   2  166.88    3.89   0
  15   1   2  219.70    4.64   0
  15   6   1   73.55    3.23   0
  16   5   1    1.32    2.01   0
  12   4   2  223.38    6.36   0
  14   2   2  102.38    4.20   0
  14  -2   2  224.61    4.74   0
  18   4   0  749.68    4.94   0
  12  -4   2   33.69    2.76   0
  14   0   2  161.29    4.46   0
  15  -6   1    0.88    1.16   0
  17   2   1  315.10    4.38   0
  13   1   2  902.48   10.50   0
  17   0   1  238.56    3.67   0
  12  -2   2  423.06    7.26   0
  16   6   0  214.00    3.87   0
  13   6   1  609.59    8.62   0
  15   4   1  182.94    4.75   0
  14   5   1  939.51   10.05   0
  18   2   0   71.97    2.05   0
  13  -6   1   78.64    2.87   0
  15  -4   1    6.55    1.57   0
  16  -1   1   23.42    2.00   0
  16   1   1    2.73    1.84   0
  14  -5   1  514.02    5.85   0
  18   0   0    7.12    1.27   0
  17  -6  -1   24.66    1.34   0
  15  -2   1  190.69    4.23   0
  15   2   1    5.51    2.31   0
  14   3   1    3.99    2.82   0
  15   0   1  441.62    6.39   0
  18   3  -1  139.90    2.33   0
  13   4   1 2041.64   16.05   0
  16   4   0   19.39    2.52   0
  13  -4   1  441.72    6.43   0
  14  -1   1  182.01    4.65   0
  14   1   1  119.25    4.26   0
  14   6   0  127.56    4.41   0
  17   5  -2  245.14    2.81   0
  17   4  -1   48.10    2.02   0
  18  -1  -1   75.98    2.03   0
  18   1  -1   22.67    1.50   0
  13  -2   1    1.23    2.16   0
  13   0   1  374.61    6.96   0
  14  -6   0   29.46    1.95   0
  16   2   0  190.03    4.17   0
  16   5  -1    1.56    1.96   0
  17  -4  -1  389.44    4.25   0
  16  -2   0  267.17    4.32   0
  16   0   0    4.12    1.83   0
  17  -5  -2    2.19    1.18   0
  18  -2  -2   44.51    1.72   0
  15   6  -1   76.10    3.01   0
  18   0  -2  120.73    2.29   0
  16  -5  -1  235.26    3.80   0
  17   2  -1  317.66    4.31   0
  17  -2  -1   40.46    2.01   0
  17   0  -1  255.86    4.01   0
  15  -6  -1    1.25    1.70   0
  16   5  -3  100.33    1.96   0
  17   3  -2   12.91    1.63   0
  14  -4   0    9.59    1.85   0
  14  -2   0  166.95    4.26   0
  15   4  -1  182.04    4.69   0
  16  -5  -3    3.85    1.19   0
  16   1  -1    3.96    2.12   0
  16   4  -2  257.36    4.06   0
  17  -2  -3   27.92    1.61   0
  17  -1  -2   32.23    2.04   0
  17   1  -2   12.00    1.57   0
  14   0   0 1285.77   11.45   0
  16  -1  -1   24.12    2.09   0
  14   5  -1  974.03   10.14   0
  15  -4  -1    5.87    1.81   0
  17   0  -3    0.22    1.18   0
  15   5  -2  143.01    3.69   0
  16  -4  -2    1.45    1.63   0
  14  -5  -1  565.80    6.76   0
  15   2  -1    2.86    2.50   0
  14   6  -2   37.74    2.66   0
  15  -2  -1  190.01    4.35   0
  16   3  -3    3.01    1.34   0
  13  -6  -1   86.65    3.02   0
  15  -5  -2   15.07    1.90   0
  15   0  -1  430.18    6.25   0
  16  -2  -2   49.65    2.42   0
  16   0  -2  221.96    4.07   0
  14  -6  -2  113.97    3.37   0
  14   3  -1    3.20    2.46   0
  16   1  -3  124.32    2.97   0
  15   3  -4   -0.00    1.33   0
  15   3  -2    8.03    2.35   0
  15   4  -3  272.33    4.13   0
  16  -1  -3  110.09    2.78   0
  13   4  -1 2011.16   15.61   0
  14   1  -1  113.27    4.17   0
  14  -1  -1  173.03    4.42   0
  13  -4  -1  435.86    6.39   0
  14   4  -2  188.63    4.86   0
  14   5  -3   40.94    2.56   0
  15   1  -2  211.38    4.49   0
  15  -1  -2  172.51    4.16   0
  15   1  -4   38.35    2.06   0
  13   6  -3    1.06    2.28   0
  14  -4  -2  347.65    5.91   0
  14   4  -4   46.71    2.09   0
  15  -1  -4   -0.46    1.44   0
  13  -2  -1    4.06    2.12   0
  14  -5  -3    8.35    1.82   0
  15  -2  -3   54.75    2.66   0
  15   0  -3  416.26    5.57   0
  13  -6  -3    0.25    1.96   0
  13  -5  -2  286.37    5.45   0
  13   5  -4    8.41    1.89   0
  14  -2  -2  236.95    5.27   0
  14   0  -2  153.78    4.31   0
  14   3  -3  153.49    4.10   0
  12  -6  -2   93.38    3.49   0
  13  -5  -4    4.09    1.75   0
  13   3  -2   50.69    3.36   0
  14  -2  -4   11.78    2.17   0
  13  -2  -5   82.56    2.24   0
  14   1  -3  130.96    3.89   0
  11  -6  -5    1.15    1.25   0
  13   0  -5  197.36    3.16   0
  13   4  -3    1.17    2.19   0
  14  -1  -3    0.56    2.13   0
  12   4  -2  214.01    5.72   0
  13  -1  -2  603.79    8.20   0
  13   1  -2  813.64    9.52   0
  12   5  -3  236.70    5.57   0
  13  -4  -3    1.42    2.21   0
  13   3  -4   72.02    2.90   0
  12  -4  -2   34.23    2.92   0
  12   3  -5    1.65    1.58   0
  13  -3  -4   58.63    3.09   0
  12  -5  -3    1.62    2.26   0
  12   4  -4    7.43    2.49   0
  13  -2  -3    8.03    2.52   0
  13  -1  -4   -0.03    2.41   0
  13   0  -3  115.46    4.36   0
  13   1  -4   36.10    2.63   0
  11   4  -5  164.11    3.51   0
  12  -2  -2  388.45    6.87   0
  12   1  -5   20.45    2.27   0
  11  -6  -3  310.41    5.91   0
  12  -1  -5  370.34    4.94   0
  11   5  -4  255.46    5.26   0
  12   3  -3  179.44    5.00   0
  10   0  -6  114.11    2.54   0
  10   5  -5  571.45    6.12   0
   9   3  -6  176.72    3.10   0
  10   6  -4    6.68    2.81   0
  11  -5  -4    4.59    2.23   0
  11   4  -3  831.93   10.17   0
  12  -2  -4    9.75    2.51   0
  12  -1  -3  486.80    7.89   0
  12   1  -3  260.01    5.91   0
  11  -2  -5  336.43    5.51   0
  12   0  -4    5.95    2.48   0
   8   4  -6   10.63    1.87   0
  10   5  -3  520.66    8.66   0
  11  -4  -3   20.99    2.99   0
  11   0  -5   37.42    3.02   0
   7   5  -6    0.18    1.90   0
   9  -6  -5    0.75    1.98   0
  11   3  -4  111.31    4.08   0
   9  -1  -6   21.54    2.39   0
   9   1  -6   44.08    2.36   0
  11  -3  -4   13.44    3.22   0
  10  -5  -3    7.79    2.73   0
  10   3  -5    5.37    2.25   0
  11  -2  -3  693.04    9.68   0
  10  -3  -5   10.26    2.52   0
  10   4  -4  383.31    7.01   0
  11  -1  -4  165.08    5.08   0
  11   0  -3  521.81    8.38   0
  11   1  -4   83.89    3.96   0
   6  -6  -6   17.64    1.98   0
   7  -5  -6   83.40    2.69   0
   9  -6  -3    2.88    2.68   0
   9   4  -5   42.49    3.29   0
  10  -4  -4  460.22    7.74   0
  10  -1  -5  227.12    5.16   0
  10   1  -5   44.09    3.22   0
  10   3  -3  287.71    6.68   0
   9   5  -4   10.14    3.19   0
   8   5  -5    8.27    2.89   0
   8   0  -6  580.21    6.52   0
  10  -2  -4  164.58    5.40   0
  10   0  -4  771.85   10.28   0
  -5   0  -5   43.15    4.07   0
  -7   0  -5   90.13    5.10   0
 -12  -5  -5   39.69    2.40   0
  -4  -1  -5  178.37    5.84   0
 -11  -8  -5    4.51    1.58   0
  -8  -1  -5    1.97    3.51   0
  -6  -1  -5    6.62    3.34   0
 -11  -4  -5  160.31    4.33   0
  -9  -2  -5  936.25   11.17   0
  -8   2  -4    7.02    4.52   0
  -5  -2  -5  153.84    5.56   0
  -4  -9  -5    5.91    1.98   0
  -3  -4  -5   21.35    3.02   0
 -12   0  -4    8.14    4.09   0
 -11  -6  -5  112.99    3.32   0
 -10  -3  -5    4.30    2.98   0
  -7  -2  -5   26.23    3.78   0
 -10  -7  -5  205.36    4.11   0
 -10  -5  -5  513.33    7.02   0
  -8  -3  -5   49.63    4.05   0
  -6  -9  -5    2.00    2.15   0
  -6  -3  -5  644.25    9.77   0
  -4  -7  -5   -0.11    2.55   0
  -4  -5  -5  393.01    7.11   0
  -9  -8  -5   20.66    2.26   0
  -9  -4  -5   39.09    3.49   0
  -9   1  -4  230.17    8.09   0
  -9  -6  -5   42.67    3.13   0
  -7  -8  -5  234.56    4.88   0
  -7  -4  -5  117.49    4.84   0
  -5  -6  -5   32.45    3.11   0
  -8  -7  -5  300.98    5.52   0
  -6  -7  -5   85.56    3.69   0
 -13  -9  -4   36.09    2.42   0
 -10 -12  -4    4.82    1.68   0
 -13  -7  -4   41.29    2.97   0
 -12 -10  -4   16.89    2.05   0
 -11 -11  -4    7.49    2.05   0
  -8 -12  -4  150.31    3.47   0
 -12  -8  -4   55.03    3.24   0
 -12  -6  -4  527.90    8.09   0
  -8  -2  -4 1350.89   16.58   0
 -11   0  -3  534.31   12.65   0
 -11  -9  -4   14.50    2.73   0
 -11  -5  -4  249.84    6.80   0
 -10  -4  -4  361.22    8.90   0
  -9  -3  -4    0.28    3.98   0
  -5 -11  -4    5.46    2.49   0
  -4 -10  -4  367.02    6.43   0
 -13  -2  -3    5.36    4.79   0
 -11  -7  -4   26.99    4.00   0
 -10 -10  -4 1152.86    9.74   0
  -7 -11  -4   16.68    2.83   0
  -7  -3  -4   19.44    4.14   0
  -3  -7  -4   33.84    3.53   0
 -10  -8  -4   88.04    4.35   0
 -10  -6  -4    6.55    3.58   0
  -9  -5  -4    6.40    4.34   0
  -8 -10  -4   28.45    3.56   0
  -8  -4  -4   19.63    4.13   0
  -6 -10  -4  341.37    6.68   0
  -4  -8  -4    9.12    2.93   0
  -9  -9  -4   31.66    3.43   0
  -7  -5  -4   74.62    5.47   0
  -5  -9  -4  163.76    5.14   0
 -14  -9  -3  272.73    5.20   0
  -9  -7  -4  121.32    5.36   0
  -8  -6  -4   11.14    3.85   0
  -7  -9  -4   31.38    3.52   0
  -5  -7  -4   57.35    4.16   0
 -13  -4  -3    0.89    5.04   0
  -9 -14  -3   13.12    2.07   0
  -8  -8  -4    6.48    3.29   0
  -7  -7  -4  252.48    7.10   0
  -6  -8  -4  471.53    8.64   0
 -12  -3  -3  190.06    8.30   0
 -11  -2  -3   74.04    6.47   0
 -13 -10  -3   26.00    3.05   0
  -7 -14  -3   19.57    2.25   0
 -13  -8  -3   43.26    4.09   0
 -12 -11  -3  119.35    4.13   0
 -11 -12  -3  232.82    5.10   0
 -14 -12  -2   22.43    2.50   0
  -8 -13  -3  161.99    4.74   0
 -13 -13  -2  365.86    5.25   0
 -12 -14  -2  140.95    3.54   0
 -12  -9  -3   58.95    4.36   0
 -12  -7  -3  251.48    8.05   0
 -11  -4  -3  729.09   13.65   0
  -6 -13  -3    1.25    2.73   0
 -11 -10  -3  101.02    5.00   0
 -10 -11  -3  347.70    7.59   0
  -5 -12  -3    1.21    3.18   0
 -16  -7  -1    1.18    4.62   0
 -13  -3  -2   47.72    7.73   0
 -11  -6  -3   88.96    6.12   0
  -7 -12  -3  267.90    6.68   0
 -14 -10  -2  242.36    6.14   0
 -10  -5  -3  398.07   10.62   0
  -9 -15  -2   49.11    3.00   0
 -10  -9  -3  114.88    5.96   0
 -10  -7  -3   13.46    5.40   0
  -8 -11  -3    8.45    4.12   0
 -14  -8  -2  258.02    7.71   0
  -9 -10  -3   42.97    4.57   0
  -9  -6  -3   28.97    5.80   0
  -6 -11  -3  287.59    7.32   0
 -13 -11  -2    2.41    3.46   0
  -9  -8  -3    8.40    4.43   0
  -7 -15  -2  125.01    4.08   0
  -5 -10  -3    7.33    3.78   0
 -13 -14  -1   54.14    2.96   0
 -13  -5  -2   11.55    5.46   0
  -8  -9  -3   10.25    4.28   0
  -8  -7  -3  701.37   13.20   0
  -7 -10  -3  128.41    6.04   0
 -16 -10   0    0.95    3.09   0
 -12 -12  -2  168.08    5.59   0
 -11 -13  -2   19.73    3.51   0
  -6  -9  -3    2.50    3.93   0
 -13  -9  -2  218.06    7.53   0
 -13  -7  -2    2.93    5.12   0
  -8 -14  -2   12.35    3.65   0
  -9 -16  -1    0.73    2.52   0
 -12 -10  -2   13.01    4.69   0
 -12  -6  -2    9.41    5.79   0
  -6 -14  -2  107.89    4.69   0
 -14 -11  -1  139.38    5.88   0
 -12  -8  -2   18.58    5.49   0
 -11 -11  -2   74.39    5.62   0
 -14  -5  -1  956.18   17.75   0
 -10 -12  -2    8.02    4.25   0
 -13 -12  -1    1.38    4.65   0
  -7 -16  -1   46.81    3.36   0
  -7 -13  -2   24.87    4.93   0
 -14  -9  -1   61.68    6.34   0
 -14  -7  -1  224.67   10.12   0
 -11  -9  -2  460.92   11.70   0
  -5 -13  -2  257.83    7.23   0
 -12 -13  -1   86.66    5.19   0
 -11 -14  -1   61.92    4.51   0
 -10 -10  -2   -2.46    6.10   0
  -8 -12  -2  195.27    8.21   0
  -9 -11  -2   44.16    5.62   0
 -13 -10  -1  479.04   11.98   0
  -6 -12  -2   82.94    5.76   0
 -13  -6  -1  515.45   15.12   0
  -8 -15  -1   72.88    4.65   0
  -9  -9  -2  260.22    9.99   0
  -8 -10  -2  673.46   14.11   0
  -7 -11  -2  331.57   10.02   0
 -12 -14   0   12.61    4.66   0
 -12 -11  -1  169.43    8.16   0
  -6 -15  -1    1.14    3.99   0
 -12 -15   1   25.05    3.74   0
 -11 -12  -1    2.62    6.30   0
 -14 -10   0  262.71    9.32   0
 -10 -13  -1  527.64   11.42   0
 -15  -8   1   11.43    6.92   0
 -14  -6   0  119.22   10.96   0
 -12  -9  -1   30.95    6.98   0
 -12  -7  -1    1.43    7.92   0
  -8 -16   0  466.17    8.37   0
 -14  -8   0   17.73    7.05   0
  -7 -14  -1  141.64    7.40   0
 -11 -10  -1  272.04   11.82   0
  -5 -14  -1  608.30   11.90   0
 -10 -11  -1   16.05    6.46   0
  -9 -12  -1  614.85   14.22   0
  -6 -16   0  337.11    7.80   0
 -12 -12   0  205.09    8.99   0
 -10 -14   0   76.03    7.19   0
  -6 -17   1   30.79    3.38   0
  -6 -13  -1   92.98    7.65   0
 -14  -9   1   62.50    9.00   0
 -13 -12   1    0.90    5.54   0
 -11 -15   2   24.27    3.78   0
 -10  -9  -1   -1.20    6.88   0
 -14  -7   1  233.03   13.21   0
 -10 -15   1   28.39    5.55   0
  -7 -12  -1    1.49    6.12   0
 -12 -13   1   90.86    6.97   0
 -12 -10   0  485.23   14.66   0
 -11 -14   1   69.29    6.14   0
  -8 -11  -1  370.36   12.72   0
 -12  -8   0  779.26   20.43   0
 -13 -10   1  489.82   14.50   0
 -10 -12   0  163.25   11.05   0
  -7 -16   1   47.40    5.03   0
 -13 -11   2    3.25    6.37   0
 -12 -11   1  186.60   10.79   0
  -6 -14   0   37.25    7.54   0
 -11 -12   1   -2.93    7.48   0
  -9 -15   2   54.85    5.74   0
  -9 -14   1  329.79   11.35   0
  -4 -14   0   13.27    6.89   0
 -11 -13   2   21.45    6.69   0
 -10 -14   2  276.04    9.42   0
 -10 -13   1  509.59   14.34   0
 -12  -9   1   35.28    9.81   0
  -8 -12   0   64.35    8.88   0
  -6 -16   2   97.09    5.79   0
  -6 -15   1    5.64    5.84   0
 -13  -7   2    3.87    9.84   0
 -12  -7   1   12.41   11.85   0
  -8 -15   3  475.93    9.20   0
 -12 -10   2   12.50    9.07   0
  -6 -12   0  255.08   12.86   0
  -5 -16   3    3.84    3.99   0
  -4 -16   2    2.01    4.85   0
  -4 -15   1    8.81    5.75   0
 -10 -13   3    4.02    7.23   0
 -10 -11   1   14.75    9.43   0
  -9 -14   3   14.04    5.79   0
 -11 -11   2   75.84   11.52   0
  -8 -13   1  322.84   13.66   0
 -12  -8   2   20.47   12.46   0
  -9 -13   4   22.43    5.15   0
  -8 -14   2   17.40    7.51   0
  -3 -16   3   90.88    4.67   0
 -10 -12   2    8.98    8.68   0
  -9 -13   2   14.87    8.13   0
  -5 -14   1  595.77   16.36   0
 -10  -9   1    3.62    9.97   0
  -5 -15   2   13.43    6.37   0
 -12  -7   3  261.28   16.35   0
 -11 -10   3  112.20   12.58   0
  -6 -13   1   78.81   10.04   0
  -3 -14   1   11.73    7.19   0
 -11  -9   4   17.36    7.97   0
  -7 -12   1    1.71   10.26   0
  -3 -15   2    4.29    6.55   0
  -8 -11   1  320.25   15.73   0
  -7 -14   3   20.70    7.11   0
  -3 -15   4  214.10    5.74   0
 -10 -11   3  376.74   14.93   0
 -10 -10   2    1.30   10.48   0
  -9 -12   3  119.05   10.85   0
  -8 -13   3  179.96   10.84   0
  -7 -13   2   23.02    9.18   0
  -4 -15   3  692.32   12.82   0
  -4 -13   1  440.23   15.56   0
 -11  -8   3  364.76   18.95   0
 -11  -7   4   34.01   11.22   0
  -8 -12   2  190.47   13.30   0
  -7 -13   4   11.74    6.61   0
  -2 -15   3   48.42    6.08   0
  -4 -14   2  298.73   12.64   0
 -10  -9   3  107.93   13.47   0
  -4 -13   5   16.77    4.46   0
  -2 -14   2  220.74   11.46   0
 -10  -8   4   97.33   13.29   0
  -5 -13   2  234.59   13.35   0
  -9 -10   3   44.12   11.69   0
  -6 -13   3    3.98    8.42   0
  -8 -11   3    6.56   10.44   0
  -7 -12   3  256.00   14.10   0
  -3 -14   3  399.29   13.30   0
 -10  -7   3    8.15   14.33   0
  -5 -13   4    8.06    7.14   0
  -5 -12   5  112.49    7.03   0
  -2 -14   4    6.76    5.73   0
  -9  -9   4   31.65   11.14   0
  -3 -13   2  114.11   11.44   0
  -2 -13   5   80.75    4.90   0
  -6 -12   4  480.59   14.80   0
  -6 -11   5    2.54    6.67   0
  -1 -14   3    1.52    5.74   0
  -7 -11   4   19.75    9.20   0
  -9  -8   3    4.42   12.33   0
  -2   4  -6  303.48    7.95   0
  -1   6  -5    7.60    5.33   0
   3  -1  -6   18.32    2.71   0
  -5   7  -4   90.00    8.83   0
  -3   7  -4   24.40    6.82   0
  -1   3  -6   44.81    5.19   0
   0   5  -5   48.36    5.44   0
   2   0  -6   34.37    3.67   0
  -9   1  -6   21.98    3.17   0
  -8   2  -6  581.47    8.35   0
   0   2  -6   39.57    4.19   0
   1   4  -5  314.03    8.61   0
  -3   3  -6   87.60    5.59   0
  -2   5  -5  186.86    8.27   0
   2  -2  -6   -0.28    2.40   0
  -4   5  -5  136.57    8.03   0
  -2   2  -6    1.02    4.52   0
  -4   2  -6  214.13    7.05   0
  -1   1  -6   56.71    4.45   0
  -1   4  -5  193.53    7.82   0
  -7   4  -5    5.12    5.62   0
  -9  -1  -6   43.49    3.35   0
  -8   0  -6  549.43    8.12   0
  -3   4  -5  414.06   11.51   0
   0   3  -5  357.31    9.09   0
   1  -3  -6   36.57    3.34   0
   2   1  -5  750.46   11.10   0
  -5   1  -6  121.97    6.23   0
  -3   1  -6   24.76    4.23   0
   1   2  -5    0.11    3.72   0
   0  -2  -6   37.45    3.80   0
  -6   0  -6  332.88    7.45   0
  -4   0  -6  728.43   10.99   0
  -2   3  -5  110.93    6.69   0
  -9   2  -5    1.52    5.04   0
  -7  -1  -6  107.53    4.89   0
  -1  -7  -6    8.63    2.19   0
  -1  -3  -6   21.18    3.72   0
  -1   2  -5  918.05   13.93   0
   2  -1  -5    1.63    2.93   0
  -5  -1  -6   34.82    4.70   0
  -2  -2  -6    2.02    3.30   0
   0   1  -5  160.17    6.43   0
  -7   2  -5    9.94    5.68   0
  -6  -2  -6   44.23    4.47   0
  -4  -2  -6  268.65    7.03   0
  -3   2  -5  245.16    8.88   0
 -12  -3  -5    1.63    3.22   0
  -8  -4  -6    8.74    2.62   0
  -7  -3  -6   63.20    4.24   0
  -2  -6  -6   14.85    2.86   0
  -8  -6  -6    1.06    2.03   0
  -7  -7  -6   18.86    2.49   0
  -5  -3  -6   -0.61    3.26   0
  -4  -4  -6  300.80    6.66   0
  -2   1  -5    3.14    4.34   0
   1  -2  -5  784.00   11.24   0
  -7  -5  -6    0.72    2.53   0
  -6  -4  -6  154.37    4.84   0
  -1   0  -5  168.55    6.81   0
  -6  -6  -6   16.21    2.63   0
  -5  -5  -6   51.41    3.55   0
  -4   1  -5  396.63   10.77   0
 -12  -5  -5   44.21    3.05   0
  -3   0  -5  418.17   10.49   0
  -8   2  -4    3.96    7.64   0
  -5   0  -5   50.81    6.10   0
  -2  -1  -5  951.76   14.28   0
   0  -3  -5  326.99    8.09   0
  -8  -1  -5    2.01    5.09   0
 -10  -3  -5    4.42    4.15   0
  -6  -1  -5    9.48    5.92   0
  -4  -1  -5  214.44    8.32   0
  -3  -2  -5   99.30    6.33   0
  -1  -4  -5  304.60    7.90   0
  -7  -2  -5   26.00    5.58   0
  -5  -2  -5  175.24    8.40   0
 -10  -9  -5  163.34    3.86   0
  -8 -11  -5    5.13    2.28   0
  -1  -6  -5   18.34    4.17   0
 -10  -7  -5  235.04    5.89   0
  -9 -10  -5   77.15    3.02   0
  -4  -3  -5  360.33   10.12   0
 -13  -5  -4   10.80    4.64   0
  -6  -3  -5  732.23   13.38   0
  -3  -4  -5   25.91    4.66   0
  -2  -9  -5    1.61    3.22   0
  -2  -5  -5  146.55    6.23   0
  -9  -6  -5   47.01    4.93   0
  -8   0  -4   16.83    8.30   0
  -6 -11  -5    3.72    2.37   0
  -3 -10  -5   10.03    2.73   0
  -2  -7  -5    6.35    4.12   0
  -9  -8  -5   24.92    3.46   0
  -8  -5  -5    2.73    4.28   0
  -7  -4  -5  132.97    6.93   0
  -5  -4  -5  113.09    6.60   0
  -8  -9  -5   83.41    4.05   0
  -7 -10  -5   49.47    3.35   0
  -5 -10  -5  626.48    8.34   0
  -4  -5  -5  450.39   10.14   0
  -3  -8  -5  499.98    9.14   0
 -12  -4  -4   10.58    5.66   0
  -9  -1  -4   63.27    7.66   0
  -8  -7  -5  331.94    7.70   0
  -7  -6  -5  699.71   11.90   0
  -6  -5  -5  104.63    6.31   0
  -4  -9  -5    8.94    3.25   0
  -7  -8  -5  261.02    6.77   0
  -6  -9  -5    2.69    3.27   0
  -5  -6  -5   36.58    4.89   0
  -6  -7  -5   95.75    5.54   0
  -8  -2  -4 1527.54   22.62   0
 -11 -11  -4    7.39    2.81   0
  -9 -13  -4   20.32    2.90   0
  -6 -14  -4   15.64    2.41   0
 -10 -12  -4    4.61    2.70   0
 -10  -4  -4  403.52   11.94   0
  -9  -3  -4    2.96    6.16   0
 -11  -9  -4   15.56    4.17   0
  -5 -13  -4    6.96    3.29   0
 -10 -10  -4 1237.35   13.35   0
 -10  -8  -4   90.48    6.90   0
  -9 -11  -4  113.65    5.63   0
  -8 -12  -4  167.10    5.32   0
  -4 -12  -4  142.05    5.28   0
  -3 -11  -4    9.06    4.28   0
 -13 -10  -3   27.92    4.54   0
 -13  -6  -3    6.72    5.38   0
  -9  -7  -4  130.80    7.54   0
  -7  -5  -4   75.81    7.28   0
  -2  -8  -4    4.77    4.63   0
  -9  -9  -4   31.07    5.09   0
  -8  -6  -4   12.18    5.98   0
  -7 -11  -4   19.76    5.05   0
  -3  -7  -4   38.62    6.29   0
 -13  -8  -3   44.37    5.35   0
 -12  -5  -3  242.49   11.01   0
  -8 -10  -4   26.48    4.87   0
  -8  -8  -4    9.82    6.11   0
  -6  -6  -4   60.32    7.30   0
  -5 -11  -4    4.56    4.02   0
  -4 -10  -4  394.40    9.98   0
  -3  -9  -4  216.92    7.80   0
  -7  -9  -4   33.61    6.41   0
  -7  -7  -4  248.50    9.52   0
  -6 -10  -4  340.02    9.23   0
  -5  -7  -4   56.00    7.01   0
 -11  -4  -3  772.32   17.25   0
  -6  -8  -4  486.73   12.02   0
  -4 -15  -3  630.79    7.98   0
 -12  -9  -3   63.93    6.70   0
 -12  -7  -3  272.14   10.00   0
 -11 -12  -3  248.58    7.26   0
  -6 -15  -3   74.16    4.14   0
 -10 -13  -3    4.04    3.75   0
 -11  -6  -3   91.78    9.30   0
  -3 -14  -3  367.51    7.67   0
 -12 -14  -2  154.87    5.08   0
 -11 -15  -2   19.68    3.47   0
  -5 -17  -2    0.71    2.50   0
 -11 -10  -3   98.84    6.82   0
 -10  -5  -3  397.90   13.55   0
  -5 -14  -3    8.18    3.77   0
 -10 -11  -3  345.78    9.57   0
  -8 -13  -3  163.27    6.69   0
 -13 -11  -2    0.21    5.56   0
 -10  -9  -3  112.30    8.86   0
  -4 -13  -3    3.14    4.86   0
 -13  -7  -2    2.51    7.84   0
 -13  -9  -2  229.46    9.93   0
  -9 -10  -3   44.86    6.73   0
  -3 -12  -3   16.05    4.81   0
  -2 -11  -3  549.75   11.76   0
  -9  -8  -3    9.22    6.74   0
  -8 -11  -3    7.53    5.64   0
  -7 -12  -3  262.16    9.06   0
  -5 -12  -3    1.41    5.66   0
  -4 -16  -2    1.43    3.41   0
  -9 -15  -2   49.54    4.48   0
  -6 -16  -2   89.30    5.02   0
 -12  -6  -2    7.49    7.84   0
 -11 -13  -2   21.54    5.06   0
 -10 -14  -2  244.35    8.02   0
  -8  -9  -3   15.57    6.51   0
  -7 -10  -3  123.34    9.29   0
  -6 -11  -3  268.90   10.24   0
  -4 -11  -3   15.12    5.60   0
 -12 -10  -2    9.82    7.30   0
 -12  -8  -2   20.02    7.43   0
  -6  -9  -3    5.45    6.19   0
 -14  -9  -1   61.59    8.10   0
  -3 -15  -2    2.14    4.59   0
 -11 -11  -2   76.11    8.42   0
  -5 -15  -2   14.05    5.23   0
 -13 -12  -1    2.02    5.25   0
  -8 -14  -2   12.07    6.33   0
 -10 -12  -2   10.40    6.13   0
  -9 -13  -2   11.00    5.83   0
  -6 -17  -1   30.45    4.18   0
  -4 -17  -1  426.30    7.51   0
 -13 -10  -1  467.62   13.90   0
 -10 -15  -1   25.29    5.90   0
  -6 -14  -2  114.01    7.33   0
  -4 -14  -2  338.99   10.41   0
 -13  -8  -1  351.60   14.54   0
 -11 -14  -1   59.99    6.16   0
 -10 -10  -2   -0.02    7.10   0
  -9 -11  -2   36.63    8.85   0
  -7 -13  -2   24.52    6.64   0
 -14 -10   0  276.34   11.05   0
  -8 -12  -2  191.29   10.18   0
  -3 -13  -2  123.40    7.73   0
 -12 -11  -1  167.90   10.91   0
  -5 -13  -2  282.00   10.76   0
 -10 -16   0   25.69    4.74   0
  -3 -16  -1  165.26    6.54   0
 -12  -9  -1   28.26   10.29   0
 -12  -7  -1    1.72   10.68   0
  -8 -15  -1   73.48    7.68   0
  -8 -10  -2  630.87   17.23   0
  -7 -11  -2  317.87   12.91   0
  -4 -12  -2   34.78    7.09   0
 -11 -12  -1    1.18    7.21   0
 -10 -13  -1  512.22   13.96   0
  -9 -14  -1  340.84   11.47   0
  -6 -15  -1    1.06    6.13   0
  -5 -18   1   39.22    3.56   0
  -4 -15  -1    8.34    5.90   0
 -12 -12   0  207.04   10.87   0
 -10 -11  -1   16.89    8.89   0
  -8 -16   0  476.70   11.18   0
  -7 -14  -1  142.66    9.57   0
 -13 -12   1    0.46    7.84   0
  -9 -12  -1  624.96   18.58   0
  -8 -17   1  123.19    5.77   0
  -8 -13  -1  352.61   14.68   0
 -10 -14   0   79.41    8.58   0
  -3 -14  -1   10.86    6.57   0
 -12 -13   1   94.68    8.61   0
 -12 -10   0  456.37   17.82   0
  -9 -16   1   -1.27    5.30   0
 -10 -15   1   28.29    7.89   0
  -8 -11  -1  377.16   16.06   0
  -7 -12  -1    0.54    8.70   0
 -13 -11   2    1.08    8.56   0
 -10 -12   0  155.93   12.78   0
  -8 -14   0  518.29   16.38   0
 -12 -11   1  194.19   14.44   0
  -7 -16   1   53.39    8.56   0
  -8 -16   2   14.57    6.04   0
  -5 -17   2    2.75    5.23   0
  -8 -15   1   75.91    9.56   0
  -6  -3  -5  730.63   23.01   0
   2   1  -5 1226.28   24.39   0
  -2  -4  -6  176.02   10.20   0
   4  -4  -6  290.16    8.63   0
   5  -7  -6    2.21    3.58   0
  -6  -5  -5   97.19   12.52   0
  -2  -6  -6   15.06    7.37   0
  -1  -5  -6  107.34   10.58   0
   0  -4  -6  616.43   15.47   0
   2  -4  -6  248.61   10.39   0
   3   0  -5  479.38   17.18   0
   4  -6  -6  146.41    6.94   0
  -6  -9  -5   -0.50    7.44   0
   1   0  -5  238.96   16.45   0
   3  -5  -6    1.69    5.83   0
   4  -8  -6    8.50    4.30   0
  -6  -7  -5   87.44   10.55   0
   1  -5  -6   28.17    8.12   0
  -3  -2  -5  134.12   17.08   0
   4  -1  -5  440.91   16.90   0
   1  -7  -6   86.86    7.81   0
  -7  -5  -4   86.88   20.29   0
   2  -1  -5    5.32   14.54   0
  -5  -6  -5   41.58   12.55   0
  -5  -8  -5   30.91   10.46   0
  -1  -2  -5   -0.08   15.43   0
  -3  -4  -5   31.63   15.61   0
  -2  -3  -5  271.56   20.39   0
   3  -2  -5  295.86   16.90   0
  -3 -12  -5   18.33    6.43   0
  -4  -9  -5   11.78   10.22   0
   4  -3  -5   36.43   13.13   0
  -3  -6  -5   73.91   17.44   0
   0  -3  -5  477.91   23.27   0
  -6  -6  -4   73.67   19.07   0
  -2  -5  -5  185.62   18.07   0
  -1  -4  -5  435.30   22.50   0
   2  -3  -5  118.45   15.86   0
   5  -4  -5  572.35   17.64   0
   6  -5  -5   44.66   10.15   0
   7 -10  -5  213.17    7.09   0
   7  -8  -5  357.64   10.21   0
  -6  -8  -4  536.14   22.59   0
   1  -4  -5  249.31   19.02   0
   3  -4  -5  442.36   21.24   0
  -2  -7  -5    9.87   14.41   0
  -2  -9  -5    0.47   12.06   0
  -1  -6  -5   19.75   14.55   0
   0  -5  -5   50.63   15.71   0
   2 -13  -5  203.46    9.01   0
   4  -5  -5  136.13   15.29   0
   5  -6  -5  125.07   11.91   0
   6  -9  -5   37.68    8.77   0
  -5 -11  -4    4.88   11.22   0
  -5  -7  -4   64.22   18.21   0
   0  -7  -5   81.58   15.02   0
   1  -6  -5   13.43   14.13   0
   3  -6  -5  783.63   23.31   0
   5  -8  -5   -3.02   10.57   0
   4  -7  -5  141.85   13.45   0
   1 -10  -5   34.38   11.35   0
   1  -8  -5    6.60   12.79   0
   2 -11  -5   44.01    9.92   0
   2  -7  -5   23.22   13.07   0
   2  -9  -5  820.18   21.48   0
   3 -10  -5    2.10    9.79   0
  -4  -8  -4    5.12   19.78   0
  -1 -15  -4    3.16    7.18   0
  -4 -10  -4  372.15   20.30   0
  -2 -14  -4    3.56    9.14   0
  -3  -7  -4   44.17   19.68   0
  -3 -11  -4    6.10   13.74   0
   1 -15  -4   33.42    9.50   0
   8 -12  -4   54.14    6.69   0
  -3  -9  -4  216.48   19.70   0
  -2 -12  -4    1.56   12.72   0
   3 -15  -4   -1.34    7.16   0
   0 -17  -3   -0.94    7.34   0
  -4 -13  -3   -0.90   14.27   0
   2 -14  -4  769.08   17.46   0
   4 -14  -4   39.47    8.68   0
   7 -11  -4   28.61    8.39   0
   6 -12  -4  544.07   15.04   0
   0  -8  -4   16.71   15.20   0
   6  -8  -4   12.41   12.41   0
  -4 -11  -3   11.45   18.05   0
   1 -11  -4   69.00   15.97   0
   2 -12  -4   42.94   12.01   0
   6 -10  -4    5.12    9.82   0
   9 -14  -3  241.69    7.46   0
   1  -9  -4   49.16   14.86   0
   2  -8  -4 1418.01   34.04   0
   4  -8  -4   30.67   15.16   0
   5  -9  -4    5.93   13.47   0
   8 -15  -3   72.00    5.42   0
   0 -18  -2  115.76    7.79   0
   2 -10  -4  187.18   16.34   0
   3 -11  -4   96.73   13.43   0
   3  -9  -4    0.89   12.95   0
  -3 -12  -3   15.76   16.04   0
  -2 -13  -3   10.90   15.03   0
   3 -16  -3    1.71    7.81   0
  -1 -14  -3    2.74   11.76   0
  -3 -15  -2    1.19   12.42   0
  -2 -16  -2   41.27   11.44   0
   2 -15  -3  130.12   13.27   0
   8 -13  -3   44.27    8.95   0
   5 -14  -3   43.64   11.17   0
   1 -17  -2    9.96    8.28   0
   3 -14  -3  156.08   13.20   0
   8  -9  -3   12.59   11.37   0
  10 -14  -2  207.15    7.99   0
   9 -15  -2   31.55    6.14   0
   2 -13  -3    2.32   11.91   0
   3 -17  -2   15.29    8.99   0
   4 -13  -3   -2.65   12.49   0
   7 -10  -3   20.70   10.52   0
   3 -12  -3  163.63   15.34   0
   5 -12  -3  238.48   15.40   0
   4 -11  -3  807.82   25.94   0
   6  -9  -3   44.17   13.06   0
   2 -16  -2   26.11   11.62   0
   3 -10  -3  262.90   18.53   0
  10 -12  -2   13.23    7.90   0
   8 -14  -2  247.24   11.45   0
   9 -13  -2  217.33   10.82   0
  -1 -16  -1   19.76   11.96   0
   2 -14  -2   90.51   14.72   0
   6 -14  -2   41.91    9.89   0
   4 -14  -2  182.44   14.08   0
   8 -12  -2   23.75    9.46   0
   2 -18   0   81.55    8.92   0
   7 -16  -1    4.10    7.68   0
   3 -13  -2   44.47   12.42   0
   5 -13  -2    4.92   10.70   0
   8 -10  -2  937.53   23.30   0
   7 -11  -2  496.28   18.98   0
   4 -12  -2  191.31   15.53   0
   5 -16  -1    1.64    8.17   0
   9 -14  -1   56.13    9.00   0
  10 -13  -1  456.85   13.80   0
   1 -18   1   27.69    6.99   0
   6 -15  -1   77.86   11.54   0
   3 -18   1  165.40    8.78   0
   4 -15  -1  179.52   13.47   0
   5 -18   1   45.23    5.69   0
  10 -11  -1  375.58   14.91   0
   7 -14  -1  218.17   12.98   0
   8 -17   1    1.69    4.98   0
   0 -17   1  245.67   12.29   0
   8 -13  -1  389.20   15.42   0
   9 -12  -1   31.73    9.27   0
   3 -14  -1    2.58   10.93   0
   5 -14  -1  938.93   23.92   0
   2 -16   0  180.78   13.11   0
   6 -13  -1  628.53   21.60   0
  12 -13   1    0.43    4.59   0
   2 -13  -1   13.38   11.62   0
   4 -16   0   20.91    8.98   0
   9 -10  -1    3.16    9.57   0
   4 -13  -1 1836.62   34.13   0
   8 -11  -1  454.40   17.65   0
   1 -17   2   13.23    7.46   0
   7 -17   2  117.65    5.52   0
   5 -12  -1  909.93   25.29   0
   1 -16   1   -1.80   10.77   0
   3 -17   2   15.57    7.26   0
   7 -16   1    2.79    6.23   0
  10 -12   0  486.61   15.19   0
   0 -16   2  200.32   12.09   0
   5 -16   1    3.68    8.79   0
   6 -14   0  120.67   13.52   0
   8 -15   1    9.28    6.78   0
   4 -14   0   57.83   11.92   0
   7 -16   3   52.93    4.37   0
  10 -10   0  116.55   12.34   0
   6 -16   2   21.92    6.55   0
   2 -16   2   25.25    8.45   0
   2 -15   1    1.56   11.87   0
   6 -15   1   78.68    9.95   0
  11 -13   2   -0.75    4.79   0
   3 -16   3    4.00    6.66   0
   4 -15   1  194.06   13.45   0
   8 -15   3   64.91    5.17   0
   6 -12   0  139.21   13.45   0
   7 -15   2  200.83   10.82   0
   7 -14   1  212.67   12.77   0
   0 -15   3  375.62   13.92   0
   1 -14   1  101.33   15.24   0
   1 -15   2  222.46   14.18   0
   3 -15   4    1.49    5.20   0
  11 -10   1   15.58    9.18   0
  12 -11   3  225.64    7.42   0
   5 -15   2  154.38   12.10   0
   5 -14   1 1000.47   24.61   0
   6 -15   3  194.30    8.65   0
   9 -12   1   27.83    9.11   0
   2 -15   3  149.18   11.53   0
   9 -13   4   33.97    4.62   0
   0 -14   2  148.27   15.89   0
   6 -13   1  626.60   20.78   0
   2 -13   1   17.05   14.74   0
   4 -13   1 2095.08   37.37   0
   6 -14   2   35.21    9.48   0
   6 -14   4   81.93    6.33   0
   7 -14   3  117.98    9.25   0
   7 -12   1    4.65   10.03   0
   8  16  -2   14.95    3.00   0
   9  10   1   48.62    5.52   0
  11  14  -1   60.77    3.97   0
  13  12  -1    1.18    2.87   0
  12  13  -1   81.41    4.00   0
  12  10   0  487.88    9.24   0
  10  12   0  201.16    7.61   0
   9  15  -2   56.44    4.42   0
   6  15  -1    0.57    4.71   0
   8  15  -3  484.59    6.87   0
  10  14  -2  278.46    6.64   0
  11  12  -1    1.98    4.04   0
  12  11  -1  174.65    6.05   0
  13  11  -2    2.80    2.61   0
  10  10   0  119.49    6.72   0
  11  13  -2   24.84    3.70   0
  12  12  -2  169.56    5.05   0
  14   9  -3  202.20    3.49   0
   6  12   0  399.10   12.06   0
  14   8  -2  185.71    4.66   0
   5  15  -2   18.93    5.72   0
  12   9  -1   35.11    4.31   0
  14   7  -3  107.73    3.33   0
   8  14  -2   15.33    5.06   0
  10  11  -1   20.15    5.07   0
  10  13  -3    8.73    3.23   0
  11  10  -1  333.27    8.95   0
  12  11  -3  112.53    3.92   0
   9  13  -4   22.19    3.09   0
  11  12  -3  253.32    5.62   0
   9  13  -2   14.59    5.00   0
  12   7  -1    3.50    3.39   0
  12  10  -2   13.25    3.55   0
   6  14  -4   18.95    4.02   0
  10  12  -4    4.50    2.47   0
  10  12  -2    8.13    4.50   0
  11  11  -4    6.32    2.22   0
  11  11  -2   79.95    5.30   0
  13   7  -4   32.79    2.29   0
  13   7  -2    2.67    3.28   0
  13   8  -3   35.99    3.19   0
   7  12  -1    7.30    5.91   0
  13   5  -2    5.35    3.11   0
  10   9  -1   -1.58    4.57   0
   7  13  -2   33.68    6.15   0
   9  10  -1   48.65    6.06   0
   5  14  -3   11.56    5.85   0
  13   6  -3    2.86    2.41   0
  11   9  -2  499.90   10.23   0
  10  11  -3  401.36    8.37   0
   8  11  -5    6.85    2.35   0
   9  11  -2   43.20    5.95   0
  10   9  -5  147.60    3.30   0
  10  10  -2    4.68    4.42   0
  12   6  -2   13.22    3.17   0
   9  10  -5   78.74    2.98   0
  11   9  -4   13.29    2.84   0
   6  13  -3    4.79    5.34   0
   9  11  -4  126.89    5.31   0
  10  10  -4 1191.54   11.16   0
   5  13  -4   11.10    5.09   0
  12   4  -4    8.88    2.69   0
   4  13  -3    0.35    5.78   0
  10   8  -2  707.62   12.19   0
   4  12  -2   40.65    8.37   0
   8  10  -2  939.97   15.97   0
   8  11  -3   11.26    5.03   0
   9   9  -2  338.26    9.64   0
   9  10  -3   54.48    5.93   0
  10   9  -3  112.02    5.66   0
  11   7  -4   25.10    3.51   0
   5  12  -3   10.95    6.91   0
   7  11  -4   19.86    5.39   0
   9   8  -5   22.25    3.09   0
   7  10  -5   58.05    3.79   0
   8   9  -5   85.88    3.86   0
   8  10  -4   30.33    4.89   0
   6   8  -6  243.62    4.52   0
   7   7  -6   20.73    2.57   0
   3  12  -3   20.53    6.52   0
   2  12  -4    2.21    6.15   0
   8   9  -3   17.13    4.71   0
   9   8  -3   12.26    4.18   0
   8   4  -6    8.00    2.13   0
  10   3  -5    3.66    2.52   0
  10   6  -4    6.58    3.00   0
   4  11  -3   24.84    7.33   0
   6   9  -5    2.65    4.10   0
   8   7  -5  288.39    6.10   0
   7   8  -5  255.47    6.22   0
   7   9  -4   37.58    4.86   0
   8   8  -4    8.79    3.78   0
   1   9  -6   23.06    3.80   0
   3  11  -4   15.91    5.73   0
   4   8  -6  232.59    5.45   0
   2  11  -3  704.41   15.29   0
   8   7  -3  785.81   12.83   0
   3  10  -5   16.00    4.64   0
   5   7  -6   83.66    3.72   0
   6   9  -3    8.28    5.02   0
   7   8  -3  272.82    8.73   0
   9   5  -4    5.25    3.07   0
   7   3  -6   54.56    3.07   0
   4   9  -5    7.63    4.40   0
   8   6  -4   11.73    4.18   0
   5   9  -4  202.44    8.03   0
   5   8  -5   37.57    4.39   0
   6   7  -5   90.01    4.89   0
   6   8  -4  555.80   11.01   0
   7   7  -4  253.90    7.44   0
   9   3  -4    0.49    2.79   0
   2  10  -4  174.82    8.52   0
   3   7  -6  190.91    5.73   0
   5   5  -6   52.82    3.78   0
   2   9  -5   -1.06    4.62   0
   4   6  -6  231.95    5.55   0
   0  10  -4  791.12   14.84   0
   3   9  -4  289.74   10.22   0
   8   1  -5    2.88    2.91   0
   8   4  -4   17.99    3.28   0
   6   2  -6   35.85    3.17   0
   3   8  -5  624.99   11.18   0
   4   7  -5    0.06    4.51   0
   4   8  -4   13.19    4.85   0
   5   6  -5   38.34    4.17   0
   5   7  -4   61.89    5.21   0
   6   6  -4   61.05    4.78   0
   1   9  -4  221.53    9.04   0
   2   6  -6   19.33    3.75   0
   7   2  -5   18.92    3.53   0
   1   8  -5   96.58    6.85   0
   3   5  -6  167.82    5.31   0
   4   4  -6  294.98    6.19   0
  -1   9  -4   65.91    7.60   0
   2   8  -4    4.12    5.63   0
   5   1  -6   29.53    3.28   0
   7   3  -4   13.20    3.28   0
  -1   2  -7   39.31    2.62   0
  -1   8  -5    1.50    5.87   0
   2   7  -5    5.58    4.42   0
   0   1  -7  347.87    4.67   0
   1   5  -6  127.40    5.78   0
   3   6  -5   77.68    5.31   0
   3   7  -4   39.41    5.24   0
   4   5  -5  415.03    8.67   0
   3   3  -6   73.77    4.51   0
  -2   1  -7   24.19    2.67   0
   0   7  -5   94.13    6.78   0
   0   8  -4   14.84    5.88   0
   2   4  -6  196.72    5.81   0
   6   1  -5    6.86    2.79   0
  -1   0  -7  342.61    4.59   0
   6  -1  -5   18.72    3.19   0
  -2   7  -5   30.42    6.04   0
   1   6  -5   25.97    5.42   0
  -3   5  -6    0.02    3.91   0
   0   4  -6  745.59   10.58   0
   2   5  -5  161.48    6.47   0
   3   4  -5   33.88    4.55   0
   4   3  -5  311.36    7.30   0
   1   3  -6   22.01    3.79   0
   2   2  -6    1.66    3.01   0
  -1   6  -5    7.80    5.31   0
   3  -1  -6   19.80    3.25   0
  -1   3  -6   47.47    4.35   0
   0   5  -5   44.43    5.71   0
   0   2  -6   47.02    4.57   0
   1   1  -6   60.81    4.41   0
   1   4  -5  343.33    8.58   0
   3   2  -5   88.16    4.68   0
   2  -2  -6    1.36    2.61   0
  -2   5  -5  187.78    7.73   0
  -2   2  -6   -1.94    4.18   0
   4  -3  -5   20.96    3.16   0
  -6   2  -6   23.88    3.98   0
  -1   1  -6   64.65    4.44   0
   1  -5  -6   29.10    2.53   0
   1  -3  -6   41.05    3.50   0
   3   0  -5  332.77    7.25   0
   0   3  -5  367.57    8.87   0
   1   2  -5    1.08    3.28   0
   2   1  -5  855.64   11.59   0
  -7   1  -6   16.35    3.50   0
  -7   4  -5    2.39    5.64   0
  -3   1  -6   26.37    4.03   0
  -3   4  -5  406.13   10.62   0
  -9  -1  -6   48.72    3.22   0
  -2   0  -6   44.18    4.12   0
  -1  -7  -6    8.88    2.17   0
  -1  -1  -6   62.41    4.08   0
   0  -4  -6  615.58    8.06   0
   2  -1  -5    0.58    3.42   0
  -4   0  -6  772.30   10.69   0
  -1  -5  -6  103.07    4.11   0
  -3  -1  -6   50.14    4.15   0
  -2  -2  -6    0.05    3.03   0
  -1   2  -5  955.86   13.76   0
   1   0  -5  166.73    5.94   0
  -4  -8  -6  191.97    3.54   0
  -4   3  -5   32.93    5.26   0
  -2  -6  -6   17.39    2.86   0
   0   1  -5  166.43    6.25   0
   2  -3  -5   88.04    4.68   0
  -9   2  -5    0.76    5.12   0
  -5  -1  -6   39.00    4.08   0
  -3  -7  -6  158.30    3.94   0
  -4  -2  -6  293.30    6.74   0
  -3  -3  -6   77.09    4.27   0
  -6  -2  -6   48.75    3.90   0
   1  -2  -5  883.33   11.87   0
  -8  -6  -6    0.10    1.99   0
  -8  -4  -6   12.67    2.54   0
  -7  -7  -6   21.36    2.16   0
  -7  -3  -6   68.83    3.77   0
  -5  -3  -6    0.33    3.54   0
  -4  -4  -6  322.05    6.63   0
  -7   2  -5    7.71    4.89   0
  -5   2  -5  193.16    7.97   0
  -2   1  -5   -2.52    3.91   0
  -1   0  -5  161.50    6.73   0
   0  -1  -5  163.37    6.08   0
  -7  -5  -6   -0.73    2.37   0
  -6  -4  -6  181.21    4.94   0
  -5  -5  -6   56.75    3.51   0
   1  -6  -5    7.88    2.71   0
   1  -4  -5  178.45    5.59   0
  -6   1  -5   29.75    6.12   0
   0  -3  -5  355.25    7.96   0
  -3   0  -5  397.09    9.78   0
  -1  -2  -5    1.22    3.46   0
  12   4   2  180.90    5.69   0
  12   8   2   18.92    4.03   0
  14  11   1  117.96    4.06   0
  12  13   1   86.78    4.51   0
  13  12   1    1.39    3.52   0
  15   8   1    8.95    2.43   0
  10  10   2    0.30    4.75   0
  11   9   2  594.26   11.29   0
  11   7   2  470.89   10.52   0
  14   9   1   53.67    4.15   0
  10   8   2  929.62   14.89   0
  14   5   1  810.49    9.65   0
  14   7   1  195.21    5.65   0
  15  12  -1   68.51    2.49   0
  13  10   1  483.11    8.80   0
  14  12   0  823.20    8.38   0
  11  12   1   -2.54    4.23   0
  13  14  -1   51.22    3.06   0
  14  13  -1   43.15    2.75   0
   9  16  -1    1.66    3.56   0
  16   9  -1  135.07    3.09   0
  13   6   1  552.99    9.49   0
  13   8   1  378.78    8.21   0
  12   9   1   39.22    4.90   0
  16   7  -1    1.99    2.02   0
  10  11   1   23.15    6.37   0
  11  10   1  381.26   10.44   0
  14  10   0  227.92    5.74   0
  16   8  -2   52.65    2.11   0
   7  12   1    4.19    5.94   0
  10  15  -1   29.66    4.34   0
  11   8   1  468.66   10.76   0
  12  14  -2  164.16    4.19   0
  14   6   0  110.85    4.82   0
  14  11  -1  119.95    4.47   0
  14  12  -2   17.72    2.14   0
  13  13  -2  370.70    5.11   0
  12  13  -1   89.90    5.18   0
  13  12  -1    0.61    3.18   0
  15   8  -1    8.20    2.41   0
  15   6  -1   68.28    3.64   0
  15   9  -2   28.63    2.28   0
  15   7  -2  194.85    4.39   0
  12   8   0  993.94   13.92   0
  13  10  -1  460.20    8.51   0
  14   7  -1  188.61    5.43   0
  12  11  -1  198.41    6.88   0
  10  10   0  123.61    7.31   0
  11  12  -1    1.60    4.47   0
  13  11  -2    1.45    2.95   0
  11  13  -2   26.12    4.13   0
  12  12  -2  184.85    5.62   0
  14   9  -3  219.29    3.96   0
  14   8  -2  200.25    5.28   0
   9  14  -3   19.07    3.63   0
  13   6  -1  508.93    9.05   0
   8  14  -2   17.83    5.80   0
  12   9  -1   32.41    4.64   0
  13  10  -3   22.60    2.64   0
  14   6  -2   31.20    3.04   0
  10  13  -3    5.24    3.91   0
  11  10  -1  356.54    9.85   0
  14   7  -3  114.05    3.56   0
  10  11  -1   17.63    5.48   0
  11  12  -3  263.89    6.22   0
  12  11  -3  118.40    4.20   0
  14   5  -3   39.82    3.23   0
  12  10  -4   16.02    2.14   0
  12  10  -2   12.84    3.79   0
   6  14  -4   22.07    3.94   0
  10  12  -4    6.08    2.90   0
  10  12  -2   10.88    5.24   0
  11  11  -4    7.35    2.68   0
  11  11  -2   82.17    6.06   0
  13   7  -4   32.42    2.49   0
  13   7  -2    3.66    3.00   0
   7  12  -1    8.35    6.23   0
  11   8  -1  404.37    9.73   0
  13   8  -3   34.65    3.05   0
  13   5  -2    6.19    3.31   0
   9  10  -1   52.06    7.13   0
  10   9  -1   -0.62    4.57   0
  13   5  -4    8.84    2.26   0
   5  14  -3   12.64    5.67   0
   7  13  -2   34.39    6.33   0
  12   9  -3   54.29    3.80   0
  13   6  -3    1.68    2.89   0
  11   9  -2  517.97   10.26   0
  11  10  -3  106.27    4.99   0
  13   4  -3    5.23    3.06   0
   8  11  -5    5.92    2.70   0
  10   9  -5  157.20    3.58   0
  10  10  -2    0.89    4.44   0
  12   6  -2   12.71    3.83   0
  11   9  -4   15.20    3.24   0
   6  13  -3    5.29    5.42   0
  10  10  -4 1173.94   11.02   0
  11   6  -5  104.80    3.18   0
   5  13  -4    8.29    4.94   0
   4  13  -3    1.55    6.41   0
  10   8  -2  754.55   12.63   0
  12   4  -4    7.60    2.84   0
   8  11  -3   11.63    5.63   0
  10   9  -3  116.84    5.76   0
   4  12  -2   40.30    8.11   0
   8  10  -2  949.88   15.96   0
   9   9  -2  353.83    9.80   0
   9  10  -3   52.46    5.19   0
  10   8  -4   83.80    4.77   0
   5  12  -3    3.70    6.51   0
   7  10  -5   57.35    3.69   0
   7  11  -4   23.03    4.64   0
   9   8  -5   22.40    2.79   0
   8   9  -5   87.40    3.87   0
   8  10  -4   30.89    4.33   0
   9   9  -4   29.87    3.91   0
   7   7  -6   21.45    2.36   0
   3  12  -3   22.89    7.06   0
   9   8  -3   13.66    4.11   0
   8   4  -6   11.79    2.17   0
   8   9  -3   19.96    4.76   0
  10   3  -5    4.64    2.60   0
  10   6  -4    4.58    3.17   0
   2  12  -4    4.70    5.25   0
   5  11  -4   10.00    5.78   0
   4  11  -3   28.45    7.12   0
   9   7  -4  116.33    5.06   0
   6   9  -5    4.07    3.50   0
   7   9  -4   34.63    5.39   0
   8   7  -5  288.60    6.09   0
   8   8  -4    5.63    3.69   0
   7   8  -5  257.59    6.18   0
   3  11  -4   11.98    6.25   0
   4   8  -6  229.23    5.05   0
   5  10  -3    9.17    5.45   0
   9   4  -5   31.84    3.10   0
   1   9  -6   24.57    3.75   0
   2  11  -3  674.10   15.04   0
   5   7  -6   85.72    3.96   0
   6   9  -3    3.90    5.51   0
   8   7  -3  778.71   12.44   0
   3  10  -5   12.73    4.49   0
   7   8  -3  265.51    8.49   0
   9   5  -4    4.83    3.09   0
   7   3  -6   54.69    3.09   0
   8   6  -4    8.88    3.36   0
   5   8  -5   37.52    4.81   0
   5   9  -4  209.44    7.89   0
   6   8  -4  584.10   11.31   0
   7   6  -5  618.73    8.97   0
   7   7  -4  259.23    7.37   0
   9   3  -4    0.98    2.71   0
   6   7  -5   94.90    4.83   0
   3   7  -6  193.93    5.64   0
   4   6  -6  243.75    5.83   0
   5   5  -6   51.04    3.43   0
   2   9  -5    0.28    4.45   0
   8   1  -5    2.93    2.52   0
   8   4  -4   18.01    3.19   0
   0  10  -4  807.07   14.90   0
   6   2  -6   36.75    2.85   0
   3   9  -4  295.01    9.38   0
   7   5  -4   68.10    4.61   0
   3   8  -5  618.58   10.85   0
   0   9  -5  124.77    6.60   0
   4   7  -5    3.36    3.73   0
   4   8  -4   12.11    4.45   0
   5   6  -5   36.59    4.49   0
   5   7  -4   61.12    5.43   0
   6   6  -4   64.02    4.58   0
   1   2  -7   22.59    2.24   0
   7   2  -5   18.13    3.10   0
   1   9  -4  217.84    9.04   0
   2   6  -6   22.87    3.63   0
   3   5  -6  174.49    5.54   0
   4   4  -6  303.67    6.08   0
   1   8  -5   97.77    6.01   0
   5   1  -6   28.38    2.90   0
   7   3  -4   15.57    3.17   0
  -1   9  -4   59.13    6.53   0
   0   1  -7  346.74    4.48   0
   2   7  -5   10.01    4.73   0
   2   8  -4    2.19    4.58   0
  -1   8  -5    2.83    5.32   0
   1   5  -6  118.64    5.40   0
   3   6  -5   80.48    4.99   0
   3   7  -4   42.52    4.83   0
   4   5  -5  421.25    8.36   0
   6   1  -5    6.38    3.09   0
   2   4  -6  195.16    5.52   0
   3   3  -6   71.91    3.93   0
  -2   1  -7   25.46    2.23   0
  -1   0  -7  337.44    4.30   0
   0   8  -4   14.07    5.94   0
   6  -1  -5   17.30    2.99   0
   0   7  -5   93.08    5.77   0
  -2   7  -5   28.42    5.52   0
  -2   8  -4 1436.95   18.28   0
   1   6  -5   21.47    4.13   0
  -3   5  -6    2.87    3.62   0
   0   4  -6  688.18    9.57   0
   1   3  -6   26.28    3.79   0
   2   2  -6    1.51    2.75   0
   2   5  -5  149.82    5.83   0
   3   4  -5   28.78    3.61   0
   5   0  -5   38.21    3.44   0
   3  -1  -6   19.66    2.65   0
  -2   4  -6  306.04    7.29   0
  -1   6  -5    7.48    4.11   0
  -1   3  -6   42.90    4.15   0
  -5   6  -5  123.20    6.54   0
  -3   6  -5  753.35   12.31   0
   0   2  -6   41.65    3.55   0
   0   5  -5   43.96    4.33   0
   1   1  -6   56.70    3.56   0
   2  -2  -6    2.12    2.17   0
   1   4  -5  323.74    7.55   0
  -3   3  -6   83.31    4.89   0
  -5   3  -6  193.28    5.86   0
  -8   2  -6  588.91    7.04   0
  -2   2  -6    1.37    3.37   0
  -2   5  -5  165.75    6.49   0
  -1   1  -6   59.37    3.67   0
  -2   5  -5  180.64   11.06   0
  -1   3  -6   43.63    7.47   0
   1   3  -6   22.96    5.47   0
  -4   2  -6  204.89    8.50   0
   0   5  -5   48.30    8.07   0
  -6   0  -6  276.73    7.94   0
  -5   1  -6  123.20    7.67   0
   3   4  -5   23.70    6.26   0
   6  -2  -6   13.00    2.95   0
  -3   4  -5  426.06   15.36   0
   3   1  -6   42.74    5.95   0
   0   2  -6   42.95    6.72   0
   1   4  -5  377.54   13.17   0
   6   1  -5    5.67    4.52   0
  -1   4  -5  228.91   12.27   0
  -3   1  -6   25.42    7.07   0
  -4   3  -5   36.62    9.89   0
   1   1  -6   63.63    6.93   0
   2   3  -5  234.74   11.94   0
  -6  -2  -6   39.56    5.79   0
  -4   0  -6  731.30   14.26   0
  -1   1  -6   74.50    7.66   0
  -5  -1  -6   39.00    6.25   0
   0   3  -5  468.40   16.61   0
   2   0  -6   40.12    5.99   0
   3   2  -5  109.51    8.37   0
   4  -2  -6  170.48    6.46   0
  -6   1  -5   27.00   12.04   0
   4   1  -5  190.21    8.99   0
   6  -1  -5   18.37    4.60   0
  -6  -4  -6  146.92    6.67   0
  -3   2  -5  293.22   15.16   0
   1  -1  -6   65.70    8.03   0
   1   2  -5   -1.21    8.04   0
  -1   2  -5 1205.47   25.54   0
   4  -8  -6    7.87    2.92   0
   4  -4  -6  283.26    7.22   0
  -5  -3  -6   -1.66    5.47   0
  -4  -2  -6  285.22   10.30   0
  -1  -1  -6   65.94    7.86   0
   2  -2  -6    1.10    5.51   0
  -6  -6  -6   15.04    4.21   0
   2   1  -5 1081.77   20.87   0
   4  -6  -6  135.26    5.01   0
  -2  -2  -6    0.91    7.89   0
   0  -2  -6   40.17    7.07   0
   6  -3  -5   72.16    5.64   0
  -5  -5  -6   47.19    5.67   0
   0   1  -5  210.23   13.08   0
   2  -4  -6  264.57    9.34   0
   4  -1  -5  363.14   12.17   0
   5  -2  -5  159.23    8.51   0
  -6  -1  -5    9.17   11.62   0
  -5  -7  -6   74.41    5.36   0
  -4  -4  -6  307.34    9.85   0
  -1  -3  -6   24.93    6.92   0
  -2  -4  -6  185.67    9.24   0
   0  -4  -6  665.88   13.67   0
   1   0  -5  210.40   12.48   0
   6  -5  -5   38.61    5.46   0
  -1   0  -5  211.61   14.07   0
   0 -10  -6   96.30    4.45   0
   1  -5  -6   35.62    6.09   0
  -1  -5  -6  109.55    7.77   0
   1  -7  -6   89.53    6.63   0
   2  -1  -5    5.31    7.86   0
  -3  -7  -6  154.20    7.60   0
  -2  -6  -6   19.10    6.85   0
   0  -6  -6  269.60    8.97   0
   5  -4  -5  462.70   11.35   0
  -2  -8  -6  423.77    9.43   0
  -1  -9  -6   17.68    4.22   0
   4  -3  -5   28.66    6.82   0
  -7  -4  -5  143.58   11.76   0
  -2  -1  -5 1227.21   26.43   0
   0  -1  -5  205.24   13.29   0
  -6  -3  -5  833.17   20.38   0
   5  -6  -5  104.20    7.32   0
   1  -2  -5 1107.89   23.48   0
   5  -8  -5    3.30    5.04   0
  -1  -2  -5   -1.06    9.84   0
   2  -3  -5  115.26   10.02   0
   3  -4  -5  403.41   14.08   0
   4  -5  -5  123.38    8.27   0
  -7  -6  -5  720.66   16.44   0
   4 -11  -5  143.95    5.39   0
  -7 -10  -5   45.65    5.59   0
  -5  -4  -5  124.78   13.18   0
   2 -13  -5  187.23    4.93   0
   3 -12  -5    1.64    3.55   0
  -7  -8  -5  254.43   10.04   0
  -2  -3  -5  260.61   14.85   0
   0  -3  -5  430.73   16.24   0
   4  -9  -5   37.90    6.02   0
   4  -7  -5  131.06    7.87   0
   1  -4  -5  227.33   13.59   0
  -6 -11  -5    3.61    5.07   0
   3  -6  -5  767.43   16.13   0
  -6  -7  -5   98.76    9.27   0
  -4 -13  -5   13.14    4.03   0
  -1  -4  -5  387.53   15.84   0
   3 -10  -5    4.43    5.60   0
  -6  -9  -5    6.85    7.17   0
  -5  -6  -5   37.57    9.46   0
  -4  -5  -5  488.88   17.01   0
   0 -13  -5  193.38    6.29   0
   3  -8  -5   54.17    7.03   0
  -2 -13  -5   83.98    5.56   0
   0  -5  -5   47.98    9.54   0
   2 -11  -5   50.24    6.21   0
  -2  -5  -5  174.99   12.72   0
   1  -6  -5    4.84    7.91   0
  -5 -10  -5  627.50   12.94   0
  -5  -8  -5   34.93    8.27   0
  -3 -12  -5   19.93    6.17   0
  -3  -6  -5   80.27   10.64   0
  -4 -11  -5  190.26    8.31   0
  -1 -12  -5  357.02    8.98   0
  -1  -6  -5   19.11    8.92   0
   0  -7  -5   90.72   10.82   0
   1 -10  -5   42.75    7.78   0
   1  -8  -5    5.21    7.04   0
  -2  -7  -5   11.72    8.65   0
   0 -11  -5   37.21    6.23   0
  -3 -10  -5    8.35    6.93   0
  -3  -8  -5  542.01   15.43   0
  -2 -11  -5  315.18   10.03   0
  -1 -10  -5  208.57   10.49   0
  -1  -8  -5   89.40    9.45   0
   0  -9  -5  106.24    8.83   0
   5  -7  -4  100.48    8.91   0
  -2  -9  -5    2.88    7.47   0
   5 -11  -4  248.44    8.60   0
   5  -9  -4    9.01    6.75   0
  -8 -10  -4   26.92    8.47   0
  -7 -13  -4    9.14    5.11   0
  -6 -14  -4   15.30    5.42   0
   4 -12  -4    7.45    5.69   0
   4  -8  -4   26.01    8.17   0
  -7  -7  -4  294.26   14.76   0
   3 -13  -4   74.93    6.60   0
   4 -10  -4  394.67   12.39   0
  -6  -6  -4   67.11   12.50   0
   3  -7  -4   27.24    9.58   0
  -7 -11  -4   19.53    7.36   0
  -7  -9  -4   33.95   10.49   0
  -3 -15  -4  220.29    7.19   0
   3 -11  -4  119.79    9.32   0
  -6 -12  -4  462.31   12.69   0
  -6  -8  -4  521.33   18.60   0
  -4 -14  -4  151.27    7.65   0
   3  -9  -4    1.10    7.24   0
  -6 -10  -4  349.07   14.87   0
  -5  -7  -4   65.58   13.37   0
   2 -12  -4   46.58    7.03   0
   2  -8  -4 1660.18   26.85   0
   3 -16  -3    3.96    3.72   0
   4 -15  -3  269.30    7.28   0
  -2 -14  -4   10.15    6.03   0
   2 -10  -4  230.48   12.30   0
  -5  -9  -4  167.87   12.49   0
  -4 -17  -3    0.77    4.14   0
  -4 -12  -4  147.18   10.06   0
  -3 -13  -4   58.20    7.85   0
[truncated: 332,797 more chars]
