# Supplementary material for: Crystal Structures and Intermolecular Interactions in α‐ and β‐phosgene
Source: Angew Chem Int Ed Engl. 2025 Nov 14;65(2):e17323. doi: 10.1002/anie.202517323 (PMC12790384; doi:10.1002/anie.202517323)
Supplement: Supplementary file 2 — Supporting Information [file ANIE-65-e17323-s001.zip › PHOSGENE_100K_edited.cif]

data_PHOSGENE_100K_C_publ

_pd_block_id
  2025-01-22T12:26|PHOSGENE_100K_C|Tambornino|Overall

_audit_creation_method  "from EXP file using GSAS2CIF"
_audit_creation_date                   2025-01-22T12:26
_audit_author_name                     Tambornino
_audit_update_record
;
2025-01-22T12:26  Initial CIF as created by GSAS2CIF
;

#=============================================================================
# this information describes the project, paper etc. for the CIF             #
# Acta Cryst. Section C papers and editorial correspondence is generated     #
# from the information in this section                                       #
#                                                                            #
#   (from)   CIF submission form for Rietveld refinements (Acta Cryst. C)    #
#                                                 Version 14 December 1998   #
#=============================================================================
# 1. SUBMISSION DETAILS

_publ_contact_author_name            ?   # Name of author for correspondence
_publ_contact_author_address             # Address of author for correspondence
?
_publ_contact_author_email           ?
_publ_contact_author_fax             ?
_publ_contact_author_phone           ?

_publ_contact_letter
?

_publ_requested_journal              ?
_publ_requested_coeditor_name        ?
_publ_requested_category             ?   # Acta C: one of CI/CM/CO/FI/FM/FO

#==============================================================================

# 2. PROCESSING SUMMARY (IUCr Office Use Only)

_journal_data_validation_number      ?

_journal_date_recd_electronic        ?
_journal_date_to_coeditor            ?
_journal_date_from_coeditor          ?
_journal_date_accepted               ?
_journal_date_printers_first         ?
_journal_date_printers_final         ?
_journal_date_proofs_out             ?
_journal_date_proofs_in              ?
_journal_coeditor_name               ?
_journal_coeditor_code               ?
_journal_coeditor_notes
?
_journal_techeditor_code             ?
_journal_techeditor_notes
?
_journal_coden_ASTM                  ?
_journal_name_full                   ?
_journal_year                        ?
_journal_volume                      ?
_journal_issue                       ?
_journal_page_first                  ?
_journal_page_last                   ?
_journal_paper_category              ?
_journal_suppl_publ_number           ?
_journal_suppl_publ_pages            ?

#==============================================================================

# 3. TITLE AND AUTHOR LIST

_publ_section_title
;
Title (type here to add)
;

_publ_section_title_footnote
.

# The loop structure below should contain the names and addresses of all
# authors, in the required order of publication. Repeat as necessary.

loop_
	_publ_author_name
        _publ_author_footnote
	_publ_author_address
 ?                                   #<--'Last name, first name'
?
?

#==============================================================================

# 4. TEXT

_publ_section_synopsis
.
_publ_section_abstract
;
(type here to add)
;

_publ_section_exptl_prep      # Details of the preparation of the sample(s)
                              # should be given here.
;

;

_publ_section_exptl_refinement
;

;

_publ_section_references
;
?
;

_publ_section_figure_captions
;

;

_publ_section_acknowledgements
;
?
;


#=============================================================================
# 5. OVERALL REFINEMENT & COMPUTING DETAILS

_refine_special_details
?
_pd_proc_ls_special_details
?

# The following items are used to identify the programs used.
_computing_molecular_graphics     ?
_computing_publication_material   ?

_refine_ls_weighting_scheme       ?
_refine_ls_weighting_details      ?
_refine_ls_hydrogen_treatment     ?
_refine_ls_extinction_method      ?
_refine_ls_extinction_coef        ?
_refine_ls_number_constraints     ?

_refine_ls_restrained_S_all       ?
_refine_ls_restrained_S_obs       ?

#==============================================================================
# 6. SAMPLE PREPARATION DATA

# (In the unusual case where multiple samples are used in a single
#  Rietveld study, this information should be moved into the phase
#  blocks)

# The following three fields describe the preparation of the material.
# The cooling rate is in K/min.  The pressure at which the sample was
# prepared is in kPa.  The temperature of preparation is in K.

_pd_prep_cool_rate                ?
_pd_prep_pressure                 ?
_pd_prep_temperature              ?

_pd_char_colour                   ?       # use ICDD colour descriptions
data_PHOSGENE_100K_C_overall

_refine_ls_shift/su_max                0.02
_refine_ls_shift/su_mean               0.01
_computing_structure_refinement        GSAS
_refine_ls_number_parameters           48
_refine_ls_goodness_of_fit_all         1.63
_refine_ls_number_restraints           0
_refine_ls_matrix_type                 full

# pointers to the phase blocks
loop_   _pd_phase_block_id
      2025-01-22T12:26|PHOSGENE_100K_C_phase1|Tambornino||
      2025-01-22T12:26|PHOSGENE_100K_C_phase2|Tambornino||
      2025-01-22T12:26|PHOSGENE_100K_C_phase3|Tambornino||
# pointers to the diffraction patterns
loop_   _pd_block_diffractogram_id
      2025-01-22T12:26|PHOSGENE_100K_C_H_01|Tambornino|HRPD

# Information for phase 1
data_PHOSGENE_100K_C_phase_1

_pd_block_id
  2025-01-22T12:26|PHOSGENE_100K_C_phase1|Tambornino||

# Histograms for phase 1
loop_   _pd_block_diffractogram_id
  2025-01-22T12:26|PHOSGENE_100K_C_H_01|Tambornino|HRPD

#==============================================================================
# 7. CHEMICAL, STRUCTURAL AND CRYSTAL DATA

_pd_char_particle_morphology     'coarse powder'

_chemical_name_systematic        'carbonyl dichloride'
_chemical_name_common            'phosgene'
_chemical_formula_sum            'C Cl2 O'
_chemical_formula_moiety         'C Cl2 O'
_chemical_compound_source        ?
_chemical_formula_structural     ?
_chemical_formula_analytical     ?
_chemical_formula_weight         98.91
_cell_formula_units_Z            16
_exptl_crystal_recrystallization_method 'Frozen with liquid nitrogen'

_chemical_melting_point          155
_exptl_crystal_colour            white

_exptl_crystal_F_000             ?
_exptl_crystal_density_diffrn      1.87162
_exptl_crystal_density_meas        ?
_exptl_crystal_density_method     'not measured'

_cell_measurement_temperature     100
_diffrn_ambient_temperature       100
_cell_special_details
?

_geom_special_details             ?

# The following item identifies the program(s) used (if appropriate).
_computing_structure_solution     ?

#==============================================================================

# 8. Phase information from GSAS

_pd_phase_name                         phosgene
_cell_length_a                         15.71613(4)
_cell_length_b                         15.71613
_cell_length_c                         5.684833(25)
_cell_angle_alpha                      90.0
_cell_angle_beta                       90.0
_cell_angle_gamma                      90.0
_cell_volume                           1404.135(7)
_symmetry_cell_setting                 tetragonal
_symmetry_space_group_name_H-M         "I 41/a"
_symmetry_space_group_name_Hall        "-I_4ad"
loop_ _symmetry_equiv_pos_site_id _symmetry_equiv_pos_as_xyz
       1 +x,+y,+z 
       2 -y+3/4,+x+1/4,+z+1/4 
       3 -x+1/2,-y,+z+1/2 
       4 +y+3/4,-x+3/4,+z+3/4 
      -1 -x,-y,-z 
      -2 +y+1/4,-x+3/4,-z+3/4 
      -3 +x+1/2,+y,-z+1/2 
      -4 -y+1/4,+x+1/4,-z+1/4 
     101 +x+1/2,+y+1/2,+z+1/2 
     102 -y+1/4,+x+3/4,+z+3/4 
     103 -x,-y+1/2,+z 
     104 +y+1/4,-x+1/4,+z+1/4 
    -101 -x+1/2,-y+1/2,-z+1/2 
    -102 +y+3/4,-x+1/4,-z+1/4 
    -103 +x,+y+1/2,-z 
    -104 -y+3/4,+x+3/4,-z+3/4 

# ATOMIC COORDINATES AND DISPLACEMENT PARAMETERS


loop_
      _atom_site_type_symbol
      _atom_site_label
      _atom_site_fract_x
      _atom_site_fract_y
      _atom_site_fract_z
      _atom_site_occupancy
      _atom_site_thermal_displace_type
      _atom_site_U_iso_or_equiv
      _atom_site_symmetry_multiplicity
Cl
Cl1     0.89682(8)   0.44652(8)   0.75573(28)  1.0        Uani   0.02902      16
Cl
Cl2     0.96005(9)   0.35907(10)  0.35013(22)  1.0        Uani   0.03127      16
O 
O1      0.80075(12)  0.37068(15)  0.4526(4)    1.0        Uani   0.03648      16
C 
C1      0.87095(9)   0.38868(10)  0.50960(34)  1.0        Uiso   0.0229(4)    16

loop_ _atom_site_aniso_label
      _atom_site_aniso_U_11
      _atom_site_aniso_U_12
      _atom_site_aniso_U_13
      _atom_site_aniso_U_22
      _atom_site_aniso_U_23
      _atom_site_aniso_U_33
Cl1     0.0289(7)  -0.0057(7)  -0.0018(7)   0.0233(6)  -0.0019(6)   0.0349(7) 
Cl2     0.0230(7)   0.0044(7)   0.0042(5)   0.0276(8)  -0.0055(6)   0.0432(8) 
O1      0.0185(9)  -0.0056(10) -0.0106(9)   0.0469(14) -0.0056(10)  0.0440(15)

loop_ _atom_type_symbol
      _atom_type_number_in_cell
                   Cl 32.0        
                   O  16.0        
                   C  16.0        

# MOLECULAR GEOMETRY

loop_
      _geom_bond_atom_site_label_1
      _geom_bond_atom_site_label_2
      _geom_bond_distance
      _geom_bond_site_symmetry_1
      _geom_bond_site_symmetry_2
      _geom_bond_publ_flag
  Cl1       Cl2             2.8623(18)  .      1_555  n
  Cl1       O1              2.5825(24)  .      1_555  n
  Cl1       C1              1.7175(24)  .      1_555  n
  Cl2       Cl1             2.8623(18)  .      1_555  n
  Cl2       O1              2.5770(25)  .      1_555  n
  Cl2       C1              1.7317(21)  .      1_555  n
  O1        Cl1             2.5825(24)  .      1_555  n
  O1        Cl2             2.5770(25)  .      1_555  n
  O1        C1              1.1842(23)  .      1_555  n
  C1        Cl1             1.7175(24)  .      1_555  n
  C1        Cl2             1.7317(21)  .      1_555  n
  C1        O1              1.1842(23)  .      1_555  n

loop_
      _geom_angle_atom_site_label_1
      _geom_angle_atom_site_label_2
      _geom_angle_atom_site_label_3
      _geom_angle
      _geom_angle_site_symmetry_1
      _geom_angle_site_symmetry_2
      _geom_angle_site_symmetry_3
      _geom_angle_publ_flag
  Cl2       Cl1       C1                34.08(6)      1_555  .      1_555  n
  Cl1       Cl2       C1                33.76(7)      1_555  .      1_555  n
  Cl1       C1        Cl2             112.17(11)      1_555  .      1_555  n
  Cl1       C1        O1              124.73(15)      1_555  .      1_555  n
  Cl2       C1        O1              123.10(16)      1_555  .      1_555  n

# Information for phase 2
data_PHOSGENE_100K_C_phase_2

_pd_block_id
  2025-01-22T12:26|PHOSGENE_100K_C_phase2|Tambornino||

# Histograms for phase 2
loop_   _pd_block_diffractogram_id
  2025-01-22T12:26|PHOSGENE_100K_C_H_01|Tambornino|HRPD

#==============================================================================
# 7. CHEMICAL, STRUCTURAL AND CRYSTAL DATA

_pd_char_particle_morphology      ?

_chemical_name_systematic         'copper'
_chemical_name_common             'copper'
_chemical_formula_moiety          Cu
_chemical_formula_structural      Cu
_chemical_formula_analytical      Cu
_chemical_melting_point           1358
_chemical_formula_sum             Cu
_chemical_formula_weight          63.55
_cell_formula_units_Z             4

_exptl_crystal_density_diffrn      9.1928
_exptl_crystal_density_meas        ?
_exptl_crystal_density_method      'not measured'

_cell_measurement_temperature     100
_diffrn_ambient_temperature       100

_cell_special_details
; ?
;

_geom_special_details             ?


#==============================================================================
# 8. Phase information from GSAS

_pd_phase_name                         copper
_cell_length_a                         3.580828(27)
_cell_length_b                         3.580828
_cell_length_c                         3.580828
_cell_angle_alpha                      90.0
_cell_angle_beta                       90.0
_cell_angle_gamma                      90.0
_cell_volume                           45.9150(10)
_symmetry_cell_setting                 cubic
_symmetry_space_group_name_H-M         "F m -3 m"
_symmetry_space_group_name_Hall        "-F_4_2_3"
loop_ _symmetry_equiv_pos_site_id _symmetry_equiv_pos_as_xyz
       1 +x,+y,+z 
       2 +z,+x,+y 
       3 +y,+z,+x 
       4 +x,+y,-z 
       5 -z,+x,+y 
       6 +y,-z,+x 
       7 -z,+x,-y 
       8 -y,-z,+x 
       9 +y,-z,-x 
      10 -x,+y,-z 
      11 -z,-x,+y 
      12 +x,-y,-z 
      13 +y,+x,+z 
      14 +z,+y,+x 
      15 +x,+z,+y 
      16 +y,+x,-z 
      17 -z,+y,+x 
      18 +x,-z,+y 
      19 -z,+y,-x 
      20 -x,-z,+y 
      21 +x,-z,-y 
      22 -y,+x,-z 
      23 -z,-y,+x 
      24 +y,-x,-z 
      -1 -x,-y,-z 
      -2 -z,-x,-y 
      -3 -y,-z,-x 
      -4 -x,-y,+z 
      -5 +z,-x,-y 
      -6 -y,+z,-x 
      -7 +z,-x,+y 
      -8 +y,+z,-x 
      -9 -y,+z,+x 
     -10 +x,-y,+z 
     -11 +z,+x,-y 
     -12 -x,+y,+z 
     -13 -y,-x,-z 
     -14 -z,-y,-x 
     -15 -x,-z,-y 
     -16 -y,-x,+z 
     -17 +z,-y,-x 
     -18 -x,+z,-y 
     -19 +z,-y,+x 
     -20 +x,+z,-y 
     -21 -x,+z,+y 
     -22 +y,-x,+z 
     -23 +z,+y,-x 
     -24 -y,+x,+z 
     101 +x,+y+1/2,+z+1/2 
     102 +z,+x+1/2,+y+1/2 
     103 +y,+z+1/2,+x+1/2 
     104 +x,+y+1/2,-z+1/2 
     105 -z,+x+1/2,+y+1/2 
     106 +y,-z+1/2,+x+1/2 
     107 -z,+x+1/2,-y+1/2 
     108 -y,-z+1/2,+x+1/2 
     109 +y,-z+1/2,-x+1/2 
     110 -x,+y+1/2,-z+1/2 
     111 -z,-x+1/2,+y+1/2 
     112 +x,-y+1/2,-z+1/2 
     113 +y,+x+1/2,+z+1/2 
     114 +z,+y+1/2,+x+1/2 
     115 +x,+z+1/2,+y+1/2 
     116 +y,+x+1/2,-z+1/2 
     117 -z,+y+1/2,+x+1/2 
     118 +x,-z+1/2,+y+1/2 
     119 -z,+y+1/2,-x+1/2 
     120 -x,-z+1/2,+y+1/2 
     121 +x,-z+1/2,-y+1/2 
     122 -y,+x+1/2,-z+1/2 
     123 -z,-y+1/2,+x+1/2 
     124 +y,-x+1/2,-z+1/2 
    -101 -x,-y+1/2,-z+1/2 
    -102 -z,-x+1/2,-y+1/2 
    -103 -y,-z+1/2,-x+1/2 
    -104 -x,-y+1/2,+z+1/2 
    -105 +z,-x+1/2,-y+1/2 
    -106 -y,+z+1/2,-x+1/2 
    -107 +z,-x+1/2,+y+1/2 
    -108 +y,+z+1/2,-x+1/2 
    -109 -y,+z+1/2,+x+1/2 
    -110 +x,-y+1/2,+z+1/2 
    -111 +z,+x+1/2,-y+1/2 
    -112 -x,+y+1/2,+z+1/2 
    -113 -y,-x+1/2,-z+1/2 
    -114 -z,-y+1/2,-x+1/2 
    -115 -x,-z+1/2,-y+1/2 
    -116 -y,-x+1/2,+z+1/2 
    -117 +z,-y+1/2,-x+1/2 
    -118 -x,+z+1/2,-y+1/2 
    -119 +z,-y+1/2,+x+1/2 
    -120 +x,+z+1/2,-y+1/2 
    -121 -x,+z+1/2,+y+1/2 
    -122 +y,-x+1/2,+z+1/2 
    -123 +z,+y+1/2,-x+1/2 
    -124 -y,+x+1/2,+z+1/2 
     201 +x+1/2,+y,+z+1/2 
     202 +z+1/2,+x,+y+1/2 
     203 +y+1/2,+z,+x+1/2 
     204 +x+1/2,+y,-z+1/2 
     205 -z+1/2,+x,+y+1/2 
     206 +y+1/2,-z,+x+1/2 
     207 -z+1/2,+x,-y+1/2 
     208 -y+1/2,-z,+x+1/2 
     209 +y+1/2,-z,-x+1/2 
     210 -x+1/2,+y,-z+1/2 
     211 -z+1/2,-x,+y+1/2 
     212 +x+1/2,-y,-z+1/2 
     213 +y+1/2,+x,+z+1/2 
     214 +z+1/2,+y,+x+1/2 
     215 +x+1/2,+z,+y+1/2 
     216 +y+1/2,+x,-z+1/2 
     217 -z+1/2,+y,+x+1/2 
     218 +x+1/2,-z,+y+1/2 
     219 -z+1/2,+y,-x+1/2 
     220 -x+1/2,-z,+y+1/2 
     221 +x+1/2,-z,-y+1/2 
     222 -y+1/2,+x,-z+1/2 
     223 -z+1/2,-y,+x+1/2 
     224 +y+1/2,-x,-z+1/2 
    -201 -x+1/2,-y,-z+1/2 
    -202 -z+1/2,-x,-y+1/2 
    -203 -y+1/2,-z,-x+1/2 
    -204 -x+1/2,-y,+z+1/2 
    -205 +z+1/2,-x,-y+1/2 
    -206 -y+1/2,+z,-x+1/2 
    -207 +z+1/2,-x,+y+1/2 
    -208 +y+1/2,+z,-x+1/2 
    -209 -y+1/2,+z,+x+1/2 
    -210 +x+1/2,-y,+z+1/2 
    -211 +z+1/2,+x,-y+1/2 
    -212 -x+1/2,+y,+z+1/2 
    -213 -y+1/2,-x,-z+1/2 
    -214 -z+1/2,-y,-x+1/2 
    -215 -x+1/2,-z,-y+1/2 
    -216 -y+1/2,-x,+z+1/2 
    -217 +z+1/2,-y,-x+1/2 
    -218 -x+1/2,+z,-y+1/2 
    -219 +z+1/2,-y,+x+1/2 
    -220 +x+1/2,+z,-y+1/2 
    -221 -x+1/2,+z,+y+1/2 
    -222 +y+1/2,-x,+z+1/2 
    -223 +z+1/2,+y,-x+1/2 
    -224 -y+1/2,+x,+z+1/2 
     301 +x+1/2,+y+1/2,+z 
     302 +z+1/2,+x+1/2,+y 
     303 +y+1/2,+z+1/2,+x 
     304 +x+1/2,+y+1/2,-z 
     305 -z+1/2,+x+1/2,+y 
     306 +y+1/2,-z+1/2,+x 
     307 -z+1/2,+x+1/2,-y 
     308 -y+1/2,-z+1/2,+x 
     309 +y+1/2,-z+1/2,-x 
     310 -x+1/2,+y+1/2,-z 
     311 -z+1/2,-x+1/2,+y 
     312 +x+1/2,-y+1/2,-z 
     313 +y+1/2,+x+1/2,+z 
     314 +z+1/2,+y+1/2,+x 
     315 +x+1/2,+z+1/2,+y 
     316 +y+1/2,+x+1/2,-z 
     317 -z+1/2,+y+1/2,+x 
     318 +x+1/2,-z+1/2,+y 
     319 -z+1/2,+y+1/2,-x 
     320 -x+1/2,-z+1/2,+y 
     321 +x+1/2,-z+1/2,-y 
     322 -y+1/2,+x+1/2,-z 
     323 -z+1/2,-y+1/2,+x 
     324 +y+1/2,-x+1/2,-z 
    -301 -x+1/2,-y+1/2,-z 
    -302 -z+1/2,-x+1/2,-y 
    -303 -y+1/2,-z+1/2,-x 
    -304 -x+1/2,-y+1/2,+z 
    -305 +z+1/2,-x+1/2,-y 
    -306 -y+1/2,+z+1/2,-x 
    -307 +z+1/2,-x+1/2,+y 
    -308 +y+1/2,+z+1/2,-x 
    -309 -y+1/2,+z+1/2,+x 
    -310 +x+1/2,-y+1/2,+z 
    -311 +z+1/2,+x+1/2,-y 
    -312 -x+1/2,+y+1/2,+z 
    -313 -y+1/2,-x+1/2,-z 
    -314 -z+1/2,-y+1/2,-x 
    -315 -x+1/2,-z+1/2,-y 
    -316 -y+1/2,-x+1/2,+z 
    -317 +z+1/2,-y+1/2,-x 
    -318 -x+1/2,+z+1/2,-y 
    -319 +z+1/2,-y+1/2,+x 
    -320 +x+1/2,+z+1/2,-y 
    -321 -x+1/2,+z+1/2,+y 
    -322 +y+1/2,-x+1/2,+z 
    -323 +z+1/2,+y+1/2,-x 
    -324 -y+1/2,+x+1/2,+z 

# ATOMIC COORDINATES AND DISPLACEMENT PARAMETERS


loop_
      _atom_site_type_symbol
      _atom_site_label
      _atom_site_fract_x
      _atom_site_fract_y
      _atom_site_fract_z
      _atom_site_occupancy
      _atom_site_thermal_displace_type
      _atom_site_U_iso_or_equiv
      _atom_site_symmetry_multiplicity
Cu
Cu      0.0          0.0          0.0          1.0        Uiso   0.002         4

loop_ _atom_type_symbol
      _atom_type_number_in_cell
                   Cu  4.0        

# MOLECULAR GEOMETRY

loop_
      _geom_bond_atom_site_label_1
      _geom_bond_atom_site_label_2
      _geom_bond_distance
      _geom_bond_site_symmetry_1
      _geom_bond_site_symmetry_2
      _geom_bond_publ_flag
  Cu        Cu            2.532030(10)  .    101_544  n
  Cu        Cu            2.532030(10)  .    101_545  n
  Cu        Cu            2.532030(10)  .    101_554  n
  Cu        Cu            2.532030(10)  .    101_555  n
  Cu        Cu            2.532030(10)  .    201_454  n
  Cu        Cu            2.532030(10)  .    201_455  n
  Cu        Cu            2.532030(10)  .    201_554  n
  Cu        Cu            2.532030(10)  .    201_555  n
  Cu        Cu            2.532030(20)  .    301_445  n
  Cu        Cu            2.532030(20)  .    301_455  n
  Cu        Cu            2.532030(20)  .    301_545  n
  Cu        Cu            2.532030(20)  .    301_555  n

loop_
      _geom_angle_atom_site_label_1
      _geom_angle_atom_site_label_2
      _geom_angle_atom_site_label_3
      _geom_angle
      _geom_angle_site_symmetry_1
      _geom_angle_site_symmetry_2
      _geom_angle_site_symmetry_3
      _geom_angle_publ_flag
  Cu        Cu        Cu              90.0000(6)    101_544  .    101_545  n
  Cu        Cu        Cu              90.0000(6)    101_544  .    101_554  n
  Cu        Cu        Cu                   180.0    101_544  .    101_555  n
  Cu        Cu        Cu              60.0000(4)    101_544  .    201_454  n
  Cu        Cu        Cu             120.0000(4)    101_544  .    201_455  n
  Cu        Cu        Cu              60.0000(4)    101_544  .    201_554  n
  Cu        Cu        Cu             120.0000(4)    101_544  .    201_555  n
  Cu        Cu        Cu            60.00000(20)    101_544  .    301_445  n
  Cu        Cu        Cu           120.00000(20)    101_544  .    301_455  n
  Cu        Cu        Cu            60.00000(20)    101_544  .    301_545  n
  Cu        Cu        Cu           120.00000(20)    101_544  .    301_555  n
  Cu        Cu        Cu                   180.0    101_545  .    101_554  n
  Cu        Cu        Cu              90.0000(6)    101_545  .    101_555  n
  Cu        Cu        Cu             120.0000(4)    101_545  .    201_454  n
  Cu        Cu        Cu              60.0000(4)    101_545  .    201_455  n
  Cu        Cu        Cu             120.0000(4)    101_545  .    201_554  n
  Cu        Cu        Cu              60.0000(4)    101_545  .    201_555  n
  Cu        Cu        Cu            60.00000(20)    101_545  .    301_445  n
  Cu        Cu        Cu           120.00000(20)    101_545  .    301_455  n
  Cu        Cu        Cu            60.00000(20)    101_545  .    301_545  n
  Cu        Cu        Cu           120.00000(20)    101_545  .    301_555  n
  Cu        Cu        Cu              90.0000(6)    101_554  .    101_555  n
  Cu        Cu        Cu              60.0000(4)    101_554  .    201_454  n
  Cu        Cu        Cu             120.0000(4)    101_554  .    201_455  n
  Cu        Cu        Cu              60.0000(4)    101_554  .    201_554  n
  Cu        Cu        Cu             120.0000(4)    101_554  .    201_555  n
  Cu        Cu        Cu           120.00000(20)    101_554  .    301_445  n
  Cu        Cu        Cu            60.00000(20)    101_554  .    301_455  n
  Cu        Cu        Cu           120.00000(20)    101_554  .    301_545  n
  Cu        Cu        Cu            60.00000(20)    101_554  .    301_555  n
  Cu        Cu        Cu             120.0000(4)    101_555  .    201_454  n
  Cu        Cu        Cu              60.0000(4)    101_555  .    201_455  n
  Cu        Cu        Cu             120.0000(4)    101_555  .    201_554  n
  Cu        Cu        Cu              60.0000(4)    101_555  .    201_555  n
  Cu        Cu        Cu           120.00000(20)    101_555  .    301_445  n
  Cu        Cu        Cu            60.00000(20)    101_555  .    301_455  n
  Cu        Cu        Cu           120.00000(20)    101_555  .    301_545  n
  Cu        Cu        Cu            60.00000(20)    101_555  .    301_555  n
  Cu        Cu        Cu              90.0000(6)    201_454  .    201_455  n
  Cu        Cu        Cu              90.0000(6)    201_454  .    201_554  n
  Cu        Cu        Cu                   180.0    201_454  .    201_555  n
  Cu        Cu        Cu            60.00000(20)    201_454  .    301_445  n
  Cu        Cu        Cu            60.00000(20)    201_454  .    301_455  n
  Cu        Cu        Cu           120.00000(20)    201_454  .    301_545  n
  Cu        Cu        Cu           120.00000(20)    201_454  .    301_555  n
  Cu        Cu        Cu                   180.0    201_455  .    201_554  n
  Cu        Cu        Cu              90.0000(6)    201_455  .    201_555  n
  Cu        Cu        Cu            60.00000(20)    201_455  .    301_445  n
  Cu        Cu        Cu            60.00000(20)    201_455  .    301_455  n
  Cu        Cu        Cu           120.00000(20)    201_455  .    301_545  n
  Cu        Cu        Cu           120.00000(20)    201_455  .    301_555  n
  Cu        Cu        Cu              90.0000(6)    201_554  .    201_555  n
  Cu        Cu        Cu           120.00000(20)    201_554  .    301_445  n
  Cu        Cu        Cu           120.00000(20)    201_554  .    301_455  n
  Cu        Cu        Cu            60.00000(20)    201_554  .    301_545  n
  Cu        Cu        Cu            60.00000(20)    201_554  .    301_555  n
  Cu        Cu        Cu           120.00000(20)    201_555  .    301_445  n
  Cu        Cu        Cu           120.00000(20)    201_555  .    301_455  n
  Cu        Cu        Cu            60.00000(20)    201_555  .    301_545  n
  Cu        Cu        Cu            60.00000(20)    201_555  .    301_555  n
  Cu        Cu        Cu                    90.0    301_445  .    301_455  n
  Cu        Cu        Cu                    90.0    301_445  .    301_545  n
  Cu        Cu        Cu                   180.0    301_445  .    301_555  n
  Cu        Cu        Cu                   180.0    301_455  .    301_545  n
  Cu        Cu        Cu                    90.0    301_455  .    301_555  n
  Cu        Cu        Cu                    90.0    301_545  .    301_555  n

# Information for phase 3
data_PHOSGENE_100K_C_phase_3

_pd_block_id
  2025-01-22T12:26|PHOSGENE_100K_C_phase3|Tambornino||

# Histograms for phase 3
loop_   _pd_block_diffractogram_id
  2025-01-22T12:26|PHOSGENE_100K_C_H_01|Tambornino|HRPD

#==============================================================================
# 7. CHEMICAL, STRUCTURAL AND CRYSTAL DATA

_pd_char_particle_morphology      ?

_chemical_name_systematic         'iron'
_chemical_name_common             'iron'
_chemical_formula_moiety          Fe
_chemical_formula_structural      Fe
_chemical_formula_analytical      Fe
_chemical_melting_point           1811
_chemical_formula_sum             Fe
_chemical_formula_weight          55.85
_cell_formula_units_Z             2

_exptl_crystal_density_diffrn      7.9737
_exptl_crystal_density_meas        ?
_exptl_crystal_density_method      'not measured'

_cell_measurement_temperature     100
_diffrn_ambient_temperature       100

_cell_special_details
; ?
;

_geom_special_details             ?

#==============================================================================
# 8. Phase information from GSAS

_pd_phase_name                         iron
_cell_length_a                         2.85456(4)
_cell_length_b                         2.85456
_cell_length_c                         2.85456
_cell_angle_alpha                      90.0
_cell_angle_beta                       90.0
_cell_angle_gamma                      90.0
_cell_volume                           23.2600(10)
_symmetry_cell_setting                 cubic
_symmetry_space_group_name_H-M         "I m -3 m"
_symmetry_space_group_name_Hall        "-I_4_2_3"
loop_ _symmetry_equiv_pos_site_id _symmetry_equiv_pos_as_xyz
       1 +x,+y,+z 
       2 +z,+x,+y 
       3 +y,+z,+x 
       4 +x,+y,-z 
       5 -z,+x,+y 
       6 +y,-z,+x 
       7 -z,+x,-y 
       8 -y,-z,+x 
       9 +y,-z,-x 
      10 -x,+y,-z 
      11 -z,-x,+y 
      12 +x,-y,-z 
      13 +y,+x,+z 
      14 +z,+y,+x 
      15 +x,+z,+y 
      16 +y,+x,-z 
      17 -z,+y,+x 
      18 +x,-z,+y 
      19 -z,+y,-x 
      20 -x,-z,+y 
      21 +x,-z,-y 
      22 -y,+x,-z 
      23 -z,-y,+x 
      24 +y,-x,-z 
      -1 -x,-y,-z 
      -2 -z,-x,-y 
      -3 -y,-z,-x 
      -4 -x,-y,+z 
      -5 +z,-x,-y 
      -6 -y,+z,-x 
      -7 +z,-x,+y 
      -8 +y,+z,-x 
      -9 -y,+z,+x 
     -10 +x,-y,+z 
     -11 +z,+x,-y 
     -12 -x,+y,+z 
     -13 -y,-x,-z 
     -14 -z,-y,-x 
     -15 -x,-z,-y 
     -16 -y,-x,+z 
     -17 +z,-y,-x 
     -18 -x,+z,-y 
     -19 +z,-y,+x 
     -20 +x,+z,-y 
     -21 -x,+z,+y 
     -22 +y,-x,+z 
     -23 +z,+y,-x 
     -24 -y,+x,+z 
     101 +x+1/2,+y+1/2,+z+1/2 
     102 +z+1/2,+x+1/2,+y+1/2 
     103 +y+1/2,+z+1/2,+x+1/2 
     104 +x+1/2,+y+1/2,-z+1/2 
     105 -z+1/2,+x+1/2,+y+1/2 
     106 +y+1/2,-z+1/2,+x+1/2 
     107 -z+1/2,+x+1/2,-y+1/2 
     108 -y+1/2,-z+1/2,+x+1/2 
     109 +y+1/2,-z+1/2,-x+1/2 
     110 -x+1/2,+y+1/2,-z+1/2 
     111 -z+1/2,-x+1/2,+y+1/2 
     112 +x+1/2,-y+1/2,-z+1/2 
     113 +y+1/2,+x+1/2,+z+1/2 
     114 +z+1/2,+y+1/2,+x+1/2 
     115 +x+1/2,+z+1/2,+y+1/2 
     116 +y+1/2,+x+1/2,-z+1/2 
     117 -z+1/2,+y+1/2,+x+1/2 
     118 +x+1/2,-z+1/2,+y+1/2 
     119 -z+1/2,+y+1/2,-x+1/2 
     120 -x+1/2,-z+1/2,+y+1/2 
     121 +x+1/2,-z+1/2,-y+1/2 
     122 -y+1/2,+x+1/2,-z+1/2 
     123 -z+1/2,-y+1/2,+x+1/2 
     124 +y+1/2,-x+1/2,-z+1/2 
    -101 -x+1/2,-y+1/2,-z+1/2 
    -102 -z+1/2,-x+1/2,-y+1/2 
    -103 -y+1/2,-z+1/2,-x+1/2 
    -104 -x+1/2,-y+1/2,+z+1/2 
    -105 +z+1/2,-x+1/2,-y+1/2 
    -106 -y+1/2,+z+1/2,-x+1/2 
    -107 +z+1/2,-x+1/2,+y+1/2 
    -108 +y+1/2,+z+1/2,-x+1/2 
    -109 -y+1/2,+z+1/2,+x+1/2 
    -110 +x+1/2,-y+1/2,+z+1/2 
    -111 +z+1/2,+x+1/2,-y+1/2 
    -112 -x+1/2,+y+1/2,+z+1/2 
    -113 -y+1/2,-x+1/2,-z+1/2 
    -114 -z+1/2,-y+1/2,-x+1/2 
    -115 -x+1/2,-z+1/2,-y+1/2 
    -116 -y+1/2,-x+1/2,+z+1/2 
    -117 +z+1/2,-y+1/2,-x+1/2 
    -118 -x+1/2,+z+1/2,-y+1/2 
    -119 +z+1/2,-y+1/2,+x+1/2 
    -120 +x+1/2,+z+1/2,-y+1/2 
    -121 -x+1/2,+z+1/2,+y+1/2 
    -122 +y+1/2,-x+1/2,+z+1/2 
    -123 +z+1/2,+y+1/2,-x+1/2 
    -124 -y+1/2,+x+1/2,+z+1/2 

# ATOMIC COORDINATES AND DISPLACEMENT PARAMETERS


loop_
      _atom_site_type_symbol
      _atom_site_label
      _atom_site_fract_x
      _atom_site_fract_y
      _atom_site_fract_z
      _atom_site_occupancy
      _atom_site_thermal_displace_type
      _atom_site_U_iso_or_equiv
      _atom_site_symmetry_multiplicity
Fe
Fe      0.0          0.0          0.0          1.0        Uiso   0.002         2

loop_ _atom_type_symbol
      _atom_type_number_in_cell
                   Fe  2.0        


# MOLECULAR GEOMETRY

loop_
      _geom_bond_atom_site_label_1
      _geom_bond_atom_site_label_2
      _geom_bond_distance
      _geom_bond_site_symmetry_1
      _geom_bond_site_symmetry_2
      _geom_bond_publ_flag
  Fe        Fe              2.85456(4)  .      1_455  n
  Fe        Fe              2.85456(4)  .      1_545  n
  Fe        Fe              2.85456(4)  .      1_554  n
  Fe        Fe              2.85456(4)  .      1_556  n
  Fe        Fe              2.85456(4)  .      1_565  n
  Fe        Fe              2.85456(4)  .      1_655  n
  Fe        Fe            2.472120(30)  .    101_444  n
  Fe        Fe            2.472120(30)  .    101_445  n
  Fe        Fe            2.472120(30)  .    101_454  n
  Fe        Fe            2.472120(30)  .    101_455  n
  Fe        Fe            2.472120(30)  .    101_544  n
  Fe        Fe            2.472120(30)  .    101_545  n
  Fe        Fe            2.472120(30)  .    101_554  n
  Fe        Fe            2.472120(30)  .    101_555  n

loop_
      _geom_angle_atom_site_label_1
      _geom_angle_atom_site_label_2
      _geom_angle_atom_site_label_3
      _geom_angle
      _geom_angle_site_symmetry_1
      _geom_angle_site_symmetry_2
      _geom_angle_site_symmetry_3
      _geom_angle_publ_flag
  Fe        Fe        Fe             70.5288(11)    101_444  .    101_445  n
  Fe        Fe        Fe              70.5288(5)    101_444  .    101_454  n
  Fe        Fe        Fe             109.4712(5)    101_444  .    101_455  n
  Fe        Fe        Fe              70.5288(5)    101_444  .    101_544  n
  Fe        Fe        Fe             109.4712(5)    101_444  .    101_545  n
  Fe        Fe        Fe            109.4712(11)    101_444  .    101_554  n
  Fe        Fe        Fe                   180.0    101_444  .    101_555  n
  Fe        Fe        Fe             109.4712(5)    101_445  .    101_454  n
  Fe        Fe        Fe              70.5288(5)    101_445  .    101_455  n
  Fe        Fe        Fe             109.4712(5)    101_445  .    101_544  n
  Fe        Fe        Fe              70.5288(5)    101_445  .    101_545  n
  Fe        Fe        Fe                   180.0    101_445  .    101_554  n
  Fe        Fe        Fe            109.4712(11)    101_445  .    101_555  n
  Fe        Fe        Fe             70.5288(11)    101_454  .    101_455  n
  Fe        Fe        Fe            109.4712(11)    101_454  .    101_544  n
  Fe        Fe        Fe                   180.0    101_454  .    101_545  n
  Fe        Fe        Fe              70.5288(5)    101_454  .    101_554  n
  Fe        Fe        Fe             109.4712(5)    101_454  .    101_555  n
  Fe        Fe        Fe                   180.0    101_455  .    101_544  n
  Fe        Fe        Fe            109.4712(11)    101_455  .    101_545  n
  Fe        Fe        Fe             109.4712(5)    101_455  .    101_554  n
  Fe        Fe        Fe              70.5288(5)    101_455  .    101_555  n
  Fe        Fe        Fe             70.5288(11)    101_544  .    101_545  n
  Fe        Fe        Fe              70.5288(5)    101_544  .    101_554  n
  Fe        Fe        Fe             109.4712(5)    101_544  .    101_555  n
  Fe        Fe        Fe             109.4712(5)    101_545  .    101_554  n
  Fe        Fe        Fe              70.5288(5)    101_545  .    101_555  n
  Fe        Fe        Fe             70.5288(11)    101_554  .    101_555  n

# Powder diffraction data for histogram  1
data_PHOSGENE_100K_C_p_01

_pd_block_id
  2025-01-22T12:26|PHOSGENE_100K_C_H_01|Tambornino|HRPD
#==============================================================================
# 9. INSTRUMENT CHARACTERIZATION

_exptl_special_details           ?
_diffrn_radiation_probe          neutron
_diffrn_radiation_type           white-beam

_diffrn_radiation_wavelength     0.5-8.2
_diffrn_source                   'spallation source'
_diffrn_source_type              'ISIS TS1 beamline HRPD'
_diffrn_measurement_device_type  
'HRPD, High Resolution Neutron Powder Diffractometer'
_pd_meas_scan_method             tof
_pd_instr_dist_spec/detc         965
_pd_instr_dist_src/spec          95000
_pd_meas_special_details         
;
Data were collected in the instrument's 30-130ms time-of-flight
 windows. Data from the highest resolution backscattering
 detectors (2-theta = 168.33 deg.) were used.
;

# The following two items identify the program(s) used (if appropriate).
_computing_data_collection       'HRPD DAE3, IBEX'
_computing_data_reduction        
'Mantid (Arnold <i>et al</i>., 2014: Mantid, 2013)'

# Describe any processing performed on the data, prior to refinement.
# For example: a manual Lp correction or a precomputed absorption correction
_pd_proc_info_data_reduction      
'Incident-beam normalisation and instrumental efficiency correction'

# 10. Specimen size and mounting information

# The next three fields give the specimen dimensions in mm.  The equatorial
# plane contains the incident and diffracted beam.

_pd_spec_size_axial              18
_pd_spec_size_equat              23
_pd_spec_size_thick              15
_pd_spec_mounting                
;
Aluminium-framed slab can with vanadium windows, shielded with Gd foil
;

_pd_spec_mount_mode              reflection

_pd_proc_info_excluded_regions   
;
;

_pd_instr_location               
;
High Resolution Powder Diffractometer, ISIS neutron spallation source,
 Rutherford Appleton Laboratory, Oxfordshire, U.K.
;
_pd_calibration_special_details  
;
Diffractometer constants DIFA, DIFC and Zero are determined using a NIST silicon
 standard: instrumental peak profile coefficients are refined from a 
ceria line-shape standard.
;

# phase table

loop_     _pd_phase_id
          _pd_phase_block_id
          _pd_phase_mass_%
          _pd_proc_ls_profile_function
          _pd_proc_ls_peak_cutoff

  1  2025-01-22T12:26|PHOSGENE_100K_C_phase1|Tambornino||
           85.39999
;
 TOF Profile function number 3 with  21 terms
 Profile coefficients for exponential pseudovoigt
  convolution Von Dreele, 1990 (unpublished)
 #1 (alp  ) =   2.9267 #2 (bet-0) = 0.030249 #3 (bet-1) = 0.011028
 #4 (sig-0) =      0.0 #5 (sig-1) =    429.6 #6 (sig-2) =     14.7
 #7 (gam-0) =     0.00 #8 (gam-1) =     1.86 #9 (gam-2) =     0.00
 #10(gsf  ) =     0.00 #11(g1ec ) =     0.00 #12(g2ec ) =     0.00
 #13(rstr ) =    0.000 #14(rsta ) =    0.000 #15(rsca ) =    0.000
 #16(L11)   =    0.000 #17(L22)   =    0.000 #18(L33)   =    0.000
 #19(L12)   =    0.054 #20(L13)   =    0.045 #21(L23)   =    0.136
 Peak tails are ignored  where the intensity is below 0.0005 times the peak
   Aniso. broadening axis   0.0   0.0   1.0
;
           0.00050

  2  2025-01-22T12:26|PHOSGENE_100K_C_phase2|Tambornino||
           13.80(12)
;
 TOF Profile function number 3 with  21 terms
 Profile coefficients for exponential pseudovoigt
  convolution Von Dreele, 1990 (unpublished)
 #1 (alp  ) =   2.9267 #2 (bet-0) = 0.030249 #3 (bet-1) = 0.011028
 #4 (sig-0) =      0.0 #5 (sig-1) =    725.2 #6 (sig-2) =    -33.1
 #7 (gam-0) =     0.00 #8 (gam-1) =    66.11 #9 (gam-2) =     0.00
 #10(gsf  ) =     0.00 #11(g1ec ) =     0.00 #12(g2ec ) =     0.00
 #13(rstr ) =    0.000 #14(rsta ) =    0.000 #15(rsca ) =    0.000
 #16(L11)   =    0.000 #17(L22)   =    0.000 #18(L33)   =    0.000
 #19(L12)   =    0.000 #20(L13)   =    0.000 #21(L23)   =    0.000
 Peak tails are ignored  where the intensity is below 0.0002 times the peak
   Aniso. broadening axis   0.0   0.0   1.0
;
           0.00020

  3  2025-01-22T12:26|PHOSGENE_100K_C_phase3|Tambornino||
            0.80(4)
;
 TOF Profile function number 3 with  21 terms
 Profile coefficients for exponential pseudovoigt
  convolution Von Dreele, 1990 (unpublished)
 #1 (alp  ) =   2.9267 #2 (bet-0) = 0.030249 #3 (bet-1) = 0.011028
 #4 (sig-0) =      0.0 #5 (sig-1) =    380.1 #6 (sig-2) =    -18.6
 #7 (gam-0) =     0.00 #8 (gam-1) =    19.85 #9 (gam-2) =     0.00
 #10(gsf  ) =     0.00 #11(g1ec ) =     0.00 #12(g2ec ) =     0.00
 #13(rstr ) =    0.000 #14(rsta ) =    0.000 #15(rsca ) =    0.000
 #16(L11)   =    0.000 #17(L22)   =    0.000 #18(L33)   =    0.000
 #19(L12)   =    0.000 #20(L13)   =    0.000 #21(L23)   =    0.000
 Peak tails are ignored  where the intensity is below 0.0005 times the peak
   Aniso. broadening axis   0.0   0.0   1.0
;
           0.00050

loop_ _atom_type_symbol
      _atom_type_scat_length_neutron
      _atom_type_scat_source
  Cl   0.9577
  International_Tables_Vol_C
  O   0.5803
  International_Tables_Vol_C
  C   0.6646
  International_Tables_Vol_C
  Cu   0.7718
  International_Tables_Vol_C
  Fe   0.9450
  International_Tables_Vol_C

_pd_proc_ls_prof_R_factor              0.0604
_pd_proc_ls_prof_wR_factor             0.0466
_pd_proc_ls_prof_wR_expected           0.0287
_refine_ls_R_Fsqd_factor               0.17238

_pd_proc_ls_background_function
;   GSAS Background function number 1 with 12 terms.
 Shifted Chebyshev function of 1st kind
      1:    1.17254     2:  -0.757876     3:   0.142223     4:   1.715840E-02
      5:  -8.529930E-02 6:   5.816200E-02 7:  -4.600590E-02 8:   1.600190E-03
      9:  -3.640140E-0210:  -3.365190E-0211:   1.453120E-0312:  -3.356870E-02
;

_exptl_absorpt_process_details
;   GSAS Absorption/surface roughness correction: function number 1
 Linear absorption correction
Term =     0.11348    
Correction is not refined.
;
_exptl_absorpt_correction_T_min        0.55647
_exptl_absorpt_correction_T_max        0.87387
# Extinction correction
_gsas_exptl_extinct_corr_T_min         1.00000
_gsas_exptl_extinct_corr_T_max         1.00000
_pd_proc_info_datetime                 2025-01-22T12:26:05
_pd_calc_method                        "Rietveld Refinement"
_pd_meas_2theta_fixed                  168.33

#---- raw/calc data loop -----

loop_
      _pd_meas_time_of_flight
      _pd_proc_d_spacing
      _pd_meas_intensity_total
      _pd_proc_ls_weight
      _pd_proc_intensity_bkg_calc
      _pd_calc_intensity_total
  31350.6    0.64969    1.49(18)     32.35    1.897    1.969
  31360.0    0.64988    1.84(18)     29.59    1.896    2.004
  31369.4    0.65008    1.85(18)     30.45    1.896    2.022
  31378.8    0.65028    2.09(18)     30.70    1.896    2.011
  31388.2    0.65047    1.87(17)     35.6     1.896    1.983
  31397.7    0.65067    2.00(18)     29.73    1.896    1.952
  31407.1    0.65086    1.74(17)     33.03    1.895    1.930
  31416.5    0.65106    1.96(18)     32.22    1.895    1.917
  31425.9    0.65125    1.78(17)     33.65    1.895    1.912
  31435.4    0.65145    1.52(16)     38.3     1.895    1.912
  31444.8    0.65164    1.87(16)     38.8     1.895    1.918
  31454.2    0.65184    2.07(17)     36.1     1.894    1.927
  31463.7    0.65203    1.80(17)     33.44    1.894    1.942
  31473.1    0.65223    1.97(16)     38.6     1.894    1.963
  31482.5    0.65242    1.96(16)     40.6     1.894    1.989
  31492.0    0.65262    1.89(18)     32.55    1.894    2.012
  31501.4    0.65282    1.95(17)     35.5     1.893    2.024
  31510.9    0.65301    1.92(17)     35.6     1.893    2.029
  31520.3    0.65321    1.77(16)     39.1     1.893    2.033
  31529.8    0.65340    1.80(16)     41.5     1.893    2.029
  31539.2    0.65360    1.53(16)     41.3     1.893    2.009
  31548.7    0.65380    2.11(16)     40.0     1.893    1.982
  31558.2    0.65399    1.76(15)     42.2     1.893    1.958
  31567.6    0.65419    1.78(15)     42.2     1.893    1.946
  31577.1    0.65439    1.57(15)     42.0     1.892    1.941
  31586.6    0.65458    1.82(15)     41.7     1.892    1.938
  31596.1    0.65478    2.13(15)     46.8     1.892    1.932
  31605.5    0.65497    1.96(14)     47.9     1.892    1.930
  31615.0    0.65517    1.85(15)     42.7     1.892    1.936
  31624.5    0.65537    2.01(15)     43.6     1.892    1.957
  31634.0    0.65556    1.82(15)     45.8     1.892    1.991
  31643.5    0.65576    1.93(15)     45.8     1.892    2.028
  31653.0    0.65596    1.84(14)     52.3     1.892    2.055
  31662.5    0.65615    2.12(15)     47.3     1.892    2.070
  31672.0    0.65635    2.00(15)     43.7     1.892    2.082
  31681.5    0.65655    1.93(14)     49.5     1.892    2.103
  31691.0    0.65675    2.04(14)     49.4     1.892    2.120
  31700.5    0.65694    2.05(14)     53.9     1.891    2.107
  31710.0    0.65714    1.90(14)     53.9     1.891    2.069
  31719.5    0.65734    2.09(14)     48.4     1.891    2.031
  31729.0    0.65753    1.85(14)     50.6     1.891    2.003
  31738.5    0.65773    1.74(13)     58.4     1.891    1.981
  31748.1    0.65793    2.20(14)     51.1     1.891    1.960
  31757.6    0.65813    2.05(14)     52.0     1.891    1.945
  31767.1    0.65832    2.01(13)     56.3     1.891    1.945
  31776.6    0.65852    1.84(13)     57.5     1.891    1.963
  31786.2    0.65872    1.96(13)     61.3     1.891    1.996
  31795.7    0.65892    1.98(13)     57.2     1.891    2.037
  31805.2    0.65911    1.94(13)     55.6     1.891    2.081
  31814.8    0.65931    2.06(13)     57.7     1.891    2.113
  31824.3    0.65951    2.01(13)     57.7     1.891    2.110
  31833.9    0.65971    2.07(13)     59.0     1.891    2.071
  31843.4    0.65991    2.17(13)     59.8     1.891    2.019
  31853.0    0.66010    1.95(12)     70.8     1.892    1.973
  31862.5    0.66030    1.83(12)     73.7     1.892    1.942
  31872.1    0.66050    1.75(12)     64.3     1.892    1.925
  31881.7    0.66070    1.81(12)     72.8     1.892    1.919
  31891.2    0.66090    1.87(12)     72.8     1.892    1.922
  31900.8    0.66109    1.86(12)     69.5     1.892    1.936
  31910.4    0.66129    1.87(12)     64.3     1.892    1.960
  31919.9    0.66149    1.94(12)     73.0     1.892    1.987
  31929.5    0.66169    2.03(12)     70.4     1.892    2.006
  31939.1    0.66189    2.02(12)     71.2     1.892    2.009
  31948.7    0.66209    2.10(12)     74.7     1.892    2.003
  31958.3    0.66229    2.02(12)     71.9     1.892    1.993
  31967.8    0.66248    1.78(12)     73.1     1.892    1.983
  31977.4    0.66268    1.93(12)     70.9     1.892    1.978
  31987.0    0.66288    1.93(12)     75.4     1.893    1.981
  31996.6    0.66308    1.98(11)     78.3     1.893    1.987
  32006.2    0.66328    1.93(11)     76.4     1.893    1.986
  32015.8    0.66348    1.93(11)     76.7     1.893    1.983
  32025.4    0.66368    1.93(11)     82.2     1.893    1.983
  32035.0    0.66388    1.94(11)     80.1     1.893    1.986
  32044.6    0.66408    2.01(11)     76.7     1.893    1.992
  32054.3    0.66428    1.99(11)     85.2     1.893    1.999
  32063.9    0.66448    1.93(11)     82.9     1.894    1.998
  32073.5    0.66467    1.98(11)     86.0     1.894    1.987
  32083.1    0.66487    1.97(11)     85.5     1.894    1.972
  32092.7    0.66507    1.90(11)     81.5     1.894    1.959
  32102.4    0.66527    1.86(11)     88.4     1.894    1.950
  32112.0    0.66547    1.94(11)     83.6     1.894    1.943
  32121.6    0.66567    2.10(11)     85.3     1.894    1.944
  32131.3    0.66587    1.95(11)     85.8     1.895    1.961
  32140.9    0.66607    1.81(11)     87.8     1.895    2.000
  32150.6    0.66627    1.80(11)     83.5     1.895    2.056
  32160.2    0.66647    2.03(11)     83.2     1.895    2.103
  32169.8    0.66667    2.21(11)     87.8     1.895    2.111
  32179.5    0.66687    2.07(11)     87.1     1.895    2.082
  32189.2    0.66707    1.95(10)     91.6     1.896    2.039
  32198.8    0.66727    2.12(11)     89.1     1.896    2.010
  32208.5    0.66747    1.95(10)     94.6     1.896    2.012
  32218.1    0.66767    1.92(10)     93.0     1.896    2.043
  32227.8    0.66787    2.17(11)     85.6     1.896    2.086
  32237.5    0.66807    2.10(10)     92.8     1.897    2.129
  32247.1    0.66827    2.18(10)     91.7     1.897    2.176
  32256.8    0.66847    2.17(10)     92.7     1.897    2.211
  32266.5    0.66868    2.23(10)     91.1     1.897    2.200
  32276.2    0.66888    2.01(10)     90.9     1.898    2.141
  32285.9    0.66908    2.18(10)     93.8     1.898    2.074
  32295.5    0.66928    1.73(10)     103.9    1.898    2.033
  32305.2    0.66948    1.93(10)     99.6     1.898    2.029
  32314.9    0.66968    2.06(10)     94.8     1.898    2.052
  32324.6    0.66988    2.27(10)     99.5     1.899    2.079
  32334.3    0.67008    2.32(10)     96.1     1.899    2.094
  32344.0    0.67028    2.13(10)     101.7    1.899    2.095
  32353.7    0.67048    1.99(10)     102.4    1.899    2.082
  32363.4    0.67068    2.14(10)     99.4     1.900    2.069
  32373.1    0.67089    2.00(10)     101.0    1.900    2.062
  32382.8    0.67109    2.01(10)     104.6    1.900    2.057
  32392.6    0.67129    2.05(10)     97.3     1.900    2.056
  32402.3    0.67149    2.08(10)     102.3    1.901    2.066
  32412.0    0.67169    2.17(10)     98.3     1.901    2.087
  32421.7    0.67189    2.13(10)     96.8     1.901    2.103
  32431.4    0.67209    2.18(10)     102.5    1.902    2.099
  32441.2    0.67230    2.03(10)     99.9     1.902    2.087
  32450.9    0.67250    2.13(10)     103.8    1.902    2.082
  32460.6    0.67270    2.10(9)      113.5    1.902    2.083
  32470.4    0.67290    2.09(10)     108.1    1.903    2.076
  32480.1    0.67310    2.06(9)      111.2    1.903    2.057
  32489.9    0.67331    1.92(9)      115.2    1.903    2.048
  32499.6    0.67351    2.11(9)      112.0    1.904    2.069
  32509.4    0.67371    2.26(9)      111.5    1.904    2.121
  32519.1    0.67391    2.31(10)     102.2    1.904    2.174
  32528.9    0.67411    2.14(10)     106.7    1.904    2.195
  32538.6    0.67432    2.15(9)      116.3    1.905    2.168
  32548.4    0.67452    2.17(10)     108.8    1.905    2.111
  32558.2    0.67472    2.00(9)      117.0    1.905    2.052
  32567.9    0.67492    2.04(9)      112.1    1.906    2.010
  32577.7    0.67513    1.94(9)      118.2    1.906    1.990
  32587.5    0.67533    2.09(9)      123.8    1.906    1.995
  32597.2    0.67553    2.02(9)      124.8    1.907    2.020
  32607.0    0.67573    2.01(9)      120.1    1.907    2.048
  32616.8    0.67594    1.96(9)      120.0    1.907    2.059
  32626.6    0.67614    1.97(9)      123.4    1.908    2.044
  32636.4    0.67634    1.89(9)      125.0    1.908    2.017
  32646.2    0.67655    1.85(9)      124.4    1.908    1.995
  32656.0    0.67675    1.95(9)      122.4    1.909    1.985
  32665.8    0.67695    1.77(9)      123.6    1.909    1.982
  32675.6    0.67716    1.97(9)      126.9    1.909    1.982
  32685.4    0.67736    2.03(9)      121.3    1.910    1.980
  32695.2    0.67756    1.99(9)      128.0    1.910    1.972
  32705.0    0.67776    2.01(9)      128.4    1.910    1.959
  32714.8    0.67797    1.99(9)      129.6    1.911    1.947
  32724.6    0.67817    2.02(9)      131.5    1.911    1.940
  32734.4    0.67838    1.98(9)      127.6    1.912    1.938
  32744.2    0.67858    1.91(9)      137.4    1.912    1.944
  32754.1    0.67878    2.07(9)      130.9    1.912    1.964
  32763.9    0.67899    1.95(9)      135.8    1.913    2.004
  32773.7    0.67919    2.09(9)      133.7    1.913    2.055
  32783.6    0.67939    2.01(9)      130.4    1.913    2.090
  32793.4    0.67960    2.12(9)      127.9    1.914    2.083
  32803.2    0.67980    2.13(9)      132.3    1.914    2.046
  32813.1    0.68001    1.94(9)      130.8    1.915    2.004
  32822.9    0.68021    1.98(8)      139.3    1.915    1.973
  32832.8    0.68041    1.86(8)      142.4    1.915    1.957
  32842.6    0.68062    2.12(9)      130.9    1.916    1.954
  32852.5    0.68082    2.08(9)      127.2    1.916    1.961
  32862.3    0.68103    2.14(9)      136.6    1.917    1.974
  32872.2    0.68123    1.99(9)      135.6    1.917    1.986
  32882.0    0.68144    2.07(9)      125.9    1.917    1.996
  32891.9    0.68164    2.19(9)      129.7    1.918    2.013
  32901.8    0.68184    2.46(9)      128.5    1.918    2.055
  32911.6    0.68205    2.69(9)      123.6    1.919    2.120
  32921.5    0.68225    2.52(9)      127.1    1.919    2.175
  32931.4    0.68246    2.56(9)      124.8    1.919    2.182
  32941.3    0.68266    2.53(9)      126.4    1.920    2.146
  32951.1    0.68287    2.48(9)      126.9    1.920    2.108
  32961.0    0.68307    2.18(8)      142.1    1.921    2.094
  32970.9    0.68328    2.16(8)      138.6    1.921    2.098
  32980.8    0.68348    2.31(9)      134.2    1.921    2.100
  32990.7    0.68369    2.19(8)      156.0    1.922    2.088
  33000.6    0.68389    2.21(8)      144.8    1.922    2.065
  33010.5    0.68410    1.99(8)      155.0    1.923    2.040
  33020.4    0.68430    2.05(8)      156.0    1.923    2.027
  33030.3    0.68451    2.17(9)      136.0    1.924    2.038
  33040.2    0.68471    1.91(8)      143.1    1.924    2.083
  33050.1    0.68492    2.18(8)      150.5    1.924    2.147
  33060.0    0.68513    2.09(8)      142.9    1.925    2.185
  33070.0    0.68533    1.90(8)      152.0    1.925    2.172
  33079.9    0.68554    2.14(8)      148.6    1.926    2.129
  33089.8    0.68574    1.97(8)      149.1    1.926    2.086
  33099.7    0.68595    1.97(8)      161.6    1.927    2.054
  33109.7    0.68615    2.16(8)      146.8    1.927    2.035
  33119.6    0.68636    2.19(8)      149.2    1.928    2.028
  33129.5    0.68657    2.01(8)      155.4    1.928    2.038
  33139.5    0.68677    2.08(8)      148.5    1.928    2.062
  33149.4    0.68698    2.19(8)      153.7    1.929    2.091
  33159.4    0.68718    2.33(8)      152.3    1.929    2.115
  33169.3    0.68739    2.08(8)      152.2    1.930    2.135
  33179.3    0.68760    2.13(8)      160.0    1.930    2.162
  33189.2    0.68780    2.24(8)      150.0    1.931    2.202
  33199.2    0.68801    2.36(8)      140.4    1.931    2.265
  33209.1    0.68822    2.31(8)      147.4    1.932    2.364
  33219.1    0.68842    2.48(8)      143.4    1.932    2.506
  33229.1    0.68863    2.57(9)      135.9    1.933    2.694
  33239.0    0.68884    2.68(9)      136.7    1.933    2.912
  33249.0    0.68904    3.12(9)      126.0    1.934    3.113
  33259.0    0.68925    3.15(9)      122.2    1.934    3.222
  33268.9    0.68946    3.18(9)      120.7    1.934    3.199
  33278.9    0.68966    3.01(9)      120.9    1.935    3.075
  33288.9    0.68987    2.94(9)      133.2    1.935    2.910
  33298.9    0.69008    2.77(8)      139.6    1.936    2.744
  33308.9    0.69028    2.47(8)      145.4    1.936    2.580
  33318.9    0.69049    2.34(8)      160.4    1.937    2.426
  33328.9    0.69070    2.26(8)      162.0    1.937    2.298
  33338.9    0.69091    2.26(8)      147.8    1.938    2.207
  33348.9    0.69111    2.17(8)      161.7    1.938    2.157
  33358.9    0.69132    2.17(8)      161.1    1.939    2.146
  33368.9    0.69153    2.26(8)      162.4    1.939    2.165
  33378.9    0.69173    2.22(8)      163.4    1.940    2.193
  33388.9    0.69194    2.28(8)      162.0    1.940    2.205
  33398.9    0.69215    2.29(8)      158.9    1.941    2.205
  33409.0    0.69236    2.23(8)      156.9    1.941    2.209
  33419.0    0.69257    2.07(8)      160.6    1.942    2.222
  33429.0    0.69277    2.34(8)      167.6    1.942    2.239
  33439.0    0.69298    2.33(8)      165.4    1.943    2.258
  33449.1    0.69319    2.30(8)      162.8    1.943    2.278
  33459.1    0.69340    2.26(8)      166.8    1.944    2.285
  33469.1    0.69361    2.35(8)      161.5    1.944    2.281
  33479.2    0.69381    2.40(8)      162.2    1.945    2.286
  33489.2    0.69402    2.23(8)      163.7    1.945    2.307
  33499.3    0.69423    2.20(8)      166.2    1.946    2.306
  33509.3    0.69444    2.24(8)      163.6    1.946    2.260
  33519.4    0.69465    2.21(8)      171.0    1.947    2.189
  33529.4    0.69485    2.03(8)      176.2    1.947    2.127
  33539.5    0.69506    2.13(8)      177.3    1.948    2.088
  33549.5    0.69527    2.14(8)      168.3    1.948    2.078
  33559.6    0.69548    2.07(8)      176.4    1.949    2.090
  33569.7    0.69569    2.28(8)      171.8    1.949    2.110
  33579.7    0.69590    2.26(8)      171.3    1.950    2.118
  33589.8    0.69611    2.14(7)      183.4    1.950    2.120
  33599.9    0.69632    2.13(8)      175.3    1.951    2.128
  33610.0    0.69652    2.17(8)      176.0    1.951    2.134
  33620.1    0.69673    2.18(8)      173.9    1.952    2.124
  33630.1    0.69694    2.23(8)      165.7    1.952    2.104
  33640.2    0.69715    2.22(8)      176.7    1.953    2.087
  33650.3    0.69736    2.09(7)      184.7    1.953    2.071
  33660.4    0.69757    2.14(7)      178.6    1.954    2.052
  33670.5    0.69778    1.95(7)      195.0    1.954    2.033
  33680.6    0.69799    2.06(7)      180.6    1.955    2.015
  33690.7    0.69820    1.94(7)      190.1    1.955    2.001
  33700.8    0.69841    1.97(7)      194.6    1.956    1.991
  33710.9    0.69862    1.99(7)      188.6    1.956    1.990
  33721.1    0.69883    2.05(7)      188.3    1.957    2.003
  33731.2    0.69904    2.09(7)      186.4    1.957    2.027
  33741.3    0.69925    2.12(7)      185.3    1.958    2.048
  33751.4    0.69946    1.98(7)      193.2    1.958    2.051
  33761.5    0.69967    1.96(7)      196.1    1.959    2.038
  33771.7    0.69988    1.96(7)      200.6    1.959    2.022
  33781.8    0.70009    2.03(7)      193.5    1.960    2.010
  33791.9    0.70030    2.01(7)      197.1    1.960    2.000
  33802.1    0.70051    1.98(7)      201.9    1.961    1.992
  33812.2    0.70072    2.03(7)      195.7    1.961    1.988
  33822.4    0.70093    2.13(7)      186.7    1.962    1.988
  33832.5    0.70114    2.05(7)      190.8    1.962    1.993
  33842.7    0.70135    2.16(7)      192.3    1.963    2.007
  33852.8    0.70156    2.01(7)      187.5    1.964    2.030
  33863.0    0.70177    2.22(7)      192.5    1.964    2.068
  33873.1    0.70198    2.00(7)      193.0    1.965    2.123
  33883.3    0.70219    2.28(7)      181.0    1.965    2.199
  33893.5    0.70240    2.24(7)      185.5    1.966    2.290
  33903.6    0.70261    2.25(7)      189.9    1.966    2.382
  33913.8    0.70282    2.33(7)      183.4    1.967    2.438
  33924.0    0.70303    2.16(7)      194.8    1.967    2.417
  33934.1    0.70324    2.33(7)      182.3    1.968    2.329
  33944.3    0.70346    2.24(7)      188.9    1.968    2.223
  33954.5    0.70367    2.06(7)      198.4    1.969    2.138
  33964.7    0.70388    2.16(7)      190.3    1.969    2.081
  33974.9    0.70409    2.03(7)      210.6    1.970    2.047
  33985.1    0.70430    2.00(7)      207.5    1.970    2.026
  33995.3    0.70451    2.05(7)      204.8    1.971    2.019
  34005.5    0.70472    2.06(7)      198.2    1.971    2.031
  34015.7    0.70493    2.18(7)      197.5    1.972    2.064
  34025.9    0.70515    2.29(7)      197.4    1.972    2.111
  34036.1    0.70536    2.26(7)      187.5    1.973    2.151
  34046.3    0.70557    2.10(7)      204.7    1.973    2.164
  34056.5    0.70578    2.23(7)      193.8    1.974    2.149
  34066.7    0.70599    2.09(7)      199.1    1.975    2.124
  34076.9    0.70620    2.04(7)      201.3    1.975    2.109
  34087.2    0.70642    2.12(7)      209.3    1.976    2.115
  34097.4    0.70663    2.07(7)      203.3    1.976    2.139
  34107.6    0.70684    2.20(7)      199.3    1.977    2.168
  34117.9    0.70705    2.21(7)      203.7    1.977    2.194
  34128.1    0.70726    2.30(7)      199.0    1.978    2.216
  34138.3    0.70748    2.35(7)      194.9    1.978    2.237
  34148.6    0.70769    2.24(7)      198.6    1.979    2.273
  34158.8    0.70790    2.28(7)      194.7    1.979    2.325
  34169.1    0.70811    2.45(7)      192.2    1.980    2.363
  34179.3    0.70833    2.32(7)      202.9    1.980    2.367
  34189.6    0.70854    2.41(7)      197.4    1.981    2.363
  34199.8    0.70875    2.36(7)      198.0    1.981    2.370
  34210.1    0.70896    2.46(7)      192.0    1.982    2.359
  34220.3    0.70918    2.24(7)      198.2    1.982    2.300
  34230.6    0.70939    2.30(7)      203.4    1.983    2.214
  34240.9    0.70960    2.19(7)      204.2    1.984    2.140
  34251.2    0.70982    2.19(7)      201.9    1.984    2.094
  34261.4    0.71003    2.18(7)      212.2    1.985    2.079
  34271.7    0.71024    2.05(7)      210.0    1.985    2.088
  34282.0    0.71045    2.13(7)      215.9    1.986    2.110
  34292.3    0.71067    2.37(7)      211.9    1.986    2.135
  34302.6    0.71088    2.23(7)      206.9    1.987    2.154
  34312.9    0.71109    2.26(7)      210.4    1.987    2.172
  34323.1    0.71131    2.24(7)      208.4    1.988    2.190
  34333.4    0.71152    2.21(7)      208.2    1.988    2.200
  34343.7    0.71173    2.24(7)      203.8    1.989    2.199
  34354.0    0.71195    2.41(7)      195.9    1.989    2.193
  34364.4    0.71216    2.34(7)      197.0    1.990    2.176
  34374.7    0.71238    2.15(7)      208.4    1.990    2.144
  34385.0    0.71259    2.20(7)      204.6    1.991    2.113
  34395.3    0.71280    2.22(7)      214.8    1.991    2.103
  34405.6    0.71302    2.21(7)      207.0    1.992    2.141
  34415.9    0.71323    2.28(7)      206.1    1.992    2.250
  34426.3    0.71345    2.43(7)      199.9    1.993    2.426
  34436.6    0.71366    2.39(7)      204.3    1.993    2.595
  34446.9    0.71387    2.47(7)      196.0    1.994    2.652
  34457.2    0.71409    2.57(7)      199.2    1.994    2.582
  34467.6    0.71430    2.54(7)      191.3    1.995    2.457
  34477.9    0.71452    2.44(7)      206.9    1.996    2.360
  34488.3    0.71473    2.40(7)      209.2    1.996    2.332
  34498.6    0.71495    2.41(7)      208.6    1.997    2.379
  34509.0    0.71516    2.48(7)      205.1    1.997    2.479
  34519.3    0.71537    2.59(7)      198.4    1.998    2.584
  34529.7    0.71559    2.67(7)      209.0    1.998    2.624
  34540.0    0.71580    2.67(7)      198.7    1.999    2.559
  34550.4    0.71602    2.27(7)      217.2    1.999    2.428
  34560.8    0.71623    2.16(7)      225.1    2.000    2.304
  34571.1    0.71645    2.27(7)      225.8    2.000    2.233
  34581.5    0.71666    2.30(7)      212.8    2.001    2.225
  34591.9    0.71688    2.30(7)      213.2    2.001    2.252
  34602.2    0.71709    2.39(7)      226.4    2.002    2.272
  34612.6    0.71731    2.28(7)      228.5    2.002    2.259
  34623.0    0.71752    2.26(7)      221.8    2.003    2.214
  34633.4    0.71774    2.14(7)      221.4    2.003    2.159
  34643.8    0.71795    2.07(7)      229.9    2.004    2.115
  34654.2    0.71817    2.19(7)      232.8    2.004    2.094
  34664.6    0.71839    2.27(6)      239.4    2.005    2.101
  34675.0    0.71860    2.22(7)      228.1    2.005    2.132
  34685.4    0.71882    2.09(6)      238.4    2.006    2.177
  34695.8    0.71903    2.15(6)      240.8    2.006    2.209
  34706.2    0.71925    2.22(7)      234.9    2.007    2.210
  34716.6    0.71946    2.24(6)      238.0    2.007    2.184
  34727.0    0.71968    2.11(6)      242.3    2.008    2.146
  34737.4    0.71990    2.18(7)      234.5    2.008    2.110
  34747.9    0.72011    2.22(7)      234.8    2.009    2.087
  34758.3    0.72033    2.10(6)      246.0    2.009    2.084
  34768.7    0.72054    2.17(7)      231.2    2.010    2.101
  34779.1    0.72076    2.17(6)      243.0    2.010    2.127
  34789.6    0.72098    2.11(6)      237.5    2.011    2.144
  34800.0    0.72119    2.12(6)      243.9    2.011    2.138
  34810.5    0.72141    2.17(6)      236.7    2.012    2.118
  34820.9    0.72163    2.13(6)      241.0    2.012    2.098
  34831.3    0.72184    2.11(6)      245.8    2.013    2.087
  34841.8    0.72206    2.12(6)      248.6    2.013    2.083
  34852.2    0.72228    2.06(6)      252.3    2.014    2.081
  34862.7    0.72249    2.06(6)      251.5    2.014    2.086
  34873.2    0.72271    2.10(6)      250.3    2.015    2.103
  34883.6    0.72293    2.15(6)      255.3    2.015    2.128
  34894.1    0.72314    2.13(6)      243.5    2.016    2.149
  34904.6    0.72336    2.15(6)      241.0    2.016    2.155
  34915.0    0.72358    2.13(6)      241.9    2.017    2.144
  34925.5    0.72379    2.09(6)      248.7    2.017    2.123
  34936.0    0.72401    2.00(6)      261.7    2.018    2.101
  34946.5    0.72423    2.08(6)      249.4    2.018    2.084
  34956.9    0.72445    2.02(6)      250.2    2.019    2.076
  34967.4    0.72466    2.02(6)      260.4    2.019    2.082
  34977.9    0.72488    2.16(6)      247.5    2.020    2.102
  34988.4    0.72510    2.13(6)      249.7    2.020    2.123
  34998.9    0.72532    2.18(6)      245.1    2.021    2.137
  35009.4    0.72553    2.13(6)      246.5    2.021    2.150
  35019.9    0.72575    2.22(6)      246.3    2.022    2.176
  35030.4    0.72597    2.24(6)      252.9    2.022    2.220
  35040.9    0.72619    2.20(6)      244.6    2.023    2.273
  35051.4    0.72640    2.29(6)      245.9    2.023    2.311
  35062.0    0.72662    2.27(6)      248.2    2.024    2.309
  35072.5    0.72684    2.19(6)      251.9    2.024    2.273
  35083.     0.72706    2.32(6)      249.1    2.024    2.238
  35094.     0.72728    2.24(6)      256.5    2.025    2.233
  35104.     0.72750    2.18(6)      256.0    2.025    2.256
  35115.     0.72771    2.16(6)      243.1    2.026    2.283
  35125.     0.72793    2.32(6)      248.3    2.026    2.301
  35136.     0.72815    2.15(6)      250.5    2.027    2.306
  35146.     0.72837    2.19(6)      238.9    2.027    2.293
  35157.     0.72859    2.27(6)      243.8    2.028    2.271
  35167.     0.72881    2.28(6)      268.7    2.028    2.260
  35178.     0.72902    2.27(6)      251.6    2.029    2.269
  35188.     0.72924    2.21(6)      254.0    2.029    2.295
  35199.     0.72946    2.36(6)      251.3    2.030    2.339
  35210.     0.72968    2.40(7)      235.3    2.030    2.416
  35220.     0.72990    2.56(7)      230.2    2.030    2.531
  35231.     0.73012    2.70(6)      238.9    2.031    2.688
  35241.     0.73034    2.93(7)      224.8    2.031    2.904
  35252.     0.73056    3.16(7)      211.2    2.032    3.189
  35262.     0.73078    3.41(7)      203.8    2.032    3.488
  35273.     0.73100    3.73(7)      186.2    2.033    3.661
  35284.     0.73122    3.48(7)      193.9    2.033    3.608
  35294.     0.73143    3.20(7)      203.6    2.034    3.380
  35305.     0.73165    3.04(7)      220.7    2.034    3.090
  35315.     0.73187    2.91(7)      225.1    2.035    2.826
  35326.     0.73209    2.68(7)      225.3    2.035    2.622
  35336.     0.73231    2.63(6)      239.0    2.035    2.490
  35347.     0.73253    2.52(6)      254.4    2.036    2.439
  35358.     0.73275    2.51(6)      259.5    2.036    2.473
  35368.     0.73297    2.67(6)      242.3    2.037    2.561
  35379.     0.73319    2.72(6)      236.8    2.037    2.618
  35390.     0.73341    2.56(6)      241.4    2.038    2.574
  35400.     0.73363    2.43(6)      254.9    2.038    2.458
  35411.     0.73385    2.46(6)      248.3    2.038    2.343
  35421.     0.73407    2.36(6)      260.8    2.039    2.274
  35432.     0.73429    2.21(6)      263.5    2.039    2.252
  35443.     0.73451    2.21(6)      261.5    2.040    2.255
  35453.     0.73473    2.37(6)      265.0    2.040    2.262
  35464.     0.73495    2.27(6)      254.3    2.041    2.286
  35475.     0.73518    2.26(6)      267.9    2.041    2.344
  35485.     0.73540    2.36(6)      252.6    2.041    2.423
  35496.     0.73562    2.46(6)      270.2    2.042    2.479
  35506.     0.73584    2.42(6)      249.7    2.042    2.490
  35517.     0.73606    2.38(6)      258.3    2.043    2.463
  35528.     0.73628    2.34(6)      255.7    2.043    2.430
  35538.     0.73650    2.54(6)      253.1    2.044    2.425
  35549.     0.73672    2.48(6)      264.8    2.044    2.457
  35560.     0.73694    2.50(6)      259.2    2.044    2.503
  35570.     0.73716    2.35(6)      260.2    2.045    2.516
  35581.     0.73738    2.35(6)      265.6    2.045    2.462
  35592.     0.73761    2.28(6)      273.2    2.046    2.367
  35602.     0.73783    2.31(6)      262.5    2.046    2.278
  35613.     0.73805    2.20(6)      278.6    2.046    2.228
  35624.     0.73827    2.20(6)      284.6    2.047    2.221
  35635.     0.73849    2.30(6)      282.2    2.047    2.241
  35645.     0.73871    2.27(6)      270.3    2.048    2.261
  35656.     0.73893    2.32(6)      268.2    2.048    2.259
  35667.     0.73916    2.24(6)      285.9    2.048    2.234
  35677.     0.73938    2.13(6)      291.4    2.049    2.197
  35688.     0.73960    2.20(6)      288.1    2.049    2.162
  35699.     0.73982    2.16(6)      282.3    2.050    2.139
  35709.     0.74004    2.11(6)      294.2    2.050    2.140
  35720.     0.74027    2.05(6)      294.2    2.050    2.167
  35731.     0.74049    2.20(6)      285.3    2.051    2.207
  35742.     0.74071    2.16(6)      291.0    2.051    2.228
  35752.     0.74093    2.12(6)      291.9    2.052    2.213
  35763.     0.74115    2.10(6)      291.0    2.052    2.181
  35774.     0.74138    2.18(6)      280.9    2.052    2.158
  35784.     0.74160    2.20(6)      295.5    2.053    2.168
  35795.     0.74182    2.28(6)      280.8    2.053    2.217
  35806.     0.74204    2.31(6)      272.0    2.053    2.294
  35817.     0.74227    2.31(6)      273.0    2.054    2.371
  35827.     0.74249    2.28(6)      291.3    2.054    2.406
  35838.     0.74271    2.26(6)      292.0    2.055    2.376
  35849.     0.74294    2.23(6)      284.5    2.055    2.307
  35860.     0.74316    2.18(6)      300.9    2.055    2.249
  35870.     0.74338    2.32(6)      290.7    2.056    2.236
  35881.     0.74360    2.35(6)      280.3    2.056    2.275
  35892.     0.74383    2.38(6)      277.7    2.056    2.347
  35903.     0.74405    2.42(6)      277.4    2.057    2.414
  35913.     0.74427    2.39(6)      275.3    2.057    2.445
  35924.     0.74450    2.40(6)      277.2    2.058    2.424
  35935.     0.74472    2.23(6)      288.9    2.058    2.360
  35946.     0.74494    2.34(6)      291.1    2.058    2.283
  35957.     0.74517    2.22(6)      295.9    2.059    2.215
  35967.     0.74539    2.24(6)      298.2    2.059    2.163
  35978.     0.74562    2.14(6)      295.8    2.059    2.130
  35989.     0.74584    2.09(6)      311.8    2.060    2.111
  36000.     0.74606    2.10(6)      306.9    2.060    2.102
  36011.     0.74629    2.12(6)      311.9    2.060    2.102
  36021.     0.74651    2.12(6)      296.9    2.061    2.115
  36032.     0.74673    2.21(6)      307.0    2.061    2.148
  36043.     0.74696    2.27(6)      299.4    2.061    2.206
  36054.     0.74718    2.32(6)      291.9    2.062    2.282
  36065.     0.74741    2.29(6)      294.2    2.062    2.345
  36075.     0.74763    2.37(6)      284.3    2.062    2.375
  36086.     0.74786    2.33(6)      292.4    2.063    2.373
  36097.     0.74808    2.28(6)      279.5    2.063    2.375
  36108.     0.74830    2.32(6)      295.2    2.063    2.419
  36119.     0.74853    2.45(6)      285.3    2.064    2.500
  36130.     0.74875    2.45(6)      296.6    2.064    2.551
  36140.     0.74898    2.38(6)      288.6    2.064    2.524
  36151.     0.74920    2.45(6)      295.0    2.065    2.454
  36162.     0.74943    2.32(6)      292.5    2.065    2.402
  36173.     0.74965    2.40(6)      276.9    2.065    2.387
  36184.     0.74988    2.44(6)      282.4    2.066    2.384
  36195.     0.75010    2.48(6)      278.9    2.066    2.358
  36206.     0.75033    2.36(6)      295.4    2.066    2.313
  36216.     0.75055    2.25(6)      312.5    2.066    2.277
  36227.     0.75078    2.25(6)      305.3    2.067    2.272
  36238.     0.75100    2.22(6)      304.5    2.067    2.288
  36249.     0.75123    2.27(6)      312.0    2.067    2.296
  36260.     0.75145    2.17(6)      320.0    2.068    2.276
  36271.     0.75168    2.11(6)      309.5    2.068    2.242
  36282.     0.75191    2.14(6)      306.0    2.068    2.217
  36293.     0.75213    2.25(6)      316.4    2.069    2.222
  36303.     0.75236    2.27(6)      300.7    2.069    2.264
  36314.     0.75258    2.42(6)      303.3    2.069    2.332
  36325.     0.75281    2.38(6)      305.7    2.069    2.405
  36336.     0.75303    2.54(6)      302.0    2.070    2.478
  36347.     0.75326    2.66(6)      294.6    2.070    2.538
  36358.     0.75349    2.69(6)      290.0    2.070    2.556
  36369.     0.75371    2.65(6)      288.5    2.071    2.524
  36380.     0.75394    2.55(6)      283.5    2.071    2.473
  36391.     0.75416    2.44(6)      304.5    2.071    2.438
  36402.     0.75439    2.41(6)      294.3    2.071    2.435
  36412.     0.75462    2.39(6)      292.2    2.072    2.439
  36423.     0.75484    2.50(6)      296.5    2.072    2.433
  36434.     0.75507    2.42(6)      308.9    2.072    2.450
  36445.     0.75530    2.61(6)      302.5    2.073    2.535
  36456.     0.75552    2.61(6)      292.8    2.073    2.669
  36467.     0.75575    2.71(6)      286.6    2.073    2.777
  36478.     0.75598    2.75(6)      282.2    2.073    2.807
  36489.     0.75620    2.74(6)      275.5    2.074    2.737
  36500.     0.75643    2.62(6)      282.0    2.074    2.594
  36511.     0.75666    2.43(6)      308.0    2.074    2.436
  36522.     0.75688    2.36(6)      309.2    2.074    2.312
  36533.     0.75711    2.23(6)      327.1    2.075    2.233
  36544.     0.75734    2.19(6)      324.4    2.075    2.189
  36555.     0.75757    2.12(6)      330.4    2.075    2.163
  36566.     0.75779    2.20(6)      319.6    2.075    2.144
  36577.     0.75802    2.20(6)      323.3    2.076    2.131
  36588.     0.75825    2.13(6)      327.5    2.076    2.125
  36599.     0.75848    2.05(5)      331.6    2.076    2.129
  36610.     0.75870    2.17(5)      339.2    2.076    2.150
  36621.     0.75893    2.10(5)      339.4    2.076    2.187
  36632.     0.75916    2.09(6)      325.2    2.077    2.230
  36643.     0.75939    2.14(6)      328.0    2.077    2.258
  36654.     0.75961    2.19(6)      325.9    2.077    2.256
  36665.     0.75984    2.24(5)      332.6    2.077    2.232
  36676.     0.76007    2.13(5)      331.0    2.078    2.202
  36687.     0.76030    2.07(5)      342.3    2.078    2.171
  36698.     0.76053    2.12(5)      331.3    2.078    2.145
  36709.     0.76076    2.03(5)      337.1    2.078    2.125
  36720.     0.76098    2.06(5)      354.     2.079    2.113
  36731.     0.76121    2.03(5)      359.     2.079    2.106
  36742.     0.76144    2.01(5)      363.     2.079    2.104
  36753.     0.76167    2.09(5)      341.0    2.079    2.106
  36764.     0.76190    2.15(5)      347.8    2.079    2.114
  36775.     0.76213    2.11(5)      343.2    2.080    2.133
  36786.     0.76235    2.16(5)      341.2    2.080    2.168
  36797.     0.76258    2.29(5)      340.5    2.080    2.216
  36808.     0.76281    2.21(5)      342.5    2.080    2.265
  36819.     0.76304    2.22(5)      335.8    2.080    2.301
  36830.     0.76327    2.31(5)      337.5    2.081    2.327
  36841.     0.76350    2.34(5)      336.9    2.081    2.362
  36852.     0.76373    2.38(6)      327.5    2.081    2.427
  36863.     0.76396    2.55(6)      325.2    2.081    2.503
  36874.     0.76419    2.37(6)      326.7    2.081    2.540
  36885.     0.76442    2.45(6)      328.9    2.081    2.519
  36896.     0.76465    2.42(6)      309.2    2.082    2.461
  36907.     0.76487    2.40(6)      318.0    2.082    2.396
  36918.     0.76510    2.41(5)      339.7    2.082    2.348
  36929.     0.76533    2.33(5)      345.2    2.082    2.320
  36941.     0.76556    2.26(5)      339.3    2.082    2.305
  36952.     0.76579    2.28(5)      331.0    2.083    2.296
  36963.     0.76602    2.23(5)      335.3    2.083    2.287
  36974.     0.76625    2.36(6)      329.8    2.083    2.285
  36985.     0.76648    2.38(5)      339.4    2.083    2.298
  36996.     0.76671    2.39(5)      334.9    2.083    2.322
  37007.     0.76694    2.41(6)      329.0    2.083    2.359
  37018.     0.76717    2.49(6)      322.9    2.084    2.410
  37029.     0.76740    2.54(6)      312.7    2.084    2.446
  37040.     0.76763    2.54(6)      319.7    2.084    2.441
  37051.     0.76786    2.43(5)      334.3    2.084    2.410
  37063.     0.76809    2.43(6)      329.4    2.084    2.390
  37074.     0.76832    2.43(6)      329.4    2.084    2.404
  37085.     0.76856    2.41(6)      328.7    2.084    2.441
  37096.     0.76879    2.43(5)      334.8    2.085    2.468
  37107.     0.76902    2.38(5)      342.3    2.085    2.451
  37118.     0.76925    2.38(5)      349.6    2.085    2.392
  37129.     0.76948    2.37(5)      350.0    2.085    2.330
  37141.     0.76971    2.25(5)      349.7    2.085    2.301
  37152.     0.76994    2.35(5)      353.     2.085    2.319
  37163.     0.77017    2.31(5)      341.1    2.085    2.371
  37174.     0.77040    2.40(5)      339.3    2.085    2.428
  37185.     0.77063    2.33(5)      339.0    2.086    2.447
  37196.     0.77086    2.36(5)      340.7    2.086    2.410
  37207.     0.77110    2.38(5)      343.4    2.086    2.341
  37219.     0.77133    2.25(5)      342.7    2.086    2.274
  37230.     0.77156    2.18(5)      361.     2.086    2.235
  37241.     0.77179    2.20(5)      354.     2.086    2.229
  37252.     0.77202    2.18(5)      364.     2.086    2.243
  37263.     0.77225    2.10(5)      359.     2.086    2.248
  37274.     0.77249    2.14(5)      359.     2.087    2.230
  37286.     0.77272    2.13(5)      373.     2.087    2.202
  37297.     0.77295    2.19(5)      363.     2.087    2.187
  37308.     0.77318    2.10(5)      362.     2.087    2.201
  37319.     0.77341    2.30(5)      351.     2.087    2.250
  37330.     0.77365    2.32(5)      354.     2.087    2.320
  37342.     0.77388    2.47(5)      337.1    2.087    2.384
  37353.     0.77411    2.34(5)      343.3    2.087    2.418
  37364.     0.77434    2.31(5)      343.5    2.087    2.419
  37375.     0.77457    2.40(5)      361.     2.087    2.413
  37386.     0.77481    2.40(5)      340.6    2.087    2.423
  37398.     0.77504    2.32(5)      346.3    2.088    2.435
  37409.     0.77527    2.37(5)      358.     2.088    2.412
  37420.     0.77550    2.31(5)      353.     2.088    2.353
  37431.     0.77574    2.32(5)      342.9    2.088    2.285
  37443.     0.77597    2.29(5)      356.     2.088    2.227
  37454.     0.77620    2.20(5)      378.     2.088    2.185
  37465.     0.77644    2.17(5)      365.     2.088    2.157
  37476.     0.77667    2.32(5)      355.     2.088    2.147
  37487.     0.77690    2.36(5)      359.     2.088    2.161
  37499.     0.77713    2.21(5)      366.     2.088    2.203
  37510.     0.77737    2.18(5)      367.     2.088    2.251
  37521.     0.77760    2.23(5)      364.     2.088    2.266
  37532.     0.77783    2.16(5)      370.     2.088    2.238
  37544.     0.77807    2.16(5)      371.     2.088    2.192
  37555.     0.77830    2.13(5)      382.     2.088    2.153
  37566.     0.77853    2.15(5)      371.     2.089    2.129
  37578.     0.77877    2.08(5)      383.     2.089    2.115
  37589.     0.77900    2.08(5)      367.     2.089    2.109
  37600.     0.77924    2.13(5)      378.     2.089    2.106
  37611.     0.77947    2.10(5)      385.     2.089    2.108
  37623.     0.77970    2.11(5)      396.     2.089    2.113
  37634.     0.77994    2.16(5)      387.     2.089    2.124
  37645.     0.78017    2.25(5)      369.     2.089    2.143
  37657.     0.78041    2.14(5)      398.     2.089    2.169
  37668.     0.78064    2.07(5)      383.     2.089    2.199
  37679.     0.78087    2.18(5)      369.     2.089    2.223
  37690.     0.78111    2.14(5)      390.     2.089    2.231
  37702.     0.78134    2.13(5)      384.     2.089    2.223
  37713.     0.78158    2.17(5)      375.     2.089    2.209
  37724.     0.78181    2.22(5)      381.     2.089    2.199
  37736.     0.78205    2.13(5)      394.     2.089    2.195
  37747.     0.78228    2.19(5)      388.     2.089    2.196
  37758.     0.78252    2.22(5)      371.     2.089    2.198
  37770.     0.78275    2.13(5)      402.     2.089    2.193
  37781.     0.78299    2.15(5)      388.     2.089    2.178
  37792.     0.78322    2.18(5)      377.     2.089    2.158
  37804.     0.78346    2.19(5)      384.     2.089    2.141
  37815.     0.78369    2.06(5)      389.     2.089    2.132
  37826.     0.78393    2.04(5)      405.     2.089    2.129
  37838.     0.78416    2.10(5)      396.     2.089    2.135
  37849.     0.78440    2.13(5)      398.     2.089    2.158
  37860.     0.78463    2.12(5)      402.     2.089    2.219
  37872.     0.78487    2.33(5)      374.     2.089    2.333
  37883.     0.78510    2.42(5)      373.     2.089    2.489
  37894.     0.78534    2.61(5)      363.     2.089    2.636
  37906.     0.78557    2.59(5)      355.     2.089    2.728
  37917.     0.78581    2.55(5)      353.     2.089    2.735
  37929.     0.78605    2.48(5)      362.     2.089    2.641
  37940.     0.78628    2.40(5)      361.     2.089    2.490
  37951.     0.78652    2.34(5)      374.     2.089    2.347
  37963.     0.78675    2.32(5)      373.     2.089    2.245
  37974.     0.78699    2.26(5)      383.     2.089    2.185
  37986.     0.78723    2.16(5)      387.     2.089    2.151
  37997.     0.78746    2.11(5)      404.     2.089    2.134
  38008.     0.78770    2.12(5)      407.     2.089    2.126
  38020.     0.78793    2.09(5)      402.     2.089    2.128
  38031.     0.78817    2.13(5)      393.     2.089    2.139
  38043.     0.78841    2.18(5)      399.     2.089    2.162
  38054.     0.78864    2.14(5)      389.     2.088    2.191
  38065.     0.78888    2.25(5)      374.     2.088    2.222
  38077.     0.78912    2.25(5)      389.     2.088    2.252
  38088.     0.78935    2.23(5)      391.     2.088    2.275
  38100.     0.78959    2.28(5)      387.     2.088    2.284
  38111.     0.78983    2.23(5)      394.     2.088    2.271
  38122.     0.79006    2.24(5)      403.     2.088    2.242
  38134.     0.79030    2.22(5)      393.     2.088    2.213
  38145.     0.79054    2.24(5)      403.     2.088    2.201
  38157.     0.79078    2.27(5)      397.     2.088    2.228
  38168.     0.79101    2.41(5)      396.     2.088    2.318
  38180.     0.79125    2.60(5)      380.     2.088    2.496
  38191.     0.79149    2.74(5)      363.     2.088    2.756
  38203.     0.79173    2.99(5)      333.8    2.088    3.037
  38214.     0.79196    3.19(6)      330.3    2.088    3.213
  38226.     0.79220    3.11(5)      331.9    2.087    3.169
  38237.     0.79244    2.85(5)      334.8    2.087    2.957
  38248.     0.79268    2.79(5)      359.     2.087    2.738
  38260.     0.79291    2.66(5)      363.     2.087    2.616
  38271.     0.79315    2.63(5)      357.     2.087    2.582
  38283.     0.79339    2.49(5)      371.     2.087    2.568
  38294.     0.79363    2.61(5)      368.     2.087    2.544
  38306.     0.79387    2.54(5)      381.     2.087    2.516
  38317.     0.79410    2.59(5)      375.     2.087    2.494
  38329.     0.79434    2.58(5)      381.     2.087    2.475
  38340.     0.79458    2.55(5)      390.     2.087    2.448
  38352.     0.79482    2.46(5)      380.     2.086    2.402
  38363.     0.79506    2.42(5)      382.     2.086    2.347
  38375.     0.79530    2.33(5)      393.     2.086    2.294
  38386.     0.79554    2.20(5)      416.     2.086    2.247
  38398.     0.79577    2.24(5)      413.     2.086    2.211
  38409.     0.79601    2.18(5)      418.     2.086    2.188
  38421.     0.79625    2.16(5)      404.     2.086    2.176
  38432.     0.79649    2.15(5)      411.     2.086    2.174
  38444.     0.79673    2.29(5)      404.     2.085    2.187
  38456.     0.79697    2.32(5)      408.     2.085    2.234
  38467.     0.79721    2.41(5)      399.     2.085    2.355
  38479.     0.79745    2.63(5)      384.     2.085    2.589
  38490.     0.79769    2.90(5)      356.     2.085    2.898
  38502.     0.79793    3.13(5)      333.7    2.085    3.138
  38513.     0.79817    3.15(5)      338.5    2.085    3.192
  38525.     0.79840    3.05(5)      350.7    2.085    3.088
  38536.     0.79864    3.02(5)      362.     2.084    2.929
  38548.     0.79888    2.94(5)      359.     2.084    2.816
  38560.     0.79912    2.90(5)      359.     2.084    2.806
  38571.     0.79936    2.94(5)      358.     2.084    2.891
  38583.     0.79960    3.11(5)      331.5    2.084    3.050
  38594.     0.79984    3.29(6)      327.7    2.084    3.280
  38606.     0.80008    3.54(6)      317.4    2.083    3.546
  38617.     0.80032    3.73(6)      307.2    2.083    3.761
  38629.     0.80056    3.77(6)      303.7    2.083    3.861
  38641.     0.80080    3.74(6)      305.1    2.083    3.832
  38652.     0.80104    3.66(6)      313.5    2.083    3.690
  38664.     0.80128    3.42(6)      314.7    2.083    3.476
  38675.     0.80152    3.21(5)      338.0    2.083    3.232
  38687.     0.80177    2.99(5)      354.     2.082    2.997
  38699.     0.80201    2.78(5)      362.     2.082    2.796
  38710.     0.80225    2.62(5)      383.     2.082    2.643
  38722.     0.80249    2.59(5)      378.     2.082    2.536
  38733.     0.80273    2.59(5)      384.     2.082    2.478
  38745.     0.80297    2.46(5)      405.     2.081    2.490
  38757.     0.80321    2.73(5)      391.     2.081    2.609
  38768.     0.80345    2.92(5)      363.     2.081    2.847
  38780.     0.80369    3.19(5)      350.7    2.081    3.124
  38792.     0.80393    3.23(5)      341.5    2.081    3.274
  38803.     0.80417    3.25(5)      338.3    2.081    3.218
  38815.     0.80442    3.09(5)      356.     2.080    3.025
  38826.     0.80466    2.84(5)      373.     2.080    2.807
  38838.     0.80490    2.57(5)      391.     2.080    2.658
  38850.     0.80514    2.58(5)      388.     2.080    2.617
  38861.     0.80538    2.60(5)      384.     2.080    2.650
  38873.     0.80562    2.60(5)      386.     2.079    2.664
  38885.     0.80587    2.56(5)      385.     2.079    2.598
  38896.     0.80611    2.49(5)      372.     2.079    2.486
  38908.     0.80635    2.37(5)      384.     2.079    2.401
  38920.     0.80659    2.38(5)      382.     2.078    2.396
  38931.     0.80683    2.51(5)      358.     2.078    2.475
  38943.     0.80708    2.47(5)      360.     2.078    2.573
  38955.     0.80732    2.54(5)      374.     2.078    2.602
  38966.     0.80756    2.55(5)      387.     2.078    2.554
  38978.     0.80780    2.55(5)      398.     2.077    2.484
  38990.     0.80804    2.41(5)      409.     2.077    2.422
  39002.     0.80829    2.38(5)      408.     2.077    2.359
  39013.     0.80853    2.29(5)      422.     2.077    2.294
  39025.     0.80877    2.25(5)      430.     2.076    2.240
  39037.     0.80901    2.28(5)      417.     2.076    2.213
  39048.     0.80926    2.14(5)      442.     2.076    2.223
  39060.     0.80950    2.24(5)      420.     2.076    2.268
  39072.     0.80974    2.32(5)      420.     2.075    2.330
  39084.     0.80999    2.36(5)      418.     2.075    2.384
  39095.     0.81023    2.40(5)      420.     2.075    2.420
  39107.     0.81047    2.42(5)      412.     2.075    2.451
  39119.     0.81072    2.54(5)      401.     2.074    2.493
  39130.     0.81096    2.55(5)      402.     2.074    2.550
  39142.     0.81120    2.58(5)      404.     2.074    2.593
  39154.     0.81145    2.61(5)      412.     2.074    2.582
  39166.     0.81169    2.60(5)      408.     2.073    2.506
  39177.     0.81193    2.45(5)      406.     2.073    2.403
  39189.     0.81218    2.38(5)      426.     2.073    2.317
  39201.     0.81242    2.33(5)      446.     2.073    2.272
  39213.     0.81266    2.24(5)      450.     2.072    2.265
  39224.     0.81291    2.28(5)      449.     2.072    2.274
  39236.     0.81315    2.30(5)      432.     2.072    2.278
  39248.     0.81340    2.31(5)      429.     2.072    2.282
  39260.     0.81364    2.28(5)      428.     2.071    2.302
  39272.     0.81388    2.35(5)      430.     2.071    2.350
  39283.     0.81413    2.35(5)      429.     2.071    2.431
  39295.     0.81437    2.51(5)      415.     2.070    2.524
  39307.     0.81462    2.56(5)      405.     2.070    2.589
  39319.     0.81486    2.61(5)      404.     2.070    2.582
  39330.     0.81511    2.53(5)      417.     2.070    2.508
  39342.     0.81535    2.48(5)      429.     2.069    2.414
  39354.     0.81559    2.26(5)      438.     2.069    2.354
  39366.     0.81584    2.34(5)      458.     2.069    2.362
  39378.     0.81608    2.31(5)      441.     2.068    2.439
  39390.     0.81633    2.45(5)      434.     2.068    2.533
  39401.     0.81657    2.33(5)      425.     2.068    2.562
  39413.     0.81682    2.40(5)      430.     2.068    2.506
  39425.     0.81706    2.37(5)      434.     2.067    2.409
  39437.     0.81731    2.26(5)      446.     2.067    2.324
  39449.     0.81755    2.30(5)      444.     2.067    2.282
  39460.     0.81780    2.33(5)      433.     2.066    2.305
  39472.     0.81805    2.52(5)      419.     2.066    2.418
  39484.     0.81829    2.61(5)      419.     2.066    2.613
  39496.     0.81854    2.68(5)      397.     2.065    2.807
  39508.     0.81878    2.80(5)      403.     2.065    2.874
  39520.     0.81903    2.68(5)      405.     2.065    2.790
  39532.     0.81927    2.54(5)      416.     2.064    2.642
  39543.     0.81952    2.43(5)      437.     2.064    2.517
  39555.     0.81977    2.34(5)      435.     2.064    2.455
  39567.     0.82001    2.42(5)      427.     2.063    2.461
  39579.     0.82026    2.41(5)      450.     2.063    2.534
  39591.     0.82050    2.56(5)      440.     2.063    2.674
  39603.     0.82075    2.77(5)      417.     2.062    2.877
  39615.     0.82100    2.99(5)      388.     2.062    3.126
  39627.     0.82124    3.33(5)      371.     2.062    3.370
  39638.     0.82149    3.60(5)      344.0    2.061    3.536
  39650.     0.82174    3.71(5)      336.5    2.061    3.572
  39662.     0.82198    3.62(5)      337.2    2.061    3.487
  39674.     0.82223    3.47(5)      350.2    2.060    3.328
  39686.     0.82247    3.27(5)      366.     2.060    3.134
  39698.     0.82272    3.01(5)      387.     2.060    2.934
  39710.     0.82297    2.87(5)      407.     2.059    2.771
  39722.     0.82322    2.76(5)      403.     2.059    2.688
  39734.     0.82346    2.79(5)      403.     2.059    2.698
  39746.     0.82371    2.76(5)      393.     2.058    2.750
  39757.     0.82396    2.85(5)      394.     2.058    2.764
  39769.     0.82420    2.67(5)      414.     2.058    2.693
  39781.     0.82445    2.51(5)      453.     2.057    2.558
  39793.     0.82470    2.37(5)      475.     2.057    2.418
  39805.     0.82495    2.31(5)      474.     2.056    2.309
  39817.     0.82519    2.25(5)      488.     2.056    2.240
  39829.     0.82544    2.20(4)      499.     2.056    2.207
  39841.     0.82569    2.18(4)      498.     2.055    2.207
  39853.     0.82594    2.31(5)      488.     2.055    2.238
  39865.     0.82618    2.32(5)      482.     2.055    2.275
  39877.     0.82643    2.35(5)      479.     2.054    2.288
  39889.     0.82668    2.25(5)      477.     2.054    2.274
  39901.     0.82693    2.29(5)      477.     2.053    2.262
  39913.     0.82718    2.31(5)      465.     2.053    2.281
  39925.     0.82743    2.32(5)      450.     2.053    2.335
  39937.     0.82767    2.33(5)      433.     2.052    2.404
  39949.     0.82792    2.40(5)      367.     2.052    2.467
  39961.     0.82817    2.50(6)      326.7    2.051    2.507
  39973.     0.82842    2.41(6)      316.3    2.051    2.491
  39985.     0.82867    2.32(6)      321.8    2.051    2.419
  39997.     0.82892    2.25(6)      312.2    2.050    2.332
  40009.     0.82916    2.33(6)      304.2    2.050    2.283
  40021.     0.82941    2.36(6)      300.0    2.049    2.308
  40033.     0.82966    2.39(6)      309.1    2.049    2.412
  40045.     0.82991    2.51(6)      289.4    2.049    2.543
  40057.     0.83016    2.65(6)      294.8    2.048    2.635
  40069.     0.83041    2.70(6)      291.2    2.048    2.693
  40081.     0.83066    2.72(6)      281.0    2.047    2.753
  40093.     0.83091    2.79(6)      284.8    2.047    2.787
  40105.     0.83116    2.67(6)      282.4    2.047    2.740
  40117.     0.83141    2.67(6)      287.4    2.046    2.638
  40129.     0.83166    2.47(6)      301.6    2.046    2.541
  40141.     0.83191    2.43(6)      301.9    2.045    2.491
  40153.     0.83216    2.47(6)      307.7    2.045    2.483
  40165.     0.83240    2.41(6)      313.8    2.045    2.478
  40177.     0.83265    2.49(6)      317.3    2.044    2.443
  40189.     0.83290    2.37(6)      318.3    2.044    2.375
  40201.     0.83315    2.15(5)      331.0    2.043    2.300
  40213.     0.83340    2.21(5)      351.     2.043    2.246
  40225.     0.83365    2.17(5)      338.6    2.042    2.229
  40237.     0.83390    2.17(5)      353.     2.042    2.243
  40249.     0.83415    2.23(5)      338.9    2.042    2.274
  40262.     0.83441    2.30(5)      343.2    2.041    2.311
  40274.     0.83466    2.30(5)      343.0    2.041    2.331
  40286.     0.83491    2.27(5)      337.9    2.040    2.309
  40298.     0.83516    2.11(5)      356.     2.040    2.252
  40310.     0.83541    2.11(5)      350.0    2.039    2.188
  40322.     0.83566    2.05(5)      361.     2.039    2.136
  40334.     0.83591    2.03(5)      363.     2.038    2.102
  40346.     0.83616    2.08(5)      371.     2.038    2.081
  40358.     0.83641    2.05(5)      367.     2.038    2.069
  40370.     0.83666    1.96(5)      364.     2.037    2.061
  40382.     0.83691    2.01(5)      381.     2.037    2.057
  40395.     0.83716    1.96(5)      367.     2.036    2.054
  40407.     0.83741    1.98(5)      373.     2.036    2.053
  40419.     0.83767    1.92(5)      373.     2.035    2.052
  40431.     0.83792    1.97(5)      391.     2.035    2.052
  40443.     0.83817    1.99(5)      379.     2.034    2.053
  40455.     0.83842    2.01(5)      388.     2.034    2.059
  40467.     0.83867    2.10(5)      394.     2.033    2.074
  40479.     0.83892    2.07(5)      403.     2.033    2.101
  40492.     0.83918    2.24(5)      390.     2.032    2.137
  40504.     0.83943    2.23(5)      412.     2.032    2.164
  40516.     0.83968    2.19(5)      408.     2.032    2.172
  40528.     0.83993    2.24(5)      422.     2.031    2.170
  40540.     0.84018    2.20(5)      429.     2.031    2.171
  40552.     0.84044    2.24(5)      437.     2.030    2.179
  40565.     0.84069    2.08(5)      455.     2.030    2.193
  40577.     0.84094    2.11(5)      459.     2.029    2.210
  40589.     0.84119    2.19(5)      457.     2.029    2.216
  40601.     0.84144    2.15(5)      476.     2.028    2.206
  40613.     0.84170    2.16(5)      475.     2.028    2.198
  40625.     0.84195    2.23(5)      478.     2.027    2.209
  40638.     0.84220    2.20(5)      489.     2.027    2.230
  40650.     0.84245    2.11(4)      496.     2.026    2.238
  40662.     0.84271    2.21(5)      477.     2.026    2.226
  40674.     0.84296    2.14(5)      481.     2.025    2.214
  40686.     0.84321    2.20(5)      487.     2.025    2.220
  40699.     0.84347    2.17(5)      489.     2.024    2.233
  40711.     0.84372    2.11(4)      499.     2.024    2.226
  40723.     0.84397    2.10(4)      496.     2.023    2.193
  40735.     0.84423    2.08(4)      504.     2.023    2.156
  40747.     0.84448    2.16(4)      504.     2.022    2.136
  40760.     0.84473    2.06(4)      508.     2.022    2.142
  40772.     0.84499    2.15(4)      496.     2.021    2.164
  40784.     0.84524    2.11(4)      503.     2.021    2.180
  40796.     0.84549    2.12(4)      511.     2.020    2.178
  40809.     0.84575    2.17(4)      506.     2.020    2.175
  40821.     0.84600    2.12(4)      500.     2.019    2.202
  40833.     0.84625    2.19(4)      494.     2.019    2.277
  40845.     0.84651    2.27(5)      464.     2.018    2.371
  40858.     0.84676    2.35(5)      468.     2.018    2.418
  40870.     0.84702    2.39(5)      474.     2.017    2.389
  40882.     0.84727    2.35(5)      478.     2.017    2.320
  40894.     0.84752    2.25(5)      481.     2.016    2.268
  40907.     0.84778    2.31(5)      476.     2.016    2.283
  40919.     0.84803    2.47(5)      462.     2.015    2.381
  40931.     0.84829    2.57(5)      452.     2.015    2.512
  40944.     0.84854    2.77(5)      438.     2.014    2.571
  40956.     0.84880    2.58(5)      443.     2.013    2.511
  40968.     0.84905    2.49(5)      470.     2.013    2.384
  40980.     0.84931    2.30(5)      484.     2.012    2.260
  40993.     0.84956    2.21(5)      488.     2.012    2.172
  41005.     0.84982    2.17(5)      487.     2.011    2.120
  41017.     0.85007    2.17(4)      501.     2.011    2.093
  41030.     0.85033    2.11(4)      495.     2.010    2.084
  41042.     0.85058    2.13(5)      492.     2.010    2.099
  41054.     0.85084    2.23(5)      486.     2.009    2.158
  41067.     0.85109    2.37(5)      479.     2.009    2.293
  41079.     0.85135    2.57(5)      464.     2.008    2.520
  41091.     0.85160    2.89(5)      439.     2.008    2.847
  41103.     0.85186    3.35(5)      400.     2.007    3.298
  41116.     0.85211    3.71(5)      369.     2.006    3.813
  41128.     0.85237    4.01(5)      350.0    2.006    4.113
  41140.     0.85263    3.99(5)      347.7    2.005    3.976
  41153.     0.85288    3.57(5)      369.     2.005    3.545
  41165.     0.85314    3.18(5)      398.     2.004    3.096
  41178.     0.85339    2.84(5)      425.     2.004    2.764
  41190.     0.85365    2.69(5)      435.     2.003    2.533
  41202.     0.85391    2.48(5)      456.     2.003    2.365
  41215.     0.85416    2.29(5)      486.     2.002    2.249
  41227.     0.85442    2.30(5)      480.     2.001    2.183
  41239.     0.85467    2.18(5)      488.     2.001    2.160
  41252.     0.85493    2.12(4)      496.     2.000    2.163
  41264.     0.85519    2.19(4)      497.     2.000    2.166
  41276.     0.85544    2.17(5)      491.     1.999    2.154
  41289.     0.85570    2.17(4)      509.     1.999    2.131
  41301.     0.85596    2.22(5)      488.     1.998    2.114
  41314.     0.85621    2.12(4)      495.     1.998    2.117
  41326.     0.85647    2.21(5)      482.     1.997    2.152
  41338.     0.85673    2.19(4)      495.     1.996    2.225
  41351.     0.85699    2.29(5)      484.     1.996    2.326
  41363.     0.85724    2.39(5)      471.     1.995    2.413
  41376.     0.85750    2.45(5)      466.     1.995    2.425
  41388.     0.85776    2.45(5)      460.     1.994    2.362
  41400.     0.85801    2.27(5)      469.     1.993    2.270
  41413.     0.85827    2.20(5)      486.     1.993    2.193
  41425.     0.85853    2.25(4)      506.     1.992    2.157
  41438.     0.85879    2.23(4)      507.     1.992    2.178
  41450.     0.85904    2.35(5)      482.     1.991    2.273
  41463.     0.85930    2.50(5)      470.     1.991    2.439
  41475.     0.85956    2.64(5)      461.     1.990    2.628
  41487.     0.85982    2.76(5)      455.     1.989    2.767
  41500.     0.86008    2.88(5)      435.     1.989    2.827
  41512.     0.86033    2.80(5)      439.     1.988    2.799
  41525.     0.86059    2.69(5)      441.     1.988    2.702
  41537.     0.86085    2.60(5)      454.     1.987    2.595
  41550.     0.86111    2.52(5)      462.     1.986    2.524
  41562.     0.86137    2.54(5)      459.     1.986    2.498
  41575.     0.86163    2.61(5)      463.     1.985    2.488
  41587.     0.86188    2.52(5)      459.     1.985    2.442
  41600.     0.86214    2.44(5)      475.     1.984    2.351
  41612.     0.86240    2.23(5)      478.     1.983    2.247
  41625.     0.86266    2.15(5)      492.     1.983    2.160
  41637.     0.86292    2.11(4)      521.     1.982    2.103
  41650.     0.86318    2.10(4)      522.     1.982    2.069
  41662.     0.86344    2.08(4)      519.     1.981    2.054
  41675.     0.86370    2.13(4)      537.     1.980    2.058
  41687.     0.86396    2.07(4)      516.     1.980    2.087
  41700.     0.86421    2.15(4)      503.     1.979    2.153
  41712.     0.86447    2.22(4)      502.     1.979    2.251
  41725.     0.86473    2.32(4)      498.     1.978    2.350
  41737.     0.86499    2.37(5)      488.     1.977    2.403
  41750.     0.86525    2.33(4)      494.     1.977    2.397
  41762.     0.86551    2.31(5)      478.     1.976    2.347
  41775.     0.86577    2.25(5)      490.     1.976    2.272
  41787.     0.86603    2.14(4)      502.     1.975    2.198
  41800.     0.86629    2.14(4)      508.     1.974    2.148
  41812.     0.86655    2.17(4)      501.     1.974    2.136
  41825.     0.86681    2.14(5)      487.     1.973    2.172
  41837.     0.86707    2.30(5)      474.     1.972    2.260
  41850.     0.86733    2.41(5)      478.     1.972    2.396
  41862.     0.86759    2.56(5)      467.     1.971    2.533
  41875.     0.86785    2.53(5)      466.     1.971    2.588
  41888.     0.86811    2.57(5)      466.     1.970    2.539
  41900.     0.86837    2.47(5)      480.     1.969    2.450
  41913.     0.86863    2.47(5)      472.     1.969    2.398
  41925.     0.86889    2.52(5)      465.     1.968    2.404
  41938.     0.86916    2.50(5)      471.     1.967    2.449
  41950.     0.86942    2.59(5)      453.     1.967    2.514
  41963.     0.86968    2.69(5)      447.     1.966    2.560
  41976.     0.86994    2.57(5)      449.     1.966    2.550
  41988.     0.87020    2.52(5)      473.     1.965    2.511
  42001.     0.87046    2.51(5)      468.     1.964    2.487
  42013.     0.87072    2.52(5)      453.     1.964    2.474
  42026.     0.87098    2.51(5)      450.     1.963    2.441
  42039.     0.87124    2.43(5)      433.     1.962    2.398
  42051.     0.87151    2.42(5)      415.     1.962    2.379
  42064.     0.87177    2.40(5)      424.     1.961    2.397
  42077.     0.87203    2.48(5)      433.     1.961    2.444
  42089.     0.87229    2.57(5)      437.     1.960    2.487
  42102.     0.87255    2.56(5)      453.     1.959    2.494
  42114.     0.87281    2.51(5)      462.     1.959    2.462
  42127.     0.87308    2.39(5)      465.     1.958    2.399
  42140.     0.87334    2.25(5)      486.     1.957    2.314
  42152.     0.87360    2.18(5)      469.     1.957    2.225
  42165.     0.87386    2.19(5)      481.     1.956    2.158
  42178.     0.87412    2.16(5)      484.     1.955    2.129
  42190.     0.87439    2.20(5)      476.     1.955    2.165
  42203.     0.87465    2.42(5)      475.     1.954    2.313
  42216.     0.87491    2.74(5)      456.     1.953    2.620
  42228.     0.87517    3.11(5)      422.     1.953    3.048
  42241.     0.87544    3.38(5)      394.     1.952    3.390
  42254.     0.87570    3.39(5)      386.     1.951    3.421
  42266.     0.87596    3.14(5)      401.     1.951    3.169
  42279.     0.87622    2.78(5)      446.     1.950    2.821
  42292.     0.87649    2.53(5)      466.     1.950    2.524
  42304.     0.87675    2.32(5)      480.     1.949    2.328
  42317.     0.87701    2.40(5)      477.     1.948    2.225
  42330.     0.87728    2.24(5)      490.     1.948    2.198
  42342.     0.87754    2.29(5)      483.     1.947    2.230
  42355.     0.87780    2.36(4)      494.     1.946    2.316
  42368.     0.87807    2.34(5)      492.     1.946    2.464
  42380.     0.87833    2.63(5)      459.     1.945    2.654
  42393.     0.87859    2.80(5)      448.     1.944    2.780
  42406.     0.87886    2.77(5)      455.     1.944    2.741
  42419.     0.87912    2.51(5)      458.     1.943    2.573
  42431.     0.87938    2.36(5)      481.     1.942    2.381
  42444.     0.87965    2.30(5)      483.     1.942    2.236
  42457.     0.87991    2.17(5)      494.     1.941    2.160
  42470.     0.88018    2.14(4)      503.     1.940    2.150
  42482.     0.88044    2.20(4)      495.     1.940    2.196
  42495.     0.88070    2.21(4)      499.     1.939    2.265
  42508.     0.88097    2.26(5)      485.     1.938    2.304
  42521.     0.88123    2.28(5)      481.     1.938    2.279
  42533.     0.88150    2.20(5)      485.     1.937    2.208
  42546.     0.88176    2.17(5)      489.     1.936    2.133
  42559.     0.88203    2.10(4)      508.     1.936    2.076
  42572.     0.88229    2.05(4)      520.     1.935    2.044
  42584.     0.88256    2.04(4)      532.     1.934    2.035
  42597.     0.88282    2.10(4)      507.     1.934    2.059
  42610.     0.88309    2.28(4)      495.     1.933    2.148
  42623.     0.88335    2.52(5)      477.     1.932    2.353
  42636.     0.88362    2.78(5)      441.     1.931    2.685
  42648.     0.88388    3.16(5)      408.     1.931    3.036
  42661.     0.88415    3.35(5)      396.     1.930    3.199
  42674.     0.88441    3.25(5)      400.     1.929    3.105
  42687.     0.88468    2.97(5)      423.     1.929    2.899
  42699.     0.88494    2.71(5)      456.     1.928    2.742
  42712.     0.88521    2.73(5)      449.     1.927    2.661
  42725.     0.88547    2.58(5)      462.     1.927    2.578
  42738.     0.88574    2.42(5)      477.     1.926    2.447
  42751.     0.88601    2.30(5)      485.     1.925    2.304
  42764.     0.88627    2.19(4)      501.     1.925    2.201
  42776.     0.88654    2.16(4)      515.     1.924    2.166
  42789.     0.88680    2.18(4)      499.     1.923    2.194
  42802.     0.88707    2.29(5)      489.     1.923    2.252
  42815.     0.88734    2.29(4)      497.     1.922    2.284
  42828.     0.88760    2.26(5)      489.     1.921    2.264
  42841.     0.88787    2.23(5)      485.     1.921    2.230
  42853.     0.88813    2.27(5)      484.     1.920    2.251
  42866.     0.88840    2.38(4)      502.     1.919    2.367
  42879.     0.88867    2.45(5)      475.     1.918    2.538
  42892.     0.88893    2.61(5)      455.     1.918    2.636
  42905.     0.88920    2.46(5)      460.     1.917    2.581
  42918.     0.88947    2.32(5)      491.     1.916    2.427
  42931.     0.88973    2.28(5)      488.     1.916    2.267
  42944.     0.89000    2.16(5)      490.     1.915    2.152
  42956.     0.89027    2.09(4)      508.     1.914    2.090
  42969.     0.89054    2.03(4)      519.     1.914    2.073
  42982.     0.89080    2.14(4)      520.     1.913    2.083
  42995.     0.89107    2.09(4)      518.     1.912    2.092
  43008.     0.89134    2.17(4)      509.     1.912    2.089
  43021.     0.89161    2.18(4)      508.     1.911    2.088
  43034.     0.89187    2.23(4)      500.     1.910    2.130
  43047.     0.89214    2.36(5)      489.     1.909    2.278
  43060.     0.89241    2.72(5)      462.     1.909    2.585
  43073.     0.89268    3.02(5)      424.     1.908    3.009
  43085.     0.89294    3.44(5)      389.     1.907    3.342
  43098.     0.89321    3.38(5)      390.     1.907    3.381
  43111.     0.89348    3.29(5)      410.     1.906    3.172
  43124.     0.89375    2.98(5)      426.     1.905    2.894
  43137.     0.89402    2.77(5)      446.     1.905    2.671
  43150.     0.89428    2.69(5)      441.     1.904    2.539
  43163.     0.89455    2.58(5)      461.     1.903    2.493
  43176.     0.89482    2.45(5)      474.     1.902    2.510
  43189.     0.89509    2.54(5)      472.     1.902    2.552
  43202.     0.89536    2.50(5)      465.     1.901    2.574
  43215.     0.89563    2.52(5)      476.     1.900    2.548
  43228.     0.89590    2.41(5)      478.     1.900    2.485
  43241.     0.89616    2.26(5)      494.     1.899    2.417
  43254.     0.89643    2.36(5)      490.     1.898    2.369
  43267.     0.89670    2.29(5)      475.     1.897    2.332
  43280.     0.89697    2.35(5)      481.     1.897    2.278
  43293.     0.89724    2.27(5)      490.     1.896    2.201
  43306.     0.89751    2.14(4)      495.     1.895    2.122
  43319.     0.89778    2.03(4)      513.     1.895    2.059
  43332.     0.89805    2.06(4)      508.     1.894    2.017
  43345.     0.89832    2.04(4)      500.     1.893    1.990
  43358.     0.89859    1.94(4)      522.     1.893    1.974
  43371.     0.89886    1.95(4)      525.     1.892    1.966
  43384.     0.89913    2.03(4)      516.     1.891    1.966
  43397.     0.89940    2.03(4)      514.     1.890    1.978
  43410.     0.89967    2.09(4)      515.     1.890    2.016
  43423.     0.89994    2.12(4)      499.     1.889    2.101
  43436.     0.90021    2.24(4)      504.     1.888    2.235
  43449.     0.90048    2.42(5)      477.     1.888    2.387
  43462.     0.90075    2.55(5)      453.     1.887    2.500
  43475.     0.90102    2.56(5)      466.     1.886    2.555
  43488.     0.90129    2.68(5)      455.     1.885    2.551
  43501.     0.90156    2.60(5)      450.     1.885    2.490
  43514.     0.90183    2.52(5)      472.     1.884    2.423
  43527.     0.90210    2.41(5)      466.     1.883    2.423
  43540.     0.90237    2.57(5)      467.     1.883    2.528
  43553.     0.90264    2.70(5)      445.     1.882    2.694
  43566.     0.90291    2.75(5)      438.     1.881    2.834
  43579.     0.90318    2.89(5)      431.     1.880    2.951
  43592.     0.90345    3.06(5)      430.     1.880    3.070
  43606.     0.90372    3.23(5)      413.     1.879    3.141
  43619.     0.90400    3.06(5)      419.     1.878    3.105
  43632.     0.90427    3.01(5)      432.     1.878    2.970
  43645.     0.90454    2.79(5)      429.     1.877    2.798
  43658.     0.90481    2.62(5)      450.     1.876    2.627
  43671.     0.90508    2.54(5)      453.     1.875    2.475
  43684.     0.90535    2.41(5)      480.     1.875    2.362
  43697.     0.90562    2.29(5)      490.     1.874    2.294
  43710.     0.90590    2.28(5)      490.     1.873    2.260
  43723.     0.90617    2.30(5)      489.     1.872    2.253
  43737.     0.90644    2.23(4)      507.     1.872    2.257
  43750.     0.90671    2.21(4)      497.     1.871    2.246
  43763.     0.90698    2.18(5)      493.     1.870    2.210
  43776.     0.90726    2.08(4)      512.     1.870    2.151
  43789.     0.90753    2.08(4)      514.     1.869    2.083
  43802.     0.90780    1.98(4)      523.     1.868    2.020
  43815.     0.90807    1.99(4)      531.     1.867    1.972
  43828.     0.90835    1.97(4)      516.     1.867    1.940
  43842.     0.90862    1.94(4)      503.     1.866    1.920
  43855.     0.90889    1.90(4)      525.     1.865    1.909
  43868.     0.90916    1.93(4)      514.     1.865    1.903
  43881.     0.90944    1.88(4)      530.     1.864    1.901
  43894.     0.90971    1.98(4)      529.     1.863    1.908
  43907.     0.90998    1.91(4)      531.     1.862    1.932
  43921.     0.91025    1.95(4)      530.     1.862    1.980
  43934.     0.91053    1.98(4)      522.     1.861    2.044
  43947.     0.91080    2.02(4)      510.     1.860    2.089
  43960.     0.91107    2.03(4)      517.     1.859    2.091
  43973.     0.91135    2.05(4)      524.     1.859    2.072
  43986.     0.91162    2.08(4)      526.     1.858    2.092
  44000.     0.91189    2.18(4)      508.     1.857    2.212
  44013.     0.91217    2.41(5)      483.     1.857    2.440
  44026.     0.91244    2.55(5)      466.     1.856    2.671
  44039.     0.91272    2.76(5)      451.     1.855    2.764
  44053.     0.91299    2.58(5)      443.     1.854    2.711
  44066.     0.91326    2.50(5)      466.     1.854    2.610
  44079.     0.91354    2.46(5)      470.     1.853    2.504
  44092.     0.91381    2.39(5)      487.     1.852    2.386
  44105.     0.91409    2.29(5)      490.     1.851    2.276
  44119.     0.91436    2.29(5)      483.     1.851    2.211
  44132.     0.91463    2.20(4)      503.     1.850    2.194
  44145.     0.91491    2.23(5)      489.     1.849    2.181
  44158.     0.91518    2.27(4)      503.     1.849    2.138
  44172.     0.91546    2.19(4)      503.     1.848    2.082
  44185.     0.91573    2.15(4)      508.     1.847    2.053
  44198.     0.91601    2.16(4)      507.     1.846    2.103
  44211.     0.91628    2.43(5)      475.     1.846    2.280
  44225.     0.91656    2.58(5)      456.     1.845    2.587
  44238.     0.91683    2.95(5)      431.     1.844    2.899
  44251.     0.91711    3.16(5)      418.     1.843    3.013
  44264.     0.91738    2.88(5)      429.     1.843    2.879
  44278.     0.91766    2.78(5)      445.     1.842    2.624
  44291.     0.91793    2.44(5)      470.     1.841    2.382
  44304.     0.91821    2.31(5)      489.     1.841    2.210
  44318.     0.91848    2.22(4)      499.     1.840    2.118
  44331.     0.91876    2.27(4)      509.     1.839    2.116
  44344.     0.91904    2.30(5)      488.     1.838    2.219
  44357.     0.91931    2.46(5)      478.     1.838    2.408
  44371.     0.91959    2.66(5)      459.     1.837    2.585
  44384.     0.91986    2.68(5)      443.     1.836    2.630
  44397.     0.92014    2.67(5)      448.     1.835    2.539
  44411.     0.92042    2.52(5)      467.     1.835    2.424
  44424.     0.92069    2.56(5)      464.     1.834    2.387
  44437.     0.92097    2.56(5)      458.     1.833    2.447
  44451.     0.92124    2.75(5)      448.     1.833    2.574
  44464.     0.92152    2.93(5)      446.     1.832    2.767
  44477.     0.92180    3.11(5)      419.     1.831    2.995
  44491.     0.92207    3.18(5)      414.     1.830    3.123
  44504.     0.92235    3.14(5)      415.     1.830    3.069
  44517.     0.92263    3.00(5)      428.     1.829    2.935
  44531.     0.92290    2.87(5)      433.     1.828    2.853
  44544.     0.92318    2.82(5)      439.     1.827    2.819
  44558.     0.92346    2.74(5)      446.     1.827    2.733
  44571.     0.92374    2.58(5)      467.     1.826    2.569
  44584.     0.92401    2.51(5)      468.     1.825    2.391
  44598.     0.92429    2.33(5)      484.     1.825    2.275
  44611.     0.92457    2.48(5)      461.     1.824    2.259
  44624.     0.92484    2.60(5)      462.     1.823    2.319
  44638.     0.92512    2.69(5)      470.     1.822    2.382
  44651.     0.92540    2.87(5)      453.     1.822    2.401
  44665.     0.92568    3.03(5)      431.     1.821    2.399
  44678.     0.92595    3.18(5)      434.     1.820    2.398
  44691.     0.92623    3.12(5)      428.     1.819    2.363
  44705.     0.92651    2.77(5)      458.     1.819    2.273
  44718.     0.92679    2.60(5)      481.     1.818    2.157
  44732.     0.92707    2.48(5)      487.     1.817    2.058
  44745.     0.92734    2.18(4)      507.     1.817    2.005
  44758.     0.92762    2.20(4)      509.     1.816    2.022
  44772.     0.92790    2.29(4)      506.     1.815    2.127
  44785.     0.92818    2.33(5)      489.     1.814    2.296
  44799.     0.92846    2.37(5)      473.     1.814    2.436
  44812.     0.92874    2.40(5)      465.     1.813    2.463
  44826.     0.92902    2.41(5)      482.     1.812    2.377
  44839.     0.92929    2.24(5)      487.     1.811    2.241
  44853.     0.92957    2.08(5)      490.     1.811    2.113
  44866.     0.92985    2.05(4)      513.     1.810    2.023
  44879.     0.93013    1.95(4)      534.     1.809    1.979
  44893.     0.93041    2.03(4)      523.     1.809    1.983
  44906.     0.93069    2.11(4)      511.     1.808    2.039
  44920.     0.93097    2.15(4)      502.     1.807    2.149
  44933.     0.93125    2.24(4)      494.     1.806    2.299
  44947.     0.93153    2.48(5)      467.     1.806    2.427
  44960.     0.93181    2.41(5)      469.     1.805    2.454
  44974.     0.93209    2.32(5)      484.     1.804    2.377
  44987.     0.93237    2.23(5)      485.     1.803    2.249
  45001.     0.93265    2.12(4)      508.     1.803    2.120
  45014.     0.93293    2.03(4)      524.     1.802    2.021
  45028.     0.93321    1.90(4)      531.     1.801    1.962
  45041.     0.93349    1.93(4)      523.     1.801    1.944
  45055.     0.93377    1.99(4)      530.     1.800    1.954
  45068.     0.93405    1.89(4)      532.     1.799    1.971
  45082.     0.93433    1.99(4)      522.     1.798    1.983
  45095.     0.93461    2.01(4)      516.     1.798    2.012
  45109.     0.93489    2.10(4)      506.     1.797    2.088
  45122.     0.93517    2.19(4)      513.     1.796    2.203
  45136.     0.93545    2.30(5)      489.     1.795    2.287
  45149.     0.93573    2.27(5)      487.     1.795    2.277
  45163.     0.93601    2.12(4)      516.     1.794    2.190
  45177.     0.93629    2.07(4)      503.     1.793    2.080
  45190.     0.93657    1.90(4)      541.     1.793    1.989
  45204.     0.93685    1.88(4)      530.     1.792    1.931
  45217.     0.93713    1.86(4)      556.     1.791    1.909
  45231.     0.93742    1.93(4)      545.     1.790    1.931
  45244.     0.93770    1.94(4)      535.     1.790    2.007
  45258.     0.93798    2.00(4)      513.     1.789    2.124
  45272.     0.93826    2.13(4)      504.     1.788    2.220
  45285.     0.93854    2.13(4)      504.     1.788    2.231
  45299.     0.93882    2.03(4)      506.     1.787    2.161
  45312.     0.93910    1.95(4)      540.     1.786    2.060
  45326.     0.93939    1.90(4)      532.     1.785    1.971
  45339.     0.93967    1.91(4)      538.     1.785    1.909
  45353.     0.93995    1.85(4)      542.     1.784    1.871
  45367.     0.94023    1.76(4)      551.     1.783    1.851
  45380.     0.94051    1.78(4)      541.     1.782    1.842
  45394.     0.94080    1.74(4)      547.     1.782    1.836
  45408.     0.94108    1.75(4)      549.     1.781    1.829
  45421.     0.94136    1.77(4)      558.     1.780    1.822
  45435.     0.94164    1.82(4)      548.     1.780    1.816
  45448.     0.94193    1.70(4)      563.     1.779    1.813
  45462.     0.94221    1.75(4)      559.     1.778    1.813
  45476.     0.94249    1.70(4)      560.     1.777    1.815
  45489.     0.94277    1.71(4)      541.     1.777    1.819
  45503.     0.94306    1.75(4)      549.     1.776    1.828
  45517.     0.94334    1.71(4)      540.     1.775    1.849
  45530.     0.94362    1.84(4)      550.     1.775    1.895
  45544.     0.94391    2.00(4)      538.     1.774    1.988
  45558.     0.94419    2.11(4)      502.     1.773    2.154
  45571.     0.94447    2.35(5)      490.     1.772    2.412
  45585.     0.94476    2.61(5)      460.     1.772    2.725
  45599.     0.94504    2.94(5)      441.     1.771    3.015
  45612.     0.94532    3.23(5)      420.     1.770    3.284
  45626.     0.94561    3.49(5)      390.     1.770    3.572
  45640.     0.94589    3.69(5)      382.     1.769    3.746
  45653.     0.94617    3.66(5)      373.     1.768    3.609
  45667.     0.94646    3.30(5)      410.     1.767    3.212
  45681.     0.94674    2.88(5)      436.     1.767    2.760
  45694.     0.94703    2.45(5)      467.     1.766    2.402
  45708.     0.94731    2.26(5)      489.     1.765    2.171
  45722.     0.94759    2.13(4)      513.     1.765    2.045
  45736.     0.94788    2.07(4)      509.     1.764    1.993
  45749.     0.94816    2.05(4)      523.     1.763    1.990
  45763.     0.94845    2.10(4)      517.     1.762    2.004
  45777.     0.94873    2.02(4)      516.     1.762    2.018
  45791.     0.94902    2.04(4)      516.     1.761    2.047
  45804.     0.94930    2.13(4)      513.     1.760    2.120
  45818.     0.94959    2.19(4)      505.     1.760    2.230
  45832.     0.94987    2.20(5)      490.     1.759    2.307
  45845.     0.95016    2.22(4)      497.     1.758    2.287
  45859.     0.95044    2.18(5)      487.     1.758    2.195
  45873.     0.95073    2.03(5)      491.     1.757    2.102
  45887.     0.95101    2.09(4)      541.     1.756    2.070
  45901.     0.95130    2.04(4)      529.     1.755    2.130
  45914.     0.95158    2.14(4)      507.     1.755    2.256
  45928.     0.95187    2.21(4)      501.     1.754    2.365
  45942.     0.95215    2.29(4)      498.     1.753    2.391
  45956.     0.95244    2.28(4)      498.     1.753    2.363
  45969.     0.95273    2.24(5)      490.     1.752    2.326
  45983.     0.95301    2.19(5)      483.     1.751    2.268
  45997.     0.95330    2.10(5)      489.     1.750    2.169
  46011.     0.95358    1.94(4)      506.     1.750    2.051
  46025.     0.95387    1.94(4)      515.     1.749    1.948
  46038.     0.95416    1.82(4)      509.     1.748    1.875
  46052.     0.95444    1.74(4)      514.     1.748    1.831
  46066.     0.95473    1.72(4)      513.     1.747    1.806
  46080.     0.95501    1.67(4)      522.     1.746    1.797
  46094.     0.95530    1.68(4)      539.     1.746    1.806
  46108.     0.95559    1.77(4)      538.     1.745    1.830
  46121.     0.95587    1.85(4)      533.     1.744    1.856
  46135.     0.95616    1.76(4)      524.     1.743    1.863
  46149.     0.95645    1.78(4)      537.     1.743    1.846
  46163.     0.95674    1.82(4)      538.     1.742    1.819
  46177.     0.95702    1.70(4)      560.     1.741    1.796
  46191.     0.95731    1.67(4)      537.     1.741    1.779
  46204.     0.95760    1.68(4)      533.     1.740    1.771
  46218.     0.95788    1.68(4)      562.     1.739    1.769
  46232.     0.95817    1.76(4)      552.     1.739    1.777
  46246.     0.95846    1.75(4)      553.     1.738    1.799
  46260.     0.95875    1.81(4)      556.     1.737    1.840
  46274.     0.95903    1.82(4)      546.     1.737    1.900
  46288.     0.95932    1.82(4)      533.     1.736    1.960
  46302.     0.95961    1.97(4)      529.     1.735    1.988
  46315.     0.95990    1.90(4)      535.     1.734    1.967
  46329.     0.96019    1.81(4)      515.     1.734    1.914
  46343.     0.96047    1.80(4)      533.     1.733    1.858
  46357.     0.96076    1.80(4)      548.     1.732    1.815
  46371.     0.96105    1.72(4)      549.     1.732    1.788
  46385.     0.96134    1.70(4)      558.     1.731    1.771
  46399.     0.96163    1.70(4)      542.     1.730    1.763
  46413.     0.96192    1.69(4)      546.     1.730    1.763
  46427.     0.96220    1.70(4)      562.     1.729    1.777
  46441.     0.96249    1.76(4)      564.     1.728    1.813
  46455.     0.96278    1.84(4)      555.     1.728    1.871
  46468.     0.96307    1.90(4)      539.     1.727    1.936
  46482.     0.96336    1.95(4)      524.     1.726    1.990
  46496.     0.96365    1.97(4)      527.     1.726    2.037
  46510.     0.96394    2.02(4)      527.     1.725    2.067
  46524.     0.96423    1.94(4)      516.     1.724    2.052
  46538.     0.96452    1.96(4)      507.     1.723    1.989
  46552.     0.96481    1.89(4)      511.     1.723    1.915
  46566.     0.96510    1.87(4)      531.     1.722    1.863
  46580.     0.96539    1.87(4)      526.     1.721    1.855
  46594.     0.96568    1.86(4)      534.     1.721    1.894
  46608.     0.96597    1.86(4)      519.     1.720    1.968
  46622.     0.96625    2.04(4)      509.     1.719    2.055
  46636.     0.96654    2.16(5)      490.     1.719    2.158
  46650.     0.96683    2.31(5)      488.     1.718    2.288
  46664.     0.96712    2.38(5)      477.     1.717    2.387
  46678.     0.96742    2.51(5)      454.     1.717    2.374
  46692.     0.96771    2.29(5)      472.     1.716    2.253
  46706.     0.96800    2.13(4)      498.     1.715    2.096
  46720.     0.96829    1.92(4)      517.     1.715    1.963
  46734.     0.96858    1.79(4)      549.     1.714    1.873
  46748.     0.96887    1.77(4)      532.     1.713    1.820
  46762.     0.96916    1.69(4)      535.     1.713    1.794
  46776.     0.96945    1.73(4)      549.     1.712    1.788
  46790.     0.96974    1.73(4)      539.     1.711    1.793
  46804.     0.97003    1.73(4)      518.     1.711    1.797
  46818.     0.97032    1.68(4)      555.     1.710    1.802
  46832.     0.97061    1.76(4)      547.     1.709    1.814
  46846.     0.97090    1.78(4)      543.     1.709    1.842
  46860.     0.97120    1.84(4)      532.     1.708    1.878
  46874.     0.97149    1.85(4)      538.     1.707    1.894
  46889.     0.97178    1.79(4)      520.     1.707    1.879
  46903.     0.97207    1.78(4)      535.     1.706    1.844
  46917.     0.97236    1.74(4)      550.     1.705    1.808
  46931.     0.97265    1.68(4)      551.     1.705    1.781
  46945.     0.97295    1.76(4)      545.     1.704    1.766
  46959.     0.97324    1.77(4)      530.     1.703    1.767
  46973.     0.97353    1.77(4)      547.     1.703    1.800
  46987.     0.97382    1.94(4)      529.     1.702    1.912
  47001.     0.97411    2.19(4)      501.     1.701    2.152
  47015.     0.97441    2.36(5)      469.     1.701    2.490
  47029.     0.97470    2.66(5)      452.     1.700    2.751
  47043.     0.97499    2.63(5)      442.     1.699    2.758
  47058.     0.97528    2.48(5)      463.     1.699    2.551
  47072.     0.97558    2.21(5)      480.     1.698    2.284
  47086.     0.97587    1.99(4)      495.     1.697    2.069
  47100.     0.97616    1.84(4)      529.     1.697    1.928
  47114.     0.97645    1.77(4)      529.     1.696    1.848
  47128.     0.97675    1.79(4)      529.     1.695    1.814
  47142.     0.97704    1.74(4)      524.     1.695    1.820
  47157.     0.97733    1.81(4)      546.     1.694    1.867
  47171.     0.97763    1.97(4)      504.     1.693    1.942
  47185.     0.97792    2.03(4)      516.     1.693    2.001
  47199.     0.97821    1.91(4)      510.     1.692    2.002
  47213.     0.97851    1.90(4)      516.     1.691    1.951
  47227.     0.97880    1.85(4)      523.     1.691    1.883
  47241.     0.97909    1.76(4)      541.     1.690    1.823
  47256.     0.97939    1.76(4)      539.     1.689    1.782
  47270.     0.97968    1.69(4)      556.     1.689    1.758
  47284.     0.97998    1.76(4)      551.     1.688    1.753
  47298.     0.98027    1.68(4)      566.     1.688    1.778
  47312.     0.98056    1.75(4)      537.     1.687    1.853
  47327.     0.98086    1.98(4)      520.     1.686    1.977
  47341.     0.98115    2.19(4)      497.     1.686    2.111
  47355.     0.98145    2.24(5)      472.     1.685    2.211
  47369.     0.98174    2.32(5)      472.     1.684    2.291
  47383.     0.98204    2.32(5)      475.     1.684    2.351
  47398.     0.98233    2.27(5)      481.     1.683    2.337
  47412.     0.98263    2.26(5)      488.     1.682    2.227
  47426.     0.98292    2.05(4)      506.     1.682    2.073
  47440.     0.98322    1.87(4)      523.     1.681    1.937
  47455.     0.98351    1.75(4)      552.     1.680    1.843
  47469.     0.98381    1.73(4)      529.     1.680    1.785
  47483.     0.98410    1.67(4)      550.     1.679    1.752
  47497.     0.98440    1.64(4)      536.     1.679    1.733
  47511.     0.98469    1.68(4)      548.     1.678    1.725
  47526.     0.98499    1.65(4)      558.     1.677    1.724
  47540.     0.98528    1.71(4)      548.     1.677    1.736
  47554.     0.98558    1.76(4)      530.     1.676    1.771
  47569.     0.98587    1.83(4)      531.     1.675    1.843
  47583.     0.98617    1.92(4)      535.     1.675    1.950
  47597.     0.98647    2.08(4)      509.     1.674    2.051
  47611.     0.98676    2.15(5)      489.     1.673    2.087
  47626.     0.98706    2.14(4)      509.     1.673    2.049
  47640.     0.98735    2.03(4)      511.     1.672    1.983
  47654.     0.98765    1.95(4)      509.     1.672    1.952
  47668.     0.98795    2.02(4)      508.     1.671    2.010
  47683.     0.98824    2.18(5)      491.     1.670    2.192
  47697.     0.98854    2.48(5)      470.     1.670    2.468
  47711.     0.98884    2.71(5)      445.     1.669    2.717
  47726.     0.98913    2.71(5)      439.     1.668    2.835
  47740.     0.98943    2.77(5)      433.     1.668    2.818
  47754.     0.98973    2.67(5)      444.     1.667    2.692
  47769.     0.99002    2.53(5)      458.     1.667    2.494
  47783.     0.99032    2.30(5)      470.     1.666    2.273
  47797.     0.99062    1.99(4)      503.     1.665    2.078
  47812.     0.99092    1.89(4)      508.     1.665    1.933
  47826.     0.99121    1.78(4)      527.     1.664    1.837
  47840.     0.99151    1.69(4)      541.     1.663    1.778
  47855.     0.99181    1.59(4)      565.     1.663    1.742
  47869.     0.99210    1.64(4)      548.     1.662    1.722
  47883.     0.99240    1.70(4)      525.     1.662    1.713
  47898.     0.99270    1.66(4)      542.     1.661    1.713
  47912.     0.99300    1.72(4)      550.     1.660    1.721
  47927.     0.99330    1.71(4)      545.     1.660    1.737
  47941.     0.99359    1.62(4)      549.     1.659    1.755
  47955.     0.99389    1.73(4)      543.     1.658    1.776
  47970.     0.99419    1.73(4)      543.     1.658    1.797
  47984.     0.99449    1.70(4)      548.     1.657    1.808
  47998.     0.99479    1.72(4)      531.     1.657    1.800
  48013.     0.99509    1.74(4)      530.     1.656    1.781
  48027.     0.99538    1.77(4)      530.     1.655    1.775
  48042.     0.99568    1.77(4)      537.     1.655    1.816
  48056.     0.99598    1.80(4)      520.     1.654    1.954
  48071.     0.99628    2.17(5)      492.     1.654    2.201
  48085.     0.99658    2.30(5)      473.     1.653    2.462
  48099.     0.99688    2.53(5)      449.     1.652    2.565
  48114.     0.99718    2.38(5)      470.     1.652    2.456
  48128.     0.99748    2.17(5)      481.     1.651    2.240
  48143.     0.99778    1.94(4)      505.     1.651    2.034
  48157.     0.99808    1.83(4)      516.     1.650    1.886
  48172.     0.99838    1.81(4)      522.     1.649    1.795
  48186.     0.99867    1.68(4)      533.     1.649    1.740
  48200.     0.99897    1.59(4)      545.     1.648    1.708
  48215.     0.99927    1.61(4)      554.     1.648    1.689
  48229.     0.99957    1.59(4)      541.     1.647    1.678
  48244.     0.99987    1.63(4)      531.     1.646    1.670
  48258.     1.00017    1.66(4)      538.     1.646    1.666
  48273.     1.00047    1.58(4)      541.     1.645    1.663
  48287.     1.00077    1.66(4)      550.     1.645    1.660
  48302.     1.00107    1.57(4)      554.     1.644    1.659
  48316.     1.00137    1.67(4)      526.     1.643    1.658
  48331.     1.00168    1.62(4)      544.     1.643    1.657
  48345.     1.00198    1.55(4)      551.     1.642    1.657
  48360.     1.00228    1.64(4)      532.     1.642    1.656
  48374.     1.00258    1.58(4)      542.     1.641    1.657
  48389.     1.00288    1.51(4)      547.     1.640    1.658
  48403.     1.00318    1.58(4)      547.     1.640    1.658
  48418.     1.00348    1.64(4)      554.     1.639    1.660
  48432.     1.00378    1.56(4)      543.     1.639    1.662
  48447.     1.00408    1.63(4)      538.     1.638    1.667
  48461.     1.00438    1.68(4)      538.     1.638    1.681
  48476.     1.00468    1.74(4)      521.     1.637    1.720
  48491.     1.00499    1.75(4)      507.     1.636    1.808
  48505.     1.00529    2.00(4)      501.     1.636    1.959
  48520.     1.00559    2.18(5)      479.     1.635    2.140
  48534.     1.00589    2.25(5)      476.     1.635    2.277
  48549.     1.00619    2.29(5)      473.     1.634    2.302
  48563.     1.00649    2.19(5)      483.     1.633    2.209
  48578.     1.00680    1.99(4)      500.     1.633    2.063
  48592.     1.00710    1.92(4)      504.     1.632    1.928
  48607.     1.00740    1.84(4)      510.     1.632    1.836
  48622.     1.00770    1.82(4)      519.     1.631    1.794
  48636.     1.00801    1.92(4)      511.     1.631    1.817
  48651.     1.00831    1.99(4)      502.     1.630    1.936
  48665.     1.00861    2.22(5)      479.     1.629    2.170
  48680.     1.00891    2.56(5)      446.     1.629    2.447
  48695.     1.00922    2.76(5)      421.     1.628    2.599
  48709.     1.00952    2.69(5)      419.     1.628    2.539
  48724.     1.00982    2.47(5)      428.     1.627    2.349
  48738.     1.01013    2.19(5)      472.     1.627    2.160
  48753.     1.01043    2.10(5)      491.     1.626    2.034
  48768.     1.01073    1.93(5)      494.     1.625    1.960
  48782.     1.01103    1.83(4)      501.     1.625    1.904
  48797.     1.01134    1.86(4)      507.     1.624    1.854
  48812.     1.01164    1.78(4)      500.     1.624    1.830
  48826.     1.01195    1.88(4)      498.     1.623    1.869
  48841.     1.01225    2.09(5)      486.     1.623    2.031
  48856.     1.01255    2.37(5)      469.     1.622    2.362
  48870.     1.01286    2.75(5)      429.     1.621    2.801
  48885.     1.01316    3.06(5)      402.     1.621    3.119
  48899.     1.01346    3.07(5)      402.     1.620    3.113
  48914.     1.01377    2.76(5)      416.     1.620    2.840
  48929.     1.01407    2.43(5)      440.     1.619    2.487
  48944.     1.01438    2.08(5)      472.     1.619    2.189
  48958.     1.01468    1.87(5)      482.     1.618    1.984
  48973.     1.01499    1.80(5)      493.     1.618    1.857
  48988.     1.01529    1.73(4)      515.     1.617    1.781
  49002.     1.01559    1.66(4)      514.     1.616    1.738
  49017.     1.01590    1.73(4)      521.     1.616    1.716
  49032.     1.01620    1.72(4)      515.     1.615    1.715
  49046.     1.01651    1.78(4)      518.     1.615    1.740
  49061.     1.01681    1.83(4)      508.     1.614    1.808
  49076.     1.01712    1.95(5)      492.     1.614    1.923
  49091.     1.01742    2.04(5)      486.     1.613    2.067
  49105.     1.01773    2.30(5)      464.     1.613    2.191
  49120.     1.01804    2.38(5)      458.     1.612    2.263
  49135.     1.01834    2.38(5)      447.     1.611    2.287
  49149.     1.01865    2.39(5)      446.     1.611    2.304
  49164.     1.01895    2.43(5)      448.     1.610    2.339
  49179.     1.01926    2.34(5)      454.     1.610    2.343
  49194.     1.01956    2.25(5)      462.     1.609    2.260
  49208.     1.01987    2.07(5)      474.     1.609    2.113
  49223.     1.02018    2.01(5)      475.     1.608    1.967
  49238.     1.02048    1.87(4)      499.     1.608    1.865
  49253.     1.02079    1.83(5)      490.     1.607    1.831
  49268.     1.02109    1.82(5)      486.     1.607    1.872
  49282.     1.02140    1.97(5)      479.     1.606    1.964
  49297.     1.02171    2.17(5)      456.     1.605    2.051
  49312.     1.02201    2.24(5)      455.     1.605    2.104
  49327.     1.02232    2.28(5)      462.     1.604    2.166
  49341.     1.02263    2.25(5)      454.     1.604    2.264
  49356.     1.02293    2.33(5)      448.     1.603    2.328
  49371.     1.02324    2.29(5)      453.     1.603    2.274
  49386.     1.02355    2.14(5)      463.     1.602    2.127
  49401.     1.02385    1.93(5)      477.     1.602    1.966
  49416.     1.02416    1.83(4)      503.     1.601    1.840
  49430.     1.02447    1.70(4)      501.     1.601    1.759
  49445.     1.02478    1.68(4)      500.     1.600    1.710
  49460.     1.02508    1.68(4)      507.     1.600    1.682
  49475.     1.02539    1.65(4)      524.     1.599    1.667
  49490.     1.02570    1.64(4)      538.     1.599    1.658
  49505.     1.02601    1.54(4)      527.     1.598    1.654
  49519.     1.02632    1.67(4)      504.     1.597    1.653
  49534.     1.02662    1.65(4)      529.     1.597    1.653
  49549.     1.02693    1.62(4)      529.     1.596    1.656
  49564.     1.02724    1.65(4)      524.     1.596    1.659
  49579.     1.02755    1.69(4)      513.     1.595    1.664
  49594.     1.02786    1.69(4)      507.     1.595    1.671
  49609.     1.02816    1.65(4)      515.     1.594    1.681
  49624.     1.02847    1.77(4)      510.     1.594    1.695
  49638.     1.02878    1.72(4)      511.     1.593    1.720
  49653.     1.02909    1.88(4)      503.     1.593    1.784
  49668.     1.02940    2.06(5)      480.     1.592    1.961
  49683.     1.02971    2.43(5)      457.     1.592    2.367
  49698.     1.03002    3.05(5)      407.     1.591    3.026
  49713.     1.03033    3.68(5)      369.     1.591    3.692
  49728.     1.03063    3.99(5)      332.9    1.590    3.976
  49743.     1.03094    3.87(5)      342.0    1.590    3.826
  49758.     1.03125    3.58(5)      368.     1.589    3.537
  49773.     1.03156    3.34(5)      375.     1.589    3.338
  49788.     1.03187    3.17(5)      382.     1.588    3.211
  49802.     1.03218    3.02(5)      397.     1.588    3.077
  49817.     1.03249    2.91(5)      400.     1.587    2.964
  49832.     1.03280    2.84(5)      420.     1.587    2.941
  49847.     1.03311    2.92(5)      416.     1.586    3.030
  49862.     1.03342    3.14(5)      402.     1.586    3.182
  49877.     1.03373    3.33(5)      374.     1.585    3.313
  49892.     1.03404    3.51(5)      362.     1.585    3.376
  49907.     1.03435    3.53(5)      353.     1.584    3.407
  49922.     1.03466    3.48(5)      364.     1.584    3.446
  49937.     1.03497    3.46(5)      370.     1.583    3.431
  49952.     1.03528    3.28(5)      370.     1.583    3.250
  49967.     1.03559    3.00(5)      392.     1.582    2.920
  49982.     1.03590    2.54(5)      430.     1.582    2.564
  49997.     1.03622    2.30(5)      439.     1.581    2.276
  50012.     1.03653    2.08(5)      462.     1.581    2.081
  50027.     1.03684    1.90(5)      485.     1.580    1.959
  50042.     1.03715    1.86(4)      507.     1.580    1.890
  50057.     1.03746    1.86(4)      495.     1.579    1.859
  50072.     1.03777    1.91(5)      485.     1.579    1.875
  50087.     1.03808    2.05(4)      494.     1.578    1.994
  50102.     1.03839    2.46(5)      426.     1.578    2.350
  50117.     1.03871    3.07(5)      412.     1.577    3.108
  50132.     1.03902    3.96(5)      352.     1.577    4.237
  50147.     1.03933    5.20(6)      287.9    1.576    5.265
  50162.     1.03964    5.70(6)      259.8    1.576    5.573
  50177.     1.03995    5.12(6)      286.2    1.575    5.117
  50192.     1.04026    4.34(6)      313.9    1.575    4.300
  50207.     1.04058    3.46(5)      360.     1.574    3.487
  50222.     1.04089    2.93(5)      406.     1.574    2.847
  50238.     1.04120    2.36(5)      438.     1.573    2.400
  50253.     1.04151    2.10(5)      468.     1.573    2.110
  50268.     1.04183    1.98(5)      471.     1.572    1.930
  50283.     1.04214    1.82(4)      494.     1.572    1.821
  50298.     1.04245    1.73(4)      519.     1.571    1.757
  50313.     1.04276    1.61(4)      517.     1.571    1.721
  50328.     1.04308    1.75(4)      511.     1.570    1.711
  50343.     1.04339    1.82(4)      494.     1.570    1.733
  50358.     1.04370    1.81(4)      497.     1.569    1.797
  50373.     1.04402    1.87(5)      487.     1.569    1.899
  50388.     1.04433    2.03(5)      467.     1.568    2.017
  50404.     1.04464    2.10(5)      461.     1.568    2.123
  50419.     1.04496    2.14(5)      467.     1.567    2.199
  50434.     1.04527    2.18(5)      468.     1.567    2.270
  50449.     1.04558    2.30(5)      458.     1.566    2.365
  50464.     1.04590    2.38(5)      438.     1.566    2.440
  50479.     1.04621    2.45(5)      425.     1.565    2.404
  50494.     1.04653    2.23(5)      448.     1.565    2.259
  50510.     1.04684    2.17(5)      469.     1.564    2.076
  50525.     1.04715    1.90(5)      479.     1.564    1.919
  50540.     1.04747    1.76(5)      486.     1.564    1.818
  50555.     1.04778    1.73(4)      503.     1.563    1.777
  50570.     1.04810    1.85(4)      507.     1.563    1.796
  50585.     1.04841    1.83(5)      487.     1.562    1.856
  50601.     1.04873    1.91(5)      485.     1.562    1.913
  50616.     1.04904    1.85(5)      476.     1.561    1.915
  50631.     1.04936    1.81(5)      484.     1.561    1.862
  50646.     1.04967    1.69(4)      505.     1.560    1.788
  50661.     1.04998    1.72(4)      506.     1.560    1.721
  50676.     1.05030    1.66(4)      508.     1.559    1.674
  50692.     1.05061    1.63(5)      489.     1.559    1.645
  50707.     1.05093    1.58(4)      495.     1.558    1.628
  50722.     1.05125    1.68(4)      495.     1.558    1.619
  50737.     1.05156    1.59(4)      508.     1.557    1.615
  50753.     1.05188    1.65(4)      525.     1.557    1.615
  50768.     1.05219    1.63(4)      501.     1.557    1.620
  50783.     1.05251    1.65(4)      495.     1.556    1.635
  50798.     1.05282    1.76(5)      475.     1.556    1.676
  50813.     1.05314    1.80(5)      487.     1.555    1.779
  50829.     1.05346    2.04(5)      460.     1.555    1.984
  50844.     1.05377    2.28(5)      458.     1.554    2.281
  50859.     1.05409    2.63(5)      412.     1.554    2.564
  50874.     1.05440    2.85(5)      391.     1.553    2.706
  50890.     1.05472    2.87(5)      395.     1.553    2.735
  50905.     1.05504    2.78(5)      403.     1.552    2.740
  50920.     1.05535    2.68(5)      401.     1.552    2.701
  50936.     1.05567    2.49(5)      414.     1.551    2.548
  50951.     1.05599    2.38(5)      428.     1.551    2.308
  50966.     1.05630    2.07(5)      455.     1.551    2.069
  50981.     1.05662    1.92(5)      476.     1.550    1.886
  50997.     1.05694    1.81(5)      479.     1.550    1.768
  51012.     1.05725    1.68(4)      499.     1.549    1.697
  51027.     1.05757    1.77(5)      493.     1.549    1.659
  51043.     1.05789    1.69(4)      495.     1.548    1.647
  51058.     1.05821    1.70(4)      500.     1.548    1.664
  51073.     1.05852    1.80(5)      488.     1.547    1.719
  51089.     1.05884    1.89(5)      472.     1.547    1.815
  51104.     1.05916    1.99(5)      459.     1.547    1.921
  51119.     1.05948    2.17(5)      464.     1.546    1.976
  51135.     1.05980    2.05(5)      456.     1.546    1.945
  51150.     1.06011    1.91(5)      474.     1.545    1.855
  51165.     1.06043    1.76(5)      481.     1.545    1.760
  51181.     1.06075    1.71(5)      489.     1.544    1.688
  51196.     1.06107    1.63(4)      504.     1.544    1.642
  51211.     1.06139    1.55(4)      495.     1.543    1.615
  51227.     1.06170    1.64(4)      501.     1.543    1.600
  51242.     1.06202    1.58(4)      500.     1.543    1.591
  51257.     1.06234    1.62(4)      503.     1.542    1.587
  51273.     1.06266    1.56(4)      513.     1.542    1.586
  51288.     1.06298    1.59(4)      512.     1.541    1.587
  51304.     1.06330    1.56(4)      517.     1.541    1.593
  51319.     1.06362    1.64(5)      490.     1.540    1.609
  51334.     1.06394    1.53(4)      507.     1.540    1.647
  51350.     1.06426    1.74(4)      505.     1.540    1.718
  51365.     1.06458    1.80(5)      493.     1.539    1.818
  51381.     1.06489    1.81(5)      473.     1.539    1.909
  51396.     1.06521    1.92(5)      464.     1.538    1.936
  51411.     1.06553    1.87(5)      467.     1.538    1.893
  51427.     1.06585    1.87(5)      473.     1.537    1.815
  51442.     1.06617    1.80(5)      471.     1.537    1.740
  51458.     1.06649    1.73(4)      503.     1.536    1.685
  51473.     1.06681    1.58(5)      483.     1.536    1.650
  51489.     1.06713    1.65(5)      480.     1.536    1.632
  51504.     1.06745    1.59(5)      483.     1.535    1.627
  51519.     1.06777    1.65(5)      483.     1.535    1.645
  51535.     1.06809    1.71(5)      479.     1.534    1.720
  51550.     1.06842    1.87(5)      471.     1.534    1.912
  51566.     1.06874    2.23(5)      452.     1.533    2.241
  51581.     1.06906    2.45(5)      421.     1.533    2.585
  51597.     1.06938    2.62(5)      398.     1.533    2.725
  51612.     1.06970    2.57(5)      404.     1.532    2.590
  51628.     1.07002    2.35(5)      417.     1.532    2.318
  51643.     1.07034    2.02(5)      446.     1.531    2.061
  51659.     1.07066    1.82(5)      473.     1.531    1.881
  51674.     1.07098    1.73(5)      463.     1.531    1.772
  51690.     1.07130    1.75(5)      482.     1.530    1.712
  51705.     1.07163    1.56(4)      501.     1.530    1.680
  51721.     1.07195    1.70(5)      484.     1.529    1.666
  51736.     1.07227    1.64(5)      488.     1.529    1.663
  51752.     1.07259    1.66(5)      485.     1.528    1.667
  51767.     1.07291    1.59(5)      488.     1.528    1.681
  51783.     1.07323    1.69(5)      485.     1.528    1.710
  51798.     1.07356    1.83(5)      476.     1.527    1.784
  51814.     1.07388    2.04(5)      451.     1.527    1.971
  51829.     1.07420    2.36(5)      426.     1.526    2.352
  51845.     1.07452    2.79(5)      393.     1.526    2.907
  51861.     1.07485    3.36(5)      358.     1.526    3.393
  51876.     1.07517    3.56(5)      341.2    1.525    3.509
  51892.     1.07549    3.32(5)      352.     1.525    3.254
  51907.     1.07581    2.80(5)      367.     1.524    2.864
  51923.     1.07614    2.53(5)      399.     1.524    2.546
  51938.     1.07646    2.46(5)      426.     1.523    2.393
  51954.     1.07678    2.56(5)      407.     1.523    2.448
  51970.     1.07710    2.76(5)      395.     1.523    2.748
  51985.     1.07743    3.30(5)      368.     1.522    3.276
  52001.     1.07775    4.00(6)      323.9    1.522    3.888
  52016.     1.07807    4.60(6)      288.4    1.521    4.424
  52032.     1.07840    4.96(6)      282.6    1.521    4.912
  52048.     1.07872    5.35(6)      267.7    1.521    5.449
  52063.     1.07905    6.01(6)      247.0    1.520    6.046
  52079.     1.07937    6.47(7)      235.7    1.520    6.589
  52094.     1.07969    6.61(7)      230.1    1.519    6.862
  52110.     1.08002    6.57(7)      228.9    1.519    6.715
  52126.     1.08034    6.11(6)      238.0    1.519    6.191
  52141.     1.08067    5.52(6)      249.8    1.518    5.457
  52157.     1.08099    4.80(6)      278.2    1.518    4.676
  52173.     1.08131    4.02(6)      305.4    1.517    3.958
  52188.     1.08164    3.34(5)      341.9    1.517    3.358
  52204.     1.08196    2.95(5)      376.     1.517    2.891
  52220.     1.08229    2.55(5)      407.     1.516    2.544
  52235.     1.08261    2.28(5)      422.     1.516    2.296
  52251.     1.08294    2.11(5)      421.     1.515    2.120
  52267.     1.08326    1.91(5)      444.     1.515    1.996
  52282.     1.08359    1.93(5)      451.     1.515    1.906
  52298.     1.08391    1.79(5)      460.     1.514    1.841
  52314.     1.08424    1.85(5)      462.     1.514    1.791
  52329.     1.08456    1.82(5)      468.     1.513    1.754
  52345.     1.08489    1.69(5)      468.     1.513    1.725
  52361.     1.08521    1.66(5)      470.     1.513    1.702
  52376.     1.08554    1.69(5)      473.     1.512    1.685
  52392.     1.08586    1.61(5)      460.     1.512    1.671
  52408.     1.08619    1.69(5)      464.     1.511    1.661
  52424.     1.08652    1.59(5)      461.     1.511    1.657
  52439.     1.08684    1.71(5)      446.     1.511    1.661
  52455.     1.08717    1.79(5)      454.     1.510    1.684
  52471.     1.08749    1.87(5)      441.     1.510    1.741
  52487.     1.08782    1.91(5)      431.     1.509    1.836
  52502.     1.08815    2.14(5)      421.     1.509    1.960
  52518.     1.08847    2.37(5)      414.     1.509    2.134
  52534.     1.08880    2.56(5)      389.     1.508    2.468
  52550.     1.08913    3.05(5)      361.     1.508    3.055
  52565.     1.08945    3.71(6)      328.5    1.508    3.730
  52581.     1.08978    4.07(6)      309.6    1.507    4.070
  52597.     1.09011    3.83(6)      307.1    1.507    3.854
  52613.     1.09044    3.29(5)      347.9    1.506    3.293
  52628.     1.09076    2.65(5)      378.     1.506    2.707
  52644.     1.09109    2.19(5)      414.     1.506    2.265
  52660.     1.09142    1.98(5)      433.     1.505    1.981
  52676.     1.09174    1.87(5)      439.     1.505    1.811
  52692.     1.09207    1.72(5)      469.     1.504    1.710
  52707.     1.09240    1.63(5)      460.     1.504    1.651
  52723.     1.09273    1.63(5)      455.     1.504    1.616
  52739.     1.09306    1.53(5)      473.     1.503    1.595
  52755.     1.09338    1.56(5)      478.     1.503    1.583
  52771.     1.09371    1.63(5)      463.     1.503    1.578
  52786.     1.09404    1.66(5)      472.     1.502    1.583
  52802.     1.09437    1.64(5)      472.     1.502    1.611
  52818.     1.09470    1.68(5)      470.     1.501    1.683
  52834.     1.09502    1.87(5)      463.     1.501    1.815
  52850.     1.09535    2.02(5)      426.     1.501    1.973
  52866.     1.09568    2.19(5)      428.     1.500    2.067
  52882.     1.09601    2.04(5)      420.     1.500    2.040
  52897.     1.09634    1.99(5)      426.     1.499    1.931
  52913.     1.09667    1.82(5)      435.     1.499    1.808
  52929.     1.09700    1.81(5)      448.     1.499    1.718
  52945.     1.09733    1.75(5)      450.     1.498    1.684
  52961.     1.09766    1.79(5)      455.     1.498    1.739
  52977.     1.09799    1.93(5)      447.     1.498    1.929
  52993.     1.09831    2.24(5)      428.     1.497    2.237
  53009.     1.09864    2.54(5)      400.     1.497    2.516
  53025.     1.09897    2.75(5)      384.     1.496    2.629
  53040.     1.09930    2.54(5)      383.     1.496    2.621
  53056.     1.09963    2.58(5)      392.     1.496    2.603
  53072.     1.09996    2.60(5)      376.     1.495    2.587
  53088.     1.10029    2.44(5)      388.     1.495    2.499
  53104.     1.10062    2.30(5)      397.     1.495    2.305
  53120.     1.10095    2.11(5)      422.     1.494    2.070
  53136.     1.10128    1.93(5)      437.     1.494    1.869
  53152.     1.10161    1.73(5)      452.     1.493    1.732
  53168.     1.10195    1.66(5)      461.     1.493    1.648
  53184.     1.10228    1.69(5)      463.     1.493    1.600
  53200.     1.10261    1.58(5)      471.     1.492    1.572
  53216.     1.10294    1.56(5)      476.     1.492    1.557
  53232.     1.10327    1.53(5)      471.     1.492    1.552
  53248.     1.10360    1.61(5)      478.     1.491    1.557
  53264.     1.10393    1.59(5)      478.     1.491    1.582
  53280.     1.10426    1.65(5)      475.     1.491    1.638
  53296.     1.10459    1.75(5)      444.     1.490    1.723
  53312.     1.10492    1.77(5)      447.     1.490    1.803
  53328.     1.10526    1.79(5)      460.     1.489    1.830
  53344.     1.10559    1.75(5)      446.     1.489    1.794
  53360.     1.10592    1.61(5)      454.     1.489    1.728
  53376.     1.10625    1.66(5)      476.     1.488    1.667
  53392.     1.10658    1.73(5)      452.     1.488    1.625
  53408.     1.10692    1.66(5)      457.     1.488    1.602
  53424.     1.10725    1.68(5)      466.     1.487    1.595
  53440.     1.10758    1.66(5)      455.     1.487    1.602
  53456.     1.10791    1.65(5)      441.     1.486    1.631
  53472.     1.10824    1.84(5)      440.     1.486    1.723
  53488.     1.10858    2.15(5)      426.     1.486    1.988
  53504.     1.10891    2.75(5)      385.     1.485    2.605
  53520.     1.10924    3.54(5)      333.9    1.485    3.637
  53536.     1.10958    4.68(6)      283.7    1.485    4.746
  53552.     1.10991    5.37(6)      252.6    1.484    5.273
  53568.     1.11024    5.04(6)      261.2    1.484    5.016
  53584.     1.11057    4.37(6)      289.3    1.484    4.408
  53600.     1.11091    3.68(6)      322.4    1.483    3.873
  53616.     1.11124    3.28(5)      334.1    1.483    3.446
  53632.     1.11157    2.93(5)      352.     1.483    3.008
  53648.     1.11191    2.43(5)      382.     1.482    2.560
  53665.     1.11224    2.14(5)      406.     1.482    2.185
  53681.     1.11258    1.86(5)      434.     1.481    1.925
  53697.     1.11291    1.89(5)      443.     1.481    1.761
  53713.     1.11324    1.69(5)      447.     1.481    1.664
  53729.     1.11358    1.64(5)      446.     1.480    1.606
  53745.     1.11391    1.62(5)      446.     1.480    1.571
  53761.     1.11425    1.61(5)      457.     1.480    1.550
  53777.     1.11458    1.51(5)      451.     1.479    1.536
  53793.     1.11491    1.57(5)      476.     1.479    1.528
  53810.     1.11525    1.66(5)      454.     1.479    1.522
  53826.     1.11558    1.53(5)      459.     1.478    1.518
  53842.     1.11592    1.54(5)      461.     1.478    1.515
  53858.     1.11625    1.51(5)      465.     1.477    1.513
  53874.     1.11659    1.53(5)      468.     1.477    1.511
  53890.     1.11692    1.50(5)      482.     1.477    1.510
  53907.     1.11726    1.65(5)      465.     1.476    1.509
  53923.     1.11759    1.53(5)      475.     1.476    1.509
  53939.     1.11793    1.51(5)      466.     1.476    1.509
  53955.     1.11826    1.55(5)      455.     1.475    1.509
  53971.     1.11860    1.43(5)      451.     1.475    1.510
  53987.     1.11894    1.54(5)      467.     1.475    1.511
  54004.     1.11927    1.60(5)      449.     1.474    1.512
  54020.     1.11961    1.57(5)      469.     1.474    1.514
  54036.     1.11994    1.52(5)      461.     1.474    1.517
  54052.     1.12028    1.49(5)      449.     1.473    1.523
  54069.     1.12062    1.63(5)      449.     1.473    1.536
  54085.     1.12095    1.66(5)      459.     1.472    1.571
  54101.     1.12129    1.70(5)      438.     1.472    1.667
  54117.     1.12162    1.93(5)      421.     1.472    1.900
  54133.     1.12196    2.31(5)      408.     1.471    2.319
  54150.     1.12230    2.74(5)      372.     1.471    2.794
  54166.     1.12263    2.93(5)      347.9    1.471    3.031
  54182.     1.12297    2.91(5)      352.     1.470    2.886
  54198.     1.12331    2.53(5)      365.     1.470    2.520
  54215.     1.12364    2.17(5)      397.     1.470    2.166
  54231.     1.12398    1.96(5)      409.     1.469    1.927
  54247.     1.12432    1.90(5)      435.     1.469    1.798
  54263.     1.12466    1.81(5)      428.     1.469    1.750
  54280.     1.12499    1.84(5)      419.     1.468    1.778
  54296.     1.12533    2.05(5)      411.     1.468    1.932
  54312.     1.12567    2.40(5)      389.     1.468    2.320
  54329.     1.12601    3.18(5)      352.     1.467    3.043
  54345.     1.12634    3.98(6)      314.6    1.467    4.023
  54361.     1.12668    4.81(6)      266.5    1.467    4.838
  54378.     1.12702    5.07(6)      256.1    1.466    5.006
  54394.     1.12736    4.60(6)      265.8    1.466    4.558
  54410.     1.12770    3.88(6)      302.5    1.465    3.898
  54426.     1.12804    3.40(6)      323.3    1.465    3.413
  54443.     1.12837    3.27(6)      323.0    1.465    3.288
  54459.     1.12871    3.31(6)      321.3    1.464    3.445
  54475.     1.12905    3.49(6)      314.5    1.464    3.575
  54492.     1.12939    3.46(6)      315.8    1.464    3.424
  54508.     1.12973    2.99(5)      332.5    1.463    3.046
  54525.     1.13007    2.64(5)      359.     1.463    2.634
  54541.     1.13041    2.35(5)      376.     1.463    2.334
  54557.     1.13075    2.40(5)      384.     1.462    2.234
  54574.     1.13109    2.62(5)      373.     1.462    2.482
  54590.     1.13143    3.28(5)      334.1    1.462    3.351
  54606.     1.13176    4.77(6)      281.1    1.461    5.020
  54623.     1.13210    6.89(7)      215.7    1.461    7.058
  54639.     1.13244    8.41(7)      179.4    1.461    8.293
  54656.     1.13278    8.38(8)      177.0    1.460    7.970
  54672.     1.13312    6.65(7)      206.3    1.460    6.597
  54688.     1.13346    5.03(6)      251.1    1.460    5.099
  54705.     1.13380    3.82(6)      296.2    1.459    3.979
  54721.     1.13414    3.11(5)      331.9    1.459    3.230
  54738.     1.13448    2.67(5)      353.     1.459    2.690
  54754.     1.13482    2.29(5)      380.     1.458    2.285
  54770.     1.13516    1.88(5)      406.     1.458    2.002
  54787.     1.13551    1.82(5)      406.     1.457    1.823
  54803.     1.13585    1.75(5)      422.     1.457    1.717
  54820.     1.13619    1.62(5)      430.     1.457    1.657
  54836.     1.13653    1.69(5)      437.     1.456    1.628
  54853.     1.13687    1.68(5)      428.     1.456    1.626
  54869.     1.13721    1.83(5)      418.     1.456    1.669
  54886.     1.13755    1.97(5)      406.     1.455    1.798
  54902.     1.13789    2.27(5)      398.     1.455    2.073
  54918.     1.13823    2.76(5)      361.     1.455    2.539
  54935.     1.13858    3.30(5)      336.0    1.454    3.188
  54951.     1.13892    3.87(6)      301.5    1.454    3.926
  54968.     1.13926    4.40(6)      279.7    1.454    4.474
  54984.     1.13960    4.47(6)      271.3    1.453    4.473
  55001.     1.13994    3.97(6)      290.0    1.453    3.964
  55017.     1.14028    3.33(6)      320.0    1.453    3.310
  55034.     1.14063    2.81(5)      350.0    1.452    2.783
  55050.     1.14097    2.43(5)      387.     1.452    2.414
  55067.     1.14131    2.15(5)      387.     1.452    2.137
  55083.     1.14165    1.89(5)      405.     1.451    1.920
  55100.     1.14200    1.78(5)      415.     1.451    1.761
  55116.     1.14234    1.61(5)      434.     1.451    1.655
  55133.     1.14268    1.69(5)      430.     1.450    1.590
  55150.     1.14303    1.55(5)      434.     1.450    1.554
  55166.     1.14337    1.56(5)      438.     1.450    1.539
  55183.     1.14371    1.61(5)      442.     1.449    1.541
  55199.     1.14405    1.54(5)      427.     1.449    1.550
  55216.     1.14440    1.57(5)      439.     1.448    1.553
  55232.     1.14474    1.60(5)      435.     1.448    1.545
  55249.     1.14508    1.56(5)      434.     1.448    1.527
  55265.     1.14543    1.48(5)      438.     1.447    1.509
  55282.     1.14577    1.48(5)      445.     1.447    1.494
  55299.     1.14612    1.43(5)      458.     1.447    1.483
  55315.     1.14646    1.45(5)      448.     1.446    1.477
  55332.     1.14680    1.49(5)      441.     1.446    1.472
  55348.     1.14715    1.49(5)      421.     1.446    1.469
  55365.     1.14749    1.45(5)      439.     1.445    1.467
  55382.     1.14784    1.50(5)      438.     1.445    1.465
  55398.     1.14818    1.44(5)      432.     1.445    1.464
  55415.     1.14852    1.48(5)      437.     1.444    1.463
  55432.     1.14887    1.52(5)      428.     1.444    1.463
  55448.     1.14921    1.48(5)      426.     1.444    1.463
  55465.     1.14956    1.53(5)      446.     1.443    1.464
  55481.     1.14990    1.52(5)      437.     1.443    1.468
  55498.     1.15025    1.49(5)      442.     1.443    1.478
  55515.     1.15059    1.44(5)      424.     1.442    1.505
  55531.     1.15094    1.52(5)      434.     1.442    1.551
  55548.     1.15128    1.60(5)      444.     1.442    1.607
  55565.     1.15163    1.63(5)      406.     1.441    1.644
  55581.     1.15198    1.61(5)      416.     1.441    1.655
  55598.     1.15232    1.60(5)      424.     1.441    1.662
  55615.     1.15267    1.66(5)      421.     1.440    1.681
  55631.     1.15301    1.69(5)      417.     1.440    1.699
  55648.     1.15336    1.61(5)      416.     1.439    1.688
  55665.     1.15370    1.56(5)      419.     1.439    1.644
  55681.     1.15405    1.63(5)      429.     1.439    1.589
  55698.     1.15440    1.51(5)      419.     1.438    1.541
  55715.     1.15474    1.52(5)      435.     1.438    1.507
  55732.     1.15509    1.40(5)      434.     1.438    1.485
  55748.     1.15544    1.51(5)      438.     1.437    1.471
  55765.     1.15578    1.38(5)      436.     1.437    1.463
  55782.     1.15613    1.38(5)      432.     1.437    1.458
  55799.     1.15648    1.48(5)      432.     1.436    1.454
  55815.     1.15682    1.51(5)      436.     1.436    1.450
  55832.     1.15717    1.41(5)      449.     1.436    1.448
  55849.     1.15752    1.48(5)      433.     1.435    1.447
  55865.     1.15787    1.45(5)      431.     1.435    1.446
  55882.     1.15821    1.49(5)      438.     1.435    1.446
  55899.     1.15856    1.44(5)      434.     1.434    1.444
  55916.     1.15891    1.55(5)      432.     1.434    1.444
  55933.     1.15926    1.49(5)      424.     1.434    1.444
  55949.     1.15960    1.50(5)      420.     1.433    1.444
  55966.     1.15995    1.50(5)      432.     1.433    1.444
  55983.     1.16030    1.44(5)      424.     1.433    1.444
  56000.     1.16065    1.34(5)      433.     1.432    1.445
  56017.     1.16100    1.41(5)      442.     1.432    1.445
  56033.     1.16134    1.43(5)      419.     1.432    1.447
  56050.     1.16169    1.45(5)      444.     1.431    1.448
  56067.     1.16204    1.44(5)      432.     1.431    1.450
  56084.     1.16239    1.45(5)      427.     1.430    1.452
  56101.     1.16274    1.53(5)      434.     1.430    1.455
  56117.     1.16309    1.44(5)      436.     1.430    1.460
  56134.     1.16344    1.46(5)      417.     1.429    1.466
  56151.     1.16379    1.51(5)      416.     1.429    1.481
  56168.     1.16414    1.48(5)      424.     1.429    1.516
  56185.     1.16448    1.68(5)      412.     1.428    1.597
  56202.     1.16483    1.69(5)      412.     1.428    1.756
  56219.     1.16518    1.99(5)      386.     1.428    1.990
  56235.     1.16553    2.22(5)      366.     1.427    2.218
  56252.     1.16588    2.32(5)      363.     1.427    2.304
  56269.     1.16623    2.11(5)      364.     1.427    2.212
  56286.     1.16658    1.91(5)      387.     1.426    2.026
  56303.     1.16693    1.81(5)      394.     1.426    1.839
  56320.     1.16728    1.66(5)      413.     1.426    1.697
  56337.     1.16763    1.63(5)      407.     1.425    1.607
  56354.     1.16798    1.56(5)      425.     1.425    1.561
  56370.     1.16833    1.53(5)      419.     1.425    1.556
  56387.     1.16868    1.54(5)      421.     1.424    1.597
  56404.     1.16904    1.65(5)      394.     1.424    1.673
  56421.     1.16939    1.80(5)      394.     1.423    1.746
  56438.     1.16974    1.80(5)      401.     1.423    1.794
  56455.     1.17009    1.80(5)      397.     1.423    1.832
  56472.     1.17044    1.85(5)      394.     1.422    1.874
  56489.     1.17079    1.79(5)      402.     1.422    1.909
  56506.     1.17114    1.88(5)      382.     1.422    1.926
  56523.     1.17149    1.93(5)      378.     1.421    1.905
  56540.     1.17184    1.86(5)      392.     1.421    1.833
  56557.     1.17220    1.83(5)      396.     1.421    1.734
  56574.     1.17255    1.70(5)      406.     1.420    1.643
  56591.     1.17290    1.58(5)      422.     1.420    1.579
  56608.     1.17325    1.62(5)      421.     1.420    1.542
  56625.     1.17360    1.58(5)      411.     1.419    1.526
  56642.     1.17396    1.58(5)      409.     1.419    1.528
  56659.     1.17431    1.66(5)      423.     1.419    1.557
  56676.     1.17466    1.82(5)      392.     1.418    1.666
  56693.     1.17501    2.07(5)      385.     1.418    1.983
  56710.     1.17537    2.58(5)      351.     1.417    2.664
  56727.     1.17572    3.52(6)      298.2    1.417    3.663
  56744.     1.17607    4.31(6)      261.5    1.417    4.509
  56761.     1.17642    4.70(6)      243.6    1.416    4.645
  56778.     1.17678    4.11(6)      261.9    1.416    4.101
  56795.     1.17713    3.41(6)      291.4    1.416    3.341
  56812.     1.17748    2.76(5)      334.8    1.415    2.764
  56829.     1.17784    2.56(5)      347.6    1.415    2.530
  56846.     1.17819    2.52(5)      336.6    1.415    2.606
  56863.     1.17854    2.78(5)      333.7    1.414    2.810
  56880.     1.17890    2.82(6)      325.6    1.414    2.876
  56897.     1.17925    2.63(6)      323.6    1.414    2.700
  56914.     1.17960    2.37(5)      347.8    1.413    2.393
  56931.     1.17996    2.08(5)      365.     1.413    2.098
  56948.     1.18031    1.89(5)      385.     1.412    1.891
  56965.     1.18067    1.77(5)      396.     1.412    1.786
  56982.     1.18102    1.89(5)      387.     1.412    1.813
  57000.     1.18138    2.13(5)      375.     1.411    2.083
  57017.     1.18173    2.74(5)      342.6    1.411    2.765
  57034.     1.18208    3.72(6)      295.9    1.411    3.869
  57051.     1.18244    4.91(6)      247.4    1.410    4.956
  57068.     1.18279    5.30(7)      228.3    1.410    5.347
  57085.     1.18315    4.91(7)      236.3    1.410    4.870
  57102.     1.18350    3.93(6)      272.5    1.409    3.960
  57119.     1.18386    3.11(6)      306.1    1.409    3.085
  57137.     1.18421    2.37(5)      331.0    1.409    2.448
  57154.     1.18457    2.00(5)      363.     1.408    2.044
  57171.     1.18492    1.79(5)      397.     1.408    1.803
  57188.     1.18528    1.69(5)      398.     1.407    1.662
  57205.     1.18564    1.60(5)      397.     1.407    1.578
  57222.     1.18599    1.47(5)      412.     1.407    1.528
  57239.     1.18635    1.43(5)      406.     1.406    1.498
  57257.     1.18670    1.43(5)      412.     1.406    1.479
  57274.     1.18706    1.40(5)      414.     1.406    1.468
  57291.     1.18742    1.41(5)      412.     1.405    1.462
  57308.     1.18777    1.40(5)      399.     1.405    1.463
  57325.     1.18813    1.51(5)      409.     1.405    1.480
  57343.     1.18848    1.52(5)      411.     1.404    1.530
  57360.     1.18884    1.68(5)      415.     1.404    1.638
  57377.     1.18920    1.76(5)      382.     1.403    1.803
  57394.     1.18955    2.12(5)      366.     1.403    1.980
  57411.     1.18991    2.16(5)      359.     1.403    2.125
  57429.     1.19027    2.25(5)      354.     1.402    2.216
  57446.     1.19063    2.27(5)      354.     1.402    2.205
  57463.     1.19098    2.15(5)      355.     1.402    2.080
  57480.     1.19134    1.96(5)      368.     1.401    1.899
  57498.     1.19170    1.74(5)      372.     1.401    1.731
  57515.     1.19206    1.60(5)      393.     1.400    1.608
  57532.     1.19241    1.58(5)      405.     1.400    1.531
  57549.     1.19277    1.48(5)      409.     1.400    1.484
  57567.     1.19313    1.43(5)      412.     1.399    1.456
  57584.     1.19349    1.42(5)      419.     1.399    1.440
  57601.     1.19384    1.44(5)      412.     1.399    1.429
  57618.     1.19420    1.44(5)      401.     1.398    1.423
  57636.     1.19456    1.39(5)      411.     1.398    1.418
  57653.     1.19492    1.32(5)      411.     1.398    1.415
  57670.     1.19528    1.41(5)      411.     1.397    1.413
  57688.     1.19564    1.38(5)      403.     1.397    1.412
  57705.     1.19600    1.33(5)      419.     1.396    1.413
  57722.     1.19635    1.38(5)      421.     1.396    1.419
  57740.     1.19671    1.43(5)      397.     1.396    1.433
  57757.     1.19707    1.42(5)      410.     1.395    1.451
  57774.     1.19743    1.50(5)      403.     1.395    1.463
  57791.     1.19779    1.44(5)      390.     1.395    1.460
  57809.     1.19815    1.44(5)      404.     1.394    1.447
  57826.     1.19851    1.45(5)      408.     1.394    1.431
  57844.     1.19887    1.47(5)      401.     1.393    1.419
  57861.     1.19923    1.44(5)      410.     1.393    1.412
  57878.     1.19959    1.31(5)      412.     1.393    1.407
  57896.     1.19995    1.36(5)      410.     1.392    1.404
  57913.     1.20031    1.38(5)      406.     1.392    1.402
  57930.     1.20067    1.35(5)      400.     1.392    1.401
  57948.     1.20103    1.42(5)      400.     1.391    1.400
  57965.     1.20139    1.37(5)      404.     1.391    1.400
  57983.     1.20175    1.42(5)      421.     1.390    1.399
  58000.     1.20211    1.39(5)      411.     1.390    1.399
  58017.     1.20247    1.42(5)      415.     1.390    1.399
  58035.     1.20283    1.40(5)      408.     1.389    1.399
  58052.     1.20319    1.34(5)      402.     1.389    1.399
  58070.     1.20355    1.40(5)      403.     1.388    1.399
  58087.     1.20392    1.36(5)      405.     1.388    1.400
  58104.     1.20428    1.36(5)      393.     1.388    1.402
  58122.     1.20464    1.46(5)      400.     1.387    1.410
  58139.     1.20500    1.49(5)      398.     1.387    1.435
  58157.     1.20536    1.54(5)      387.     1.387    1.494
  58174.     1.20572    1.54(5)      390.     1.386    1.585
  58192.     1.20608    1.68(5)      385.     1.386    1.667
  58209.     1.20645    1.68(5)      370.     1.385    1.684
  58227.     1.20681    1.70(5)      377.     1.385    1.635
  58244.     1.20717    1.66(5)      379.     1.385    1.560
  58261.     1.20753    1.57(5)      390.     1.384    1.496
  58279.     1.20790    1.36(5)      398.     1.384    1.454
  58296.     1.20826    1.35(5)      392.     1.384    1.429
  58314.     1.20862    1.36(5)      408.     1.383    1.415
  58331.     1.20898    1.44(5)      389.     1.383    1.407
  58349.     1.20935    1.38(5)      390.     1.382    1.403
  58366.     1.20971    1.37(5)      398.     1.382    1.401
  58384.     1.21007    1.40(5)      382.     1.382    1.400
  58401.     1.21043    1.39(5)      383.     1.381    1.400
  58419.     1.21080    1.31(5)      397.     1.381    1.400
  58436.     1.21116    1.29(5)      400.     1.380    1.401
  58454.     1.21152    1.34(5)      391.     1.380    1.402
  58472.     1.21189    1.34(5)      405.     1.380    1.403
  58489.     1.21225    1.39(5)      401.     1.379    1.405
  58507.     1.21262    1.38(5)      399.     1.379    1.407
  58524.     1.21298    1.35(5)      395.     1.378    1.410
  58542.     1.21334    1.52(5)      395.     1.378    1.414
  58559.     1.21371    1.44(5)      397.     1.378    1.418
  58577.     1.21407    1.48(5)      383.     1.377    1.424
  58594.     1.21444    1.50(5)      388.     1.377    1.432
  58612.     1.21480    1.61(5)      384.     1.376    1.443
  58630.     1.21516    1.68(5)      368.     1.376    1.459
  58647.     1.21553    1.81(5)      368.     1.376    1.485
  58665.     1.21589    1.88(5)      365.     1.375    1.542
  58682.     1.21626    2.36(5)      337.2    1.375    1.685
  58700.     1.21662    2.92(6)      317.7    1.375    2.015
  58718.     1.21699    3.58(6)      284.9    1.374    2.621
  58735.     1.21735    4.37(6)      252.8    1.374    3.428
  58753.     1.21772    4.84(7)      232.1    1.373    4.066
  58770.     1.21808    4.63(7)      234.0    1.373    4.136
  58788.     1.21845    3.96(6)      255.3    1.373    3.690
  58806.     1.21882    3.18(6)      280.7    1.372    3.062
  58823.     1.21918    2.44(6)      320.5    1.372    2.536
  58841.     1.21955    2.18(5)      334.5    1.371    2.236
  58859.     1.21991    2.17(5)      343.8    1.371    2.164
  58876.     1.22028    2.18(5)      338.8    1.371    2.241
  58894.     1.22065    2.28(5)      335.3    1.370    2.315
  58912.     1.22101    2.31(6)      326.0    1.370    2.259
  58929.     1.22138    2.08(5)      334.4    1.369    2.088
  58947.     1.22174    1.84(5)      352.     1.369    1.887
  58965.     1.22211    1.80(5)      358.     1.369    1.721
  58982.     1.22248    1.61(5)      364.     1.368    1.607
  59000.     1.22284    1.54(5)      369.     1.368    1.540
  59018.     1.22321    1.53(5)      370.     1.367    1.507
  59035.     1.22358    1.48(5)      368.     1.367    1.510
  59053.     1.22395    1.58(5)      374.     1.366    1.552
  59071.     1.22431    1.57(5)      353.     1.366    1.634
  59089.     1.22468    1.56(5)      366.     1.366    1.723
  59106.     1.22505    1.77(5)      364.     1.365    1.766
  59124.     1.22541    1.83(5)      356.     1.365    1.754
  59142.     1.22578    1.70(5)      357.     1.364    1.747
  59160.     1.22615    1.78(5)      353.     1.364    1.839
  59177.     1.22652    2.02(5)      340.2    1.364    2.107
  59195.     1.22689    2.29(6)      323.5    1.363    2.500
  59213.     1.22725    2.59(6)      299.4    1.363    2.801
  59231.     1.22762    2.65(6)      293.9    1.362    2.797
  59248.     1.22799    2.39(6)      308.9    1.362    2.530
  59266.     1.22836    2.09(6)      327.2    1.362    2.184
  59284.     1.22873    1.78(5)      348.2    1.361    1.898
  59302.     1.22910    1.71(5)      363.     1.361    1.707
  59319.     1.22947    1.66(5)      361.     1.360    1.593
  59337.     1.22983    1.46(5)      372.     1.360    1.530
  59355.     1.23020    1.48(5)      363.     1.360    1.498
  59373.     1.23057    1.46(5)      358.     1.359    1.484
  59391.     1.23094    1.44(5)      333.9    1.359    1.485
  59409.     1.23131    1.44(6)      321.6    1.358    1.500
  59426.     1.23168    1.55(6)      305.9    1.358    1.540
  59444.     1.23205    1.85(6)      270.5    1.357    1.660
  59462.     1.23242    2.25(6)      236.9    1.357    1.998
  59480.     1.23279    2.87(7)      206.2    1.357    2.759
  59498.     1.23316    3.87(7)      197.6    1.356    4.008
  59516.     1.23353    5.05(7)      190.7    1.356    5.330
  59533.     1.23390    5.85(8)      176.9    1.355    5.910
  59551.     1.23427    5.56(7)      182.1    1.355    5.446
  59569.     1.23464    4.40(7)      217.0    1.355    4.403
  59587.     1.23501    3.20(6)      261.0    1.354    3.360
  59605.     1.23538    2.45(6)      294.0    1.354    2.594
  59623.     1.23575    1.81(6)      307.1    1.353    2.113
  59641.     1.23612    1.56(6)      322.5    1.353    1.831
  59659.     1.23649    1.50(5)      334.8    1.352    1.669
  59676.     1.23686    1.37(5)      364.     1.352    1.576
  59694.     1.23724    1.52(5)      380.     1.352    1.524
  59712.     1.23761    1.49(5)      379.     1.351    1.496
  59730.     1.23798    1.46(5)      397.     1.351    1.485
  59748.     1.23835    1.50(5)      404.     1.350    1.495
  59766.     1.23872    1.65(5)      400.     1.350    1.544
  59784.     1.23909    1.71(5)      387.     1.349    1.671
  59802.     1.23946    2.00(5)      362.     1.349    1.903
  59820.     1.23984    2.32(5)      342.0    1.349    2.197
  59838.     1.24021    2.52(6)      325.5    1.348    2.417
  59856.     1.24058    2.72(6)      267.0    1.348    2.468
  59874.     1.24095    2.80(6)      243.4    1.347    2.479
  59892.     1.24133    3.24(7)      222.4    1.347    2.807
  59910.     1.24170    3.98(7)      208.0    1.346    3.839
  59928.     1.24207    5.27(8)      174.2    1.346    5.530
  59946.     1.24244    6.60(8)      142.6    1.346    7.007
  59964.     1.24282    7.09(9)      129.1    1.345    7.201
  59981.     1.24319    6.07(8)      139.3    1.345    6.132
  59999.     1.24356    4.57(8)      170.7    1.344    4.632
  60017.     1.24394    3.35(7)      204.2    1.344    3.376
  60036.     1.24431    2.54(7)      228.2    1.343    2.549
  60054.     1.24468    2.06(6)      251.0    1.343    2.061
  60072.     1.24506    1.73(6)      267.3    1.343    1.783
  60090.     1.24543    1.69(6)      271.8    1.342    1.625
  60108.     1.24580    1.57(6)      280.4    1.342    1.535
  60126.     1.24618    1.48(6)      287.8    1.341    1.482
  60144.     1.24655    1.48(6)      287.6    1.341    1.452
  60162.     1.24692    1.43(6)      294.3    1.340    1.434
  60180.     1.24730    1.41(6)      287.1    1.340    1.426
  60198.     1.24767    1.37(6)      298.6    1.339    1.427
  60216.     1.24805    1.45(6)      295.4    1.339    1.438
  60234.     1.24842    1.53(6)      284.2    1.339    1.465
  60252.     1.24880    1.52(6)      282.3    1.338    1.505
  60270.     1.24917    1.60(6)      298.3    1.338    1.542
  60288.     1.24955    1.68(6)      286.8    1.337    1.564
  60306.     1.24992    1.65(6)      287.4    1.337    1.589
  60324.     1.25030    1.71(6)      280.3    1.336    1.654
  60342.     1.25067    1.78(6)      275.2    1.336    1.771
  60361.     1.25105    1.89(6)      265.3    1.335    1.892
  60379.     1.25142    1.98(6)      270.5    1.335    1.931
  60397.     1.25180    1.97(6)      262.0    1.335    1.869
  60415.     1.25217    1.80(6)      274.6    1.334    1.755
  60433.     1.25255    1.70(6)      282.0    1.334    1.647
  60451.     1.25292    1.60(6)      283.5    1.333    1.571
  60469.     1.25330    1.54(6)      282.7    1.333    1.532
  60487.     1.25368    1.54(6)      288.1    1.332    1.530
  60506.     1.25405    1.64(6)      283.2    1.332    1.583
  60524.     1.25443    1.75(6)      278.0    1.331    1.746
  60542.     1.25480    2.14(6)      277.0    1.331    2.096
  60560.     1.25518    2.68(6)      251.8    1.331    2.648
  60578.     1.25556    3.26(7)      224.8    1.330    3.243
  60596.     1.25593    3.78(7)      210.3    1.330    3.595
  60615.     1.25631    3.74(7)      204.1    1.329    3.645
  60633.     1.25669    3.60(7)      213.1    1.329    3.582
  60651.     1.25707    3.42(7)      219.5    1.328    3.485
  60669.     1.25744    3.27(7)      220.3    1.328    3.244
  60687.     1.25782    2.96(6)      237.4    1.327    2.841
  60706.     1.25820    2.38(6)      264.2    1.327    2.402
  60724.     1.25857    2.06(6)      287.6    1.327    2.046
  60742.     1.25895    1.76(6)      297.9    1.326    1.809
  60760.     1.25933    1.67(6)      315.9    1.326    1.668
  60778.     1.25971    1.53(5)      339.6    1.325    1.589
  60797.     1.26009    1.55(5)      341.8    1.325    1.549
  60815.     1.26046    1.55(5)      350.2    1.324    1.531
  60833.     1.26084    1.47(5)      359.     1.324    1.528
  60851.     1.26122    1.51(5)      358.     1.323    1.535
  60870.     1.26160    1.49(5)      364.     1.323    1.552
  60888.     1.26198    1.51(5)      358.     1.322    1.578
  60906.     1.26236    1.60(5)      358.     1.322    1.616
  60924.     1.26274    1.57(5)      350.2    1.321    1.671
  60943.     1.26311    1.75(5)      345.2    1.321    1.757
  60961.     1.26349    1.91(5)      337.1    1.321    1.897
  60979.     1.26387    2.19(6)      329.4    1.320    2.142
  60998.     1.26425    2.57(6)      308.1    1.320    2.570
  61016.     1.26463    3.17(6)      271.5    1.319    3.235
  61034.     1.26501    3.95(6)      250.9    1.319    4.071
  61052.     1.26539    4.95(7)      218.5    1.318    4.860
  61071.     1.26577    5.80(7)      198.2    1.318    5.444
  61089.     1.26615    6.36(7)      182.7    1.317    5.926
  61107.     1.26653    6.89(8)      177.3    1.317    6.536
  61126.     1.26691    7.62(8)      163.0    1.316    7.324
  61144.     1.26729    7.99(8)      156.6    1.316    7.862
  61162.     1.26767    7.63(8)      160.1    1.315    7.557
  61181.     1.26805    6.38(7)      178.6    1.315    6.451
  61199.     1.26843    4.84(7)      210.1    1.314    5.073
  61218.     1.26881    3.61(6)      255.4    1.314    3.875
  61236.     1.26919    2.78(6)      288.3    1.314    3.019
  61254.     1.26957    2.33(6)      316.4    1.313    2.473
  61273.     1.26995    2.15(6)      316.2    1.313    2.150
  61291.     1.27033    2.03(6)      329.6    1.312    1.997
  61309.     1.27072    2.03(6)      321.1    1.312    2.034
  61328.     1.27110    2.26(6)      309.5    1.311    2.347
  61346.     1.27148    2.75(6)      298.3    1.311    2.974
  61365.     1.27186    3.55(6)      258.7    1.310    3.700
  61383.     1.27224    3.92(6)      241.0    1.310    4.054
  61401.     1.27262    3.70(6)      247.1    1.309    3.810
  61420.     1.27300    3.17(6)      260.9    1.309    3.207
  61438.     1.27339    2.53(6)      293.8    1.308    2.587
  61457.     1.27377    1.97(6)      319.3    1.308    2.124
  61475.     1.27415    1.77(5)      340.7    1.307    1.829
  61494.     1.27453    1.57(5)      345.4    1.307    1.652
  61512.     1.27492    1.46(5)      358.     1.306    1.548
  61530.     1.27530    1.43(5)      359.     1.306    1.485
  61549.     1.27568    1.42(5)      359.     1.305    1.446
  61567.     1.27606    1.37(5)      366.     1.305    1.420
  61586.     1.27645    1.37(5)      357.     1.305    1.403
  61604.     1.27683    1.40(5)      373.     1.304    1.391
  61623.     1.27721    1.31(5)      353.     1.304    1.383
  61641.     1.27760    1.32(5)      361.     1.303    1.376
  61660.     1.27798    1.37(5)      364.     1.303    1.371
  61678.     1.27836    1.30(5)      361.     1.302    1.367
  61697.     1.27875    1.26(5)      358.     1.302    1.363
  61715.     1.27913    1.31(5)      364.     1.301    1.361
  61734.     1.27951    1.35(5)      363.     1.301    1.360
  61752.     1.27990    1.28(5)      362.     1.300    1.359
  61771.     1.28028    1.29(5)      367.     1.300    1.360
  61789.     1.28067    1.44(5)      352.     1.299    1.361
  61808.     1.28105    1.41(5)      366.     1.299    1.365
  61826.     1.28143    1.31(5)      373.     1.298    1.371
  61845.     1.28182    1.42(5)      364.     1.298    1.382
  61864.     1.28220    1.40(5)      360.     1.297    1.412
  61882.     1.28259    1.55(5)      352.     1.297    1.499
  61901.     1.28297    1.71(5)      335.7    1.296    1.729
  61919.     1.28336    2.26(6)      313.1    1.296    2.189
  61938.     1.28374    2.80(6)      282.8    1.295    2.833
  61956.     1.28413    3.28(6)      256.9    1.295    3.352
  61975.     1.28451    3.45(6)      244.2    1.294    3.406
  61994.     1.28490    3.11(6)      271.1    1.294    3.028
  62012.     1.28528    2.53(6)      280.6    1.293    2.505
  62031.     1.28567    2.08(6)      311.3    1.293    2.060
  62049.     1.28606    1.72(6)      325.9    1.292    1.761
  62068.     1.28644    1.54(5)      348.1    1.292    1.581
  62087.     1.28683    1.38(5)      354.     1.291    1.478
  62105.     1.28721    1.41(5)      359.     1.291    1.418
  62124.     1.28760    1.32(5)      345.2    1.290    1.383
  62143.     1.28799    1.38(5)      359.     1.290    1.363
  62161.     1.28837    1.29(5)      371.     1.289    1.351
  62180.     1.28876    1.33(5)      356.     1.289    1.344
  62198.     1.28915    1.33(5)      357.     1.288    1.345
  62217.     1.28953    1.43(5)      361.     1.288    1.356
  62236.     1.28992    1.40(5)      354.     1.287    1.382
  62254.     1.29031    1.40(5)      355.     1.287    1.419
  62273.     1.29069    1.49(5)      345.4    1.286    1.450
  62292.     1.29108    1.32(5)      346.0    1.286    1.464
  62311.     1.29147    1.41(5)      332.1    1.285    1.466
  62329.     1.29186    1.46(5)      334.5    1.285    1.460
  62348.     1.29224    1.46(5)      339.0    1.284    1.442
  62367.     1.29263    1.44(5)      345.3    1.284    1.414
  62385.     1.29302    1.34(5)      345.3    1.283    1.389
  62404.     1.29341    1.38(5)      349.5    1.283    1.373
  62423.     1.29380    1.38(5)      345.1    1.282    1.366
  62442.     1.29418    1.33(5)      342.3    1.282    1.368
  62460.     1.29457    1.30(5)      351.     1.281    1.375
  62479.     1.29496    1.35(5)      345.0    1.281    1.389
  62498.     1.29535    1.36(5)      346.5    1.280    1.411
  62516.     1.29574    1.46(5)      342.8    1.280    1.449
  62535.     1.29613    1.66(6)      330.1    1.279    1.532
  62554.     1.29652    1.91(6)      321.5    1.279    1.751
  62573.     1.29690    2.36(6)      299.2    1.278    2.298
  62592.     1.29729    3.28(6)      259.4    1.278    3.394
  62610.     1.29768    4.86(7)      213.1    1.277    4.979
  62629.     1.29807    6.44(8)      174.7    1.277    6.390
  62648.     1.29846    7.16(8)      158.5    1.276    6.728
  62667.     1.29885    6.12(8)      172.3    1.276    5.919
  62685.     1.29924    4.58(7)      211.3    1.275    4.617
  62704.     1.29963    3.33(6)      239.3    1.275    3.430
  62723.     1.30002    2.46(6)      281.0    1.274    2.593
  62742.     1.30041    1.87(6)      295.2    1.274    2.075
  62761.     1.30080    1.60(6)      319.9    1.273    1.772
  62780.     1.30119    1.47(5)      332.8    1.273    1.595
  62798.     1.30158    1.39(5)      336.0    1.272    1.491
  62817.     1.30197    1.36(5)      339.5    1.272    1.429
  62836.     1.30236    1.25(5)      345.7    1.271    1.390
  62855.     1.30275    1.40(5)      350.3    1.271    1.365
  62874.     1.30314    1.32(5)      335.8    1.270    1.348
  62893.     1.30354    1.25(5)      342.0    1.270    1.337
  62911.     1.30393    1.29(5)      348.1    1.269    1.329
  62930.     1.30432    1.34(5)      346.5    1.269    1.324
  62949.     1.30471    1.35(5)      343.3    1.268    1.322
  62968.     1.30510    1.27(5)      343.0    1.268    1.326
  62987.     1.30549    1.33(5)      340.5    1.267    1.345
  63006.     1.30588    1.41(5)      335.5    1.267    1.389
  63025.     1.30628    1.45(6)      326.6    1.266    1.458
  63044.     1.30667    1.51(6)      314.9    1.266    1.524
  63063.     1.30706    1.51(6)      322.5    1.265    1.544
  63082.     1.30745    1.54(6)      318.4    1.265    1.517
  63100.     1.30784    1.67(6)      315.5    1.264    1.501
  63119.     1.30824    1.90(6)      301.4    1.264    1.661
  63138.     1.30863    2.40(6)      279.7    1.263    2.360
  63157.     1.30902    3.46(6)      239.6    1.262    3.957
  63176.     1.30942    5.42(7)      190.2    1.262    6.050
  63195.     1.30981    6.93(8)      155.2    1.261    7.291
  63214.     1.31020    6.66(8)      154.7    1.261    6.818
  63233.     1.31059    5.19(7)      182.0    1.260    5.255
  63252.     1.31099    3.73(7)      216.9    1.260    3.691
  63271.     1.31138    2.61(6)      259.5    1.259    2.621
  63290.     1.31177    2.02(6)      288.6    1.259    2.006
  63309.     1.31217    1.76(6)      311.3    1.258    1.674
  63328.     1.31256    1.55(6)      318.2    1.258    1.499
  63347.     1.31296    1.42(5)      337.8    1.257    1.406
  63366.     1.31335    1.37(6)      329.6    1.257    1.359
  63385.     1.31374    1.32(5)      335.0    1.256    1.336
  63404.     1.31414    1.37(6)      323.2    1.256    1.327
  63423.     1.31453    1.34(6)      326.0    1.255    1.326
  63442.     1.31493    1.40(6)      321.3    1.255    1.333
  63461.     1.31532    1.45(6)      316.2    1.254    1.353
  63480.     1.31572    1.55(6)      316.6    1.254    1.414
  63499.     1.31611    1.84(6)      311.5    1.253    1.609
  63518.     1.31651    2.30(6)      284.7    1.253    2.121
  63537.     1.31690    2.93(6)      257.9    1.252    3.075
  63556.     1.31730    3.96(7)      218.8    1.251    4.219
  63575.     1.31769    4.75(7)      198.8    1.251    4.872
  63595.     1.31809    4.67(7)      195.3    1.250    4.646
  63614.     1.31848    3.97(7)      214.5    1.250    3.908
  63633.     1.31888    3.24(6)      239.3    1.249    3.254
  63652.     1.31927    3.00(6)      253.7    1.249    2.985
  63671.     1.31967    2.99(6)      245.0    1.248    2.996
  63690.     1.32006    2.98(6)      242.7    1.248    2.964
  63709.     1.32046    2.78(6)      255.7    1.247    2.709
  63728.     1.32086    2.41(6)      269.0    1.247    2.321
  63747.     1.32125    1.98(6)      293.0    1.246    1.955
  63766.     1.32165    1.65(6)      309.9    1.246    1.688
  63786.     1.32205    1.48(6)      319.0    1.245    1.521
  63805.     1.32244    1.36(6)      319.2    1.245    1.422
  63824.     1.32284    1.36(6)      327.6    1.244    1.365
  63843.     1.32324    1.33(6)      328.4    1.244    1.331
  63862.     1.32363    1.27(5)      333.6    1.243    1.311
  63881.     1.32403    1.22(5)      332.4    1.242    1.299
  63900.     1.32443    1.25(5)      336.2    1.242    1.294
  63920.     1.32483    1.27(5)      330.8    1.241    1.294
  63939.     1.32522    1.21(6)      329.6    1.241    1.310
  63958.     1.32562    1.24(6)      317.4    1.240    1.367
  63977.     1.32602    1.47(6)      315.7    1.240    1.499
  63996.     1.32642    1.63(6)      308.1    1.239    1.707
  64016.     1.32681    1.79(6)      298.8    1.239    1.902
  64035.     1.32721    2.00(6)      283.5    1.238    1.954
  64054.     1.32761    1.95(6)      285.9    1.238    1.844
  64073.     1.32801    1.78(6)      301.0    1.237    1.667
  64092.     1.32841    1.45(6)      312.2    1.237    1.510
  64112.     1.32881    1.50(6)      313.6    1.236    1.404
  64131.     1.32920    1.34(6)      321.4    1.235    1.341
  64150.     1.32960    1.27(6)      321.4    1.235    1.306
  64169.     1.33000    1.27(6)      325.7    1.234    1.286
  64189.     1.33040    1.30(6)      315.3    1.234    1.274
  64208.     1.33080    1.17(6)      329.1    1.233    1.268
  64227.     1.33120    1.21(5)      331.7    1.233    1.265
  64246.     1.33160    1.25(6)      319.9    1.232    1.263
  64266.     1.33200    1.19(6)      317.4    1.232    1.262
  64285.     1.33240    1.32(5)      331.5    1.231    1.263
  64304.     1.33280    1.35(6)      318.1    1.231    1.265
  64324.     1.33320    1.31(5)      341.9    1.230    1.268
  64343.     1.33360    1.24(6)      327.9    1.230    1.272
  64362.     1.33400    1.28(6)      327.6    1.229    1.281
  64381.     1.33440    1.36(6)      318.3    1.228    1.302
  64401.     1.33480    1.38(6)      314.8    1.228    1.369
  64420.     1.33520    1.67(6)      314.7    1.227    1.573
  64439.     1.33560    1.94(6)      291.1    1.227    2.036
  64459.     1.33600    2.44(6)      268.8    1.226    2.747
  64478.     1.33640    2.89(6)      241.1    1.226    3.384
  64497.     1.33680    3.22(7)      224.3    1.225    3.517
  64517.     1.33720    2.96(7)      235.3    1.225    3.122
  64536.     1.33760    2.41(6)      253.6    1.224    2.531
  64555.     1.33801    1.89(6)      280.5    1.224    2.027
  64575.     1.33841    1.57(6)      296.6    1.223    1.696
  64594.     1.33881    1.38(6)      307.1    1.222    1.505
  64614.     1.33921    1.32(6)      317.2    1.222    1.399
  64633.     1.33961    1.27(6)      315.7    1.221    1.342
  64652.     1.34001    1.30(6)      317.0    1.221    1.311
  64672.     1.34042    1.28(6)      315.0    1.220    1.295
  64691.     1.34082    1.29(6)      319.8    1.220    1.287
  64711.     1.34122    1.31(6)      315.0    1.219    1.286
  64730.     1.34162    1.26(6)      316.8    1.219    1.289
  64749.     1.34203    1.29(6)      311.0    1.218    1.297
  64769.     1.34243    1.23(6)      305.4    1.218    1.314
  64788.     1.34283    1.43(6)      301.6    1.217    1.354
  64808.     1.34323    1.52(6)      305.2    1.216    1.453
  64827.     1.34364    1.66(6)      300.8    1.216    1.677
  64847.     1.34404    2.09(6)      281.4    1.215    2.079
  64866.     1.34444    2.57(6)      252.2    1.215    2.598
  64886.     1.34485    3.06(7)      235.3    1.214    2.989
  64905.     1.34525    3.19(7)      222.6    1.214    3.012
  64924.     1.34565    2.84(6)      240.5    1.213    2.728
  64944.     1.34606    2.49(6)      258.8    1.213    2.389
  64963.     1.34646    2.21(6)      263.6    1.212    2.235
  64983.     1.34687    2.32(6)      258.0    1.212    2.387
  65002.     1.34727    2.61(6)      252.8    1.211    2.772
  65022.     1.34767    2.89(6)      238.7    1.210    3.086
  65041.     1.34808    3.05(7)      229.1    1.210    3.036
  65061.     1.34848    2.57(6)      243.7    1.209    2.668
  65080.     1.34889    2.09(6)      262.6    1.209    2.215
  65100.     1.34929    1.71(6)      286.0    1.208    1.849
  65119.     1.34970    1.52(6)      299.0    1.208    1.610
  65139.     1.35010    1.33(6)      303.4    1.207    1.472
  65159.     1.35051    1.36(6)      306.2    1.207    1.395
  65178.     1.35091    1.55(6)      297.4    1.206    1.355
  65198.     1.35132    1.52(6)      293.5    1.206    1.337
  65217.     1.35172    1.44(6)      303.3    1.205    1.333
  65237.     1.35213    1.35(6)      311.7    1.204    1.342
  65256.     1.35254    1.44(6)      303.2    1.204    1.374
  65276.     1.35294    1.59(6)      300.4    1.203    1.477
  65296.     1.35335    1.97(6)      275.6    1.203    1.802
  65315.     1.35375    2.49(6)      249.3    1.202    2.605
  65335.     1.35416    3.67(7)      214.6    1.202    4.019
  65354.     1.35457    5.12(7)      180.5    1.201    5.607
  65374.     1.35497    6.35(8)      148.3    1.201    6.386
  65394.     1.35538    5.82(8)      159.9    1.200    5.897
  65413.     1.35579    4.66(7)      181.3    1.199    4.670
  65433.     1.35619    3.30(7)      208.2    1.199    3.444
  65452.     1.35660    2.52(6)      240.5    1.198    2.582
  65472.     1.35701    2.19(6)      263.8    1.198    2.128
  65492.     1.35741    2.10(6)      261.8    1.197    2.071
  65511.     1.35782    2.49(6)      243.9    1.197    2.465
  65531.     1.35823    3.27(7)      224.2    1.196    3.274
  65551.     1.35864    4.03(7)      198.1    1.196    4.100
  65570.     1.35904    4.52(7)      183.2    1.195    4.346
  65590.     1.35945    4.03(7)      188.8    1.194    3.886
  65610.     1.35986    3.15(7)      221.9    1.194    3.109
  65629.     1.36027    2.53(6)      242.2    1.193    2.409
  65649.     1.36067    1.90(6)      267.1    1.193    1.933
  65669.     1.36108    1.64(6)      276.7    1.192    1.652
  65688.     1.36149    1.48(6)      295.9    1.192    1.499
  65708.     1.36190    1.41(6)      296.6    1.191    1.421
  65728.     1.36231    1.44(6)      284.4    1.191    1.395
  65748.     1.36272    1.51(6)      283.1    1.190    1.431
  65767.     1.36313    1.66(6)      273.0    1.189    1.595
  65787.     1.36354    1.96(6)      269.6    1.189    2.002
  65807.     1.36394    2.53(6)      243.5    1.188    2.710
  65826.     1.36435    3.41(7)      218.3    1.188    3.522
  65846.     1.36476    4.03(7)      195.3    1.187    3.979
  65866.     1.36517    4.01(7)      193.3    1.187    3.884
  65886.     1.36558    3.54(7)      202.3    1.186    3.550
  65906.     1.36599    3.20(7)      208.5    1.186    3.328
  65925.     1.36640    3.03(7)      227.5    1.185    3.205
  65945.     1.36681    2.79(7)      229.1    1.184    2.948
  65965.     1.36722    2.46(6)      243.8    1.184    2.514
  65985.     1.36763    2.01(6)      257.9    1.183    2.062
  66004.     1.36804    1.70(6)      265.7    1.183    1.721
  66024.     1.36845    1.44(6)      287.1    1.182    1.510
  66044.     1.36886    1.27(6)      281.9    1.182    1.390
  66064.     1.36927    1.23(6)      300.6    1.181    1.324
  66084.     1.36969    1.31(6)      288.8    1.181    1.288
  66103.     1.37010    1.25(6)      302.1    1.180    1.268
  66123.     1.37051    1.25(6)      281.9    1.180    1.258
  66143.     1.37092    1.29(6)      296.8    1.179    1.253
  66163.     1.37133    1.25(6)      288.0    1.178    1.253
  66183.     1.37174    1.18(6)      292.4    1.178    1.256
  66203.     1.37215    1.25(6)      298.8    1.177    1.262
  66223.     1.37256    1.17(6)      294.8    1.177    1.272
  66242.     1.37298    1.33(6)      305.0    1.176    1.293
  66262.     1.37339    1.32(6)      286.6    1.176    1.340
  66282.     1.37380    1.44(6)      279.1    1.175    1.465
  66302.     1.37421    1.79(6)      272.8    1.175    1.762
  66322.     1.37463    2.34(6)      246.5    1.174    2.302
  66342.     1.37504    3.02(7)      218.7    1.173    2.987
  66362.     1.37545    3.62(7)      197.7    1.173    3.472
  66382.     1.37586    3.71(7)      195.7    1.172    3.486
  66402.     1.37628    3.32(7)      207.7    1.172    3.159
  66422.     1.37669    2.75(7)      222.1    1.171    2.760
  66441.     1.37710    2.53(7)      231.2    1.171    2.426
  66461.     1.37751    2.25(6)      242.5    1.170    2.212
  66481.     1.37793    2.34(6)      239.8    1.170    2.240
  66501.     1.37834    2.78(7)      223.8    1.169    2.708
  66521.     1.37875    3.48(7)      206.3    1.168    3.749
  66541.     1.37917    4.89(8)      174.1    1.168    5.137
  66561.     1.37958    6.05(8)      151.2    1.167    6.126
  66581.     1.38000    6.08(8)      145.0    1.167    6.053
  66601.     1.38041    4.88(8)      164.7    1.166    5.107
  66621.     1.38082    3.60(7)      198.3    1.166    3.909
  66641.     1.38124    2.56(7)      224.3    1.165    2.907
  66661.     1.38165    1.89(6)      241.6    1.165    2.229
  66681.     1.38207    1.72(6)      266.4    1.164    1.820
  66701.     1.38248    1.52(6)      277.1    1.163    1.582
  66721.     1.38290    1.33(6)      270.7    1.163    1.445
  66741.     1.38331    1.26(6)      279.4    1.162    1.365
  66761.     1.38373    1.24(6)      290.6    1.162    1.321
  66781.     1.38414    1.27(6)      283.6    1.161    1.311
  66801.     1.38456    1.33(6)      278.6    1.161    1.350
  66821.     1.38497    1.55(6)      275.7    1.160    1.451
  66841.     1.38539    1.71(6)      261.4    1.160    1.586
  66861.     1.38580    1.76(6)      253.2    1.159    1.673
  66881.     1.38622    1.67(6)      252.4    1.158    1.654
  66901.     1.38664    1.57(6)      265.2    1.158    1.555
  66921.     1.38705    1.34(6)      268.9    1.157    1.446
  66942.     1.38747    1.34(6)      274.4    1.157    1.377
  66962.     1.38788    1.37(6)      284.0    1.156    1.377
  66982.     1.38830    1.45(6)      277.2    1.156    1.455
  67002.     1.38872    1.53(6)      265.9    1.155    1.589
  67022.     1.38913    1.53(6)      255.8    1.155    1.695
  67042.     1.38955    1.59(6)      268.3    1.154    1.691
  67062.     1.38997    1.50(6)      272.9    1.153    1.590
  67082.     1.39039    1.44(6)      271.7    1.153    1.459
  67102.     1.39080    1.32(6)      282.8    1.152    1.350
  67123.     1.39122    1.31(6)      293.7    1.152    1.277
  67143.     1.39164    1.24(6)      285.2    1.151    1.232
  67163.     1.39205    1.23(6)      285.6    1.151    1.207
  67183.     1.39247    1.14(6)      292.1    1.150    1.192
  67203.     1.39289    1.22(6)      289.5    1.150    1.185
  67223.     1.39331    1.16(6)      280.8    1.149    1.179
  67243.     1.39373    1.12(6)      288.0    1.149    1.176
  67264.     1.39414    1.18(6)      292.4    1.148    1.175
  67284.     1.39456    1.13(6)      284.0    1.147    1.174
  67304.     1.39498    1.11(6)      285.7    1.147    1.174
  67324.     1.39540    1.20(6)      282.2    1.146    1.176
  67344.     1.39582    1.26(6)      282.0    1.146    1.179
  67365.     1.39624    1.24(6)      281.9    1.145    1.188
  67385.     1.39666    1.31(6)      280.7    1.145    1.222
  67405.     1.39708    1.47(6)      271.9    1.144    1.348
  67425.     1.39749    1.69(6)      261.4    1.144    1.691
  67445.     1.39791    2.25(6)      237.7    1.143    2.316
  67466.     1.39833    2.83(7)      223.2    1.143    2.996
  67486.     1.39875    3.14(7)      202.8    1.142    3.281
  67506.     1.39917    3.03(7)      204.7    1.141    3.005
  67526.     1.39959    2.35(7)      227.3    1.141    2.446
  67547.     1.40001    1.88(6)      243.3    1.140    1.933
  67567.     1.40043    1.60(6)      258.8    1.140    1.590
  67587.     1.40085    1.41(6)      280.4    1.139    1.394
  67607.     1.40127    1.36(6)      279.0    1.139    1.289
  67628.     1.40169    1.26(6)      284.1    1.138    1.234
  67648.     1.40211    1.30(6)      281.1    1.138    1.204
  67668.     1.40253    1.25(6)      297.6    1.137    1.189
  67689.     1.40296    1.12(6)      276.5    1.136    1.182
  67709.     1.40338    1.20(6)      276.3    1.136    1.179
  67729.     1.40380    1.28(6)      275.1    1.135    1.179
  67750.     1.40422    1.21(6)      275.6    1.135    1.183
  67770.     1.40464    1.16(6)      278.1    1.134    1.189
  67790.     1.40506    1.22(6)      272.0    1.134    1.201
  67811.     1.40548    1.24(6)      266.1    1.133    1.228
  67831.     1.40590    1.38(6)      271.0    1.133    1.295
  67851.     1.40633    1.58(6)      261.5    1.132    1.460
  67872.     1.40675    1.82(6)      252.9    1.132    1.783
  67892.     1.40717    2.27(7)      230.1    1.131    2.252
  67912.     1.40759    2.64(7)      211.3    1.131    2.687
  67933.     1.40802    2.83(7)      201.2    1.130    2.815
  67953.     1.40844    2.52(7)      217.1    1.129    2.592
  67973.     1.40886    2.13(7)      224.6    1.129    2.202
  67994.     1.40928    1.86(6)      237.5    1.128    1.835
  68014.     1.40971    1.57(6)      257.8    1.128    1.570
  68035.     1.41013    1.37(6)      263.1    1.127    1.404
  68055.     1.41055    1.36(6)      272.8    1.127    1.304
  68075.     1.41098    1.22(6)      275.8    1.126    1.245
  68096.     1.41140    1.13(6)      275.8    1.126    1.210
  68116.     1.41182    1.09(6)      272.0    1.125    1.189
  68137.     1.41225    1.26(6)      267.7    1.125    1.174
  68157.     1.41267    1.08(6)      273.5    1.124    1.166
  68178.     1.41309    1.18(6)      270.1    1.123    1.161
  68198.     1.41352    1.11(6)      265.7    1.123    1.157
  68219.     1.41394    1.08(6)      267.7    1.122    1.155
  68239.     1.41437    1.09(6)      268.4    1.122    1.153
  68260.     1.41479    1.25(6)      268.8    1.121    1.152
  68280.     1.41521    1.10(6)      268.6    1.121    1.152
  68300.     1.41564    1.18(6)      279.2    1.120    1.152
  68321.     1.41606    1.21(6)      266.8    1.120    1.152
  68341.     1.41649    1.14(6)      271.9    1.119    1.153
  68362.     1.41691    1.23(6)      274.5    1.119    1.155
  68382.     1.41734    1.13(6)      282.0    1.118    1.157
  68403.     1.41776    1.15(6)      255.8    1.118    1.159
  68424.     1.41819    1.14(6)      266.5    1.117    1.163
  68444.     1.41861    1.21(6)      257.2    1.117    1.167
  68465.     1.41904    1.22(6)      266.4    1.116    1.176
  68485.     1.41947    1.26(6)      254.4    1.115    1.207
  68506.     1.41989    1.28(6)      253.6    1.115    1.317
  68526.     1.42032    1.59(6)      251.2    1.114    1.595
  68547.     1.42074    1.97(7)      230.8    1.114    2.044
  68567.     1.42117    2.25(7)      226.6    1.113    2.438
  68588.     1.42160    2.38(7)      217.9    1.113    2.514
  68608.     1.42202    2.31(7)      216.1    1.112    2.310
  68629.     1.42245    2.23(7)      214.8    1.112    2.152
  68650.     1.42288    2.65(7)      204.7    1.111    2.390
  68670.     1.42330    3.14(7)      192.2    1.111    3.219
  68691.     1.42373    4.17(8)      170.2    1.110    4.450
  68711.     1.42416    5.16(8)      143.1    1.110    5.375
  68732.     1.42459    5.30(8)      141.0    1.109    5.345
  68753.     1.42501    4.51(8)      149.2    1.109    4.533
  68773.     1.42544    3.56(8)      165.3    1.108    3.584
  68794.     1.42587    3.19(8)      175.8    1.108    3.044
  68815.     1.42630    3.34(8)      168.4    1.107    3.211
  68835.     1.42672    3.98(8)      144.0    1.106    4.087
  68856.     1.42715    4.75(9)      126.8    1.106    5.126
  68877.     1.42758    5.43(9)      115.4    1.105    5.393
  68897.     1.42801    4.82(9)      122.6    1.105    4.711
  68918.     1.42844    3.47(8)      152.9    1.104    3.672
  68939.     1.42887    2.80(7)      178.8    1.104    2.805
  68959.     1.42929    2.28(7)      205.4    1.103    2.315
  68980.     1.42972    2.23(7)      207.7    1.103    2.237
  69001.     1.43015    2.53(7)      209.0    1.102    2.567
  69021.     1.43058    3.19(7)      191.9    1.102    3.193
  69042.     1.43101    3.81(8)      166.9    1.101    3.774
  69063.     1.43144    3.96(8)      166.6    1.101    3.901
  69083.     1.43187    3.59(8)      171.1    1.100    3.497
  69104.     1.43230    2.83(7)      200.7    1.100    2.841
  69125.     1.43273    2.30(7)      210.2    1.099    2.228
  69146.     1.43316    1.66(7)      223.4    1.099    1.791
  69166.     1.43359    1.53(7)      235.7    1.098    1.522
  69187.     1.43402    1.40(6)      248.1    1.098    1.366
  69208.     1.43445    1.29(6)      247.6    1.097    1.277
  69229.     1.43488    1.27(6)      252.9    1.097    1.224
  69249.     1.43531    1.30(6)      251.4    1.096    1.191
  69270.     1.43574    1.20(6)      258.0    1.096    1.170
  69291.     1.43617    1.16(6)      256.9    1.095    1.156
  69312.     1.43660    1.12(6)      242.2    1.094    1.146
  69333.     1.43703    1.14(6)      245.0    1.094    1.138
  69353.     1.43746    1.07(6)      254.2    1.093    1.132
  69374.     1.43790    1.20(6)      257.8    1.093    1.128
  69395.     1.43833    1.27(6)      256.0    1.092    1.124
  69416.     1.43876    1.20(6)      253.3    1.092    1.120
  69437.     1.43919    1.11(6)      253.3    1.091    1.117
  69457.     1.43962    1.06(6)      263.5    1.091    1.115
  69478.     1.44005    1.17(6)      251.2    1.090    1.112
  69499.     1.44049    1.18(6)      250.7    1.090    1.111
  69520.     1.44092    1.11(6)      257.3    1.089    1.109
  69541.     1.44135    1.14(6)      259.4    1.089    1.107
  69562.     1.44178    1.12(6)      249.3    1.088    1.106
  69583.     1.44222    1.16(6)      248.0    1.088    1.104
  69603.     1.44265    1.07(6)      250.9    1.087    1.103
  69624.     1.44308    1.11(6)      249.3    1.087    1.102
  69645.     1.44351    1.03(6)      248.7    1.086    1.101
  69666.     1.44395    1.11(6)      252.6    1.086    1.100
  69687.     1.44438    1.20(6)      247.5    1.085    1.099
  69708.     1.44481    1.21(6)      245.1    1.085    1.098
  69729.     1.44525    1.23(6)      258.7    1.084    1.097
  69750.     1.44568    1.18(6)      262.7    1.084    1.097
  69771.     1.44612    1.14(6)      241.7    1.083    1.096
  69792.     1.44655    1.19(6)      244.5    1.083    1.097
  69813.     1.44698    1.20(6)      240.8    1.082    1.100
  69833.     1.44742    1.16(6)      245.1    1.082    1.106
  69854.     1.44785    1.23(6)      245.5    1.081    1.112
  69875.     1.44829    1.22(6)      245.4    1.081    1.115
  69896.     1.44872    1.15(6)      240.3    1.080    1.113
  69917.     1.44916    1.06(6)      248.7    1.080    1.108
  69938.     1.44959    1.05(6)      252.9    1.079    1.103
  69959.     1.45003    1.18(6)      239.5    1.079    1.099
  69980.     1.45046    1.12(6)      253.8    1.078    1.097
  70001.     1.45090    1.13(6)      237.3    1.078    1.097
  70022.     1.45133    1.15(7)      234.4    1.077    1.098
  70043.     1.45177    1.11(6)      243.3    1.077    1.100
  70064.     1.45220    1.10(6)      251.4    1.076    1.104
  70085.     1.45264    1.15(6)      249.1    1.076    1.112
  70106.     1.45307    1.28(6)      242.8    1.075    1.132
  70127.     1.45351    1.18(6)      242.8    1.075    1.194
  70148.     1.45395    1.38(6)      237.5    1.074    1.350
  70169.     1.45438    1.53(7)      230.9    1.074    1.646
  70190.     1.45482    1.91(7)      214.6    1.073    2.024
  70212.     1.45526    2.28(7)      204.9    1.073    2.277
  70233.     1.45569    2.24(7)      198.9    1.072    2.237
  70254.     1.45613    2.00(7)      203.2    1.072    1.975
  70275.     1.45657    1.69(7)      225.6    1.071    1.670
  70296.     1.45700    1.29(7)      234.9    1.071    1.436
  70317.     1.45744    1.21(6)      238.6    1.070    1.303
  70338.     1.45788    1.35(6)      242.6    1.070    1.263
  70359.     1.45831    1.43(6)      242.3    1.069    1.312
  70380.     1.45875    1.40(6)      240.4    1.069    1.422
  70401.     1.45919    1.58(7)      233.1    1.068    1.516
  70422.     1.45963    1.55(7)      225.4    1.068    1.515
  70444.     1.46007    1.39(7)      228.9    1.067    1.425
  70465.     1.46050    1.29(6)      243.1    1.067    1.309
  70486.     1.46094    1.22(6)      238.5    1.067    1.215
  70507.     1.46138    1.22(6)      247.6    1.066    1.154
  70528.     1.46182    1.20(6)      254.9    1.066    1.119
  70549.     1.46226    1.11(6)      253.0    1.065    1.099
  70570.     1.46270    1.05(6)      248.8    1.065    1.088
  70592.     1.46313    1.14(6)      243.8    1.064    1.082
  70613.     1.46357    1.17(6)      246.7    1.064    1.078
  70634.     1.46401    1.03(6)      244.7    1.063    1.076
  70655.     1.46445    1.10(6)      242.2    1.063    1.074
  70676.     1.46489    0.98(6)      246.5    1.062    1.073
  70698.     1.46533    1.07(6)      252.6    1.062    1.073
  70719.     1.46577    1.07(6)      265.2    1.061    1.072
  70740.     1.46621    1.13(6)      245.4    1.061    1.072
  70761.     1.46665    1.09(6)      251.1    1.060    1.072
  70782.     1.46709    1.10(6)      248.2    1.060    1.072
  70804.     1.46753    1.08(6)      253.2    1.059    1.073
  70825.     1.46797    1.03(6)      242.2    1.059    1.073
  70846.     1.46841    1.09(6)      243.4    1.058    1.074
  70867.     1.46885    1.08(6)      249.2    1.058    1.076
  70889.     1.46929    0.95(6)      263.6    1.057    1.078
  70910.     1.46973    1.12(6)      259.9    1.057    1.082
  70931.     1.47017    1.02(6)      242.1    1.057    1.087
  70953.     1.47062    1.05(7)      236.2    1.056    1.095
  70974.     1.47106    1.13(6)      241.4    1.056    1.115
  70995.     1.47150    1.17(6)      238.0    1.055    1.170
  71016.     1.47194    1.30(6)      236.9    1.055    1.313
  71038.     1.47238    1.68(7)      227.7    1.054    1.604
  71059.     1.47282    1.98(7)      208.7    1.054    2.023
  71080.     1.47327    2.29(7)      196.6    1.053    2.387
  71102.     1.47371    2.48(7)      195.8    1.053    2.455
  71123.     1.47415    2.23(7)      198.5    1.052    2.219
  71144.     1.47459    1.86(7)      208.2    1.052    1.866
  71166.     1.47503    1.57(7)      221.7    1.051    1.557
  71187.     1.47548    1.27(6)      239.5    1.051    1.349
  71208.     1.47592    1.15(6)      241.4    1.051    1.226
  71230.     1.47636    1.12(6)      248.3    1.050    1.158
  71251.     1.47681    1.00(6)      237.8    1.050    1.120
  71272.     1.47725    0.97(6)      245.3    1.049    1.099
  71294.     1.47769    1.07(6)      251.0    1.049    1.088
  71315.     1.47814    1.05(7)      235.7    1.048    1.081
  71337.     1.47858    1.09(6)      240.3    1.048    1.079
  71358.     1.47902    1.08(7)      236.0    1.047    1.082
  71379.     1.47947    1.17(7)      229.8    1.047    1.102
  71401.     1.47991    1.15(6)      236.9    1.046    1.164
  71422.     1.48035    1.24(7)      218.9    1.046    1.299
  71444.     1.48080    1.43(7)      220.4    1.046    1.493
  71465.     1.48124    1.63(7)      209.0    1.045    1.650
  71487.     1.48169    1.73(7)      207.6    1.045    1.660
  71508.     1.48213    1.59(7)      219.7    1.044    1.537
  71529.     1.48258    1.33(7)      221.0    1.044    1.373
  71551.     1.48302    1.28(7)      225.4    1.043    1.242
  71572.     1.48347    1.21(6)      239.4    1.043    1.159
  71594.     1.48391    1.12(6)      238.6    1.042    1.112
  71615.     1.48436    1.01(7)      232.9    1.042    1.087
  71637.     1.48480    1.04(6)      237.7    1.041    1.074
  71658.     1.48525    1.02(6)      236.9    1.041    1.066
  71680.     1.48569    0.98(6)      242.3    1.041    1.062
  71701.     1.48614    1.08(7)      236.0    1.040    1.060
  71723.     1.48658    1.09(7)      235.2    1.040    1.059
  71744.     1.48703    1.04(7)      232.7    1.039    1.058
  71766.     1.48748    1.05(7)      227.0    1.039    1.058
  71787.     1.48792    1.03(7)      221.7    1.038    1.059
  71809.     1.48837    0.96(7)      228.2    1.038    1.060
  71831.     1.48882    1.13(7)      233.1    1.038    1.062
  71852.     1.48926    1.13(7)      231.1    1.037    1.064
  71874.     1.48971    1.18(7)      233.6    1.037    1.067
  71895.     1.49016    1.15(7)      230.6    1.036    1.071
  71917.     1.49060    1.15(6)      238.8    1.036    1.076
  71938.     1.49105    1.07(7)      231.4    1.035    1.083
  71960.     1.49150    1.17(7)      233.3    1.035    1.094
  71981.     1.49195    1.19(7)      223.2    1.034    1.114
  72003.     1.49239    1.17(7)      213.3    1.034    1.157
  72025.     1.49284    1.27(7)      217.4    1.034    1.262
  72046.     1.49329    1.39(7)      214.9    1.033    1.489
  72068.     1.49374    1.93(7)      194.7    1.033    1.883
  72090.     1.49419    2.40(7)      178.5    1.032    2.374
  72111.     1.49463    2.84(8)      170.4    1.032    2.723
  72133.     1.49508    2.91(8)      168.4    1.031    2.710
  72154.     1.49553    2.66(8)      174.3    1.031    2.396
  72176.     1.49598    1.98(7)      187.6    1.031    1.992
  72198.     1.49643    1.74(7)      192.5    1.030    1.652
  72219.     1.49688    1.38(7)      203.7    1.030    1.426
  72241.     1.49733    1.33(7)      209.1    1.029    1.299
  72263.     1.49778    1.25(7)      217.2    1.029    1.252
  72284.     1.49823    1.37(7)      207.7    1.029    1.293
  72306.     1.49867    1.46(7)      202.3    1.028    1.464
  72328.     1.49912    1.84(7)      201.3    1.028    1.794
  72349.     1.49957    2.15(7)      194.0    1.027    2.206
  72371.     1.50002    2.57(7)      180.3    1.027    2.471
  72393.     1.50047    2.48(7)      178.2    1.026    2.413
  72415.     1.50092    2.28(8)      175.9    1.026    2.115
  72436.     1.50137    1.77(7)      194.6    1.026    1.765
  72458.     1.50183    1.34(7)      211.0    1.025    1.488
  72480.     1.50228    1.13(7)      205.0    1.025    1.310
  72502.     1.50273    0.98(7)      201.6    1.024    1.207
  72523.     1.50318    0.92(7)      205.8    1.024    1.151
  72545.     1.50363    1.05(7)      203.9    1.024    1.122
  72567.     1.50408    1.06(7)      202.1    1.023    1.108
  72589.     1.50453    0.99(7)      210.5    1.023    1.105
  72610.     1.50498    1.05(7)      206.2    1.022    1.112
  72632.     1.50543    1.24(7)      214.6    1.022    1.141
  72654.     1.50589    1.38(7)      209.7    1.022    1.241
  72676.     1.50634    1.68(7)      202.1    1.021    1.545
  72698.     1.50679    2.28(7)      180.7    1.021    2.233
  72719.     1.50724    3.29(8)      158.3    1.020    3.301
  72741.     1.50769    4.44(9)      130.7    1.020    4.291
  72763.     1.50815    5.03(9)      115.0    1.019    4.533
  72785.     1.50860    4.33(9)      124.5    1.019    3.945
  72807.     1.50905    3.22(8)      143.2    1.019    3.023
  72828.     1.50950    2.31(8)      160.3    1.018    2.224
  72850.     1.50996    1.76(8)      171.2    1.018    1.700
  72872.     1.51041    1.50(7)      187.9    1.017    1.402
  72894.     1.51086    1.21(7)      196.1    1.017    1.240
  72916.     1.51132    1.17(7)      206.2    1.017    1.153
  72938.     1.51177    1.19(7)      210.1    1.016    1.106
  72960.     1.51222    1.15(7)      209.7    1.016    1.078
  72982.     1.51268    1.17(7)      209.7    1.016    1.062
  73003.     1.51313    1.03(7)      199.3    1.015    1.052
  73025.     1.51359    1.20(7)      213.1    1.015    1.045
  73047.     1.51404    1.26(7)      204.4    1.014    1.040
  73069.     1.51449    1.30(7)      203.8    1.014    1.037
  73091.     1.51495    1.23(7)      206.7    1.014    1.035
  73113.     1.51540    1.26(7)      203.0    1.013    1.033
  73135.     1.51586    1.16(7)      202.8    1.013    1.031
  73157.     1.51631    1.15(7)      202.0    1.012    1.030
  73179.     1.51677    1.23(7)      207.9    1.012    1.029
  73201.     1.51722    1.18(7)      209.6    1.012    1.028
  73223.     1.51768    1.17(7)      209.4    1.011    1.027
  73245.     1.51813    1.20(7)      211.4    1.011    1.026
  73267.     1.51859    1.06(7)      214.6    1.010    1.025
  73289.     1.51904    1.05(7)      219.1    1.010    1.025
  73311.     1.51950    1.16(7)      213.7    1.010    1.024
  73333.     1.51996    1.26(7)      218.9    1.009    1.024
  73355.     1.52041    1.09(7)      222.6    1.009    1.024
  73377.     1.52087    1.05(7)      215.9    1.009    1.024
  73399.     1.52132    1.07(7)      215.5    1.008    1.024
  73421.     1.52178    1.09(7)      204.4    1.008    1.024
  73443.     1.52224    1.11(7)      213.6    1.007    1.025
  73465.     1.52269    1.02(7)      215.7    1.007    1.026
  73487.     1.52315    0.91(7)      210.9    1.007    1.027
  73509.     1.52361    0.99(7)      216.1    1.006    1.028
  73531.     1.52407    1.04(7)      215.5    1.006    1.030
  73553.     1.52452    1.09(7)      211.2    1.006    1.033
  73575.     1.52498    1.13(7)      211.7    1.005    1.038
  73597.     1.52544    1.17(7)      206.0    1.005    1.047
  73619.     1.52589    1.09(7)      206.9    1.004    1.072
  73641.     1.52635    1.33(7)      203.8    1.004    1.157
  73663.     1.52681    1.47(7)      202.6    1.004    1.379
  73685.     1.52727    1.77(7)      184.3    1.003    1.796
  73708.     1.52773    2.10(7)      182.5    1.003    2.293
  73730.     1.52819    2.46(8)      168.1    1.003    2.566
  73752.     1.52864    2.36(8)      168.3    1.002    2.437
  73774.     1.52910    2.07(8)      175.0    1.002    2.055
  73796.     1.52956    1.59(7)      187.0    1.002    1.663
  73818.     1.53002    1.42(7)      197.4    1.001    1.387
  73840.     1.53048    1.31(7)      203.7    1.001    1.226
  73862.     1.53094    1.18(7)      217.2    1.000    1.142
  73885.     1.53140    1.07(7)      214.3    1.000    1.100
  73907.     1.53186    1.15(7)      206.1    1.000    1.081
  73929.     1.53232    1.09(7)      207.2    0.999    1.075
  73951.     1.53278    1.05(7)      202.3    0.999    1.077
  73973.     1.53324    1.16(7)      208.3    0.999    1.086
  73996.     1.53370    1.11(7)      209.8    0.998    1.107
  74018.     1.53416    1.23(7)      206.5    0.998    1.158
  74040.     1.53462    1.38(7)      206.6    0.998    1.285
  74062.     1.53508    1.65(7)      199.5    0.997    1.584
  74084.     1.53554    2.20(8)      176.9    0.997    2.142
  74107.     1.53600    2.84(8)      162.6    0.997    2.912
  74129.     1.53646    3.55(8)      144.3    0.996    3.593
  74151.     1.53692    4.03(9)      133.9    0.996    3.809
  74173.     1.53738    3.65(8)      138.5    0.996    3.472
  74196.     1.53784    2.89(8)      151.0    0.995    2.838
  74218.     1.53830    2.32(8)      168.7    0.995    2.211
  74240.     1.53877    1.68(8)      177.7    0.994    1.746
  74262.     1.53923    1.56(7)      191.4    0.994    1.463
  74285.     1.53969    1.23(7)      197.9    0.994    1.332
  74307.     1.54015    1.17(7)      194.2    0.993    1.328
  74329.     1.54061    1.30(7)      196.1    0.993    1.407
  74352.     1.54108    1.57(7)      192.0    0.993    1.483
  74374.     1.54154    1.47(7)      191.9    0.992    1.468
  74396.     1.54200    1.34(7)      198.5    0.992    1.368
  74418.     1.54246    1.28(7)      201.0    0.992    1.249
  74441.     1.54293    1.13(7)      198.6    0.991    1.158
  74463.     1.54339    1.14(7)      201.8    0.991    1.103
  74485.     1.54385    1.03(7)      204.3    0.991    1.073
  74508.     1.54432    1.07(7)      204.5    0.990    1.059
  74530.     1.54478    1.00(7)      203.7    0.990    1.053
  74552.     1.54524    0.98(7)      203.1    0.990    1.051
  74575.     1.54571    1.00(7)      203.3    0.989    1.053
  74597.     1.54617    1.01(7)      193.6    0.989    1.057
  74620.     1.54663    1.04(7)      205.9    0.989    1.064
  74642.     1.54710    1.19(7)      207.5    0.988    1.074
  74664.     1.54756    1.11(7)      199.3    0.988    1.088
  74687.     1.54803    1.02(7)      201.1    0.988    1.107
  74709.     1.54849    1.06(7)      195.8    0.987    1.139
  74732.     1.54896    1.16(7)      199.0    0.987    1.189
  74754.     1.54942    1.32(7)      204.8    0.987    1.297
  74776.     1.54989    1.61(7)      184.4    0.986    1.559
  74799.     1.55035    2.13(8)      175.3    0.986    2.135
  74821.     1.55082    3.05(8)      154.3    0.986    3.162
  74844.     1.55128    4.30(9)      132.4    0.985    4.514
  74866.     1.55175    5.43(9)      110.9    0.985    5.594
  74889.     1.55221    5.63(10)     108.2    0.985    5.715
  74911.     1.55268    4.99(10)     109.9    0.985    4.923
  74934.     1.55314    3.65(9)      130.7    0.984    3.783
  74956.     1.55361    2.61(8)      153.2    0.984    2.771
  74979.     1.55408    1.97(8)      172.8    0.984    2.066
  75001.     1.55454    1.53(7)      183.4    0.983    1.638
  75024.     1.55501    1.30(7)      190.2    0.983    1.393
  75046.     1.55548    1.21(7)      191.3    0.983    1.254
  75069.     1.55594    1.03(7)      196.4    0.982    1.172
  75091.     1.55641    1.10(7)      196.4    0.982    1.123
  75114.     1.55688    1.04(7)      198.4    0.982    1.092
  75136.     1.55734    1.09(7)      197.7    0.981    1.072
  75159.     1.55781    1.15(7)      199.2    0.981    1.057
  75181.     1.55828    1.10(7)      196.9    0.981    1.047
  75204.     1.55875    0.96(7)      202.6    0.980    1.039
  75226.     1.55921    1.03(7)      198.7    0.980    1.033
  75249.     1.55968    0.98(7)      208.4    0.980    1.028
  75272.     1.56015    1.06(7)      202.6    0.980    1.025
  75294.     1.56062    1.01(7)      192.7    0.979    1.021
  75317.     1.56108    1.09(7)      194.4    0.979    1.019
  75339.     1.56155    1.12(7)      196.6    0.979    1.018
  75362.     1.56202    1.05(7)      200.6    0.978    1.016
  75385.     1.56249    1.06(7)      197.9    0.978    1.016
  75407.     1.56296    1.04(7)      191.7    0.978    1.015
  75430.     1.56343    0.94(7)      195.7    0.977    1.016
  75452.     1.56390    1.04(7)      204.1    0.977    1.016
  75475.     1.56437    0.96(7)      202.4    0.977    1.018
  75498.     1.56484    1.10(7)      184.2    0.976    1.020
  75520.     1.56531    1.03(7)      189.1    0.976    1.022
  75543.     1.56578    0.97(7)      196.5    0.976    1.027
  75566.     1.56624    0.98(7)      184.9    0.976    1.032
  75588.     1.56672    1.01(7)      187.1    0.975    1.038
  75611.     1.56719    0.98(7)      185.0    0.975    1.047
  75634.     1.56766    1.03(7)      190.7    0.975    1.060
  75656.     1.56813    1.25(7)      186.2    0.974    1.077
  75679.     1.56860    1.15(7)      186.2    0.974    1.105
  75702.     1.56907    1.28(7)      178.6    0.974    1.166
  75724.     1.56954    1.72(8)      175.4    0.974    1.351
  75747.     1.57001    2.20(8)      162.0    0.973    1.916
  75770.     1.57048    3.42(8)      139.5    0.973    3.283
  75793.     1.57095    5.26(9)      111.7    0.973    5.586
  75815.     1.57142    7.40(10)     91.3     0.972    7.948
  75838.     1.57189    8.65(11)     78.2     0.972    8.791
  75861.     1.57237    7.59(11)     82.4     0.972    7.658
  75884.     1.57284    5.52(10)     100.6    0.972    5.597
  75906.     1.57331    3.61(9)      125.3    0.971    3.744
  75929.     1.57378    2.54(8)      140.8    0.971    2.520
  75952.     1.57425    1.79(8)      163.3    0.971    1.827
  75975.     1.57473    1.28(7)      177.8    0.970    1.459
  75998.     1.57520    1.35(8)      174.7    0.970    1.267
  76020.     1.57567    1.29(7)      182.4    0.970    1.166
  76043.     1.57614    1.11(7)      181.7    0.970    1.111
  76066.     1.57662    1.15(7)      180.6    0.969    1.080
  76089.     1.57709    1.13(7)      184.7    0.969    1.063
  76112.     1.57756    1.10(7)      189.5    0.969    1.054
  76134.     1.57804    1.14(7)      182.5    0.968    1.050
  76157.     1.57851    1.10(7)      183.0    0.968    1.051
  76180.     1.57898    1.03(7)      184.8    0.968    1.054
  76203.     1.57946    1.08(7)      179.5    0.968    1.063
  76226.     1.57993    1.15(7)      181.4    0.967    1.078
  76249.     1.58040    1.16(8)      176.0    0.967    1.115
  76272.     1.58088    1.40(7)      180.9    0.967    1.220
  76294.     1.58135    1.61(8)      171.2    0.967    1.516
  76317.     1.58183    2.20(8)      156.5    0.966    2.177
  76340.     1.58230    3.44(8)      140.7    0.966    3.228
  76363.     1.58278    4.32(9)      122.5    0.966    4.274
  76386.     1.58325    4.82(10)     109.7    0.965    4.634
  76409.     1.58373    4.46(9)      113.5    0.965    4.129
  76432.     1.58420    3.55(9)      121.4    0.965    3.210
  76455.     1.58468    2.35(8)      145.2    0.965    2.366
  76478.     1.58515    1.78(8)      159.6    0.964    1.797
  76501.     1.58563    1.46(8)      170.2    0.964    1.475
  76524.     1.58610    1.37(8)      176.7    0.964    1.315
  76547.     1.58658    1.42(8)      175.7    0.964    1.256
  76570.     1.58706    1.41(8)      174.2    0.963    1.300
  76593.     1.58753    1.72(8)      164.8    0.963    1.533
  76616.     1.58801    2.14(8)      154.7    0.963    2.126
  76638.     1.58849    3.10(9)      136.8    0.963    3.173
  76661.     1.58896    4.05(9)      119.6    0.962    4.412
  76684.     1.58944    5.03(10)     106.1    0.962    5.128
  76707.     1.58992    4.75(10)     104.6    0.962    4.855
  76731.     1.59039    3.94(9)      117.9    0.962    3.914
  76754.     1.59087    2.75(9)      134.6    0.961    2.885
  76777.     1.59135    1.93(8)      156.0    0.961    2.109
  76800.     1.59182    1.56(8)      163.8    0.961    1.632
  76823.     1.59230    1.27(8)      168.2    0.961    1.366
  76846.     1.59278    1.29(8)      176.9    0.960    1.223
  76869.     1.59326    1.08(8)      174.6    0.960    1.147
  76892.     1.59374    1.08(8)      174.8    0.960    1.107
  76915.     1.59421    1.06(7)      180.3    0.960    1.086
  76938.     1.59469    0.87(8)      177.2    0.959    1.078
  76961.     1.59517    0.88(7)      179.4    0.959    1.080
  76984.     1.59565    1.14(7)      179.6    0.959    1.094
  77007.     1.59613    1.26(8)      176.5    0.959    1.133
  77030.     1.59661    1.22(7)      177.8    0.958    1.242
  77053.     1.59709    1.64(8)      166.8    0.958    1.514
  77077.     1.59757    2.12(8)      157.8    0.958    2.053
  77100.     1.59804    2.66(8)      140.4    0.958    2.841
  77123.     1.59852    3.52(9)      123.0    0.957    3.575
  77146.     1.59900    3.93(9)      115.1    0.957    3.787
  77169.     1.59948    3.51(9)      119.5    0.957    3.391
  77192.     1.59996    2.60(9)      136.7    0.957    2.710
  77215.     1.60044    2.01(8)      150.8    0.956    2.074
  77239.     1.60092    1.55(8)      161.3    0.956    1.626
  77262.     1.60140    1.22(8)      167.9    0.956    1.356
  77285.     1.60188    1.16(8)      161.9    0.956    1.205
  77308.     1.60237    1.10(8)      175.9    0.955    1.121
  77331.     1.60285    1.15(7)      179.3    0.955    1.074
  77354.     1.60333    1.00(7)      182.5    0.955    1.049
  77378.     1.60381    0.99(8)      171.4    0.955    1.032
  77401.     1.60429    0.97(7)      180.9    0.954    1.021
  77424.     1.60477    1.09(7)      183.7    0.954    1.014
  77447.     1.60525    1.02(8)      176.5    0.954    1.009
  77471.     1.60573    1.01(8)      172.2    0.954    1.005
  77494.     1.60622    1.01(7)      185.3    0.953    1.003
  77517.     1.60670    1.11(8)      172.3    0.953    1.001
  77540.     1.60718    1.00(8)      175.5    0.953    1.000
  77564.     1.60766    1.00(8)      173.6    0.953    1.000
  77587.     1.60814    1.08(8)      176.8    0.953    1.001
  77610.     1.60863    1.05(8)      173.5    0.952    1.002
  77633.     1.60911    0.90(8)      177.0    0.952    1.003
  77657.     1.60959    0.92(8)      176.9    0.952    1.005
  77680.     1.61008    0.97(8)      170.2    0.952    1.008
  77703.     1.61056    1.01(8)      169.5    0.951    1.013
  77727.     1.61104    1.01(8)      172.0    0.951    1.018
  77750.     1.61152    0.92(8)      170.6    0.951    1.025
  77773.     1.61201    1.00(8)      170.4    0.951    1.035
  77797.     1.61249    1.01(7)      178.7    0.950    1.048
  77820.     1.61298    1.04(8)      167.0    0.950    1.068
  77843.     1.61346    1.29(8)      164.6    0.950    1.109
  77867.     1.61394    1.38(8)      163.1    0.950    1.219
  77890.     1.61443    1.63(8)      152.7    0.950    1.523
  77913.     1.61491    2.24(8)      142.1    0.949    2.200
  77937.     1.61540    3.31(9)      124.8    0.949    3.283
  77960.     1.61588    4.46(10)     107.6    0.949    4.382
  77983.     1.61637    5.30(10)     96.0     0.949    4.792
  78007.     1.61685    4.88(10)     97.7     0.948    4.296
  78030.     1.61734    3.49(9)      118.8    0.948    3.349
  78054.     1.61782    2.41(9)      133.6    0.948    2.469
  78077.     1.61831    1.95(8)      147.7    0.948    1.874
  78101.     1.61879    1.48(8)      158.0    0.948    1.543
  78124.     1.61928    1.31(8)      161.5    0.947    1.386
  78147.     1.61976    1.37(8)      166.4    0.947    1.339
  78171.     1.62025    1.58(8)      151.3    0.947    1.400
  78194.     1.62074    2.00(8)      150.2    0.947    1.677
  78218.     1.62122    2.63(9)      136.1    0.946    2.465
  78241.     1.62171    4.22(9)      112.7    0.946    4.143
  78265.     1.62220    6.50(11)     89.6     0.946    6.696
  78288.     1.62268    8.65(12)     71.6     0.946    9.118
  78312.     1.62317    9.83(12)     64.0     0.946    9.833
  78335.     1.62366    8.65(12)     67.0     0.945    8.525
  78359.     1.62414    6.14(11)     82.3     0.945    6.294
  78382.     1.62463    3.97(10)     107.3    0.945    4.262
  78406.     1.62512    2.64(9)      131.5    0.945    2.876
  78429.     1.62561    1.86(8)      143.2    0.945    2.073
  78453.     1.62609    1.46(8)      150.6    0.944    1.641
  78476.     1.62658    1.27(8)      161.0    0.944    1.415
  78500.     1.62707    1.33(8)      159.2    0.944    1.298
  78523.     1.62756    1.34(8)      163.9    0.944    1.239
  78547.     1.62805    1.16(8)      159.7    0.944    1.215
  78570.     1.62853    1.20(8)      159.8    0.943    1.214
  78594.     1.62902    1.49(8)      159.3    0.943    1.234
  78618.     1.62951    1.38(8)      157.4    0.943    1.280
  78641.     1.63000    1.46(8)      146.0    0.943    1.380
  78665.     1.63049    1.84(8)      146.6    0.942    1.642
  78688.     1.63098    2.67(9)      135.0    0.942    2.357
  78712.     1.63147    4.25(9)      111.9    0.942    4.006
  78736.     1.63196    6.82(11)     86.9     0.942    6.884
  78759.     1.63245   10.34(13)     63.6     0.942   10.311
  78783.     1.63294   13.03(14)     51.0     0.941   12.367
  78806.     1.63343   12.62(14)     51.1     0.941   11.706
  78830.     1.63392    9.60(13)     61.2     0.941    9.145
  78854.     1.63441    6.23(11)     83.9     0.941    6.287
  78877.     1.63490    3.94(10)     108.3    0.941    4.105
  78901.     1.63539    2.69(9)      126.4    0.940    2.750
  78925.     1.63588    1.82(9)      136.3    0.940    1.994
  78948.     1.63637    1.46(8)      151.3    0.940    1.585
  78972.     1.63686    1.24(8)      148.3    0.940    1.361
  78996.     1.63735    1.12(8)      157.4    0.940    1.234
  79020.     1.63784    1.04(8)      152.6    0.939    1.158
  79043.     1.63834    1.15(8)      157.0    0.939    1.110
  79067.     1.63883    1.12(8)      150.5    0.939    1.078
  79091.     1.63932    1.04(8)      156.8    0.939    1.055
  79114.     1.63981    1.05(8)      155.5    0.939    1.038
  79138.     1.64030    1.01(8)      153.7    0.938    1.025
  79162.     1.64079    0.99(8)      156.6    0.938    1.015
  79186.     1.64129    1.11(8)      158.3    0.938    1.006
  79209.     1.64178    1.11(8)      163.9    0.938    0.999
  79233.     1.64227    1.09(8)      154.1    0.938    0.994
  79257.     1.64276    1.04(8)      151.8    0.937    0.989
  79281.     1.64326    0.94(8)      158.6    0.937    0.984
  79304.     1.64375    1.06(8)      154.8    0.937    0.981
  79328.     1.64424    0.95(8)      156.1    0.937    0.977
  79352.     1.64474    1.01(8)      152.8    0.937    0.974
  79376.     1.64523    1.09(8)      151.3    0.937    0.972
  79400.     1.64572    1.12(8)      147.1    0.936    0.970
  79423.     1.64622    1.16(8)      153.9    0.936    0.968
  79447.     1.64671    1.20(8)      151.7    0.936    0.966
  79471.     1.64721    1.32(8)      148.3    0.936    0.964
  79495.     1.64770    0.99(8)      155.1    0.936    0.963
  79519.     1.64819    0.96(8)      158.1    0.935    0.962
  79543.     1.64869    1.11(8)      148.6    0.935    0.960
  79567.     1.64918    0.94(8)      151.5    0.935    0.959
  79590.     1.64968    0.86(8)      159.2    0.935    0.958
  79614.     1.65017    0.93(8)      164.1    0.935    0.957
  79638.     1.65067    0.93(8)      162.0    0.934    0.956
  79662.     1.65116    0.97(8)      166.0    0.934    0.956
  79686.     1.65166    0.85(8)      167.1    0.934    0.955
  79710.     1.65216    0.95(8)      172.7    0.934    0.955
  79734.     1.65265    1.06(8)      169.5    0.934    0.954
  79758.     1.65315    0.91(8)      156.2    0.933    0.954
  79782.     1.65364    1.02(8)      147.4    0.933    0.954
  79806.     1.65414    0.90(8)      138.5    0.933    0.954
  79830.     1.65464    0.86(9)      130.6    0.933    0.954
  79853.     1.65513    1.00(9)      131.7    0.933    0.954
  79877.     1.65563    1.08(9)      134.3    0.933    0.954
  79901.     1.65613    0.95(9)      130.4    0.932    0.954
  79925.     1.65662    0.88(9)      132.7    0.932    0.955
  79949.     1.65712    0.91(9)      134.7    0.932    0.955
  79973.     1.65762    0.99(9)      131.4    0.932    0.956
  79997.     1.65811    0.83(9)      133.4    0.932    0.957
  80021.     1.65861    0.93(9)      126.5    0.931    0.958
  80045.     1.65911    0.89(9)      127.2    0.931    0.957
  80069.     1.65961    0.93(9)      131.4    0.931    0.958
  80093.     1.66010    1.00(9)      127.1    0.931    0.960
  80117.     1.66060    0.90(9)      125.8    0.931    0.962
  80141.     1.66110    0.88(9)      128.2    0.930    0.966
  80165.     1.66160    0.98(9)      126.6    0.930    0.969
  80190.     1.66210    0.93(9)      129.6    0.930    0.973
  80214.     1.66260    0.89(9)      132.6    0.930    0.978
  80238.     1.66310    1.00(9)      133.5    0.930    0.984
  80262.     1.66359    1.02(9)      128.6    0.930    0.991
  80286.     1.66409    0.95(9)      128.7    0.929    1.000
  80310.     1.66459    0.94(9)      134.8    0.929    1.012
  80334.     1.66509    1.02(9)      132.9    0.929    1.027
  80358.     1.66559    1.06(9)      134.4    0.929    1.047
  80382.     1.66609    1.03(9)      124.1    0.929    1.076
  80406.     1.66659    1.09(9)      126.9    0.928    1.122
  80430.     1.66709    1.28(9)      126.4    0.928    1.217
  80455.     1.66759    1.49(9)      118.1    0.928    1.461
  80479.     1.66809    2.27(9)      113.5    0.928    2.085
  80503.     1.66859    3.15(10)     98.4     0.928    3.369
  80527.     1.66909    5.18(11)     79.3     0.928    5.337
  80551.     1.66959    7.03(12)     64.1     0.927    7.363
  80575.     1.67010    8.25(13)     56.6     0.927    8.282
  80599.     1.67060    7.70(13)     58.1     0.927    7.545
  80624.     1.67110    5.61(12)     68.6     0.927    5.824
  80648.     1.67160    3.70(11)     88.1     0.927    4.064
  80672.     1.67210    2.51(10)     98.5     0.927    2.768
  80696.     1.67260    1.91(10)     107.6    0.926    1.977
  80720.     1.67310    1.41(9)      120.6    0.926    1.538
  80745.     1.67361    1.11(9)      123.7    0.926    1.302
  80769.     1.67411    1.01(9)      127.1    0.926    1.173
  80793.     1.67461    0.96(9)      129.9    0.926    1.099
  80817.     1.67511    1.00(9)      132.6    0.925    1.054
  80842.     1.67562    1.04(9)      127.9    0.925    1.026
  80866.     1.67612    1.15(9)      132.7    0.925    1.006
  80890.     1.67662    1.09(9)      128.9    0.925    0.993
  80914.     1.67712    0.91(9)      121.9    0.925    0.982
  80939.     1.67763    1.01(9)      131.5    0.925    0.974
  80963.     1.67813    1.01(8)      139.3    0.924    0.968
  80987.     1.67863    0.81(8)      138.5    0.924    0.963
  81011.     1.67914    0.92(8)      140.3    0.924    0.959
  81036.     1.67964    0.89(9)      132.2    0.924    0.955
  81060.     1.68015    0.90(8)      144.3    0.924    0.952
  81084.     1.68065    0.85(8)      146.5    0.924    0.949
  81109.     1.68115    0.98(8)      148.5    0.923    0.947
  81133.     1.68166    0.81(8)      146.3    0.923    0.945
  81157.     1.68216    0.87(8)      148.8    0.923    0.943
  81182.     1.68267    0.93(8)      150.2    0.923    0.942
  81206.     1.68317    0.92(8)      142.7    0.923    0.941
  81230.     1.68368    0.92(8)      141.8    0.922    0.939
  81255.     1.68418    0.98(8)      148.2    0.922    0.938
  81279.     1.68469    0.95(8)      144.9    0.922    0.937
  81304.     1.68519    0.89(8)      146.4    0.922    0.937
  81328.     1.68570    0.94(8)      148.1    0.922    0.936
  81352.     1.68621    0.97(8)      147.9    0.922    0.935
  81377.     1.68671    1.06(8)      151.6    0.921    0.935
  81401.     1.68722    0.87(8)      142.7    0.921    0.934
  81426.     1.68772    0.94(8)      144.6    0.921    0.934
  81450.     1.68823    0.92(8)      148.1    0.921    0.934
  81475.     1.68874    0.94(8)      144.6    0.921    0.933
  81499.     1.68924    0.67(8)      146.2    0.921    0.933
  81523.     1.68975    0.79(8)      143.7    0.920    0.933
  81548.     1.69026    0.93(8)      142.4    0.920    0.934
  81572.     1.69076    1.00(8)      144.3    0.920    0.934
  81597.     1.69127    0.91(8)      143.5    0.920    0.935
  81621.     1.69178    0.93(8)      141.0    0.920    0.936
  81646.     1.69229    1.00(8)      143.9    0.920    0.938
  81670.     1.69279    1.02(8)      141.1    0.919    0.940
  81695.     1.69330    0.89(9)      137.5    0.919    0.943
  81719.     1.69381    0.87(8)      145.0    0.919    0.950
  81744.     1.69432    1.08(8)      143.8    0.919    0.970
  81768.     1.69483    1.12(9)      134.0    0.919    1.033
  81793.     1.69534    1.29(9)      131.5    0.918    1.214
  81817.     1.69584    1.40(9)      127.5    0.918    1.583
  81842.     1.69635    1.91(9)      118.1    0.918    2.078
  81866.     1.69686    2.31(9)      115.5    0.918    2.427
  81891.     1.69737    2.38(9)      111.2    0.918    2.382
  81916.     1.69788    1.79(9)      117.7    0.918    2.027
  81940.     1.69839    1.53(9)      127.0    0.917    1.614
  81965.     1.69890    1.22(9)      134.6    0.917    1.306
  81989.     1.69941    1.10(9)      136.1    0.917    1.125
  82014.     1.69992    1.01(8)      141.7    0.917    1.030
  82039.     1.70043    1.07(9)      136.7    0.917    0.982
  82063.     1.70094    0.94(8)      146.3    0.917    0.957
  82088.     1.70145    0.96(8)      140.1    0.916    0.944
  82112.     1.70196    0.84(8)      143.1    0.916    0.937
  82137.     1.70247    0.83(8)      138.6    0.916    0.932
  82162.     1.70298    0.96(8)      140.1    0.916    0.929
  82186.     1.70349    0.93(9)      131.6    0.916    0.928
  82211.     1.70400    1.02(8)      142.0    0.916    0.926
  82236.     1.70451    0.92(8)      139.4    0.915    0.925
  82260.     1.70503    0.86(9)      135.7    0.915    0.924
  82285.     1.70554    0.89(8)      140.0    0.915    0.923
  82310.     1.70605    1.07(9)      135.8    0.915    0.923
  82334.     1.70656    0.84(9)      134.4    0.915    0.922
  82359.     1.70707    0.80(9)      131.7    0.915    0.922
  82384.     1.70759    0.95(8)      139.0    0.914    0.921
  82408.     1.70810    0.81(9)      137.1    0.914    0.921
  82433.     1.70861    0.85(9)      133.1    0.914    0.919
  82458.     1.70912    0.76(8)      140.2    0.914    0.919
  82483.     1.70964    0.86(8)      143.0    0.914    0.919
  82507.     1.71015    0.79(9)      137.8    0.913    0.918
  82532.     1.71066    0.98(8)      143.6    0.913    0.918
  82557.     1.71118    0.90(8)      140.3    0.913    0.918
  82582.     1.71169    0.91(8)      140.6    0.913    0.918
  82606.     1.71220    0.95(9)      132.1    0.913    0.917
  82631.     1.71272    0.89(9)      134.7    0.913    0.917
  82656.     1.71323    0.88(9)      135.6    0.912    0.917
  82681.     1.71374    0.85(9)      136.5    0.912    0.918
  82706.     1.71426    0.91(8)      139.3    0.912    0.918
  82730.     1.71477    1.00(9)      132.2    0.912    0.918
  82755.     1.71529    0.95(9)      134.8    0.912    0.918
  82780.     1.71580    0.94(9)      136.9    0.912    0.918
  82805.     1.71632    0.85(9)      138.1    0.911    0.918
  82830.     1.71683    0.98(9)      137.5    0.911    0.919
  82855.     1.71735    0.96(8)      139.2    0.911    0.919
  82879.     1.71786    0.73(9)      136.6    0.911    0.919
  82904.     1.71838    0.88(9)      130.8    0.911    0.919
  82929.     1.71889    1.01(9)      135.7    0.910    0.919
  82954.     1.71941    0.94(9)      128.2    0.910    0.919
  82979.     1.71992    1.00(9)      130.5    0.910    0.919
  83004.     1.72044    1.00(9)      136.2    0.910    0.919
  83029.     1.72096    1.09(9)      131.5    0.910    0.920
  83054.     1.72147    0.79(9)      129.0    0.910    0.920
  83079.     1.72199    0.81(9)      132.5    0.909    0.920
  83104.     1.72251    0.88(9)      131.4    0.909    0.920
  83128.     1.72302    1.02(9)      132.2    0.909    0.921
  83153.     1.72354    0.82(9)      129.5    0.909    0.921
  83178.     1.72406    1.03(9)      133.6    0.909    0.921
  83203.     1.72457    0.95(9)      133.9    0.909    0.922
  83228.     1.72509    0.78(9)      132.3    0.908    0.923
  83253.     1.72561    0.81(9)      136.4    0.908    0.924
  83278.     1.72613    0.83(9)      129.4    0.908    0.926
  83303.     1.72665    0.99(9)      131.5    0.908    0.929
  83328.     1.72716    0.91(9)      134.3    0.908    0.936
  83353.     1.72768    0.86(9)      130.4    0.907    0.953
  83378.     1.72820    0.91(9)      118.0    0.907    0.988
  83403.     1.72872    0.90(9)      123.9    0.907    1.042
  83428.     1.72924    1.07(9)      129.1    0.907    1.099
  83453.     1.72976    0.97(9)      124.4    0.907    1.126
  83478.     1.73027    1.00(9)      128.0    0.907    1.106
  83503.     1.73079    0.94(9)      126.4    0.906    1.059
  83528.     1.73131    1.07(9)      126.8    0.906    1.011
  83553.     1.73183    1.01(9)      130.5    0.906    0.975
  83579.     1.73235    0.81(9)      131.9    0.906    0.958
  83604.     1.73287    0.93(9)      127.0    0.906    0.947
  83629.     1.73339    0.91(9)      124.0    0.906    0.941
  83654.     1.73391    0.96(9)      130.9    0.905    0.939
  83679.     1.73443    1.02(9)      128.6    0.905    0.938
  83704.     1.73495    0.90(9)      124.6    0.905    0.939
  83729.     1.73547    0.83(9)      125.5    0.905    0.941
  83754.     1.73599    0.97(9)      132.1    0.905    0.947
  83779.     1.73652    0.77(9)      122.4    0.904    0.960
  83804.     1.73704    0.90(9)      121.8    0.904    0.981
  83830.     1.73756    0.80(9)      125.4    0.904    1.003
  83855.     1.73808    1.11(9)      127.6    0.904    1.014
  83880.     1.73860    0.95(9)      119.1    0.904    1.007
  83905.     1.73912    0.89(9)      127.4    0.904    0.993
  83930.     1.73964    0.81(9)      123.2    0.903    0.979
  83955.     1.74017    0.89(9)      128.0    0.903    0.972
  83981.     1.74069    1.11(9)      121.7    0.903    0.970
  84006.     1.74121    0.90(9)      123.7    0.903    0.973
  84031.     1.74173    0.89(9)      123.2    0.903    0.977
  84056.     1.74226    0.85(9)      120.5    0.902    0.984
  84081.     1.74278    0.98(9)      124.0    0.902    0.992
  84107.     1.74330    1.07(9)      118.0    0.902    1.003
  84132.     1.74382    0.92(9)      119.5    0.902    1.016
  84157.     1.74435    1.06(9)      120.5    0.902    1.032
  84182.     1.74487    0.96(9)      123.4    0.902    1.052
  84208.     1.74539    1.09(9)      120.6    0.901    1.079
  84233.     1.74592    1.09(9)      125.0    0.901    1.114
  84258.     1.74644    1.19(9)      124.9    0.901    1.162
  84283.     1.74697    1.17(9)      117.0    0.901    1.240
  84309.     1.74749    1.51(9)      112.5    0.901    1.398
  84334.     1.74801    1.88(10)     109.4    0.900    1.790
  84359.     1.74854    2.94(10)     96.8     0.900    2.750
  84385.     1.74906    4.77(11)     79.1     0.900    4.699
  84410.     1.74959    7.66(13)     60.7     0.900    7.722
  84435.     1.75011   10.93(15)     46.4     0.900   10.989
  84461.     1.75064   13.22(16)     37.8     0.899   12.951
  84486.     1.75116   12.93(16)     37.0     0.899   12.534
  84511.     1.75169   10.70(16)     41.4     0.899   10.140
  84537.     1.75221    6.57(13)     59.3     0.899    7.181
  84562.     1.75274    4.30(12)     73.1     0.899    4.750
  84587.     1.75327    2.99(11)     88.2     0.899    3.175
  84613.     1.75379    2.21(10)     99.3     0.898    2.308
  84638.     1.75432    2.00(10)     101.4    0.898    1.925
  84663.     1.75484    1.99(10)     101.9    0.898    1.972
  84689.     1.75537    2.67(10)     99.2     0.898    2.682
  84714.     1.75590    4.18(11)     81.1     0.898    4.441
  84740.     1.75642    6.80(13)     62.4     0.897    7.192
  84765.     1.75695    9.55(14)     50.2     0.897    9.751
  84791.     1.75748   10.81(15)     42.7     0.897   10.360
  84816.     1.75801    9.14(15)     45.8     0.897    8.762
  84841.     1.75853    6.34(13)     58.2     0.897    6.253
  84867.     1.75906    3.72(11)     78.0     0.896    4.078
  84892.     1.75959    2.41(10)     93.6     0.896    2.665
  84918.     1.76012    1.82(10)     103.9    0.896    1.885
  84943.     1.76065    1.34(9)      111.1    0.896    1.481
  84969.     1.76117    1.19(9)      111.8    0.896    1.273
  84994.     1.76170    1.02(9)      119.4    0.895    1.161
  85020.     1.76223    0.96(9)      116.1    0.895    1.098
  85045.     1.76276    1.15(9)      113.9    0.895    1.060
  85071.     1.76329    1.17(9)      115.8    0.895    1.036
  85096.     1.76382    1.05(9)      113.5    0.895    1.019
  85122.     1.76435    1.10(9)      116.5    0.894    1.007
  85147.     1.76488    0.80(9)      115.5    0.894    0.998
  85173.     1.76541    0.99(9)      120.0    0.894    0.991
  85198.     1.76593    0.95(9)      114.5    0.894    0.986
  85224.     1.76646    0.88(9)      116.8    0.894    0.981
  85250.     1.76699    0.91(9)      121.8    0.894    0.978
  85275.     1.76752    0.98(9)      113.4    0.893    0.976
  85301.     1.76806    0.94(9)      113.5    0.893    0.975
  85326.     1.76859    0.98(9)      115.2    0.893    0.974
  85352.     1.76912    0.85(9)      115.6    0.893    0.974
  85378.     1.76965    0.84(9)      116.5    0.893    0.974
  85403.     1.77018    0.92(9)      116.1    0.892    0.975
  85429.     1.77071    0.85(9)      117.5    0.892    0.977
  85454.     1.77124    0.91(9)      113.9    0.892    0.979
  85480.     1.77177    0.99(9)      118.4    0.892    0.981
  85506.     1.77230    0.95(9)      110.9    0.892    0.985
  85531.     1.77284    0.96(9)      115.4    0.891    0.989
  85557.     1.77337    1.01(9)      111.2    0.891    0.995
  85583.     1.77390    0.93(9)      112.8    0.891    1.001
  85608.     1.77443    0.97(9)      113.8    0.891    1.009
  85634.     1.77496    0.99(9)      115.8    0.891    1.018
  85660.     1.77550    0.98(9)      116.6    0.890    1.030
  85685.     1.77603    0.97(10)     108.2    0.890    1.044
  85711.     1.77656    1.11(10)     108.1    0.890    1.062
  85737.     1.77710    1.14(10)     110.0    0.890    1.085
  85763.     1.77763    1.10(10)     110.3    0.890    1.115
  85788.     1.77816    1.17(10)     106.3    0.889    1.157
  85814.     1.77870    1.25(10)     105.4    0.889    1.226
  85840.     1.77923    1.72(10)     99.9     0.889    1.393
  85866.     1.77976    2.25(11)     89.6     0.889    1.912
  85891.     1.78030    3.54(11)     78.4     0.888    3.384
  85917.     1.78083    6.03(12)     66.1     0.888    6.493
  85943.     1.78137    9.38(15)     47.3     0.888   10.917
  85969.     1.78190   12.95(17)     36.4     0.888   14.432
  85994.     1.78243   13.98(17)     33.29    0.888   14.558
  86020.     1.78297   11.34(16)     37.7     0.887   11.611
  86046.     1.78350    7.62(14)     49.4     0.887    7.840
  86072.     1.78404    4.68(13)     62.9     0.887    4.921
  86098.     1.78457    3.23(11)     83.0     0.887    3.200
  86123.     1.78511    2.46(10)     92.1     0.887    2.345
  86149.     1.78565    2.28(10)     93.4     0.886    1.984
  86175.     1.78618    2.16(10)     94.3     0.886    1.897
  86201.     1.78672    2.28(11)     89.3     0.886    1.995
  86227.     1.78725    2.82(11)     84.8     0.886    2.264
  86253.     1.78779    3.27(11)     77.5     0.886    2.726
  86279.     1.78833    4.14(12)     74.4     0.885    3.412
  86304.     1.78886    4.66(12)     67.1     0.885    4.328
  86330.     1.78940    5.21(12)     66.2     0.885    5.402
  86356.     1.78994    5.91(13)     59.0     0.885    6.416
  86382.     1.79047    5.90(13)     60.1     0.885    7.015
  86408.     1.79101    5.95(13)     60.1     0.884    6.952
  86434.     1.79155    5.45(13)     61.9     0.884    6.301
  86460.     1.79209    4.93(13)     64.0     0.884    5.344
  86486.     1.79262    4.50(12)     66.3     0.884    4.344
  86512.     1.79316    3.72(12)     70.5     0.883    3.462
  86538.     1.79370    3.12(11)     77.5     0.883    2.765
  86564.     1.79424    2.59(11)     85.8     0.883    2.252
  86590.     1.79478    2.22(11)     85.5     0.883    1.894
  86616.     1.79531    1.95(11)     86.0     0.883    1.650
  86642.     1.79585    1.68(10)    100.0     0.882    1.484
  86668.     1.79639    1.55(10)     99.2     0.882    1.368
  86694.     1.79693    1.63(10)     98.4     0.882    1.284
  86720.     1.79747    1.41(10)     95.9     0.882    1.222
  86746.     1.79801    1.31(10)     102.7    0.882    1.175
  86772.     1.79855    1.33(10)     102.2    0.881    1.137
  86798.     1.79909    1.15(10)     103.6    0.881    1.106
  86824.     1.79963    1.41(10)     102.4    0.881    1.080
  86850.     1.80017    1.16(10)     99.0     0.881    1.059
  86876.     1.80071    1.15(10)     100.2    0.880    1.041
  86902.     1.80125    1.09(10)     107.1    0.880    1.025
  86928.     1.80179    1.02(10)     106.3    0.880    1.012
  86954.     1.80233    1.06(10)     103.5    0.880    1.000
  86980.     1.80287    0.94(10)     101.2    0.880    0.990
  87006.     1.80341    0.85(10)     106.0    0.879    0.981
  87032.     1.80395    0.81(10)     101.0    0.879    0.973
  87059.     1.80449    0.82(10)     99.4     0.879    0.966
  87085.     1.80503    0.88(10)     104.2    0.879    0.961
  87111.     1.80558    1.07(10)     102.0    0.878    0.955
  87137.     1.80612    0.92(10)     102.7    0.878    0.950
  87163.     1.80666    0.89(10)     102.8    0.878    0.945
  87189.     1.80720    0.90(10)     107.1    0.878    0.941
  87215.     1.80774    0.90(10)     101.7    0.878    0.937
  87241.     1.80829    0.86(10)     106.5    0.877    0.934
  87268.     1.80883    0.95(10)     105.9    0.877    0.930
  87294.     1.80937    0.88(10)     101.7    0.877    0.927
  87320.     1.80992    0.92(10)     101.5    0.877    0.925
  87346.     1.81046    0.75(10)     106.9    0.876    0.922
  87372.     1.81100    0.80(10)     103.7    0.876    0.924
  87399.     1.81154    0.85(9)      115.6    0.876    0.922
  87425.     1.81209    0.98(10)     104.1    0.876    0.921
  87451.     1.81263    0.79(10)     99.4     0.876    0.919
  87477.     1.81318    0.74(10)     105.2    0.875    0.917
  87504.     1.81372    0.81(10)     99.0     0.875    0.916
  87530.     1.81426    1.06(10)     105.0    0.875    0.914
  87556.     1.81481    0.81(10)     101.1    0.875    0.913
  87582.     1.81535    0.84(10)     96.3     0.874    0.912
  87609.     1.81590    0.92(10)     104.4    0.874    0.911
  87635.     1.81644    0.78(10)     104.5    0.874    0.910
  87661.     1.81699    0.93(10)     103.9    0.874    0.909
  87687.     1.81753    0.90(10)     104.0    0.873    0.909
  87714.     1.81808    0.93(10)     94.8     0.873    0.908
  87740.     1.81862    1.02(10)     98.9     0.873    0.907
  87766.     1.81917    1.01(10)     105.4    0.873    0.907
  87793.     1.81971    0.90(10)     102.8    0.873    0.907
  87819.     1.82026    0.74(10)     103.9    0.872    0.906
  87845.     1.82081    0.84(10)     102.4    0.872    0.906
  87872.     1.82135    0.92(10)     100.1    0.872    0.906
  87898.     1.82190    0.78(10)     103.3    0.872    0.906
  87925.     1.82245    0.89(10)     103.2    0.871    0.906
  87951.     1.82299    0.90(10)     103.9    0.871    0.907
  87977.     1.82354    0.90(10)     102.7    0.871    0.907
  88004.     1.82409    0.99(10)     94.8     0.871    0.909
  88030.     1.82463    0.90(10)     91.1     0.870    0.910
  88056.     1.82518    1.02(10)     96.7     0.870    0.912
  88083.     1.82573    0.82(10)     98.3     0.870    0.914
  88109.     1.82628    0.98(10)     100.9    0.870    0.919
  88136.     1.82683    0.92(10)     100.3    0.870    0.930
  88162.     1.82737    0.89(10)     101.6    0.869    0.964
  88189.     1.82792    1.19(10)     105.4    0.869    1.065
  88215.     1.82847    1.19(10)     97.9     0.869    1.277
  88242.     1.82902    1.59(10)     90.9     0.869    1.578
  88268.     1.82957    1.57(11)     86.5     0.868    1.813
  88295.     1.83012    1.80(11)     84.1     0.868    1.817
  88321.     1.83067    1.60(10)     93.5     0.868    1.613
  88348.     1.83121    1.31(10)     91.5     0.868    1.357
  88374.     1.83176    1.04(10)     97.3     0.867    1.162
  88401.     1.83231    1.02(10)     93.1     0.867    1.050
  88427.     1.83286    1.08(10)     100.5    0.867    0.994
  88454.     1.83341    0.89(10)     93.9     0.867    0.970
  88480.     1.83396    0.77(10)     92.8     0.866    0.962
  88507.     1.83451    1.00(10)     91.3     0.866    0.961
  88533.     1.83506    0.98(10)     96.0     0.866    0.965
  88560.     1.83562    0.89(10)     96.9     0.866    0.973
  88586.     1.83617    0.82(10)     99.5     0.866    0.983
  88613.     1.83672    0.90(10)     96.1     0.865    0.996
  88639.     1.83727    0.99(10)     93.5     0.865    1.013
  88666.     1.83782    1.21(10)     95.9     0.865    1.035
  88693.     1.83837    1.06(10)     93.2     0.865    1.064
  88719.     1.83892    0.95(10)     95.5     0.864    1.102
  88746.     1.83947    1.25(11)     90.0     0.864    1.154
  88773.     1.84003    1.28(11)     88.6     0.864    1.229
  88799.     1.84058    1.41(11)     82.5     0.864    1.361
  88826.     1.84113    2.05(11)     85.0     0.863    1.675
  88852.     1.84168    3.09(12)     72.5     0.863    2.579
  88879.     1.84224    5.49(13)     58.8     0.863    4.919
  88906.     1.84279    9.52(15)     42.4     0.863    9.547
  88932.     1.84334   15.84(19)     28.70    0.862   15.896
  88959.     1.84389   21.99(22)     20.85    0.862   20.845
  88986.     1.84445   23.43(23)     18.60    0.862   20.953
  89013.     1.84500   18.35(21)     22.43    0.862   16.686
  89039.     1.84555   11.67(18)     30.50    0.861   11.160
  89066.     1.84611    6.57(15)     47.1     0.861    6.749
  89093.     1.84666    3.75(13)     63.7     0.861    4.034
  89119.     1.84722    2.58(12)     72.3     0.861    2.587
  89146.     1.84777    1.79(11)     78.6     0.860    1.857
  89173.     1.84832    1.34(11)     86.6     0.860    1.488
  89200.     1.84888    1.43(11)     87.3     0.860    1.296
  89226.     1.84943    1.05(11)     90.3     0.860    1.195
  89253.     1.84999    1.02(11)     86.7     0.859    1.158
  89280.     1.85054    1.10(10)     90.8     0.859    1.186
  89307.     1.85110    1.23(11)     89.1     0.859    1.287
  89333.     1.85165    1.40(10)     90.9     0.859    1.427
  89360.     1.85221    1.40(11)     84.7     0.858    1.518
  89387.     1.85277    1.35(11)     83.8     0.858    1.482
  89414.     1.85332    1.21(11)     84.5     0.858    1.351
  89441.     1.85388    1.29(10)     91.4     0.858    1.203
  89468.     1.85443    1.14(11)     90.6     0.857    1.089
  89494.     1.85499    0.89(11)     85.8     0.857    1.019
  89521.     1.85555    0.93(11)     89.3     0.857    0.980
  89548.     1.85610    0.80(11)     88.1     0.857    0.960
  89575.     1.85666    0.97(11)     88.0     0.856    0.949
  89602.     1.85722    0.83(10)     93.7     0.856    0.942
  89629.     1.85777    0.78(10)     94.3     0.856    0.938
  89656.     1.85833    0.79(11)     90.6     0.856    0.936
  89683.     1.85889    0.84(10)     93.2     0.855    0.935
  89709.     1.85945    0.89(10)     91.3     0.855    0.935
  89736.     1.86001    1.04(11)     90.1     0.855    0.936
  89763.     1.86056    1.03(11)     88.8     0.855    0.938
  89790.     1.86112    1.03(11)     89.2     0.854    0.942
  89817.     1.86168    1.23(11)     88.8     0.854    0.946
  89844.     1.86224    1.09(10)     93.4     0.854    0.952
  89871.     1.86280    1.09(11)     88.2     0.854    0.960
  89898.     1.86336    0.86(11)     89.9     0.853    0.970
  89925.     1.86392    1.16(11)     89.8     0.853    0.983
  89952.     1.86448    1.01(11)     89.8     0.853    0.999
  89979.     1.86503    0.96(11)     89.1     0.853    1.021
  90006.     1.86559    0.96(11)     88.9     0.852    1.050
  90033.     1.86615    1.15(11)     88.4     0.852    1.089
  90060.     1.86671    1.16(11)     87.1     0.852    1.146
  90087.     1.86727    1.44(11)     83.1     0.852    1.240
  90114.     1.86783    1.56(11)     78.0     0.851    1.448
  90141.     1.86839    2.53(12)     73.5     0.851    2.016
  90168.     1.86896    3.94(13)     61.5     0.851    3.488
  90195.     1.86952    6.65(14)     49.2     0.851    6.503
  90222.     1.87008   10.55(17)     36.5     0.850   10.936
  90249.     1.87064   14.87(19)     27.06    0.850   14.939
  90276.     1.87120   16.00(20)     24.52    0.850   15.830
  90303.     1.87176   13.94(20)     26.17    0.850   13.270
  90330.     1.87232    9.16(17)     35.1     0.849    9.298
  90358.     1.87288    5.69(14)     49.5     0.849    5.841
  90385.     1.87345    3.47(13)     63.7     0.849    3.587
  90412.     1.87401    2.15(12)     71.9     0.849    2.344
  90439.     1.87457    1.56(11)     79.5     0.848    1.708
  90466.     1.87513    1.27(11)     85.1     0.848    1.384
  90493.     1.87570    1.07(11)     84.4     0.848    1.213
  90520.     1.87626    1.10(11)     84.0     0.848    1.117
  90547.     1.87682    1.00(11)     87.9     0.847    1.059
  90575.     1.87738    1.05(11)     83.7     0.847    1.021
  90602.     1.87795    0.83(11)     84.6     0.847    0.997
  90629.     1.87851    0.98(11)     84.7     0.847    0.985
  90656.     1.87907    1.04(11)     84.5     0.846    1.002
  90683.     1.87964    1.08(11)     81.3     0.846    1.093
  90711.     1.88020    1.19(11)     78.2     0.846    1.310
  90738.     1.88077    1.40(11)     82.9     0.846    1.619
  90765.     1.88133    1.58(11)     78.4     0.845    1.837
  90792.     1.88190    1.48(11)     76.4     0.845    1.798
  90820.     1.88246    1.18(12)     74.9     0.845    1.556
  90847.     1.88302    1.31(11)     80.5     0.845    1.287
  90874.     1.88359    1.16(11)     80.7     0.844    1.098
  90901.     1.88415    0.89(11)     84.7     0.844    0.995
  90929.     1.88472    0.90(11)     85.6     0.844    0.945
  90956.     1.88529    0.76(11)     80.0     0.844    0.922
  90983.     1.88585    0.63(11)     83.5     0.843    0.911
  91010.     1.88642    0.80(11)     83.9     0.843    0.906
  91038.     1.88698    0.89(11)     83.1     0.843    0.905
  91065.     1.88755    0.61(11)     82.5     0.843    0.905
  91092.     1.88812    0.71(11)     80.1     0.842    0.906
  91120.     1.88868    1.01(11)     80.6     0.842    0.909
  91147.     1.88925    0.75(11)     81.3     0.842    0.913
  91174.     1.88982    0.97(11)     80.1     0.842    0.918
  91202.     1.89038    0.87(11)     80.7     0.841    0.925
  91229.     1.89095    0.81(11)     79.9     0.841    0.935
  91256.     1.89152    0.99(11)     81.9     0.841    0.948
  91284.     1.89208    0.90(11)     81.6     0.841    0.967
  91311.     1.89265    1.05(11)     79.4     0.840    0.993
  91339.     1.89322    1.08(11)     80.8     0.840    1.036
  91366.     1.89379    1.11(11)     83.3     0.840    1.123
  91393.     1.89436    1.38(11)     80.9     0.840    1.332
  91421.     1.89492    1.73(12)     68.5     0.839    1.821
  91448.     1.89549    2.47(12)     65.6     0.839    2.768
  91476.     1.89606    4.05(13)     56.1     0.839    4.164
  91503.     1.89663    5.53(14)     48.5     0.839    5.530
  91531.     1.89720    6.21(15)     44.2     0.838    6.028
  91558.     1.89777    5.39(15)     46.3     0.838    5.383
  91585.     1.89834    4.09(14)     52.8     0.838    4.136
  91613.     1.89891    2.85(13)     62.4     0.837    2.925
  91640.     1.89948    2.00(12)     71.6     0.837    2.058
  91668.     1.90005    1.43(11)     78.2     0.837    1.542
  91695.     1.90062    1.00(12)     70.5     0.837    1.264
  91723.     1.90119    1.22(11)     76.3     0.836    1.119
  91750.     1.90176    0.96(11)     80.4     0.836    1.042
  91778.     1.90233    0.99(11)     76.3     0.836    1.003
  91806.     1.90290    1.12(11)     78.3     0.836    0.994
  91833.     1.90347    1.42(12)     73.9     0.835    1.044
  91861.     1.90404    1.29(11)     76.4     0.835    1.242
  91888.     1.90461    1.80(12)     69.2     0.835    1.701
  91916.     1.90518    2.63(12)     65.1     0.835    2.389
  91943.     1.90576    3.21(13)     59.2     0.834    2.961
  91971.     1.90633    3.42(13)     57.2     0.834    3.002
  91998.     1.90690    2.71(13)     59.0     0.834    2.532
  92026.     1.90747    1.97(12)     69.2     0.834    1.913
  92054.     1.90804    1.52(12)     70.8     0.833    1.432
  92081.     1.90862    1.22(11)     76.1     0.833    1.150
  92109.     1.90919    0.88(11)     76.5     0.833    1.007
  92137.     1.90976    0.88(11)     77.7     0.833    0.938
  92164.     1.91034    1.02(11)     78.0     0.832    0.905
  92192.     1.91091    0.89(11)     75.7     0.832    0.887
  92220.     1.91148    0.85(11)     76.3     0.832    0.878
  92247.     1.91206    0.88(11)     78.9     0.832    0.872
  92275.     1.91263    0.83(11)     81.9     0.831    0.868
  92303.     1.91320    1.02(11)     75.9     0.831    0.865
  92330.     1.91378    0.78(12)     73.1     0.831    0.863
  92358.     1.91435    0.88(11)     78.2     0.831    0.861
  92386.     1.91493    1.01(12)     74.3     0.830    0.860
  92413.     1.91550    0.91(11)     80.2     0.830    0.859
  92441.     1.91608    0.98(12)     74.5     0.830    0.858
  92469.     1.91665    1.08(11)     79.7     0.830    0.858
  92497.     1.91723    1.00(11)     77.0     0.829    0.858
  92524.     1.91780    0.98(11)     75.8     0.829    0.859
  92552.     1.91838    0.84(11)     76.4     0.829    0.859
  92580.     1.91895    1.08(11)     79.0     0.829    0.858
  92608.     1.91953    0.66(12)     73.7     0.828    0.860
  92635.     1.92010    1.02(11)     77.9     0.828    0.862
  92663.     1.92068    1.00(11)     81.5     0.828    0.866
  92691.     1.92126    1.17(12)     74.8     0.828    0.871
  92719.     1.92183    0.94(11)     80.1     0.827    0.879
  92747.     1.92241    1.15(11)     79.0     0.827    0.891
  92774.     1.92299    1.07(11)     78.0     0.827    0.916
  92802.     1.92356    1.08(12)     72.8     0.827    0.986
  92830.     1.92414    1.25(12)     71.8     0.826    1.178
  92858.     1.92472    1.40(12)     67.4     0.826    1.606
  92886.     1.92529    2.15(12)     65.4     0.826    2.298
  92914.     1.92587    3.00(13)     59.5     0.826    3.022
  92942.     1.92645    3.17(13)     55.3     0.825    3.318
  92969.     1.92703    2.94(13)     58.3     0.825    3.002
  92997.     1.92761    2.27(12)     64.1     0.825    2.359
  93025.     1.92818    1.70(12)     65.0     0.825    1.747
  93053.     1.92876    1.34(12)     68.4     0.824    1.331
  93081.     1.92934    1.19(12)     69.9     0.824    1.099
  93109.     1.92992    0.93(12)     70.4     0.824    0.981
  93137.     1.93050    0.99(12)     72.8     0.824    0.922
  93165.     1.93108    1.07(12)     73.7     0.823    0.892
  93193.     1.93166    0.85(11)     76.2     0.823    0.876
  93221.     1.93224    1.02(12)     71.1     0.823    0.866
  93249.     1.93282    0.84(12)     73.5     0.823    0.860
  93277.     1.93340    0.97(12)     73.8     0.822    0.855
  93305.     1.93398    0.92(12)     71.4     0.822    0.852
  93333.     1.93456    1.00(12)     73.6     0.822    0.850
  93361.     1.93514    0.99(12)     74.3     0.822    0.848
  93389.     1.93572    0.89(12)     71.8     0.821    0.847
  93417.     1.93630    0.96(12)     73.8     0.821    0.846
  93445.     1.93688    0.96(12)     71.1     0.821    0.845
  93473.     1.93746    0.89(11)     76.5     0.821    0.842
  93501.     1.93804    0.96(12)     75.4     0.820    0.842
  93529.     1.93862    0.81(12)     72.4     0.820    0.842
  93557.     1.93921    0.90(12)     75.2     0.820    0.842
  93585.     1.93979    0.90(11)     77.2     0.820    0.843
  93613.     1.94037    0.88(12)     72.2     0.819    0.843
  93641.     1.94095    0.87(12)     74.6     0.819    0.844
  93669.     1.94154    1.05(12)     70.8     0.819    0.844
  93697.     1.94212    0.78(12)     74.8     0.819    0.845
  93725.     1.94270    0.92(12)     73.6     0.818    0.847
  93754.     1.94328    0.92(12)     71.0     0.818    0.848
  93782.     1.94387    0.84(12)     73.1     0.818    0.850
  93810.     1.94445    1.05(12)     75.0     0.818    0.852
  93838.     1.94503    0.89(12)     70.6     0.817    0.855
  93866.     1.94562    0.88(12)     73.4     0.817    0.858
  93894.     1.94620    1.00(12)     73.2     0.817    0.862
  93922.     1.94678    0.88(12)     73.1     0.817    0.866
  93951.     1.94737    0.82(11)     76.0     0.816    0.872
  93979.     1.94795    0.72(12)     74.4     0.816    0.879
  94007.     1.94854    0.76(12)     71.2     0.816    0.887
  94035.     1.94912    1.01(12)     69.4     0.816    0.898
  94063.     1.94971    1.19(12)     71.6     0.815    0.912
  94092.     1.95029    1.06(12)     69.0     0.815    0.930
  94120.     1.95088    1.04(12)     71.0     0.815    0.955
  94148.     1.95146    1.13(12)     71.0     0.815    0.990
  94176.     1.95205    1.25(12)     67.9     0.814    1.047
  94205.     1.95263    1.22(12)     68.2     0.814    1.167
  94233.     1.95322    1.54(13)     62.8     0.814    1.459
  94261.     1.95381    2.46(13)     60.6     0.814    2.132
  94289.     1.95439    3.49(14)     52.5     0.813    3.411
  94318.     1.95498    5.22(15)     46.0     0.813    5.235
  94346.     1.95556    7.18(17)     36.0     0.813    6.920
  94374.     1.95615    7.48(17)     33.38    0.813    7.395
  94403.     1.95674    6.68(17)     34.87    0.813    6.433
  94431.     1.95732    4.83(16)     40.8     0.812    4.796
  94459.     1.95791    3.26(14)     50.2     0.812    3.277
  94488.     1.95850    2.05(13)     56.7     0.812    2.223
  94516.     1.95909    1.55(13)     63.5     0.812    1.611
  94544.     1.95968    1.19(13)     62.6     0.811    1.287
  94573.     1.96026    1.13(12)     64.3     0.811    1.118
  94601.     1.96085    1.06(12)     66.7     0.811    1.027
  94629.     1.96144    0.84(12)     69.0     0.811    0.981
  94658.     1.96203    0.98(12)     69.5     0.810    0.984
  94686.     1.96262    1.05(12)     65.9     0.810    1.105
  94715.     1.96321    1.56(12)     64.7     0.810    1.461
  94743.     1.96380    1.84(13)     59.3     0.810    2.050
  94771.     1.96438    2.56(14)     50.9     0.809    2.563
  94800.     1.96497    2.66(14)     52.2     0.809    2.608
  94828.     1.96556    2.22(14)     50.2     0.809    2.186
  94857.     1.96615    1.55(13)     59.1     0.809    1.643
  94885.     1.96674    1.31(12)     66.2     0.808    1.243
  94914.     1.96733    0.94(12)     65.2     0.808    1.024
  94942.     1.96792    1.00(12)     67.7     0.808    0.922
  94971.     1.96851    1.04(12)     71.0     0.808    0.876
  94999.     1.96910    0.72(12)     66.8     0.808    0.855
  95028.     1.96970    0.91(12)     65.7     0.807    0.845
  95056.     1.97029    0.71(12)     67.5     0.807    0.840
  95085.     1.97088    0.83(12)     69.2     0.807    0.837
  95113.     1.97147    0.95(12)     67.4     0.807    0.834
  95142.     1.97206    0.86(12)     67.2     0.806    0.833
  95170.     1.97265    0.90(12)     67.4     0.806    0.832
  95199.     1.97324    1.03(12)     65.6     0.806    0.831
  95227.     1.97384    0.88(12)     67.0     0.806    0.830
  95256.     1.97443    0.72(12)     68.7     0.805    0.829
  95284.     1.97502    0.99(12)     64.1     0.805    0.829
  95313.     1.97561    0.76(12)     66.8     0.805    0.829
  95342.     1.97621    0.88(12)     69.7     0.805    0.829
  95370.     1.97680    0.75(12)     67.4     0.805    0.829
  95399.     1.97739    0.91(12)     68.6     0.804    0.830
  95427.     1.97798    0.68(12)     65.3     0.804    0.830
  95456.     1.97858    0.82(12)     65.8     0.804    0.831
  95485.     1.97917    0.79(12)     64.8     0.804    0.833
  95513.     1.97977    0.80(12)     65.8     0.803    0.835
  95542.     1.98036    0.83(13)     61.6     0.803    0.837
  95571.     1.98095    0.87(12)     67.7     0.803    0.840
  95599.     1.98155    0.84(12)     67.0     0.803    0.845
  95628.     1.98214    0.98(13)     60.6     0.802    0.851
  95657.     1.98274    1.23(13)     63.2     0.802    0.861
  95685.     1.98333    1.19(13)     61.2     0.802    0.879
  95714.     1.98393    0.67(13)     63.5     0.802    0.923
  95743.     1.98452    0.98(13)     58.7     0.802    1.030
  95772.     1.98512    1.33(13)     58.8     0.801    1.256
  95800.     1.98571    1.66(13)     59.4     0.801    1.626
  95829.     1.98631    1.89(14)     51.8     0.801    2.052
  95858.     1.98691    2.28(14)     51.1     0.801    2.304
  95887.     1.98750    2.15(14)     52.3     0.800    2.212
  95915.     1.98810    1.93(14)     53.0     0.800    1.878
  95944.     1.98869    1.43(13)     58.1     0.800    1.503
  95973.     1.98929    1.32(13)     61.5     0.800    1.215
  96002.     1.98989    1.03(13)     62.1     0.800    1.038
  96030.     1.99049    1.10(13)     61.7     0.799    0.942
  96059.     1.99108    0.83(13)     57.7     0.799    0.892
  96088.     1.99168    0.99(13)     61.7     0.799    0.866
  96117.     1.99228    0.93(13)     61.1     0.799    0.852
  96146.     1.99288    0.84(13)     62.3     0.798    0.843
  96175.     1.99347    0.92(13)     62.7     0.798    0.837
  96203.     1.99407    0.94(13)     59.2     0.798    0.833
  96232.     1.99467    0.95(13)     58.9     0.798    0.830
  96261.     1.99527    0.77(13)     60.7     0.798    0.828
  96290.     1.99587    0.93(13)     57.6     0.797    0.826
  96319.     1.99647    0.79(13)     59.2     0.797    0.825
  96348.     1.99706    0.73(13)     60.1     0.797    0.824
  96377.     1.99766    0.65(14)     54.4     0.797    0.823
  96406.     1.99826    0.83(13)     61.2     0.796    0.822
  96435.     1.99886    0.80(13)     58.2     0.796    0.822
  96464.     1.99946    0.52(13)     55.7     0.796    0.821
  96492.     2.00006    0.69(13)     56.3     0.796    0.821
  96521.     2.00066    0.89(13)     57.4     0.796    0.821
  96550.     2.00126    0.87(13)     55.4     0.795    0.821
  96579.     2.00186    0.85(13)     55.6     0.795    0.821
  96608.     2.00246    0.82(14)     54.5     0.795    0.819
  96637.     2.00306    0.75(13)     55.5     0.795    0.820
  96666.     2.00367    0.64(14)     54.5     0.795    0.820
  96695.     2.00427    0.90(13)     57.6     0.794    0.821
  96724.     2.00487    0.80(14)     51.2     0.794    0.822
  96753.     2.00547    0.62(13)     56.2     0.794    0.823
  96782.     2.00607    0.84(13)     57.0     0.794    0.824
  96811.     2.00667    0.75(13)     59.0     0.793    0.825
  96840.     2.00728    0.88(13)     56.8     0.793    0.826
  96869.     2.00788    0.91(14)     53.3     0.793    0.828
  96899.     2.00848    0.68(14)     54.6     0.793    0.830
  96928.     2.00908    0.58(13)     57.2     0.793    0.833
  96957.     2.00969    1.00(13)     56.0     0.792    0.836
  96986.     2.01029    0.89(13)     55.0     0.792    0.840
  97015.     2.01089    0.94(13)     56.0     0.792    0.845
  97044.     2.01150    0.95(13)     55.1     0.792    0.851
  97073.     2.01210    1.03(13)     56.5     0.792    0.859
  97102.     2.01270    0.82(13)     55.0     0.791    0.869
  97131.     2.01331    0.72(14)     50.7     0.791    0.883
  97160.     2.01391    0.80(14)     54.8     0.791    0.903
  97190.     2.01451    1.24(14)     53.1     0.791    0.935
  97219.     2.01512    1.08(14)     50.9     0.790    1.004
  97248.     2.01572    1.23(14)     48.4     0.790    1.186
  97277.     2.01633    1.83(15)     46.5     0.790    1.652
  97306.     2.01693    2.59(16)     40.8     0.790    2.621
  97335.     2.01754    3.73(16)     38.3     0.790    4.078
  97365.     2.01814    5.15(18)     31.92    0.789    5.400
  97394.     2.01875    5.69(18)     30.42    0.789    5.603
  97423.     2.01936    4.57(18)     31.15    0.789    4.607
  97452.     2.01996    3.18(17)     36.3     0.789    3.245
  97482.     2.02057    2.19(15)     45.2     0.789    2.173
  97511.     2.02117    1.38(14)     51.9     0.788    1.534
  97540.     2.02178    1.10(14)     51.3     0.788    1.206
  97569.     2.02239    1.02(14)     50.0     0.788    1.044
  97599.     2.02299    0.93(14)     53.5     0.788    0.962
  97628.     2.02360    1.04(13)     55.0     0.788    0.918
  97657.     2.02421    1.16(14)     53.4     0.787    0.892
  97686.     2.02481    0.81(13)     55.2     0.787    0.877
  97716.     2.02542    1.07(14)     53.6     0.787    0.866
  97745.     2.02603    1.02(14)     52.7     0.787    0.858
  97774.     2.02664    1.01(14)     52.5     0.786    0.853
  97804.     2.02725    0.79(14)     53.1     0.786    0.849
  97833.     2.02785    0.79(14)     50.4     0.786    0.846
  97862.     2.02846    0.99(14)     54.0     0.786    0.844
  97892.     2.02907    0.72(14)     51.5     0.786    0.842
  97921.     2.02968    0.81(14)     51.1     0.785    0.841
  97951.     2.03029    0.88(14)     49.5     0.785    0.840
  97980.     2.03090    0.94(14)     49.7     0.785    0.839
  98009.     2.03151    0.69(14)     52.9     0.785    0.839
  98039.     2.03212    0.90(14)     50.3     0.785    0.839
  98068.     2.03273    0.69(15)     47.5     0.784    0.839
  98098.     2.03334    0.70(14)     53.3     0.784    0.840
  98127.     2.03395    1.08(14)     52.2     0.784    0.841
  98156.     2.03456    0.76(14)     52.2     0.784    0.841
  98186.     2.03517    1.01(14)     54.3     0.784    0.842
  98215.     2.03578    0.85(14)     52.9     0.783    0.844
  98245.     2.03639    0.75(14)     51.6     0.783    0.845
  98274.     2.03700    0.76(14)     51.8     0.783    0.846
  98304.     2.03761    0.93(14)     48.6     0.783    0.848
  98333.     2.03822    0.82(14)     49.2     0.783    0.850
  98363.     2.03883    1.11(14)     51.1     0.782    0.852
  98392.     2.03945    0.96(14)     52.5     0.782    0.854
  98422.     2.04006    1.16(14)     49.4     0.782    0.857
  98451.     2.04067    1.12(14)     52.2     0.782    0.860
  98481.     2.04128    0.98(14)     49.7     0.781    0.863
  98510.     2.04189    0.95(14)     52.5     0.781    0.867
  98540.     2.04251    0.91(14)     51.0     0.781    0.870
  98569.     2.04312    1.03(14)     50.5     0.781    0.874
  98599.     2.04373    0.92(14)     48.8     0.781    0.878
  98629.     2.04435    0.86(14)     49.5     0.780    0.883
  98658.     2.04496    0.98(14)     51.7     0.780    0.888
  98688.     2.04557    1.08(14)     49.3     0.780    0.893
  98717.     2.04619    0.94(14)     52.5     0.780    0.899
  98747.     2.04680    0.89(14)     53.1     0.780    0.906
  98777.     2.04742    0.97(14)     49.8     0.779    0.913
  98806.     2.04803    0.93(14)     50.5     0.779    0.921
  98836.     2.04864    0.92(15)     46.3     0.779    0.929
  98866.     2.04926    1.17(15)     46.2     0.779    0.939
  98895.     2.04987    1.05(14)     48.5     0.779    0.950
  98925.     2.05049    1.08(14)     47.7     0.778    0.961
  98955.     2.05110    1.12(14)     49.9     0.778    0.975
  98984.     2.05172    1.07(15)     46.4     0.778    0.989
  99014.     2.05233    1.13(14)     48.9     0.778    1.006
  99044.     2.05295    1.24(15)     47.5     0.778    1.024
  99073.     2.05357    1.40(14)     50.0     0.777    1.045
  99103.     2.05418    1.23(14)     50.5     0.777    1.069
  99133.     2.05480    1.39(14)     52.6     0.777    1.097
  99163.     2.05542    1.24(14)     51.2     0.777    1.128
  99192.     2.05603    1.16(14)     50.7     0.776    1.164
  99222.     2.05665    1.22(14)     48.6     0.776    1.207
  99252.     2.05727    1.20(14)     51.7     0.776    1.257
  99282.     2.05788    1.10(14)     48.5     0.776    1.316
  99311.     2.05850    1.60(15)     46.6     0.776    1.387
  99341.     2.05912    1.74(15)     43.8     0.775    1.472
  99371.     2.05974    1.51(14)     47.6     0.775    1.578
  99401.     2.06035    1.61(15)     46.2     0.775    1.710
  99431.     2.06097    1.97(15)     47.5     0.775    1.880
  99460.     2.06159    2.29(15)     45.3     0.775    2.110
  99490.     2.06221    2.58(15)     47.4     0.774    2.439
  99520.     2.06283    3.15(15)     45.9     0.774    2.932
  99550.     2.06345    3.62(16)     41.5     0.774    3.693
  99580.     2.06407    4.66(16)     37.7     0.774    4.856
  99610.     2.06469    6.60(17)     33.55    0.774    6.569
  99640.     2.06530    8.99(19)     27.80    0.773    8.926
  99670.     2.06592   12.05(23)     19.73    0.773   11.861
  99699.     2.06654   15.40(25)     16.32    0.773   14.962
  99729.     2.06716   18.21(27)     13.83    0.773   17.312
  99759.     2.06779   19.02(28)     12.91    0.772   17.906
  99789.     2.06841   18.17(28)     12.85    0.772   16.555
  99819.     2.06903   15.28(27)     13.95    0.772   13.981
  99849.     2.06965   11.55(24)     17.36    0.772   11.073
  99879.     2.07027    8.10(21)     21.94    0.772    8.427
  99909.     2.07089    5.66(20)     24.66    0.771    6.305
  99939.     2.07151    3.83(18)     30.61    0.771    4.745
  99969.     2.07213    2.78(17)     33.83    0.771    3.663
  99999.     2.07275    2.43(17)     35.1     0.771    2.935
  100029.    2.07338    2.00(16)     39.0     0.770    2.448
  100059.    2.07400    1.79(16)     39.7     0.770    2.115
  100089.    2.07462    1.83(16)     40.0     0.770    1.880
  100119.    2.07524    1.41(15)     41.7     0.770    1.706
  100149.    2.07587    1.63(15)     41.8     0.770    1.573
  100179.    2.07649    1.29(15)     42.4     0.769    1.469
  100209.    2.07711    1.15(15)     41.9     0.769    1.385
  100239.    2.07773    1.20(15)     47.3     0.769    1.317
  100269.    2.07836    1.00(15)     44.6     0.769    1.261
  100299.    2.07898    1.19(15)     44.7     0.769    1.214
  100329.    2.07960    1.13(15)     42.5     0.768    1.176
  100360.    2.08023    0.93(15)     45.6     0.768    1.144
  100390.    2.08085    1.03(15)     46.1     0.768    1.118
  100420.    2.08148    1.01(15)     46.9     0.768    1.097
  100450.    2.08210    0.84(15)     45.4     0.767    1.082
  100480.    2.08273    1.15(15)     44.8     0.767    1.072
  100510.    2.08335    1.06(15)     46.9     0.767    1.067
  100540.    2.08398    1.01(15)     43.8     0.767    1.071
  100570.    2.08460    1.11(15)     45.5     0.766    1.089
  100601.    2.08523    1.40(15)     43.1     0.766    1.149
  100631.    2.08585    1.16(15)     42.3     0.766    1.334
  100661.    2.08648    1.73(16)     39.7     0.766    1.815
  100691.    2.08710    3.06(16)     38.9     0.766    2.786
  100721.    2.08773    4.14(18)     32.45    0.765    4.251
  100752.    2.08836    6.00(19)     27.77    0.765    5.840
  100782.    2.08898    7.60(20)     24.27    0.765    6.979
  100812.    2.08961    7.42(21)     23.06    0.765    7.132
  100842.    2.09024    6.92(20)     23.90    0.764    6.144
  100873.    2.09086    5.00(19)     28.51    0.764    4.571
  100903.    2.09149    3.31(18)     30.99    0.764    3.108
  100933.    2.09212    2.13(16)     40.9     0.764    2.091
  100963.    2.09275    1.79(16)     40.6     0.763    1.510
  100994.    2.09338    1.13(16)     41.3     0.763    1.212
  101024.    2.09400    0.85(16)     39.0     0.763    1.063
  101054.    2.09463    0.66(15)     43.7     0.763    0.985
  101085.    2.09526    0.68(15)     46.0     0.763    0.941
  101115.    2.09589    0.77(15)     44.1     0.762    0.913
  101145.    2.09652    0.89(15)     42.0     0.762    0.894
  101176.    2.09715    0.67(15)     42.5     0.762    0.880
  101206.    2.09778    0.84(15)     46.4     0.762    0.868
  101236.    2.09841    0.58(15)     47.3     0.761    0.859
  101267.    2.09904    0.75(14)     48.0     0.761    0.851
  101297.    2.09966    0.62(14)     47.8     0.761    0.845
  101327.    2.10029    0.82(15)     46.9     0.761    0.839
  101358.    2.10092    0.80(15)     47.0     0.760    0.834
  101388.    2.10156    0.78(15)     46.6     0.760    0.829
  101419.    2.10219    0.86(14)     52.0     0.760    0.825
  101449.    2.10282    0.71(14)     50.6     0.760    0.821
  101480.    2.10345    0.63(14)     49.0     0.759    0.818
  101510.    2.10408    0.98(15)     47.4     0.759    0.815
  101540.    2.10471    0.96(14)     49.8     0.759    0.812
  101571.    2.10534    0.96(14)     50.7     0.759    0.809
  101601.    2.10597    0.87(14)     48.1     0.758    0.807
  101632.    2.10660    0.99(14)     51.5     0.758    0.805
  101662.    2.10724    0.41(14)     48.6     0.758    0.803
  101693.    2.10787    0.64(14)     50.4     0.758    0.801
  101723.    2.10850    0.88(14)     49.3     0.757    0.799
  101754.    2.10913    0.94(14)     48.7     0.757    0.797
  101784.    2.10977    0.68(14)     48.8     0.757    0.795
  101815.    2.11040    0.85(14)     49.7     0.757    0.794
  101845.    2.11103    0.89(15)     46.0     0.756    0.792
  101876.    2.11167    0.46(15)     44.2     0.756    0.791
  101907.    2.11230    0.79(14)     48.6     0.756    0.789
  101937.    2.11293    0.54(14)     47.8     0.756    0.788
  101968.    2.11357    0.64(14)     49.3     0.755    0.787
  101998.    2.11420    0.67(15)     46.9     0.755    0.785
  102029.    2.11484    0.77(14)     50.8     0.755    0.784
  102060.    2.11547    0.81(14)     49.5     0.754    0.783
  102090.    2.11611    0.80(14)     48.4     0.754    0.782
  102121.    2.11674    0.76(14)     48.4     0.754    0.781
  102151.    2.11738    0.76(14)     48.3     0.754    0.780
  102182.    2.11801    0.83(14)     49.8     0.753    0.779
  102213.    2.11865    0.81(14)     51.9     0.753    0.778
  102243.    2.11928    0.71(14)     48.4     0.753    0.777
  102274.    2.11992    0.69(15)     47.5     0.753    0.776
  102305.    2.12055    0.60(14)     47.7     0.752    0.775
  102335.    2.12119    0.60(15)     46.7     0.752    0.774
  102366.    2.12183    0.88(15)     47.2     0.752    0.774
  102397.    2.12246    0.91(14)     48.3     0.751    0.773
  102428.    2.12310    0.80(14)     49.9     0.751    0.772
  102458.    2.12374    0.67(14)     48.3     0.751    0.771
  102489.    2.12437    0.59(15)     44.5     0.751    0.770
  102520.    2.12501    0.88(15)     46.8     0.750    0.770
  102551.    2.12565    0.91(15)     47.0     0.750    0.769
  102581.    2.12629    0.48(15)     46.3     0.750    0.768
  102612.    2.12693    0.43(15)     47.4     0.749    0.767
  102643.    2.12756    0.70(15)     45.8     0.749    0.767
  102674.    2.12820    0.60(14)     48.9     0.749    0.766
  102704.    2.12884    0.72(15)     46.8     0.749    0.765
  102735.    2.12948    0.57(15)     46.8     0.748    0.765
  102766.    2.13012    0.71(15)     44.3     0.748    0.764
  102797.    2.13076    0.76(15)     46.0     0.748    0.764
  102828.    2.13140    0.79(15)     42.0     0.747    0.763
  102859.    2.13204    0.95(16)     41.5     0.747    0.762
  102889.    2.13268    0.77(16)     41.0     0.747    0.762
  102920.    2.13332    0.67(16)     40.8     0.746    0.761
  102951.    2.13396    0.83(16)     39.0     0.746    0.761
  102982.    2.13460    0.72(16)     37.9     0.746    0.760
  103013.    2.13524    0.55(16)     36.7     0.746    0.759
  103044.    2.13588    0.63(16)     40.7     0.745    0.759
  103075.    2.13652    0.78(16)     41.4     0.745    0.758
  103106.    2.13716    0.63(15)     41.9     0.745    0.758
  103137.    2.13780    0.60(15)     42.9     0.744    0.757
  103168.    2.13844    0.48(15)     45.5     0.744    0.757
  103199.    2.13908    0.61(15)     44.5     0.744    0.756
  103230.    2.13972    0.59(15)     44.9     0.743    0.756
  103260.    2.14037    0.50(15)     44.4     0.743    0.755
  103291.    2.14101    0.89(15)     46.4     0.743    0.755
  103322.    2.14165    0.54(14)     47.7     0.742    0.754
  103353.    2.14229    0.43(16)     39.8     0.742    0.754
  103384.    2.14294    0.75(15)     45.1     0.742    0.753
  103415.    2.14358    0.81(14)     47.7     0.741    0.753
  103446.    2.14422    0.75(15)     41.8     0.741    0.752
  103478.    2.14487    0.85(15)     46.2     0.741    0.752
  103509.    2.14551    0.52(15)     45.5     0.740    0.751
  103540.    2.14615    0.56(15)     46.0     0.740    0.751
  103571.    2.14680    0.62(15)     43.8     0.740    0.750
  103602.    2.14744    0.72(15)     44.2     0.739    0.750
  103633.    2.14809    0.79(15)     42.6     0.739    0.755
  103664.    2.14873    0.56(15)     42.5     0.739    0.755
  103695.    2.14938    0.66(15)     44.8     0.738    0.755
  103726.    2.15002    0.61(14)     48.1     0.738    0.755
  103757.    2.15067    0.61(15)     42.3     0.738    0.755
  103788.    2.15131    0.98(15)     42.3     0.737    0.755
  103820.    2.15196    0.82(15)     42.9     0.737    0.755
  103851.    2.15260    0.73(15)     45.4     0.737    0.755
  103882.    2.15325    0.79(15)     43.4     0.736    0.755
  103913.    2.15389    0.74(15)     42.8     0.736    0.755
  103944.    2.15454    0.75(15)     43.4     0.736    0.755
  103975.    2.15519    0.92(15)     42.6     0.735    0.755
  104007.    2.15583    0.60(15)     43.5     0.735    0.756
  104038.    2.15648    0.87(15)     43.7     0.735    0.756
  104069.    2.15713    0.85(16)     41.0     0.734    0.757
  104100.    2.15777    0.95(16)     38.9     0.734    0.758
  104131.    2.15842    0.70(16)     40.9     0.733    0.759
  104163.    2.15907    0.63(15)     42.8     0.733    0.760
  104194.    2.15972    0.76(15)     43.2     0.733    0.762
  104225.    2.16036    0.51(15)     42.8     0.732    0.766
  104256.    2.16101    0.68(15)     43.2     0.732    0.769
  104288.    2.16166    0.51(15)     42.5     0.732    0.773
  104319.    2.16231    0.71(15)     45.0     0.731    0.781
  104350.    2.16296    0.71(15)     42.4     0.731    0.798
  104382.    2.16361    0.85(15)     44.5     0.730    0.839
  104413.    2.16426    0.63(16)     39.6     0.730    0.923
  104444.    2.16491    0.66(16)     41.5     0.730    1.058
  104476.    2.16556    0.71(16)     40.7     0.729    1.210
  104507.    2.16621    1.24(16)     38.0     0.729    1.293
  104538.    2.16686    0.84(16)     40.5     0.728    1.254
  104570.    2.16751    1.00(16)     41.1     0.728    1.133
  104601.    2.16816    0.92(15)     43.1     0.728    1.004
  104632.    2.16881    0.94(16)     40.6     0.727    0.911
  104664.    2.16946    0.73(15)     44.6     0.727    0.858
  104695.    2.17011    0.81(16)     39.2     0.727    0.835
  104727.    2.17076    0.82(16)     40.8     0.726    0.829
  104758.    2.17141    0.76(16)     38.6     0.726    0.832
  104789.    2.17206    1.06(16)     40.5     0.725    0.842
  104821.    2.17271    0.65(16)     38.5     0.725    0.857
  104852.    2.17337    0.70(16)     41.3     0.724    0.878
  104884.    2.17402    1.27(16)     40.7     0.724    0.909
  104915.    2.17467    1.31(16)     39.6     0.724    0.953
  104947.    2.17532    1.33(16)     37.6     0.723    1.031
  104978.    2.17598    1.62(16)     37.2     0.723    1.213
  105010.    2.17663    2.43(17)     33.01    0.722    1.723
  105041.    2.17728    3.79(18)     30.29    0.722    3.027
  105073.    2.17793    6.20(20)     25.34    0.722    5.623
  105104.    2.17859    9.68(23)     19.59    0.721    9.294
  105136.    2.17924   12.79(25)     15.41    0.721   12.402
  105167.    2.17990   14.01(27)     14.21    0.720   12.800
  105199.    2.18055   11.22(25)     16.10    0.720   10.420
  105230.    2.18120    7.31(22)     20.97    0.719    7.060
  105262.    2.18186    4.30(19)     27.37    0.719    4.284
  105294.    2.18251    2.76(18)     31.61    0.719    2.570
  105325.    2.18317    1.87(17)     36.3     0.718    1.684
  105357.    2.18382    1.32(16)     38.6     0.718    1.263
  105388.    2.18448    0.95(16)     39.7     0.717    1.061
  105420.    2.18513    0.84(16)     39.5     0.717    0.959
  105452.    2.18579    1.02(16)     37.6     0.716    0.901
  105483.    2.18644    0.88(16)     38.8     0.716    0.864
  105515.    2.18710    0.45(16)     39.8     0.715    0.840
  105546.    2.18776    0.65(16)     40.0     0.715    0.822
  105578.    2.18841    0.84(16)     39.2     0.715    0.809
  105610.    2.18907    0.58(16)     40.6     0.714    0.799
  105642.    2.18973    0.86(16)     39.2     0.714    0.791
  105673.    2.19038    0.67(16)     41.6     0.713    0.784
  105705.    2.19104    0.85(16)     38.8     0.713    0.779
  105737.    2.19170    0.52(16)     40.7     0.712    0.775
  105768.    2.19236    0.61(16)     41.0     0.712    0.771
  105800.    2.19301    0.78(15)     41.8     0.711    0.769
  105832.    2.19367    0.73(16)     41.2     0.711    0.767
  105864.    2.19433    0.81(16)     40.1     0.710    0.765
  105895.    2.19499    0.70(16)     40.9     0.710    0.765
  105927.    2.19565    0.71(16)     38.9     0.709    0.765
  105959.    2.19631    1.02(15)     42.7     0.709    0.765
  105991.    2.19696    0.43(15)     42.3     0.708    0.766
  106022.    2.19762    0.45(15)     43.9     0.708    0.768
  106054.    2.19828    0.73(16)     40.6     0.707    0.770
  106086.    2.19894    0.75(16)     40.1     0.707    0.774
  106118.    2.19960    0.44(16)     39.1     0.706    0.778
  106150.    2.20026    0.55(16)     39.1     0.706    0.784
  106182.    2.20092    0.75(16)     40.3     0.705    0.791
  106213.    2.20158    0.84(16)     39.7     0.705    0.802
  106245.    2.20224    0.89(16)     37.5     0.704    0.814
  106277.    2.20290    0.91(16)     40.0     0.704    0.830
  106309.    2.20357    0.84(16)     38.9     0.703    0.851
  106341.    2.20423    1.13(16)     39.0     0.703    0.879
  106373.    2.20489    1.01(16)     37.4     0.702    0.919
  106405.    2.20555    1.07(16)     37.6     0.702    0.981
  106437.    2.20621    1.25(16)     38.0     0.701    1.109
  106469.    2.20687    1.67(17)     34.96    0.701    1.443
  106501.    2.20754    2.50(17)     32.96    0.700    2.326
  106532.    2.20820    4.55(19)     27.26    0.700    4.255
  106564.    2.20886    7.33(21)     22.12    0.699    7.391
  106596.    2.20952   10.87(25)     16.66    0.699   10.790
  106628.    2.21019   12.97(26)     14.68    0.698   12.394
  106660.    2.21085   12.09(26)     15.15    0.698   11.113
  106692.    2.21151    8.13(23)     18.62    0.697    8.123
  106724.    2.21218    4.65(20)     25.19    0.697    5.153
  106756.    2.21284    2.79(18)     30.18    0.696    3.091
  106788.    2.21350    1.67(17)     35.2     0.696    1.942
  106820.    2.21417    1.20(17)     35.2     0.695    1.377
  106853.    2.21483    0.82(17)     35.07    0.695    1.100
  106885.    2.21550    0.94(16)     37.4     0.694    0.966
  106917.    2.21616    0.82(17)     36.7     0.694    0.892
  106949.    2.21683    1.12(16)     41.2     0.693    0.848
  106981.    2.21749    0.78(16)     38.1     0.693    0.818
  107013.    2.21816    0.92(16)     38.9     0.692    0.797
  107045.    2.21882    0.63(16)     38.3     0.691    0.781
  107077.    2.21949    0.61(16)     39.6     0.691    0.768
  107109.    2.22015    0.77(17)     36.2     0.690    0.758
  107141.    2.22082    0.53(17)     35.5     0.690    0.750
  107174.    2.22149    0.72(16)     38.3     0.689    0.743
  107206.    2.22215    0.82(16)     37.6     0.689    0.737
  107238.    2.22282    0.72(16)     38.7     0.688    0.732
  107270.    2.22349    0.69(16)     39.5     0.688    0.728
  107302.    2.22415    0.58(16)     38.6     0.687    0.724
  107334.    2.22482    0.85(17)     36.1     0.686    0.721
  107367.    2.22549    0.71(16)     38.7     0.686    0.718
  107399.    2.22616    0.87(17)     34.51    0.685    0.716
  107431.    2.22682    0.59(17)     35.7     0.685    0.713
  107463.    2.22749    0.85(17)     36.0     0.684    0.711
  107495.    2.22816    0.70(16)     39.7     0.684    0.710
  107528.    2.22883    0.53(16)     39.1     0.683    0.708
  107560.    2.22950    0.75(16)     37.5     0.682    0.707
  107592.    2.23017    0.89(16)     38.3     0.682    0.705
  107625.    2.23084    0.59(16)     37.8     0.681    0.704
  107657.    2.23151    0.65(16)     38.2     0.681    0.703
  107689.    2.23218    0.69(17)     36.7     0.680    0.702
  107721.    2.23285    0.81(16)     39.7     0.680    0.702
  107754.    2.23352    0.73(16)     38.3     0.679    0.701
  107786.    2.23418    0.59(17)     36.6     0.678    0.701
  107818.    2.23486    0.55(17)     35.7     0.678    0.700
  107851.    2.23553    0.67(16)     38.0     0.677    0.700
  107883.    2.23620    0.69(17)     36.6     0.677    0.700
  107915.    2.23687    0.51(17)     33.87    0.676    0.700
  107948.    2.23754    0.53(17)     35.2     0.675    0.700
  107980.    2.23821    0.52(16)     38.5     0.675    0.701
  108013.    2.23888    0.92(16)     37.2     0.674    0.701
  108045.    2.23955    0.72(16)     39.5     0.674    0.702
  108077.    2.24023    0.62(16)     37.5     0.673    0.703
  108110.    2.24090    0.67(16)     37.6     0.672    0.705
  108142.    2.24157    0.63(17)     36.4     0.672    0.707
  108175.    2.24224    0.70(16)     37.7     0.671    0.710
  108207.    2.24292    0.76(16)     38.1     0.671    0.713
  108240.    2.24359    0.66(17)     36.5     0.670    0.717
  108272.    2.24426    0.49(17)     34.72    0.669    0.722
  108305.    2.24493    0.73(17)     35.8     0.669    0.729
  108337.    2.24561    0.51(16)     37.1     0.668    0.737
  108370.    2.24628    0.63(16)     38.6     0.668    0.748
  108402.    2.24696    0.45(17)     35.3     0.667    0.762
  108435.    2.24763    0.93(17)     36.2     0.666    0.782
  108467.    2.24830    1.12(17)     35.8     0.666    0.810
  108500.    2.24898    0.91(17)     35.8     0.665    0.857
  108532.    2.24965    1.17(16)     37.3     0.665    0.953
  108565.    2.25033    1.38(17)     34.89    0.664    1.181
  108597.    2.25100    1.90(18)     32.48    0.663    1.698
  108630.    2.25168    2.54(18)     29.47    0.663    2.670
  108663.    2.25236    4.08(19)     26.80    0.662    4.069
  108695.    2.25303    5.86(21)     21.74    0.662    5.427
  108728.    2.25371    6.55(22)     20.25    0.661    5.942
  108760.    2.25438    5.83(22)     20.28    0.660    5.356
  108793.    2.25506    4.64(21)     22.82    0.660    4.169
  108826.    2.25574    3.10(19)     27.11    0.659    2.953
  108858.    2.25641    1.90(18)     30.05    0.658    2.024
  108891.    2.25709    1.39(17)     32.78    0.658    1.437
  108924.    2.25777    1.04(17)     33.85    0.657    1.107
  108956.    2.25844    0.96(17)     34.65    0.657    0.934
  108989.    2.25912    0.75(17)     35.7     0.656    0.842
  109022.    2.25980    0.75(17)     35.7     0.655    0.792
  109054.    2.26048    0.63(17)     36.7     0.655    0.761
  109087.    2.26116    0.57(17)     33.42    0.654    0.738
  109120.    2.26183    0.94(16)     37.1     0.653    0.724
  109153.    2.26251    1.03(17)     36.1     0.653    0.713
  109185.    2.26319    0.59(17)     36.4     0.652    0.704
  109218.    2.26387    0.62(17)     36.7     0.652    0.697
  109251.    2.26455    0.80(16)     36.8     0.651    0.691
  109284.    2.26523    0.61(16)     37.7     0.650    0.686
  109316.    2.26591    0.67(17)     34.67    0.650    0.682
  109349.    2.26659    0.84(17)     36.0     0.649    0.678
  109382.    2.26727    0.74(17)     35.4     0.648    0.675
  109415.    2.26795    0.75(16)     37.3     0.648    0.672
  109448.    2.26863    0.58(17)     34.98    0.647    0.670
  109480.    2.26931    0.66(17)     36.0     0.647    0.667
  109513.    2.26999    0.54(17)     36.6     0.646    0.665
  109546.    2.27067    0.57(17)     35.3     0.645    0.664
  109579.    2.27135    0.72(16)     37.1     0.645    0.662
  109612.    2.27204    0.33(17)     36.2     0.644    0.660
  109645.    2.27272    0.52(17)     35.7     0.643    0.659
  109678.    2.27340    0.46(17)     34.30    0.643    0.658
  109711.    2.27408    0.51(17)     36.6     0.642    0.656
  109743.    2.27476    0.47(17)     34.53    0.641    0.655
  109776.    2.27545    0.68(17)     34.37    0.641    0.654
  109809.    2.27613    0.79(17)     34.72    0.640    0.653
  109842.    2.27681    0.76(17)     35.3     0.640    0.652
  109875.    2.27750    0.51(16)     37.9     0.639    0.652
  109908.    2.27818    0.68(17)     35.7     0.638    0.651
  109941.    2.27886    0.44(17)     34.88    0.638    0.650
  109974.    2.27955    0.72(17)     35.1     0.637    0.649
  110007.    2.28023    0.76(17)     33.52    0.636    0.649
  110040.    2.28091    0.82(18)     31.57    0.636    0.648
  110073.    2.28160    0.64(18)     31.59    0.635    0.648
  110106.    2.28228    1.05(17)     34.67    0.635    0.647
  110139.    2.28297    1.12(17)     34.59    0.634    0.647
  110172.    2.28365    0.58(18)     31.98    0.633    0.646
  110205.    2.28434    0.38(17)     33.69    0.633    0.646
  110238.    2.28502    0.63(17)     34.84    0.632    0.646
  110271.    2.28571    1.04(17)     33.81    0.631    0.646
  110305.    2.28639    1.12(18)     32.60    0.631    0.646
  110338.    2.28708    0.50(17)     33.39    0.630    0.646
  110371.    2.28777    0.79(18)     32.23    0.630    0.647
  110404.    2.28845    0.30(18)     31.14    0.629    0.647
  110437.    2.28914    0.62(17)     34.56    0.628    0.648
  110470.    2.28983    0.40(18)     32.45    0.628    0.649
  110503.    2.29051    0.61(17)     32.82    0.627    0.650
  110536.    2.29120    0.23(18)     32.15    0.627    0.651
  110570.    2.29189    0.67(17)     33.93    0.626    0.653
  110603.    2.29258    0.53(17)     32.69    0.625    0.656
  110636.    2.29326    0.49(17)     32.84    0.625    0.659
  110669.    2.29395    0.38(17)     33.10    0.624    0.663
  110702.    2.29464    0.86(17)     33.51    0.624    0.668
  110735.    2.29533    0.75(17)     32.76    0.623    0.675
  110769.    2.29602    0.46(18)     32.20    0.622    0.684
  110802.    2.29671    0.34(18)     32.40    0.622    0.696
  110835.    2.29740    0.77(17)     34.62    0.621    0.712
  110868.    2.29808    1.10(18)     32.51    0.621    0.738
  110902.    2.29877    0.93(18)     30.26    0.620    0.785
  110935.    2.29946    0.89(18)     30.36    0.619    0.907
  110968.    2.30015    1.40(19)     29.10    0.619    1.254
  111002.    2.30084    1.91(19)     26.98    0.618    2.105
  111035.    2.30153    4.01(21)     23.12    0.618    3.678
  111068.    2.30222    5.33(22)     20.78    0.617    5.677
  111101.    2.30292    6.76(23)     18.16    0.616    7.046
  111135.    2.30361    6.71(24)     16.87    0.616    6.801
  111168.    2.30430    4.90(23)     19.66    0.615    5.264
  111201.    2.30499    3.53(21)     22.67    0.615    3.477
  111235.    2.30568    2.16(20)     25.54    0.614    2.143
  111268.    2.30637    1.29(19)     27.15    0.614    1.380
  111302.    2.30706    0.89(19)     29.18    0.613    1.007
  111335.    2.30776    1.06(18)     31.11    0.613    0.836
  111368.    2.30845    1.08(18)     30.78    0.612    0.754
  111402.    2.30914    0.79(18)     31.90    0.611    0.712
  111435.    2.30983    0.77(18)     32.15    0.611    0.688
  111469.    2.31053    0.45(18)     31.66    0.610    0.672
  111502.    2.31122    0.78(18)     30.61    0.610    0.661
  111536.    2.31191    0.54(18)     31.82    0.609    0.652
  111569.    2.31261    0.80(17)     33.35    0.609    0.646
  111602.    2.31330    0.36(18)     31.77    0.608    0.640
  111636.    2.31400    0.42(18)     31.16    0.608    0.636
  111669.    2.31469    0.63(18)     30.21    0.607    0.632
  111703.    2.31538    0.63(17)     32.72    0.607    0.629
  111736.    2.31608    0.72(18)     30.70    0.606    0.626
  111770.    2.31677    0.76(18)     31.09    0.606    0.624
  111803.    2.31747    0.81(17)     34.01    0.605    0.622
  111837.    2.31817    0.72(18)     30.29    0.604    0.620
  111871.    2.31886    0.85(18)     32.48    0.604    0.618
  111904.    2.31956    0.80(18)     31.01    0.603    0.616
  111938.    2.32025    0.13(18)     30.39    0.603    0.615
  111971.    2.32095    0.80(18)     31.08    0.602    0.614
  112005.    2.32164    0.83(17)     33.94    0.602    0.612
  112038.    2.32234    0.46(17)     33.98    0.601    0.611
  112072.    2.32304    0.84(18)     31.34    0.601    0.610
  112106.    2.32374    0.71(18)     31.98    0.601    0.609
  112139.    2.32443    0.79(17)     32.73    0.600    0.608
  112173.    2.32513    0.66(18)     29.99    0.600    0.608
  112207.    2.32583    0.70(18)     31.62    0.599    0.607
  112240.    2.32652    0.67(19)     29.01    0.599    0.606
  112274.    2.32722    0.64(18)     30.23    0.598    0.605
  112308.    2.32792    0.60(17)     33.03    0.598    0.605
  112341.    2.32862    0.53(18)     30.84    0.597    0.604
  112375.    2.32932    0.57(18)     30.44    0.597    0.603
  112409.    2.33002    0.61(18)     30.92    0.596    0.603
  112442.    2.33072    0.58(18)     29.76    0.596    0.602
  112476.    2.33142    0.58(18)     31.43    0.596    0.602
  112510.    2.33212    0.65(18)     31.39    0.595    0.601
  112544.    2.33282    0.36(19)     28.79    0.595    0.601
  112577.    2.33352    0.21(19)     28.76    0.594    0.600
  112611.    2.33422    0.33(19)     27.99    0.594    0.600
  112645.    2.33492    0.42(19)     28.95    0.593    0.600
  112679.    2.33562    0.24(18)     31.09    0.593    0.600
  112713.    2.33632    0.47(18)     29.77    0.593    0.599
  112746.    2.33702    0.67(18)     31.11    0.592    0.599
  112780.    2.33772    0.72(19)     28.84    0.592    0.599
  112814.    2.33842    0.48(17)     32.96    0.591    0.599
  112848.    2.33912    0.53(18)     32.41    0.591    0.599
  112882.    2.33982    0.53(18)     29.80    0.591    0.599
  112916.    2.34053    0.67(18)     31.30    0.590    0.600
  112950.    2.34123    0.82(18)     30.61    0.590    0.600
  112983.    2.34193    0.51(18)     30.13    0.590    0.601
  113017.    2.34263    0.97(18)     31.05    0.589    0.601
  113051.    2.34334    0.46(18)     29.75    0.589    0.603
  113085.    2.34404    0.50(19)     28.28    0.589    0.604
  113119.    2.34474    0.69(19)     28.79    0.588    0.606
  113153.    2.34545    0.94(18)     29.55    0.588    0.609
  113187.    2.34615    0.67(18)     30.98    0.588    0.613
  113221.    2.34685    0.79(19)     28.69    0.587    0.619
  113255.    2.34756    0.35(19)     28.59    0.587    0.629
  113289.    2.34826    1.01(18)     29.62    0.587    0.653
  113323.    2.34897    1.05(18)     30.40    0.587    0.725
  113357.    2.34967    0.87(19)     26.49    0.586    0.933
  113391.    2.35038    1.56(19)     28.06    0.586    1.405
  113425.    2.35108    2.13(20)     24.70    0.586    2.157
  113459.    2.35179    3.12(21)     23.78    0.585    2.900
  113493.    2.35249    3.73(21)     21.99    0.585    3.133
  113527.    2.35320    3.34(21)     23.06    0.585    2.710
  113561.    2.35390    2.43(21)     23.29    0.585    1.984
  113595.    2.35461    1.32(19)     27.00    0.584    1.351
  113629.    2.35532    1.14(19)     27.74    0.584    0.959
  113663.    2.35602    0.73(18)     29.26    0.584    0.763
  113697.    2.35673    0.71(19)     26.89    0.584    0.676
  113731.    2.35744    0.58(18)     30.27    0.584    0.637
  113766.    2.35815    0.45(19)     28.58    0.583    0.619
  113800.    2.35885    0.50(19)     27.48    0.583    0.609
  113834.    2.35956    0.86(19)     29.04    0.583    0.603
  113868.    2.36027    0.54(19)     28.43    0.583    0.599
  113902.    2.36098    0.30(19)     28.35    0.583    0.597
  113936.    2.36169    0.48(19)     28.08    0.583    0.594
  113971.    2.36239    0.73(18)     30.37    0.582    0.592
  114005.    2.36310    0.69(18)     29.58    0.582    0.591
  114039.    2.36381    0.59(19)     28.55    0.582    0.590
  114073.    2.36452    0.61(19)     28.90    0.582    0.589
  114107.    2.36523    0.60(17)     33.12    0.582    0.588
  114142.    2.36594    0.41(19)     29.12    0.582    0.587
  114176.    2.36665    0.34(18)     30.74    0.582    0.587
  114210.    2.36736    0.82(20)     26.02    0.582    0.586
  114244.    2.36807    0.72(18)     31.21    0.581    0.586
  114279.    2.36878    0.28(18)     29.87    0.581    0.585
  114313.    2.36949    0.58(19)     28.78    0.581    0.585
  114347.    2.37020    0.74(18)     30.30    0.581    0.584
  114382.    2.37091    0.35(19)     28.62    0.581    0.584
  114416.    2.37163    0.60(19)     28.79    0.581    0.584
  114450.    2.37234    1.19(18)     29.60    0.581    0.584
  114484.    2.37305    0.86(19)     28.70    0.581    0.583
  114519.    2.37376    0.39(19)     28.33    0.581    0.583
  114553.    2.37447    0.35(19)     28.59    0.581    0.583
  114588.    2.37519    0.64(19)     28.90    0.581    0.583
  114622.    2.37590    0.61(18)     30.97    0.581    0.583
  114656.    2.37661    0.50(18)     30.04    0.581    0.583
  114691.    2.37732    0.74(18)     29.26    0.581    0.583
  114725.    2.37804    0.55(18)     29.77    0.581    0.583
  114760.    2.37875    0.82(18)     29.52    0.581    0.583
  114794.    2.37946    0.48(19)     29.08    0.581    0.583
  114828.    2.38018    0.26(19)     28.56    0.581    0.583
  114863.    2.38089    0.42(19)     28.14    0.581    0.583
  114897.    2.38161    0.61(20)     26.16    0.581    0.583
  114932.    2.38232    0.65(19)     28.56    0.582    0.583
  114966.    2.38304    0.60(19)     28.92    0.582    0.583
  115001.    2.38375    0.49(19)     27.54    0.582    0.583
  115035.    2.38447    0.42(19)     27.81    0.582    0.583
  115070.    2.38518    0.77(18)     29.46    0.582    0.583
  115104.    2.38590    0.75(19)     28.57    0.582    0.583
  115139.    2.38661    0.68(19)     28.43    0.582    0.583
  115173.    2.38733    0.73(18)     31.01    0.582    0.583
  115208.    2.38805    0.83(18)     29.54    0.583    0.583
  115242.    2.38876    0.78(19)     29.14    0.583    0.584
  115277.    2.38948    0.84(18)     30.71    0.583    0.584
  115312.    2.39020    0.69(19)     28.58    0.583    0.584
  115346.    2.39091    0.61(18)     29.43    0.583    0.584
  115381.    2.39163    0.77(18)     29.58    0.584    0.584
  115415.    2.39235    0.45(19)     27.32    0.584    0.584
  115450.    2.39307    0.76(19)     27.17    0.584    0.585
  115485.    2.39378    0.59(19)     29.19    0.584    0.585
  115519.    2.39450    0.71(18)     30.50    0.585    0.585
  115554.    2.39522    0.50(19)     26.87    0.585    0.585
  115589.    2.39594    0.69(19)     27.15    0.585    0.586
  115623.    2.39666    0.45(19)     26.36    0.585    0.586
  115658.    2.39738    0.45(19)     26.30    0.586    0.586
  115693.    2.39810    0.59(19)     28.58    0.586    0.586
  115727.    2.39882    0.80(19)     26.74    0.586    0.586
  115762.    2.39954    0.62(19)     28.39    0.587    0.587
  115797.    2.40026    0.60(18)     29.68    0.587    0.587
  115832.    2.40098    0.51(19)     28.45    0.587    0.587
  115866.    2.40170    0.23(19)     28.29    0.588    0.588
  115901.    2.40242    0.55(19)     28.44    0.588    0.588
  115936.    2.40314    0.46(20)     25.48    0.588    0.588
  115971.    2.40386    0.72(18)     29.63    0.589    0.589
  116005.    2.40458    0.83(19)     27.05    0.589    0.589
  116040.    2.40530    0.87(19)     28.11    0.589    0.589
  116075.    2.40602    0.64(19)     27.80    0.590    0.590
  116110.    2.40674    0.64(19)     28.30    0.590    0.590
  116145.    2.40747    0.75(19)     27.75    0.591    0.591
  116180.    2.40819    0.66(19)     27.09    0.591    0.591
  116214.    2.40891    0.48(19)     28.24    0.592    0.592
  116249.    2.40963    0.67(19)     28.07    0.592    0.592
  116284.    2.41036    0.56(18)     30.13    0.592    0.593
  116319.    2.41108    0.61(19)     27.71    0.593    0.593
  116354.    2.41180    0.51(19)     26.90    0.593    0.593
  116389.    2.41253    0.55(19)     26.43    0.594    0.594
  116424.    2.41325    0.38(19)     28.71    0.594    0.594
  116459.    2.41398    0.73(19)     27.65    0.595    0.595
  116494.    2.41470    0.69(20)     25.29    0.595    0.595
  116529.    2.41542    0.98(19)     26.43    0.596    0.596
  116564.    2.41615    0.61(20)     25.69    0.597    0.597
  116599.    2.41687    0.69(19)     27.22    0.597    0.597
  116633.    2.41760    0.33(20)     25.64    0.598    0.598
  116668.    2.41832    0.80(18)     30.01    0.598    0.598
  116703.    2.41905    0.35(19)     27.73    0.599    0.599
  116739.    2.41978    0.70(19)     26.91    0.599    0.599
  116774.    2.42050    0.55(19)     28.21    0.600    0.600
  116809.    2.42123    0.63(19)     28.28    0.601    0.601
  116844.    2.42195    0.57(19)     27.23    0.601    0.601
  116879.    2.42268    0.49(20)     25.56    0.602    0.602
  116914.    2.42341    0.63(19)     27.30    0.602    0.602
  116949.    2.42414    0.68(19)     28.07    0.603    0.603
  116984.    2.42486    0.34(20)     24.61    0.604    0.604
  117019.    2.42559    0.11(20)     26.17    0.604    0.604
  117054.    2.42632    0.31(20)     25.70    0.605    0.605
  117089.    2.42705    0.61(19)     26.83    0.606    0.606
  117124.    2.42777    0.77(20)     24.35    0.606    0.606
  117159.    2.42850    0.83(19)     27.93    0.607    0.607
  117195.    2.42923    0.61(20)     25.48    0.608    0.608
  117230.    2.42996    0.82(19)     26.50    0.608    0.608
  117265.    2.43069    0.89(20)     24.63    0.609    0.609
  117300.    2.43142    0.78(20)     24.28    0.610    0.610
  117335.    2.43215    0.45(19)     26.68    0.610    0.611
  117370.    2.43288    0.74(19)     27.80    0.611    0.611
  117406.    2.43361    0.50(20)     24.86    0.612    0.612
  117441.    2.43434    0.47(20)     25.40    0.613    0.613
  117476.    2.43507    0.98(20)     25.67    0.613    0.613
  117511.    2.43580    0.52(20)     25.56    0.614    0.614
  117547.    2.43653    0.44(20)     25.45    0.615    0.615
  117582.    2.43726    0.59(20)     24.55    0.616    0.616
  117617.    2.43799    0.50(19)     26.53    0.616    0.616
  117652.    2.43872    0.62(19)     26.84    0.617    0.617
  117688.    2.43946    0.44(20)     25.67    0.618    0.618
  117723.    2.44019    0.45(20)     25.97    0.619    0.619
  117758.    2.44092    0.27(19)     26.91    0.619    0.620
  117794.    2.44165    0.65(20)     25.82    0.620    0.620
  117829.    2.44238    0.83(21)     23.58    0.621    0.621
  117864.    2.44312    0.62(20)     25.36    0.622    0.622
  117900.    2.44385    0.75(20)     24.76    0.623    0.623
  117935.    2.44458    0.37(20)     25.52    0.623    0.624
  117971.    2.44532    0.55(20)     24.30    0.624    0.624
  118006.    2.44605    0.70(20)     25.16    0.625    0.625
  118041.    2.44678    0.42(20)     24.67    0.626    0.626
  118077.    2.44752    0.38(20)     24.56    0.627    0.627
  118112.    2.44825    0.32(20)     24.13    0.628    0.628
  118148.    2.44899    0.29(21)     23.56    0.628    0.629
  118183.    2.44972    0.50(21)     23.25    0.629    0.630
  118218.    2.45046    0.72(21)     23.48    0.630    0.630
  118254.    2.45119    0.78(21)     23.77    0.631    0.633
  118289.    2.45193    0.84(20)     25.53    0.632    0.634
  118325.    2.45266    0.63(21)     22.32    0.633    0.635
  118360.    2.45340    0.60(20)     25.03    0.633    0.636
  118396.    2.45414    0.42(21)     23.41    0.634    0.637
  118431.    2.45487    0.40(21)     23.74    0.635    0.638
  118467.    2.45561    0.48(21)     23.53    0.636    0.639
  118503.    2.45635    0.80(20)     24.00    0.637    0.640
  118538.    2.45708    0.09(21)     23.31    0.638    0.641
  118574.    2.45782    0.74(20)     25.85    0.638    0.642
  118609.    2.45856    0.70(20)     25.45    0.639    0.644
  118645.    2.45930    0.35(20)     24.42    0.640    0.645
  118680.    2.46003    0.67(21)     22.07    0.641    0.646
  118716.    2.46077    0.73(21)     22.92    0.642    0.648
  118752.    2.46151    0.82(21)     22.67    0.642    0.649
  118787.    2.46225    1.02(21)     22.81    0.643    0.651
  118823.    2.46299    0.65(20)     23.82    0.644    0.654
  118858.    2.46373    0.79(20)     23.91    0.645    0.660
  118894.    2.46446    0.76(21)     23.68    0.646    0.677
  118930.    2.46520    0.72(21)     22.53    0.647    0.717
  118965.    2.46594    0.47(21)     23.41    0.647    0.788
  119001.    2.46668    0.87(21)     22.77    0.648    0.874
  119037.    2.46742    0.75(21)     22.39    0.649    0.924
  119073.    2.46816    0.67(21)     22.78    0.650    0.904
  119108.    2.46890    0.90(21)     22.12    0.650    0.834
  119144.    2.46965    0.54(21)     22.37    0.651    0.762
  119180.    2.47039    1.16(21)     22.65    0.652    0.712
  119216.    2.47113    0.76(22)     21.19    0.653    0.687
  119251.    2.47187    0.67(21)     23.08    0.653    0.677
  119287.    2.47261    0.55(21)     23.34    0.654    0.674
  119323.    2.47335    0.50(21)     22.12    0.655    0.674
  119359.    2.47409    0.56(21)     22.17    0.656    0.676
  119394.    2.47484    0.55(21)     23.27    0.656    0.679
  119430.    2.47558    0.29(21)     23.17    0.657    0.682
  119466.    2.47632    0.41(20)     24.01    0.658    0.687
  119502.    2.47707    0.71(21)     22.95    0.658    0.692
  119538.    2.47781    0.87(21)     22.36    0.659    0.699
  119574.    2.47855    0.79(23)     19.04    0.660    0.709
  119610.    2.47930    0.74(23)     18.81    0.660    0.722
  119645.    2.48004    0.67(22)     20.63    0.661    0.743
  119681.    2.48078    0.89(23)     18.84    0.661    0.793
  119717.    2.48153    0.91(25)     16.60    0.662    0.945
  119753.    2.48227    1.31(23)     18.17    0.663    1.391
  119789.    2.48302    2.57(25)     16.20    0.663    2.400
  119825.    2.48376    4.13(28)     13.18    0.664    4.008
  119861.    2.48451    6.06(29)     12.24    0.664    5.595
  119897.    2.48525    7.02(31)     10.52    0.665    6.095
  119933.    2.48600    5.38(30)     11.12    0.665    5.181
  119969.    2.48674    3.53(29)     12.04    0.665    3.616
  120005.    2.48749    2.22(25)     16.13    0.666    2.256
  120041.    2.48824    1.27(24)     17.30    0.666    1.425
  120077.    2.48898    0.78(24)     16.90    0.667    1.020
  120113.    2.48973    0.92(23)     18.20    0.667    0.845
  120149.    2.49048    0.67(23)     18.63    0.667    0.771
  120185.    2.49122    1.10(24)     17.39    0.668    0.737
  120221.    2.49197    0.46(24)     17.98    0.668    0.719
  120257.    2.49272    0.45(23)     18.24    0.668    0.709
  120293.    2.49347    0.29(24)     17.11    0.668    0.702
  120329.    2.49422    0.31(24)     17.95    0.669    0.696
  120365.    2.49496    0.63(23)     18.19    0.669    0.693
  120401.    2.49571    1.05(23)     18.44    0.669    0.689
  120438.    2.49646    0.88(24)     17.59    0.669    0.687
  120474.    2.49721    0.96(23)     18.75    0.669    0.685
  120510.    2.49796    0.66(22)     20.54    0.669    0.683
  120546.    2.49871    0.71(22)     20.61    0.669    0.682
  120582.    2.49946    0.92(23)     18.15    0.669    0.681
  120618.    2.50021    0.59(22)     19.95    0.669    0.680
  120655.    2.50096    1.00(25)     16.47    0.669    0.679
  120691.    2.50171    0.54(25)     16.65    0.669    0.678
  120727.    2.50246    0.57(23)     19.52    0.669    0.677
  120763.    2.50321    0.86(23)     19.40    0.668    0.676
  120799.    2.50396    0.67(24)     17.14    0.668    0.675
  120836.    2.50471    0.83(25)     15.80    0.668    0.675
  120872.    2.50547    1.07(24)     18.07    0.667    0.674
  120908.    2.50622    0.78(23)     18.21    0.667    0.673
  120944.    2.50697    0.80(23)     18.75    0.667    0.673
  120981.    2.50772    1.05(23)     18.20    0.666    0.672
  121017.    2.50847    0.88(24)     17.02    0.666    0.671
  121053.    2.50923    1.02(24)     17.13    0.665    0.671
  121090.    2.50998    0.84(23)     18.37    0.664    0.670
  121126.    2.51073    0.78(24)     17.37    0.664    0.669
  121162.    2.51149    0.35(24)     17.28    0.663    0.668
  121199.    2.51224    0.44(23)     18.21    0.662    0.667
  121235.    2.51299    0.55(24)     17.33    0.661    0.667
  121271.    2.51375    0.32(24)     17.07    0.660    0.666
  121308.    2.51450    0.62(23)     18.16    0.660    0.665
  121344.    2.51526    0.56(24)     18.09    0.659    0.664
  121381.    2.51601    0.76(24)     17.26    0.657    0.663
  121417.    2.51677    0.58(24)     17.91    0.656    0.663
  121453.    2.51752    0.24(24)     16.96    0.655    0.662
  121490.    2.51828    0.69(23)     18.59    0.654    0.661
  121526.    2.51903    1.06(24)     17.69    0.653    0.660
  121563.    2.51979    0.46(23)     18.14    0.651    0.659
  121599.    2.52054    0.36(24)     17.42    0.650    0.657
  121636.    2.52130    0.42(23)     19.66    0.648    0.657
  121672.    2.52206    0.45(24)     17.40    0.647    0.657
  121709.    2.52281    0.83(23)     18.33    0.645    0.657
  121745.    2.52357    0.78(23)     18.96    0.643    0.658
  121782.    2.52433    0.75(23)     19.41    0.642    0.659
  121818.    2.52508    0.45(24)     16.96    0.640    0.663
  121855.    2.52584    0.34(24)     16.94    0.638    0.670
  121891.    2.52660    0.70(23)     18.18    0.636    0.691
  121928.    2.52736    0.80(24)     17.84    0.634    0.755
  121964.    2.52812    1.26(23)     18.72    0.631    0.912
  122001.    2.52887    1.14(23)     18.65    0.629    1.207
  122038.    2.52963    1.61(24)     17.32    0.627    1.591
  122074.    2.53039    1.87(27)     13.97    0.624    1.873
  122111.    2.53115    1.81(25)     15.52    0.622    1.850
  122148.    2.53191    1.70(24)     16.69    0.619    1.559
  122184.    2.53267    1.06(24)     16.74    0.616    1.201
  122221.    2.53343    0.73(24)     16.81    0.614    0.925
  122257.    2.53419    0.44(24)     17.63    0.611    0.764
  122294.    2.53495    0.73(23)     18.22    0.608    0.685
  122331.    2.53571    0.83(25)     16.65    0.605    0.648
  122368.    2.53647    0.72(24)     16.76    0.601    0.631
  122404.    2.53723    0.36(24)     17.03    0.598    0.620
  122441.    2.53799    1.00(23)     18.38    0.595    0.612
  122478.    2.53876    0.51(24)     17.63    0.591    0.605
  122514.    2.53952    0.37(25)     16.23    0.588    0.601
  122551.    2.54028    0.19(24)     17.31    0.584    0.595
  122588.    2.54104    0.28(25)     16.29    0.580    0.590
  122625.    2.54180    0.47(24)     17.82    0.576    0.585
  122662.    2.54257    0.53(25)     16.33    0.572    0.581
  122698.    2.54333    0.36(25)     16.14    0.568    0.576
  122735.    2.54409    0.79(25)     15.72    0.563    0.571
  122772.    2.54486    0.44(26)     15.02    0.559    0.566
  122809.    2.54562    0.82(25)     15.60    0.554    0.561
  122846.    2.54638    0.44(26)     14.41    0.550    0.556
  122883.    2.54715    0.49(24)     17.50    0.545    0.551
  122919.    2.54791    0.83(25)     16.17    0.540    0.546
  122956.    2.54868    0.61(25)     16.38    0.535    0.541
  122993.    2.54944    0.65(25)     16.12    0.529    0.536
  123030.    2.55021    0.45(25)     15.40    0.524    0.530
  123067.    2.55097    0.43(25)     15.94    0.518    0.525
  123104.    2.55174    0.60(26)     14.86    0.513    0.519
  123141.    2.55250    0.65(26)     14.79    0.507    0.513
  123178.    2.55327    0.07(25)     15.73    0.501    0.507
  123215.    2.55403    0.53(25)     16.29    0.495    0.501
  123252.    2.55480    0.61(26)     14.57    0.489    0.495
  123289.    2.55557    0.47(26)     14.90    0.482    0.489
  123326.    2.55633    0.30(26)     15.26    0.476    0.482
  123363.    2.55710    0.82(26)     14.50    0.469    0.476
  123400.    2.55787    0.56(27)     13.78    0.462    0.469
  123437.    2.55864    0.47(25)     15.98    0.455    0.462
  123474.    2.55940    0.55(26)     14.46    0.448    0.455
  123511.    2.56017    0.38(27)     13.45    0.440    0.448
  123548.    2.56094    0.72(25)     15.39    0.433    0.441
  123585.    2.56171    0.32(25)     15.44    0.425    0.433
  123622.    2.56248    0.51(28)     13.02    0.417    0.425
  123659.    2.56324    0.96(27)     13.79    0.409    0.418
  123696.    2.56401    0.72(27)     13.42    0.400    0.410
  123733.   .           0.29(25)     .       .        .
  123770.   .           0.73(27)     .       .        .
  123807.   .           1.13(28)     .       .        .
  123845.   .           0.87(28)     .       .        .
  123882.   .           1.17(27)     .       .        .
  123919.   .           0.74(25)     .       .        .
  123956.   .           0.44(28)     .       .        .
  123993.   .           0.87(28)     .       .        .
  124030.   .           0.37(28)     .       .        .
  124068.   .           0.85(29)     .       .        .
  124105.   .           0.39(29)     .       .        .
  124142.   .           0.64(29)     .       .        .
  124179.   .           0.27(28)     .       .        .
  124217.   .           0.33(28)     .       .        .
  124254.   .           0.54(30)     .       .        .
  124291.   .           0.91(29)     .       .        .
  124328.   .           0.42(28)     .       .        .
  124366.   .           1.04(29)     .       .        .
  124403.   .           0.70(32)     .       .        .
  124440.   .           0.85(30)     .       .        .
  124478.   .           0.36(30)     .       .        .
  124515.   .           0.33(30)     .       .        .
  124552.   .           0.18(28)     .       .        .
  124590.   .           0.53(29)     .       .        .
  124627.   .           0.07(29)     .       .        .
  124665.   .           1.07(30)     .       .        .
  124702.   .           0.57(28)     .       .        .
  124739.   .           0.39(29)     .       .        .
  124777.   .           1.18(30)     .       .        .
  124814.   .           0.78(30)     .       .        .
  124852.   .           0.87(28)     .       .        .
  124889.   .           0.7(4)       .       .        .
  124921.   .          -0.00020(8)   .       .        .

_pd_meas_number_of_points              4610
_pd_proc_number_of_points              4610

loop_
      _refln_index_h
      _refln_index_k
      _refln_index_l
      _pd_refln_phase_id
      _refln_observed_status
      _refln_F_squared_meas
      _refln_F_squared_calc
      _refln_phase_calc
      _refln_d_spacing
      _gsas_i100_meas
   2   2   2  1 o   8.663   10.961   180.00   2.53054   2.28
   2   6   0  1 o  23.265   22.214    0.00    2.48494   2.87
   6   2   0  1 o  73.220   69.912   180.00   2.48494   9.04
   3   1   2  1 o   0.000    2.274   180.00   2.46738   0.00
   1   3   2  1 o   0.000    0.068    0.00    2.46738   0.00
   6   1   1  1 o  27.715   21.925   180.00   2.35218   5.66
   1   6   1  1 o   4.024    3.086   180.00   2.35218   0.82
   0   4   2  1 o  68.945   70.253   180.00   2.30296  13.09
   5   4   1  1 o   6.200    5.948    0.00    2.25339   1.09
   4   5   1  1 o  60.793   58.400   180.00   2.25339  10.70
   3   3   2  1 o   5.181    5.112    0.00    2.25504   0.91
   4   2   2  1 o  119.078  119.154   0.00    2.21000  19.58
   2   4   2  1 o  24.340   24.466    0.00    2.21000   4.00
   6   4   0  1 o  16.289   15.183   180.00   2.17944   1.28
   4   6   0  1 o  314.069  292.749   0.00    2.17944  24.59
   6   3   1  1 o   0.740    2.262   180.00   2.16609   0.11
   3   6   1  1 o   1.562    4.882    0.00    2.16609   0.24
   0   7   1  1 o  33.388   32.567    0.00    2.08820   4.50
   5   1   2  1 o   7.036    6.725    0.00    2.08952   0.95
   1   5   2  1 o  62.814   61.175   180.00   2.08952   8.48
   7   2   1  1 o  37.529   37.746   180.00   2.01816   4.48
   2   7   1  1 o   3.046    3.048   180.00   2.01816   0.36
   1   1   0  3 o   3.933    3.933    0.00    2.01848   3.87
   0   8   0  1 o  48.499   48.930    0.00    1.96452   2.63
   4   4   2  1 o  27.197   25.880    0.00    1.98682   3.07
   1   1   1  2 o  10.085   10.085    0.00    2.06739  58.99
   5   3   2  1 o   0.029    0.027    0.00    1.95580   0.00
   3   5   2  1 o  127.523  119.652  180.00   1.95580  13.62
   0   6   2  1 o  46.900   42.835    0.00    1.92620   4.74
   2   8   0  1 o  80.869   70.149   180.00   1.90586   3.94
   8   2   0  1 o   1.224    1.062    0.00    1.90586   0.06
   0   1   3  1 o  10.708   15.065   180.00   1.88132   1.00
   5   6   1  1 o  82.837   84.549   180.00   1.89692   7.93
   6   5   1  1 o  17.352   17.708   180.00   1.89692   1.66
   6   2   2  1 o  233.375  232.147   0.00    1.87082  21.27
   2   6   2  1 o  53.839   53.550    0.00    1.87082   4.91
   6   6   0  1 o  17.717   21.068    0.00    1.85216   0.78
   8   1   1  1 o   1.189    1.129    0.00    1.84395   0.10
   1   8   1  1 o  367.959  350.285  180.00   1.84395  31.85
   7   4   1  1 o   0.167    0.159    0.00    1.84395   0.01
   4   7   1  1 o  48.704   46.597   180.00   1.84395   4.22
   1   2   3  1 o  15.026   16.606   180.00   1.82961   1.26
   2   1   3  1 o   0.553    0.610   180.00   1.82961   0.05
   0   3   3  1 o  264.045  278.198  180.00   1.78195  20.21
   8   4   0  1 o  375.797  384.669   0.00    1.75712  13.67
   4   8   0  1 o  23.221   23.769   180.00   1.75712   0.84
   8   3   1  1 o  81.798   81.970    0.00    1.75010   5.87
   7   1   2  1 o  25.969   26.192    0.00    1.75087   1.87
   3   8   1  1 o  44.031   44.222    0.00    1.75010   3.16
   1   7   2  1 o  84.237   85.421    0.00    1.75087   6.05
   5   5   2  1 o  60.101   61.444   180.00   1.75087   4.32
   3   2   3  1 o   0.135    1.263   180.00   1.73783   0.01
   2   3   3  1 o   0.025    0.236   180.00   1.73783   0.00
   4   6   2  1 o   0.033    0.089    0.00    1.72954   0.00
   6   4   2  1 o   1.887    4.992   180.00   1.72954   0.13
   4   1   3  1 o  26.396   30.254   180.00   1.69683   1.69
   1   4   3  1 o   4.039    4.702    0.00    1.69683   0.26
   2   0   0  2 o  10.096   10.096    0.00    1.79041  18.70
   0   9   1  1 o  16.633   17.304   180.00   1.66926   1.01
   7   3   2  1 o  116.123  123.882  180.00   1.66993   7.03
   3   7   2  1 o  52.946   56.837    0.00    1.66993   3.21
   2   9   1  1 o  185.579  177.743  180.00   1.63283  10.36
   9   2   1  1 o  21.475   20.615    0.00    1.63283   1.20
   7   6   1  1 o   0.020    0.019   180.00   1.63283   0.00
   6   7   1  1 o  128.174  122.251  180.00   1.63283   7.15
   0   5   3  1 o   0.089    0.090    0.00    1.62285   0.00
   4   3   3  1 o  143.769  145.764   0.00    1.62285   7.85
   3   4   3  1 o  101.122  102.417  180.00   1.62285   5.52
   0   8   2  1 o  112.034  104.155   0.00    1.61609   6.02
   5   8   1  1 o  22.874   23.248    0.00    1.59868   1.18
   8   5   1  1 o  61.896   62.881    0.00    1.59868   3.20
   5   2   3  1 o  24.883   25.801   180.00   1.58931   1.26
   0  10   0  1 o  155.329  158.523  180.00   1.57161   3.77
   2   5   3  1 o  94.402   97.672   180.00   1.58931   4.78
   8   2   2  1 o  104.953  97.165   180.00   1.58296   5.23
   6   8   0  1 o  202.715  201.390   0.00    1.57161   4.92
   8   6   0  1 o  83.576   83.029   180.00   1.57161   2.03
   2   8   2  1 o   9.263    8.537    0.00    1.58296   0.46
   2  10   0  1 o   8.930    9.436    0.00    1.54109   0.20
  10   2   0  1 o  13.589   14.359   180.00   1.54109   0.31
   6   6   2  1 o  160.258  166.112  180.00   1.55179   7.43
   4   9   1  1 o  42.534   40.066   180.00   1.53635   1.90
   9   4   1  1 o   9.977    9.428    0.00    1.53635   0.45
   7   5   2  1 o  50.775   48.068    0.00    1.53688   2.27
   5   7   2  1 o   2.365    2.235   180.00   1.53688   0.11
   6   1   3  1 o  48.196   46.013   180.00   1.52803   2.11
   1   6   3  1 o   1.379    1.260    0.00    1.52803   0.06
  10   1   1  1 o   0.439    0.385   180.00   1.50780   0.02
   1  10   1  1 o  132.414  113.705   0.00    1.50780   5.53
   5   4   3  1 o  39.771   40.374    0.00    1.49994   1.63
   4   5   3  1 o  10.704   10.868    0.00    1.49994   0.44
   8   4   2  1 o   1.308    1.192    0.00    1.49460   0.05
   4   8   2  1 o  70.463   63.964   180.00   1.49460   2.85
   9   1   2  1 o  15.404   15.793    0.00    1.48126   0.60
   1   9   2  1 o   4.967    5.138    0.00    1.48126   0.19
   6   3   3  1 o  48.203   51.700    0.00    1.47334   1.85
   4  10   0  1 o  17.366   15.307   180.00   1.45921   0.32
  10   4   0  1 o  17.803   15.692    0.00    1.45921   0.33
   3   6   3  1 o   0.005    0.005   180.00   1.47334   0.00
  10   3   1  1 o  39.446   38.784    0.00    1.45518   1.45
   3  10   1  1 o   6.074    5.903    0.00    1.45518   0.22
   0   7   3  1 o   2.444    0.828   180.00   1.44810   0.09
   0   0   4  1 o  165.429  172.552   0.00    1.42121   1.39
   8   7   1  1 o  12.451   11.990   180.00   1.43085   0.43
   7   8   1  1 o  40.189   38.681    0.00    1.43085   1.38
   3   9   2  1 o   0.002    0.002   180.00   1.43128   0.00
   9   3   2  1 o  64.187   61.842   180.00   1.43128   2.21
   2   0   0  3 o   3.503    3.503    0.00    1.42728   5.56
   2   7   3  1 o  36.386   36.417    0.00    1.42412   1.23
   7   2   3  1 o  128.722  129.543  180.00   1.42412   4.36
   1   1   4  1 o   0.388    0.427    0.00    1.40973   0.01
   6   9   1  1 o  53.507   53.220    0.00    1.40771   1.74
   9   6   1  1 o  20.603   20.505   180.00   1.40771   0.67
   0   2   4  1 o  78.994   79.485    0.00    1.39852   2.50
   8   8   0  1 o  38.116   44.719   180.00   1.38912   0.59
   0  11   1  1 o  14.962   14.029    0.00    1.38565   0.46
   7   7   2  1 o   5.365    5.376    0.00    1.38603   0.16
   2   2   4  1 o  15.294   14.727    0.00    1.37688   0.46
   0  10   2  1 o  57.921   55.550    0.00    1.37538   1.72
   6   5   3  1 o  210.797  225.858   0.00    1.37953   6.35
   5   6   3  1 o   5.512    5.907    0.00    1.37953   0.17
   8   6   2  1 o  44.843   43.312   180.00   1.37538   1.34
   6   8   2  1 o   0.938    0.907   180.00   1.37538   0.03
   3   1   4  1 o  44.515   48.311   180.00   1.36644   1.29
   1   3   4  1 o   4.505    4.889   180.00   1.36644   0.13
  11   2   1  1 o  14.842   15.148    0.00    1.36459   0.43
   2  11   1  1 o  21.672   22.124    0.00    1.36459   0.63
   5  10   1  1 o  25.398   25.938    0.00    1.36459   0.73
  10   5   1  1 o  58.067   59.297    0.00    1.36459   1.68
   8   1   3  1 o  96.099   93.878    0.00    1.35875   2.74
   1   8   3  1 o  14.567   14.236   180.00   1.35875   0.41
  10   6   0  1 o  72.986   77.940    0.00    1.34765   1.01
   6  10   0  1 o  78.873   84.226   180.00   1.34765   1.09
   7   4   3  1 o   0.447    0.437    0.00    1.35875   0.01
   2  10   2  1 o   0.505    0.515    0.00    1.35478   0.01
  10   2   2  1 o  219.638  225.552  180.00   1.35478   6.19
   4   7   3  1 o  26.347   25.751    0.00    1.35875   0.75
   9   5   2  1 o  54.823   53.084    0.00    1.34482   1.50
   5   9   2  1 o  37.626   36.468    0.00    1.34482   1.03
   0   4   4  1 o  88.133   102.878  180.00   1.33646   2.36
   3   3   4  1 o  31.126   32.647    0.00    1.32690   0.81
   0  12   0  1 o  488.700  510.086  180.00   1.30968   6.07
   4   2   4  1 o  150.390  149.534  180.00   1.31754   3.82
   2   4   4  1 o  18.048   17.879    0.00    1.31754   0.46
   8   3   3  1 o  49.546   49.656   180.00   1.31986   1.27
   3   8   3  1 o  20.682   20.803    0.00    1.31986   0.53
  11   4   1  1 o  10.357    9.580   180.00   1.30676   0.26
   4  11   1  1 o   2.734    2.533   180.00   1.30676   0.07
  12   2   0  1 o   0.001    0.001    0.00    1.29186   0.00
   2  12   0  1 o   6.689    7.409   180.00   1.29186   0.08
  10   4   2  1 o  216.979  220.418  180.00   1.29814   5.22
   4  10   2  1 o  71.577   72.959   180.00   1.29814   1.72
   5   1   4  1 o   1.105    1.252   180.00   1.29061   0.03
   1   5   4  1 o   4.022    4.523   180.00   1.29061   0.09
   0   9   3  1 o  111.749  113.143  180.00   1.28413   2.58
  12   1   1  1 o  35.089   37.847    0.00    1.27206   0.78
   1  12   1  1 o  16.050   17.352    0.00    1.27206   0.36
  11   1   2  1 o   0.507    0.550   180.00   1.27236   0.01
   1  11   2  1 o   0.690    0.751    0.00    1.27236   0.02
   9   8   1  1 o   0.006    0.007   180.00   1.27206   0.00
   8   9   1  1 o  77.677   84.533    0.00    1.27206   1.73
   2   9   3  1 o   9.261    9.347    0.00    1.26732   0.20
   9   2   3  1 o   9.380    9.447    0.00    1.26732   0.21
   4   4   4  1 o  68.822   67.155    0.00    1.26527   1.50
   6   7   3  1 o  35.837   36.210   180.00   1.26732   0.79
   7   6   3  1 o  210.455  212.585   0.00    1.26732   4.63
  10   7   1  1 o  43.201   41.907    0.00    1.25571   0.92
   7  10   1  1 o  81.730   79.288   180.00   1.25571   1.74
   5   3   4  1 o  34.826   34.614    0.00    1.25715   0.74
   3   5   4  1 o  37.621   37.405    0.00    1.25715   0.80
   4  12   0  1 o  623.180  629.103   0.00    1.24247   6.37
  12   4   0  1 o  15.847   15.998    0.00    1.24247   0.16
   0   6   4  1 o   8.802    7.116   180.00   1.24918   0.18
   5   8   3  1 o  19.182   17.384   180.00   1.25116   0.40
   8   5   3  1 o  16.230   14.715   180.00   1.25116   0.34
   8   8   2  1 o   0.586    0.528   180.00   1.24805   0.01
   3  12   1  1 o   9.686    8.379   180.00   1.23998   0.20
  12   3   1  1 o  12.966   11.191    0.00    1.23998   0.26
  11   3   2  1 o   5.379    4.649   180.00   1.24026   0.11
   3  11   2  1 o   7.173    6.225   180.00   1.24026   0.15
   9   7   2  1 o  31.825   27.705    0.00    1.24026   0.65
   7   9   2  1 o   1.584    1.380    0.00    1.24026   0.03
  10   8   0  1 o  126.568  143.507  180.00   1.22722   1.24
   8  10   0  1 o  26.443   29.981    0.00    1.22722   0.26
   2   6   4  1 o  238.212  248.033  180.00   1.23369   4.74
   6   2   4  1 o  22.647   23.570    0.00    1.23369   0.45
  11   6   1  1 o   0.076    0.083   180.00   1.22483   0.00
   6  11   1  1 o  18.941   20.726    0.00    1.22483   0.37
   9   4   3  1 o  10.304   10.249    0.00    1.22060   0.20
   4   9   3  1 o  41.647   41.316    0.00    1.22060   0.80
   6  10   2  1 o   5.106    3.855   180.00   1.21771   0.10
  10   6   2  1 o  237.679  180.111   0.00    1.21771   4.51
  10   1   3  1 o  17.303   16.587    0.00    1.20613   0.32
   1  10   3  1 o   0.814    0.806   180.00   1.20613   0.01
   7   1   4  1 o   2.573    3.321   180.00   1.19735   0.05
   2   2   0  2 o   8.126    8.126    0.00    1.26601   6.26
   1   7   4  1 o   0.043    0.061   180.00   1.19735   0.00
   5   5   4  1 o   0.129    0.188    0.00    1.19735   0.00
   0  12   2  1 o  26.676   25.536    0.00    1.18949   0.46
   6   4   4  1 o  39.960   38.638   180.00   1.19046   0.70
   0  13   1  1 o  68.601   69.956   180.00   1.18249   1.17
   4   6   4  1 o   0.521    0.506    0.00    1.19046   0.01
   5  12   1  1 o   0.729    0.747    0.00    1.18249   0.01
  12   5   1  1 o  113.451  116.124  180.00   1.18249   1.93
   5  11   2  1 o  66.891   68.770   180.00   1.18273   1.14
  11   5   2  1 o   8.073    8.285   180.00   1.18273   0.14
   6  12   0  1 o  41.344   37.783    0.00    1.17141   0.34
  12   6   0  1 o   0.133    0.121    0.00    1.17141   0.00
   2  12   2  1 o  63.368   63.017   180.00   1.17609   1.06
  12   2   2  1 o  149.295  149.318   0.00    1.17609   2.49
  10   3   3  1 o  31.432   32.297   180.00   1.17868   0.53
   3  10   3  1 o  55.801   57.245   180.00   1.17868   0.94
  13   2   1  1 o   4.347    4.483   180.00   1.16932   0.07
   2  13   1  1 o  11.147   11.492    0.00    1.16932   0.18
   7   3   4  1 o  15.799   16.255   180.00   1.17048   0.26
   3   7   4  1 o   1.293    1.321    0.00    1.17048   0.02
   2   1   1  3 o   0.001    0.001    0.00    1.16537   0.00
   7   8   3  1 o  12.260   12.625   180.00   1.16564   0.20
   8   7   3  1 o  52.102   53.691   180.00   1.16564   0.84
   0   8   4  1 o  10.544   12.229    0.00    1.15148   0.16
   9   6   3  1 o   6.369    7.520   180.00   1.15303   0.10
   6   9   3  1 o   7.735    9.092   180.00   1.15303   0.12
  10   9   1  1 o   3.531    3.112   180.00   1.14426   0.05
   9  10   1  1 o   2.511    2.213    0.00    1.14426   0.04
   0   1   5  1 o  27.479   28.443    0.00    1.13400   0.40
   0  11   3  1 o  23.755   23.049    0.00    1.14081   0.35
  12   4   2  1 o  54.337   49.233    0.00    1.13846   0.80
   2   8   4  1 o   1.485    1.446    0.00    1.13931   0.02
   8   2   4  1 o  185.113  181.576   0.00    1.13931   2.74
   4  12   2  1 o  13.885   12.542   180.00   1.13846   0.20
   4  13   1  1 o  91.230   90.885    0.00    1.13232   1.32
  13   4   1  1 o  287.751  286.873  180.00   1.13232   4.16
   0  14   0  1 o  93.964   92.685    0.00    1.12258   0.66
   8  11   1  1 o  87.393   86.920    0.00    1.13232   1.26
  11   8   1  1 o  23.114   22.995   180.00   1.13232   0.33
   9   9   2  1 o  32.127   31.933   180.00   1.13253   0.46
  11   2   3  1 o   0.025    0.026    0.00    1.12898   0.00
   1   2   5  1 o   3.150    3.079    0.00    1.12238   0.04
   2   1   5  1 o  49.452   48.497    0.00    1.12238   0.69
   2  11   3  1 o  46.865   46.911    0.00    1.12898   0.67
   5  10   3  1 o   0.001    0.001   180.00   1.12898   0.00
  10   5   3  1 o  86.960   87.024   180.00   1.12898   1.24
  10   8   2  1 o  167.152  163.196   0.00    1.12669   2.37
   6   6   4  1 o   6.312    6.286    0.00    1.12752   0.09
   8  10   2  1 o  130.048  126.887   0.00    1.12669   1.84
  14   2   0  1 o   1.136    1.169    0.00    1.11130   0.01
   2  14   0  1 o   3.868    3.981    0.00    1.11130   0.03
   7   5   4  1 o   2.920    2.604    0.00    1.12176   0.04
   5   7   4  1 o   5.148    4.575   180.00   1.12176   0.07
  10  10   0  1 o  28.299   28.420   180.00   1.11130   0.19
   0   3   5  1 o  53.566   55.243    0.00    1.11110   0.72
  13   1   2  1 o  100.939  100.074  180.00   1.10971   1.35
  12   7   1  1 o   0.000    0.000   180.00   1.10952   0.00
   1  13   2  1 o  80.273   78.842   180.00   1.10971   1.08
   7  12   1  1 o   2.879    2.768   180.00   1.10952   0.04
   7  11   2  1 o  72.554   70.300   180.00   1.10971   0.97
  11   7   2  1 o  44.204   42.948    0.00    1.10971   0.59
  14   1   1  1 o  46.377   45.096    0.00    1.09862   0.60
   3   2   5  1 o   0.999    0.968   180.00   1.10016   0.01
   1  14   1  1 o  23.909   23.187   180.00   1.09862   0.31
   8   4   4  1 o   6.525    6.563   180.00   1.10500   0.09
   2   3   5  1 o  41.731   40.387    0.00    1.10016   0.54
   4   8   4  1 o  19.191   19.126   180.00   1.10500   0.25
   9   1   4  1 o   0.365    0.361    0.00    1.09958   0.00
   1   9   4  1 o  29.756   29.171   180.00   1.09958   0.39
  12   8   0  1 o  183.235  181.521  180.00   1.08972   1.15
   8  12   0  1 o  47.661   47.216   180.00   1.08972   0.30
   4  11   3  1 o   1.097    0.964   180.00   1.09556   0.01
  11   4   3  1 o  49.812   43.821    0.00    1.09556   0.64
   1   4   5  1 o  81.995   80.898    0.00    1.08953   1.03
   4   1   5  1 o   7.457    7.384    0.00    1.08953   0.09
   3  13   2  1 o  27.741   22.926    0.00    1.08822   0.35
  13   3   2  1 o   2.661    2.190    0.00    1.08822   0.03
   4  14   0  1 o  17.792   18.071    0.00    1.07939   0.11
  14   4   0  1 o  28.543   28.991   180.00   1.07939   0.17
  14   3   1  1 o   1.001    0.980    0.00    1.07776   0.01
   6  12   2  1 o   0.000    0.000    0.00    1.08304   0.00
  12   6   2  1 o   0.187    0.190   180.00   1.08304   0.00
   3  14   1  1 o  10.229   10.014   180.00   1.07776   0.12
  13   6   1  1 o  103.129  100.996   0.00    1.07776   1.24
   6  13   1  1 o   1.655    1.622    0.00    1.07776   0.02
   3   9   4  1 o  52.243   52.401   180.00   1.07866   0.63
   9   3   4  1 o   2.098    2.106    0.00    1.07866   0.03
  12   1   3  1 o  40.180   40.126   180.00   1.07487   0.48
   1  12   3  1 o  101.788  101.598   0.00    1.07487   1.21
   0   5   5  1 o   0.356    0.381    0.00    1.06917   0.00
   4   3   5  1 o  83.774   89.522   180.00   1.06917   0.98
   9   8   3  1 o  14.231   14.201   180.00   1.07487   0.17
   8   9   3  1 o   0.385    0.384   180.00   1.07487   0.00
   3   4   5  1 o   5.633    6.019   180.00   1.06917   0.07
  10   7   3  1 o   0.529    0.557   180.00   1.06495   0.01
   5   2   5  1 o  26.285   21.659   180.00   1.05941   0.30
   2   5   5  1 o   7.066    5.840   180.00   1.05941   0.08
   7  10   3  1 o  33.876   35.684   180.00   1.06495   0.39
   7   7   4  1 o  11.807    9.356   180.00   1.05889   0.13
   0  10   4  1 o  42.134   39.103   180.00   1.05412   0.47
  12   3   3  1 o  71.517   67.866    0.00    1.05531   0.79
   3  12   3  1 o   0.250    0.236   180.00   1.05531   0.00
   8   6   4  1 o   7.043    6.526   180.00   1.05412   0.08
   6   8   4  1 o  53.941   49.945    0.00    1.05412   0.60
  13   5   2  1 o   2.130    2.391    0.00    1.04874   0.02
   5  13   2  1 o  24.899   27.875    0.00    1.04874   0.27
   0  14   2  1 o  13.877   13.951    0.00    1.04410   0.15
  10   2   4  1 o   8.133    8.567    0.00    1.04476   0.09
   6   1   5  1 o   0.012    0.012   180.00   1.04066   0.00
   2  10   4  1 o  23.626   24.779    0.00    1.04476   0.25
   6  11   3  1 o  23.131   23.734   180.00   1.04592   0.25
  11   6   3  1 o  46.016   47.197   180.00   1.04592   0.49
  14   5   1  1 o  175.168  175.776  180.00   1.03936   1.84
   5  14   1  1 o  94.167   94.461   180.00   1.03936   0.99
   1   6   5  1 o   0.279    0.278   180.00   1.04066   0.00
  11  10   1  1 o  94.489   94.712    0.00    1.03936   0.99
  10  11   1  1 o   0.489    0.490    0.00    1.03936   0.01
  14   6   0  1 o  61.623   62.960   180.00   1.03181   0.31
   6  14   0  1 o  23.289   23.795    0.00    1.03181   0.12
  14   2   2  1 o  65.819   64.666    0.00    1.03501   0.68
   9   5   4  1 o   0.035    0.035   180.00   1.04017   0.00
   5   9   4  1 o  43.352   43.226    0.00    1.04017   0.46
   0  15   1  1 o  121.455  119.361  180.00   1.03039   1.23
   2  14   2  1 o   3.122    3.070   180.00   1.03501   0.03
  10  10   2  1 o   9.391    9.244   180.00   1.03501   0.10
  12   9   1  1 o   1.747    1.708   180.00   1.03039   0.02
   9  12   1  1 o  45.685   44.679   180.00   1.03039   0.46
   5   4   5  1 o   0.102    0.104   180.00   1.03166   0.00
   4   5   5  1 o  28.751   29.221   180.00   1.03166   0.29
   9  11   2  1 o   6.260    6.159    0.00    1.03055   0.06
  11   9   2  1 o  37.711   37.107   180.00   1.03055   0.38
   2  15   1  1 o  36.098   32.745   180.00   1.02164   0.35
  15   2   1  1 o   0.584    0.528   180.00   1.02164   0.01
   3   1   1  2 o   8.360    8.360    0.00    1.07966   9.03
   3   6   5  1 o   9.414    9.501   180.00   1.02288   0.09
   6   3   5  1 o  48.308   48.697   180.00   1.02288   0.48
   0  13   3  1 o  34.401   33.362    0.00    1.01918   0.33
   5  12   3  1 o  12.786   12.407   180.00   1.01918   0.12
  12   5   3  1 o   8.577    8.321   180.00   1.01918   0.08
  12   8   2  1 o   2.294    2.112   180.00   1.01750   0.02
   0   7   5  1 o   0.287    0.353    0.00    1.01432   0.00
  10   4   4  1 o  17.476   15.953   180.00   1.01811   0.17
   8  12   2  1 o  38.002   35.023    0.00    1.01750   0.37
  13   8   1  1 o  92.614   99.472    0.00    1.01312   0.88
   8  13   1  1 o  59.112   63.521   180.00   1.01312   0.56
   4  10   4  1 o  17.981   16.496    0.00    1.01811   0.17
  10  12   0  1 o  32.408   34.911   180.00   1.00612   0.15
  12  10   0  1 o  17.289   18.625    0.00    1.00612   0.08
  13   2   3  1 o   5.420    5.701   180.00   1.01072   0.05
   2  13   3  1 o   7.214    7.583   180.00   1.01072   0.07
  14   4   2  1 o  58.883   53.206    0.00    1.00908   0.55
   4  14   2  1 o  47.298   43.016   180.00   1.00908   0.44
   2   2   0  3 o   0.366    0.366    0.00    1.00924   0.03
   7   2   5  1 o  11.615   12.291   180.00   1.00597   0.11
  11   1   4  1 o  17.336   18.419    0.00    1.00553   0.16
   2   7   5  1 o   9.462   10.210   180.00   1.00597   0.09
   1  11   4  1 o   4.985    5.556    0.00    1.00553   0.05
  15   4   1  1 o  49.425   64.092    0.00    0.99668   0.44
   4  15   1  1 o  21.941   28.828    0.00    0.99668   0.20
   7  13   2  1 o   0.452    0.632    0.00    0.99683   0.00
  13   7   2  1 o   0.041    0.057    0.00    0.99683   0.00
   0  16   0  1 o  12.366   14.257    0.00    0.98226   0.05
  14   7   1  1 o  45.663   48.766   180.00   0.98876   0.40
  10   9   3  1 o   2.050    4.058   180.00   0.99440   0.02
   7  14   1  1 o  43.777   46.859    0.00    0.98876   0.38
   9  10   3  1 o   4.575    9.057    0.00    0.99440   0.04
   8   8   4  1 o   1.942    4.997    0.00    0.99341   0.02
   6   5   5  1 o  11.425   13.479   180.00   0.98988   0.10
   5   6   5  1 o   5.156    6.101   180.00   0.98988   0.04
  11   3   4  1 o  12.280   13.580    0.00    0.98946   0.11
   3  11   4  1 o   0.276    0.309   180.00   0.98946   0.00
  13   4   3  1 o   3.164    3.076   180.00   0.98653   0.03
   4  13   3  1 o   2.129    2.102   180.00   0.98653   0.02
   7   9   4  1 o   6.946    7.842    0.00    0.98946   0.06
   9   7   4  1 o  23.756   26.726   180.00   0.98946   0.21
  15   1   2  1 o  18.752   19.776   180.00   0.98116   0.16
  11   8   3  1 o  37.362   37.095   180.00   0.98653   0.32
   8  11   3  1 o   3.515    3.507   180.00   0.98653   0.03
   8   1   5  1 o   4.102    4.663    0.00    0.98212   0.03
  16   2   0  1 o  24.308   27.773    0.00    0.97467   0.10
   2  16   0  1 o  33.393   38.153    0.00    0.97467   0.14
   1  15   2  1 o  17.197   18.502    0.00    0.98116   0.14
   1   8   5  1 o  25.194   29.166   180.00   0.98212   0.21
   8  14   0  1 o  135.248  156.456  180.00   0.97467   0.56
  14   8   0  1 o  12.983   15.019    0.00    0.97467   0.05
   7   4   5  1 o   3.859    4.462   180.00   0.98212   0.03
   4   7   5  1 o   9.676   11.272    0.00    0.98212   0.08
   2   2   2  2 o   6.374    6.374    0.00    1.03370   2.94
  10   6   4  1 o   3.479    4.353    0.00    0.97790   0.03
   6  10   4  1 o  25.526   32.141    0.00    0.97790   0.21
  16   1   1  1 o   2.195    2.426   180.00   0.96609   0.02
   1  16   1  1 o  14.708   16.305   180.00   0.96609   0.12
   6  14   2  1 o   0.612    2.219    0.00    0.96989   0.00
  14   6   2  1 o   1.030    3.848   180.00   0.96989   0.01
  12   7   3  1 o   3.174    5.860    0.00    0.97134   0.03
   7  12   3  1 o   7.938   14.704    0.00    0.97134   0.06
  15   3   2  1 o   2.345    2.566    0.00    0.96622   0.02
   3  15   2  1 o   0.105    0.115    0.00    0.96622   0.00
   8   3   5  1 o   0.926    0.965    0.00    0.96713   0.01
   3   8   5  1 o  68.051   71.977    0.00    0.96713   0.54
  14   1   3  1 o  21.145   25.624   180.00   0.96401   0.17
   1  14   3  1 o   0.847    1.041    0.00    0.96401   0.01
   0  12   4  1 o  15.073   21.489   180.00   0.96310   0.12
   6  15   1  1 o   0.094    0.224   180.00   0.95887   0.00
  15   6   1  1 o   1.959    4.571   180.00   0.95887   0.02
  16   4   0  1 o   0.527    0.742   180.00   0.95293   0.00
   4  16   0  1 o  32.531   45.814   180.00   0.95293   0.12
  11   5   4  1 o  13.116   26.875   180.00   0.95950   0.10
  16   3   1  1 o   5.688    7.160   180.00   0.95181   0.04
   5  11   4  1 o   0.033    0.070    0.00    0.95950   0.00
  12   2   4  1 o   1.139   11.747   180.00   0.95595   0.01
   3  16   1  1 o  11.916   15.049    0.00    0.95181   0.09
  11  12   1  1 o   0.092    0.118   180.00   0.95181   0.00
  12  11   1  1 o  26.414   33.755   180.00   0.95181   0.20
   2  12   4  1 o   0.003    0.050   180.00   0.95595   0.00
   0   9   5  1 o   8.990   12.483    0.00    0.95281   0.07
  11  11   2  1 o   9.606   12.387    0.00    0.95193   0.07
   1   1   6  1 o   4.794    6.175   180.00   0.94405   0.03
  14   3   3  1 o   5.408    6.096    0.00    0.94982   0.04
   3  14   3  1 o  37.029   41.830    0.00    0.94982   0.28
  12  10   2  1 o   0.401    0.372    0.00    0.94846   0.00
  10  12   2  1 o  21.664   20.104   180.00   0.94846   0.16
  13   6   3  1 o   4.390    4.959    0.00    0.94982   0.03
   6  13   3  1 o   8.330    9.423    0.00    0.94982   0.06
   0   2   6  1 o   0.000    2.053   180.00   0.94066   0.00
  13  10   1  1 o  73.416   82.048   180.00   0.94490   0.54
  10  13   1  1 o  35.705   39.959   180.00   0.94490   0.26
   2   9   5  1 o   2.128    2.122   180.00   0.94588   0.02
   9   2   5  1 o  106.622  105.245   0.00    0.94588   0.78
   7   6   5  1 o  80.740   80.583    0.00    0.94588   0.59
   6   7   5  1 o   4.732    4.729    0.00    0.94588   0.03
  15   5   2  1 o  14.041   20.891    0.00    0.93826   0.10
   5  15   2  1 o   0.959    1.437    0.00    0.93826   0.01
   2   2   6  1 o  11.061   11.902   180.00   0.93399   0.08
   9  13   2  1 o   1.465    2.212   180.00   0.93826   0.01
  13   9   2  1 o  21.336   32.126   180.00   0.93826   0.15
   8   5   5  1 o   0.204    0.375   180.00   0.93910   0.00
   5   8   5  1 o   0.275    0.511    0.00    0.93910   0.00
   1   3   6  1 o   0.212    0.199   180.00   0.93071   0.00
   3   1   6  1 o   7.218    6.761   180.00   0.93071   0.05
  14   9   1  1 o  15.089   15.391    0.00    0.93153   0.10
   9  14   1  1 o  57.762   58.895    0.00    0.93153   0.40
   4  12   4  1 o  52.484   57.944    0.00    0.93541   0.37
  12   4   4  1 o   5.213    5.716    0.00    0.93541   0.04
  12  12   0  1 o  205.927  97.166    0.00    0.92608   0.70
   0  16   2  1 o  63.710   58.363   180.00   0.92839   0.44
   9   9   4  1 o  13.423   14.077   180.00   0.93211   0.09
   5  16   1  1 o  91.044   51.303    0.00    0.92505   0.61
  16   5   1  1 o   5.162    2.902    0.00    0.92505   0.03
   6  16   0  1 o  48.929   42.270   180.00   0.91972   0.16
  16   6   0  1 o  43.357   37.457   180.00   0.91972   0.14
   0   4   6  1 o  49.880   42.530   180.00   0.92107   0.33
  16   2   2  1 o  45.940   42.268   180.00   0.92198   0.31
   9   4   5  1 o   1.079    0.510    0.00    0.92597   0.01
   8  10   4  1 o  25.031   23.769    0.00    0.92885   0.17
  10   8   4  1 o   3.332    3.173    0.00    0.92885   0.02
   2  16   2  1 o  45.413   41.577    0.00    0.92198   0.30
   4   9   5  1 o   2.558    1.223   180.00   0.92597   0.02
  14   8   2  1 o  60.659   55.213   180.00   0.92198   0.40
   5  14   3  1 o   5.621    4.968   180.00   0.92322   0.04
  14   5   3  1 o  24.014   21.388    0.00    0.92322   0.16
   8  14   2  1 o   1.031    0.937    0.00    0.92198   0.01
   3   3   6  1 o   4.321    3.516   180.00   0.91792   0.03
  10  11   3  1 o  45.238   39.801    0.00    0.92322   0.30
  11  10   3  1 o  36.334   31.992    0.00    0.92322   0.24
  10   1   5  1 o  17.501   15.157   180.00   0.91960   0.12
  13   1   4  1 o   3.796    3.226   180.00   0.91927   0.03
  14  10   0  1 o  80.443   79.588    0.00    0.91348   0.26
  10  14   0  1 o  11.769   11.644    0.00    0.91348   0.04
   0  15   3  1 o  115.752  102.775   0.00    0.91692   0.76
   1  10   5  1 o  37.400   32.228   180.00   0.91960   0.25
   1  13   4  1 o   0.581    0.492    0.00    0.91927   0.00
   0  17   1  1 o  49.204   53.335   180.00   0.91249   0.32
   2   4   6  1 o  10.635    8.501    0.00    0.91481   0.07
   4   2   6  1 o  21.988   17.540   180.00   0.91481   0.14
  11   7   4  1 o   4.840    4.094    0.00    0.91927   0.03
  15   8   1  1 o   1.330    1.428   180.00   0.91249   0.01
   8  15   1  1 o  48.064   51.561   180.00   0.91249   0.31
   7  11   4  1 o   3.489    2.949    0.00    0.91927   0.02
   9  12   3  1 o  54.431   47.897    0.00    0.91692   0.36
  12   9   3  1 o   6.238    5.496    0.00    0.91692   0.04
  15   2   3  1 o  11.499   14.179    0.00    0.91074   0.07
  17   2   1  1 o  20.952   21.897   180.00   0.90640   0.13
   2  17   1  1 o   0.009    0.010   180.00   0.90640   0.00
   2  15   3  1 o  10.352   12.516   180.00   0.91074   0.07
   5   1   6  1 o   7.302    7.155    0.00    0.90565   0.05
   1   5   6  1 o  10.146    9.948    0.00    0.90565   0.06
  10   3   5  1 o   2.409    2.502   180.00   0.90726   0.02
   3  10   5  1 o   1.384    1.427    0.00    0.90726   0.01
   3  13   4  1 o  11.779   12.419    0.00    0.90694   0.07
  13   3   4  1 o   4.532    4.823    0.00    0.90694   0.03
  16   4   2  1 o  68.877   68.553   180.00   0.90351   0.42
   4  16   2  1 o   5.271    5.241    0.00    0.90351   0.03
  13   8   3  1 o  17.345   16.853    0.00    0.90468   0.11
   3   1   0  3 o   5.783    5.783    0.00    0.90269   0.56
   8  13   3  1 o  25.713   24.987   180.00   0.90468   0.16
   6  12   4  1 o  50.855   50.042   180.00   0.90393   0.31
  12   6   4  1 o  27.696   27.264   180.00   0.90393   0.17
   7  15   2  1 o  30.552   27.669    0.00    0.90054   0.19
  15   7   2  1 o  37.040   33.596   180.00   0.90054   0.23
   8   7   5  1 o   9.890    8.987    0.00    0.90128   0.06
   7   8   5  1 o  48.831   44.385   180.00   0.90128   0.30
   4   4   6  1 o  24.442   23.281    0.00    0.89676   0.15
   3   5   6  1 o  10.573    9.668    0.00    0.89385   0.06
   5   3   6  1 o   1.535    1.402    0.00    0.89385   0.01
   0   6   6  1 o  16.297   13.267    0.00    0.89098   0.10
  15   4   3  1 o  75.585   69.697    0.00    0.89292   0.45
   4  15   3  1 o  152.263  140.003  180.00   0.89292   0.90
   4  17   1  1 o  76.789   82.454    0.00    0.88884   0.45
  17   4   1  1 o   7.263    7.820    0.00    0.88884   0.04
   9   6   5  1 o   5.434    5.788   180.00   0.89541   0.03
   6   9   5  1 o   3.615    3.838    0.00    0.89541   0.02
   7  16   1  1 o   1.175    1.255   180.00   0.88884   0.01
  16   7   1  1 o   1.896    2.029   180.00   0.88884   0.01
   0  11   5  1 o   0.488    0.497    0.00    0.88965   0.00
   6   2   6  1 o  35.175   34.917    0.00    0.88530   0.20
   2   6   6  1 o  23.286   23.075    0.00    0.88530   0.13
   7  14   3  1 o  11.026   10.937    0.00    0.88722   0.06
  14   7   3  1 o  35.925   35.629    0.00    0.88722   0.21
  16   8   0  1 o  180.754  181.854   0.00    0.87856   0.50
   8  16   0  1 o  38.483   38.717   180.00   0.87856   0.11
  11   2   5  1 o   0.677    0.607   180.00   0.88400   0.00
   5  10   5  1 o  102.841  92.187    0.00    0.88400   0.58
   2  11   5  1 o  15.797   14.163   180.00   0.88400   0.09
  10   5   5  1 o  88.496   79.353    0.00    0.88400   0.50
   0  18   0  1 o  25.205   25.232    0.00    0.87312   0.07
   5  13   4  1 o   5.904    5.097   180.00   0.88370   0.03
  13   5   4  1 o   0.018    0.016   180.00   0.88370   0.00
  17   1   2  1 o   1.187    1.146   180.00   0.87778   0.01
   0  14   4  1 o  39.919   39.990   180.00   0.88092   0.22
  12  12   2  1 o  10.420   10.576   180.00   0.88053   0.06
   1  17   2  1 o   3.004    2.892    0.00    0.87778   0.02
  12  13   1  1 o  12.802   12.086   180.00   0.87768   0.07
  13  12   1  1 o   4.442    4.193   180.00   0.87768   0.02
  13  11   2  1 o   0.749    0.717   180.00   0.87778   0.00
  11  13   2  1 o   3.469    3.322    0.00    0.87778   0.02
   6  16   2  1 o   0.637    0.591   180.00   0.87505   0.00
  16   6   2  1 o   2.119    1.964    0.00    0.87505   0.01
   2  18   0  1 o  16.075   15.389   180.00   0.86778   0.04
  18   2   0  1 o  17.980   17.212    0.00    0.86778   0.05
   2  14   4  1 o   5.638    5.415   180.00   0.87544   0.03
  14   2   4  1 o  73.266   70.767   180.00   0.87544   0.40
  11  14   1  1 o  44.293   41.377   180.00   0.87225   0.24
  14  11   1  1 o  10.702    9.996   180.00   0.87225   0.06
   1   7   6  1 o   3.812    3.533    0.00    0.87158   0.02
   7   1   6  1 o   6.136    5.687   180.00   0.87158   0.03
  16   1   3  1 o  24.422   22.577    0.00    0.87072   0.13
   5   5   6  1 o  10.089    9.352   180.00   0.87158   0.05
  10  10   4  1 o  164.412  157.309  180.00   0.87544   0.90
   1  16   3  1 o  21.749   20.117   180.00   0.87072   0.12
   4   6   6  1 o  25.005   22.061    0.00    0.86891   0.13
   6   4   6  1 o   5.688    5.011   180.00   0.86891   0.03
   9  11   4  1 o  20.909   20.089    0.00    0.87273   0.11
  11   9   4  1 o   0.983    0.945    0.00    0.87273   0.01
  14  10   2  1 o  11.473   10.449   180.00   0.86967   0.06
  10  14   2  1 o  70.399   64.123    0.00    0.86967   0.38
  17   3   2  1 o   5.581    5.393   180.00   0.86702   0.03
   3  17   2  1 o   6.187    5.982    0.00    0.86702   0.03
   1  18   1  1 o  11.303    9.968    0.00    0.86170   0.06
  18   1   1  1 o   0.735    0.647    0.00    0.86170   0.00
  11   4   5  1 o   4.790    4.587    0.00    0.86768   0.03
   4  11   5  1 o  66.879   63.919   180.00   0.86768   0.35
   6  17   1  1 o  18.397   16.289    0.00    0.86170   0.09
  17   6   1  1 o   0.036    0.032    0.00    0.86170   0.00
  15   6   3  1 o  13.936   15.115   180.00   0.86543   0.07
   6  15   3  1 o   7.063    7.623   180.00   0.86543   0.04
  15  10   1  1 o  21.236   18.833   180.00   0.86170   0.11
  10  15   1  1 o   3.138    2.784   180.00   0.86170   0.02
  12   8   4  1 o   0.148    0.157   180.00   0.86477   0.00
   3   7   6  1 o  20.902   19.349   180.00   0.86105   0.11
   7   3   6  1 o   0.244    0.226    0.00    0.86105   0.00
   8  12   4  1 o  54.572   57.908   180.00   0.86477   0.29
   3  16   3  1 o  11.039   10.641   180.00   0.86022   0.06
  16   3   3  1 o   3.100    3.002   180.00   0.86022   0.02
   4  18   0  1 o  118.107  114.692  180.00   0.85233   0.29
  18   4   0  1 o  251.952  244.668   0.00    0.85233   0.62
  14   4   4  1 o  26.191   24.510   180.00   0.85958   0.13
  12  11   3  1 o  37.065   35.570    0.00    0.86022   0.19
  11  12   3  1 o  34.885   33.468    0.00    0.86022   0.18
  12   1   5  1 o   1.651    1.551    0.00    0.85729   0.01
  14  12   0  1 o  110.036  105.699   0.00    0.85233   0.27
  12  14   0  1 o   7.677    7.374    0.00    0.85233   0.02
   4  14   4  1 o  61.160   57.016    0.00    0.85958   0.31
   9  15   2  1 o   5.422    4.981    0.00    0.85666   0.03
  15   9   2  1 o   4.910    4.520    0.00    0.85666   0.02
   1  12   5  1 o  50.215   46.813    0.00    0.85729   0.25
  18   3   1  1 o  39.322   36.446   180.00   0.85152   0.19
   3  18   1  1 o  27.809   25.713   180.00   0.85152   0.14
   0   8   6  1 o  33.871   28.613    0.00    0.85340   0.17
   8   9   5  1 o  13.943   12.957    0.00    0.85729   0.07
   9   8   5  1 o   0.508    0.472   180.00   0.85729   0.00
  13  10   3  1 o  19.462   16.385   180.00   0.85512   0.10
  10  13   3  1 o   4.401    3.704   180.00   0.85512   0.02
   8   2   6  1 o  23.017   18.914   180.00   0.84841   0.11
   7  10   5  1 o  25.811   24.792   180.00   0.85224   0.13
  10   7   5  1 o  40.172   38.681    0.00    0.85224   0.20
   7  13   4  1 o   0.754    0.721   180.00   0.85197   0.00
  13   7   4  1 o   6.302    6.052    0.00    0.85197   0.03
   9  16   1  1 o   2.933    3.364   180.00   0.84657   0.01
  16   9   1  1 o  10.496   12.044    0.00    0.84657   0.05
   4   0   0  2 o   6.133    6.133    0.00    0.89521   0.87
   2   8   6  1 o  78.318   64.651    0.00    0.84841   0.38
  17   5   2  1 o  38.335   42.942    0.00    0.84665   0.18
   5  17   2  1 o   0.538    0.602    0.00    0.84665   0.00
   3  12   5  1 o   2.996    2.890   180.00   0.84727   0.01
  12   3   5  1 o   1.495    1.436   180.00   0.84727   0.01
  14   9   3  1 o  15.807   22.192    0.00    0.84517   0.08
  15   1   4  1 o   4.625    5.973    0.00    0.84213   0.02
   9  14   3  1 o   0.106    0.148   180.00   0.84517   0.00
   6   6   6  1 o  17.028   26.479   180.00   0.84351   0.08
   1  15   4  1 o   1.921    2.506    0.00    0.84213   0.01
  16   5   3  1 o  10.016   11.083    0.00    0.84032   0.05
   7   5   6  1 o   0.793    1.086    0.00    0.84109   0.00
   5   7   6  1 o  15.370   21.043   180.00   0.84109   0.07
   6  11   5  1 o   1.709    2.314    0.00    0.84239   0.01
  11   6   5  1 o  13.527   18.279   180.00   0.84239   0.06
   8  16   2  1 o   0.163    0.149    0.00    0.83938   0.00
  16   8   2  1 o  22.293   19.963    0.00    0.83938   0.10
   5  16   3  1 o   0.114    0.127    0.00    0.84032   0.00
   0  18   2  1 o  18.351   29.847   180.00   0.83463   0.08
  10  16   0  1 o   1.369    1.780   180.00   0.83295   0.00
  16  10   0  1 o   1.146    1.490    0.00    0.83295   0.00
  18   5   1  1 o  12.928   14.614    0.00    0.83220   0.06
   5  18   1  1 o  14.270   16.182    0.00    0.83220   0.06
   6  18   0  1 o  20.739   23.631   180.00   0.82831   0.05
  18   6   0  1 o   6.051    6.895   180.00   0.82831   0.01
   8   4   6  1 o   2.245    3.139   180.00   0.83396   0.01
  18   2   2  1 o  51.900   52.676   180.00   0.82996   0.23
  14   6   4  1 o   0.920    2.288    0.00    0.83497   0.00
   9   1   6  1 o   5.406    5.930   180.00   0.83162   0.02
  15   3   4  1 o   0.011    0.013    0.00    0.83262   0.00
   4   8   6  1 o  10.609   15.016   180.00   0.83396   0.05
   2  18   2  1 o  12.410   12.642   180.00   0.82996   0.06
   6  14   4  1 o   1.281    3.303    0.00    0.83497   0.01
   0  17   3  1 o   0.232    0.245   180.00   0.83087   0.00
   1   9   6  1 o   3.570    3.943    0.00    0.83162   0.02
   3  15   4  1 o  23.685   28.621   180.00   0.83262   0.11
  17   8   1  1 o   1.397    1.540   180.00   0.82757   0.01
   8  17   1  1 o  30.263   33.343   180.00   0.82757   0.13
  15   8   3  1 o  12.919   13.726   180.00   0.83087   0.06
   8  15   3  1 o  90.033   95.921    0.00    0.83087   0.40
   0  13   5  1 o  18.010   20.492   180.00   0.82823   0.08
   2  17   3  1 o  23.577   21.662    0.00    0.82627   0.10
  17   2   3  1 o   7.488    6.818    0.00    0.82627   0.03
  12   5   5  1 o   1.331    1.514    0.00    0.82823   0.01
   5  12   5  1 o  15.492   17.553   180.00   0.82823   0.07
   0  19   1  1 o  20.881   23.171    0.00    0.81855   0.09
   2   2   2  3 o   1.154    1.154    0.00    0.82404   0.23
  13   2   5  1 o  44.760   43.066   180.00   0.82367   0.19
   3   9   6  1 o   2.148    1.968   180.00   0.82246   0.01
   9   3   6  1 o  17.975   16.399    0.00    0.82246   0.08
   2  13   5  1 o   1.905    1.838   180.00   0.82367   0.01
  11  11   4  1 o   0.514    0.487   180.00   0.82343   0.00
  19   2   1  1 o   1.350    1.424   180.00   0.81414   0.01
  17   7   2  1 o   7.662    8.589   180.00   0.81862   0.03
   7  17   2  1 o  33.864   37.916   180.00   0.81862   0.14
   0   1   7  1 o  30.084   28.430   180.00   0.81104   0.12
   2  19   1  1 o   6.184    6.515    0.00    0.81414   0.03
  18   4   2  1 o   0.297    0.383   180.00   0.81641   0.00
   4  18   2  1 o  32.084   41.024    0.00    0.81641   0.13
  13  13   2  1 o  56.461   63.136    0.00    0.81862   0.24
  12  10   4  1 o  10.625   10.783   180.00   0.82117   0.05
  10  12   4  1 o   0.144    0.147   180.00   0.82117   0.00
  14  13   1  1 o   1.862    1.953    0.00    0.81414   0.01
  13  14   1  1 o   8.891    9.328    0.00    0.81414   0.04
  12  14   2  1 o  23.764   29.951   180.00   0.81641   0.10
  14  12   2  1 o   6.869    8.667    0.00    0.81641   0.03
  15   5   4  1 o   4.825    5.006   180.00   0.81453   0.02
  17   4   3  1 o   2.475    2.394   180.00   0.81289   0.01
  13   9   4  1 o   5.709    5.934    0.00    0.81453   0.02
   5  15   4  1 o  21.848   22.707   180.00   0.81453   0.09
   4  17   3  1 o   0.598    0.579   180.00   0.81289   0.00
   7  16   3  1 o  13.688   13.252   180.00   0.81289   0.06
  16   7   3  1 o   6.252    6.051   180.00   0.81289   0.03
   0  10   6  1 o   5.647    5.135   180.00   0.81142   0.02
   1   2   7  1 o   0.253    0.264   180.00   0.80675   0.00
   2   1   7  1 o   0.000    0.000    0.00    0.80675   0.00
  15  12   1  1 o  16.713   17.888    0.00    0.80981   0.07
  12  15   1  1 o  13.237   14.164    0.00    0.80981   0.05
   7   7   6  1 o   9.147    9.367    0.00    0.81359   0.04
   9  10   5  1 o  10.752   11.175   180.00   0.81477   0.04
  10   9   5  1 o  34.926   36.281   180.00   0.81477   0.15
   9  13   4  1 o   0.200    0.208   180.00   0.81453   0.00
  13   4   5  1 o   7.685    7.725   180.00   0.81042   0.03
   6   8   6  1 o  50.206   45.781   180.00   0.81142   0.21
   8   6   6  1 o   0.125    0.114    0.00    0.81142   0.00
  11  15   2  1 o   2.299    2.438   180.00   0.80988   0.01
  15  11   2  1 o   1.174    1.246   180.00   0.80988   0.00
   0  16   4  1 o  29.920   29.009    0.00    0.80805   0.12
   7  18   1  1 o   1.429    1.523    0.00    0.80554   0.01
  18   7   1  1 o  74.515   79.476    0.00    0.80554   0.30
   4  13   5  1 o   2.427    2.439    0.00    0.81042   0.01
   0   3   7  1 o   6.080    5.585   180.00   0.80253   0.02
  10   2   6  1 o  53.664   55.455   180.00   0.80713   0.22
  11   8   5  1 o   9.044    9.090    0.00    0.81042   0.04
   8  11   5  1 o  13.160   13.226    0.00    0.81042   0.05
   2  10   6  1 o  21.312   21.966   180.00   0.80713   0.09
   4  19   1  1 o   0.051    0.051    0.00    0.80134   0.00
  19   4   1  1 o   4.179    4.224   180.00   0.80134   0.02
  16   2   4  1 o   3.449    3.348    0.00    0.80381   0.01
   9   5   6  1 o   0.622    0.661    0.00    0.80501   0.00
  16  11   1  1 o   2.838    2.860    0.00    0.80134   0.01
  11  16   1  1 o   0.223    0.225    0.00    0.80134   0.00
   8  18   0  1 o  295.883  284.359   0.00    0.79787   0.57
  18   8   0  1 o  30.995   29.788   180.00   0.79787   0.06
   2  16   4  1 o  31.926   31.017    0.00    0.80381   0.13
   5   9   6  1 o   0.059    0.062   180.00   0.80501   0.00
   3   2   7  1 o  26.026   24.775    0.00    0.79838   0.10
   2   3   7  1 o  18.290   17.407   180.00   0.79838   0.07
  13  12   3  1 o  29.177   29.358   180.00   0.80433   0.12
  12  13   3  1 o   8.011    8.061    0.00    0.80433   0.03
   8  14   4  1 o  172.299  167.515  180.00   0.80381   0.68
  14   8   4  1 o   4.072    3.957    0.00    0.80381   0.02
  10  16   2  1 o   8.871    8.436    0.00    0.79934   0.03
  16  10   2  1 o  45.848   43.584   180.00   0.79934   0.18
  12   7   5  1 o   0.027    0.026   180.00   0.80194   0.00
   7  12   5  1 o   3.620    3.521    0.00    0.80194   0.01
  14  14   0  1 o  69.110   61.011   180.00   0.79378   0.13
   4   1   7  1 o   0.621    0.515    0.00    0.79429   0.00
   1   4   7  1 o  22.540   18.780    0.00    0.79429   0.09
  14   1   5  1 o   0.064    0.062    0.00    0.79779   0.00
  14  11   3  1 o  46.475   46.723   180.00   0.80015   0.18
  11  14   3  1 o  61.284   61.584   180.00   0.80015   0.24
  19   1   2  1 o   1.167    1.102   180.00   0.79321   0.00
   1  14   5  1 o   7.121    6.778   180.00   0.79779   0.03
  18   6   2  1 o   5.656    5.209   180.00   0.79523   0.02
   6  18   2  1 o   3.593    3.305    0.00    0.79523   0.01
   1  19   2  1 o  50.431   47.566   180.00   0.79321   0.19
   0  20   0  1 o  59.158   69.838    0.00    0.78581   0.11
  10   4   6  1 o   2.849    2.414   180.00   0.79465   0.01
   4  10   6  1 o  25.782   21.955   180.00   0.79465   0.10
   1  18   3  1 o   1.548    1.558   180.00   0.79198   0.01
  18   1   3  1 o  96.804   98.034    0.00    0.79198   0.36
  17   6   3  1 o   1.705    1.711   180.00   0.79198   0.01
  10  17   1  1 o   8.039    8.575   180.00   0.78913   0.03
  17  10   1  1 o   4.454    4.752   180.00   0.78913   0.02
  10  15   3  1 o  15.775   15.726    0.00    0.79198   0.06
   6  17   3  1 o  26.064   26.053   180.00   0.79198   0.10
  15  10   3  1 o  29.343   29.297    0.00    0.79198   0.11
  16  12   0  1 o  35.897   41.891   180.00   0.78581   0.07
  12  16   0  1 o  24.490   28.579    0.00    0.78581   0.04
  16   4   4  1 o  36.866   35.048   180.00   0.79148   0.14
   4  16   4  1 o  30.463   28.918   180.00   0.79148   0.11
   0   5   7  1 o   0.275    0.273    0.00    0.78630   0.00
  11   1   6  1 o   2.662    2.908    0.00    0.78863   0.01
   4   3   7  1 o   0.009    0.009   180.00   0.78630   0.00
   3   4   7  1 o   0.370    0.368   180.00   0.78630   0.00
   1  11   6  1 o   5.553    6.089   180.00   0.78863   0.02
   2  20   0  1 o   8.459   10.629    0.00    0.78191   0.02
  20   2   0  1 o   0.312    0.391    0.00    0.78191   0.00
   3  14   5  1 o   4.095    4.186    0.00    0.78969   0.02
  14   3   5  1 o   3.581    3.679   180.00   0.78969   0.01
  15   7   4  1 o   2.852    2.996   180.00   0.78948   0.01
   3  19   2  1 o  29.156   36.145   180.00   0.78525   0.11
  19   3   2  1 o   6.742    8.316    0.00    0.78525   0.02
   6  13   5  1 o   8.050    8.216    0.00    0.78969   0.03
  13   6   5  1 o   0.898    0.919    0.00    0.78969   0.00
   7  15   4  1 o   4.022    4.214    0.00    0.78948   0.01
  18   3   3  1 o   0.260    1.214   180.00   0.78406   0.00
  17   9   2  1 o   0.218    0.271    0.00    0.78525   0.00
   9  17   2  1 o  29.360   36.694   180.00   0.78525   0.11
  19   6   1  1 o   1.024    1.630    0.00    0.78129   0.00
   6  19   1  1 o   5.187    8.209    0.00    0.78129   0.02
   5   2   7  1 o   1.794    2.214    0.00    0.78239   0.01
   2   5   7  1 o   3.002    3.717   180.00   0.78239   0.01
   3  18   3  1 o   0.002    0.008   180.00   0.78406   0.00
  20   1   1  1 o  16.277   17.669    0.00    0.77745   0.06
   1  20   1  1 o  11.506   12.306    0.00    0.77745   0.04
  11   3   6  1 o   1.970    3.327    0.00    0.78080   0.01
   8   8   6  1 o   7.951   10.324   180.00   0.78274   0.03
   9   7   6  1 o   0.461    0.741    0.00    0.78080   0.00
   3  11   6  1 o   7.163   11.523    0.00    0.78080   0.03
  16   9   3  1 o   0.438    0.406    0.00    0.78018   0.00
   9  16   3  1 o   4.609    4.307   180.00   0.78018   0.02
   3   3   1  2 o   5.397    5.397    0.00    0.82150   2.10
   7   9   6  1 o   2.048    3.259   180.00   0.78080   0.01
  20   4   0  1 o  39.742   46.574   180.00   0.77055   0.07
   4  20   0  1 o   0.133    0.156   180.00   0.77055   0.00
   1   6   7  1 o   3.324    3.664   180.00   0.77475   0.01
   6   1   7  1 o   0.459    0.510   180.00   0.77475   0.00
   9  18   1  1 o  16.709   17.730   180.00   0.77367   0.06
  18   9   1  1 o   8.181    8.666    0.00    0.77367   0.03
  17   1   4  1 o   3.079    3.322    0.00    0.77401   0.01
  20   3   1  1 o   4.079    4.521   180.00   0.76995   0.01
   3  20   1  1 o   7.727    8.565    0.00    0.76995   0.03
   1  17   4  1 o   4.393    4.742    0.00    0.77401   0.02
  10   6   6  1 o  45.183   45.849    0.00    0.77508   0.16
   6  10   6  1 o   5.731    5.783    0.00    0.77508   0.02
  12  12   4  1 o  10.046    6.903    0.00    0.77589   0.03
   5  14   5  1 o   1.233    1.356   180.00   0.77421   0.00
  14   5   5  1 o   4.094    4.520   180.00   0.77421   0.01
  19   5   2  1 o   2.128    2.378    0.00    0.77002   0.01
   4   5   7  1 o   8.318   10.000    0.00    0.77101   0.03
   5   4   7  1 o   0.012    0.015    0.00    0.77101   0.00
  11  10   5  1 o   3.389    3.721    0.00    0.77421   0.01
  10  11   5  1 o  15.409   16.912   180.00   0.77421   0.05
  13  11   4  1 o   3.143    3.395   180.00   0.77401   0.01
  11  13   4  1 o   8.375    9.047   180.00   0.77401   0.03
   5  19   2  1 o   0.120    0.135    0.00    0.77002   0.00
   6  16   4  1 o   0.078    0.138    0.00    0.77214   0.00
  16   6   4  1 o  14.828   26.933    0.00    0.77214   0.05
   0  15   5  1 o  16.754   19.554   180.00   0.77048   0.06
   8  18   2  1 o   2.574    2.520    0.00    0.76818   0.01
  18   8   2  1 o   0.453    0.444   180.00   0.76818   0.00
   5  18   3  1 o  15.982   17.032    0.00    0.76890   0.05
  18   5   3  1 o  29.843   31.875   180.00   0.76890   0.10
   3   6   7  1 o  28.324   23.971   180.00   0.76733   0.09
   6   3   7  1 o  23.280   19.634    0.00    0.76733   0.08
  10  18   0  1 o   6.891    7.906    0.00    0.76324   0.01
  18  10   0  1 o   5.614    6.441    0.00    0.76324   0.01
   9  12   5  1 o   1.174    1.368    0.00    0.77048   0.00
  12   9   5  1 o   9.843   11.473   180.00   0.77048   0.03
   0  12   6  1 o  20.535   18.218    0.00    0.76765   0.07
  15   2   5  1 o   0.346    0.282   180.00   0.76680   0.00
  17   3   4  1 o  27.719   22.649   180.00   0.76661   0.09
   3  17   4  1 o   1.223    1.013   180.00   0.76661   0.00
   0   7   7  1 o   0.015    0.017   180.00   0.76369   0.00
  10  14   4  1 o   8.841    9.038    0.00    0.76844   0.03
  14  10   4  1 o  23.993   24.544    0.00    0.76844   0.08
   2  15   5  1 o   1.672    1.381    0.00    0.76680   0.01
  17   8   3  1 o   3.280    3.296   180.00   0.76524   0.01
   5  11   6  1 o  18.199   17.448    0.00    0.76583   0.06
  11   5   6  1 o   4.823    4.628   180.00   0.76583   0.02
  14  14   2  1 o  32.120   34.393   180.00   0.76453   0.10
   2  12   6  1 o  36.184   40.629   180.00   0.76402   0.12
  12   2   6  1 o  24.191   27.163    0.00    0.76402   0.08
   8  17   3  1 o  15.742   15.838    0.00    0.76524   0.05
   3   2   1  3 o   0.001    0.001    0.00    0.76291   0.00
  13  15   2  1 o  18.928   21.402   180.00   0.76273   0.06
  15  13   2  1 o   2.903    3.279    0.00    0.76273   0.01
   7   2   7  1 o   0.741    5.652   180.00   0.76011   0.00
  14  15   1  1 o   5.026   11.242    0.00    0.75910   0.02
  15  14   1  1 o   0.201    0.450    0.00    0.75910   0.00
   2   7   7  1 o   0.027    0.204    0.00    0.76011   0.00
   0  20   2  1 o   0.040    0.036   180.00   0.75740   0.00
  13   8   5  1 o  15.699   18.101    0.00    0.76318   0.05
   8  13   5  1 o   0.001    0.001    0.00    0.76318   0.00
   0  19   3  1 o   0.695    0.722   180.00   0.75809   0.00
  20   5   1  1 o   0.453    0.465   180.00   0.75558   0.00
   5  20   1  1 o  51.496   52.876   180.00   0.75558   0.16
   8  19   1  1 o   0.467    0.480    0.00    0.75558   0.00
  19   8   1  1 o   0.146    0.150   180.00   0.75558   0.00
  16  12   2  1 o   6.765    6.275   180.00   0.75740   0.02
  20   6   0  1 o  23.431   20.910    0.00    0.75267   0.04
   6  20   0  1 o   5.474    4.885   180.00   0.75267   0.01
  15   9   4  1 o  11.060   25.484    0.00    0.75941   0.04
   9  15   4  1 o   1.612    3.720    0.00    0.75941   0.01
  13  16   1  1 o  22.030   22.595    0.00    0.75558   0.07
  16  13   1  1 o  16.424   16.846    0.00    0.75558   0.05
   4   2   0  2 o   6.481    6.481    0.00    0.80070   1.94
  20   2   2  1 o   0.509    0.465   180.00   0.75390   0.00
  12  16   2  1 o   0.503    0.468   180.00   0.75740   0.00
  19   2   3  1 o  30.587   30.670    0.00    0.75458   0.09
   2  20   2  1 o  24.023   22.001   180.00   0.75390   0.07
  15   4   5  1 o   9.604    9.684    0.00    0.75608   0.03
   2  19   3  1 o  14.488   14.506   180.00   0.75458   0.04
   4  15   5  1 o  83.750   84.563    0.00    0.75608   0.26
   5   6   7  1 o   2.646    2.282   180.00   0.75310   0.01
   6   5   7  1 o  24.288   20.923    0.00    0.75310   0.07
  12   4   6  1 o  64.757   55.536    0.00    0.75341   0.20
  14  13   3  1 o   2.037    2.035    0.00    0.75458   0.01
  13  14   3  1 o   2.177    2.175    0.00    0.75458   0.01
  17   5   4  1 o   0.775    0.728    0.00    0.75242   0.00
   4  12   6  1 o   3.521    3.048   180.00   0.75341   0.01
   1   8   7  1 o  10.981   10.535   180.00   0.74966   0.03
   8   1   7  1 o   5.576    5.300    0.00    0.74966   0.02
   7  14   5  1 o   7.463    6.842    0.00    0.75260   0.02
  14   7   5  1 o  20.540   18.721   180.00   0.75260   0.06
  19   7   2  1 o   4.209    4.934   180.00   0.74875   0.01
   5  17   4  1 o   0.182    0.172    0.00    0.75242   0.00
  17  12   1  1 o   2.744    3.227    0.00    0.74869   0.01
  12  17   1  1 o  68.850   80.907    0.00    0.74869   0.21
   4   7   7  1 o   0.159    0.153    0.00    0.74966   0.00
   7   4   7  1 o   2.650    2.538   180.00   0.74966   0.01
   9   9   6  1 o   2.368    3.102    0.00    0.75168   0.01
  17  11   2  1 o   4.389    5.114    0.00    0.74875   0.01
  11  17   2  1 o   0.604    0.703    0.00    0.74875   0.00
   7  19   2  1 o   5.556    6.491    0.00    0.74875   0.02
  12  15   3  1 o  30.364   40.170   180.00   0.75113   0.09
  15  12   3  1 o   2.682    3.559   180.00   0.75113   0.01
   8  10   6  1 o   4.636    4.408    0.00    0.74997   0.01
  10   8   6  1 o  34.905   33.095    0.00    0.74997   0.11
   7  18   3  1 o   7.395    8.294   180.00   0.74772   0.02
  18   7   3  1 o  20.468   23.095   180.00   0.74772   0.06
   0  21   1  1 o  19.625   20.401    0.00    0.74199   0.06
  20   4   2  1 o   0.256    0.238   180.00   0.74370   0.00
  13   1   6  1 o   0.285    0.266    0.00    0.74490   0.00
   4  20   2  1 o  11.861   11.080    0.00    0.74370   0.03
  16   8   4  1 o  17.070   16.732    0.00    0.74730   0.05
   8  16   4  1 o  27.496   26.935    0.00    0.74730   0.08
   4  19   3  1 o   1.004    1.030   180.00   0.74436   0.00
  19   4   3  1 o  21.632   22.356   180.00   0.74436   0.06
   0  18   4  1 o  35.346   34.457    0.00    0.74394   0.10
   1  13   6  1 o   0.001    0.001    0.00    0.74490   0.00
  21   2   1  1 o   2.340    2.201   180.00   0.73870   0.01
   2  21   1  1 o  22.936   21.660    0.00    0.73870   0.07
  16  11   3  1 o  24.627   25.114   180.00   0.74436   0.07
  11  16   3  1 o   3.402    3.462   180.00   0.74436   0.01
   3   8   7  1 o   0.004    0.005   180.00   0.74293   0.00
   8   3   7  1 o   3.105    3.449    0.00    0.74293   0.01
  14  16   0  1 o   3.833    3.984    0.00    0.73922   0.01
  16  14   0  1 o  12.069   12.547   180.00   0.73922   0.02
  16   1   5  1 o  35.935   44.183   180.00   0.74246   0.10
  11   7   6  1 o   9.110    8.538   180.00   0.74490   0.03
   7  11   6  1 o   0.485    0.455   180.00   0.74490   0.00
   1  16   5  1 o  11.057   13.262   180.00   0.74246   0.03
  18  11   1  1 o   0.755    0.724   180.00   0.73870   0.00
  11  18   1  1 o   1.973    1.897    0.00    0.73870   0.01
   2  18   4  1 o  23.230   33.815    0.00    0.74063   0.07
  18   2   4  1 o   1.681    2.519    0.00    0.74063   0.00
   7  20   1  1 o  12.620   14.264   180.00   0.73546   0.04
  20   7   1  1 o  38.596   43.698    0.00    0.73546   0.11
   0   9   7  1 o   5.110    5.361   180.00   0.73638   0.01
  18  10   2  1 o  26.549   30.457    0.00    0.73713   0.08
  10  18   2  1 o  47.350   54.190   180.00   0.73713   0.13
  13   3   6  1 o   2.135    2.078   180.00   0.73829   0.01
   3  13   6  1 o   6.910    6.779    0.00    0.73829   0.02
  15   6   5  1 o   0.386    0.397    0.00    0.73917   0.00
   6  15   5  1 o   6.210    6.405    0.00    0.73917   0.02
   3  16   5  1 o  22.126   24.412   180.00   0.73592   0.06
  16   3   5  1 o   0.510    0.565    0.00    0.73592   0.00
   9   2   7  1 o  33.605   30.318    0.00    0.73317   0.09
   6  12   6  1 o   6.310    6.731    0.00    0.73667   0.02
  12   6   6  1 o  18.049   19.204   180.00   0.73667   0.05
  20   8   0  1 o   3.736    3.805   180.00   0.72960   0.01
   8  20   0  1 o   5.841    5.950    0.00    0.72960   0.01
  12  11   5  1 o  17.969   19.782   180.00   0.73592   0.05
  11  12   5  1 o   2.906    3.199    0.00    0.73592   0.01
  17  10   3  1 o   8.351    8.330    0.00    0.73454   0.02
  10  17   3  1 o  21.501   21.452    0.00    0.73454   0.06
   2   9   7  1 o  58.908   53.231    0.00    0.73317   0.16
   7   6   7  1 o  19.815   17.906    0.00    0.73317   0.06
   4  21   1  1 o  13.020   13.766   180.00   0.72910   0.04
  21   4   1  1 o   1.400    1.480    0.00    0.72910   0.00
   6   7   7  1 o   0.002    0.002    0.00    0.73317   0.00
  17   7   4  1 o   1.087    0.953    0.00    0.73254   0.00
   7  17   4  1 o   0.001    0.001    0.00    0.73254   0.00
  18   4   4  1 o  40.803   41.760    0.00    0.73095   0.11
  12  18   0  1 o  37.768   41.341   180.00   0.72648   0.05
  18  12   0  1 o  43.980   48.140   180.00   0.72648   0.06
  10  13   5  1 o   6.908    6.124    0.00    0.73271   0.02
  13  10   5  1 o   0.003    0.003    0.00    0.73271   0.00
  13  13   4  1 o   0.332    0.293    0.00    0.73254   0.00
   8   5   7  1 o  20.503   20.501   180.00   0.73000   0.06
   4  18   4  1 o   7.633    7.790   180.00   0.73095   0.02
  20   6   2  1 o  12.384   15.421    0.00    0.72759   0.03
   6  20   2  1 o  14.301   17.712    0.00    0.72759   0.04
   5   8   7  1 o   1.103    1.104    0.00    0.73000   0.00
  12  14   4  1 o  83.378   84.896    0.00    0.73095   0.23
  14  12   4  1 o   1.610    1.640    0.00    0.73095   0.00
  19  10   1  1 o   5.359    5.565    0.00    0.72598   0.01
  10  19   1  1 o  12.621   13.107   180.00   0.72598   0.03
  19   6   3  1 o  13.663   16.941   180.00   0.72820   0.04
   6  19   3  1 o  13.797   16.984    0.00    0.72820   0.04
  20   1   3  1 o  14.543   13.574   180.00   0.72510   0.04
  21   1   2  1 o   0.002    0.003    0.00    0.72296   0.00
   1  20   3  1 o   0.314    0.299    0.00    0.72510   0.00
   1  21   2  1 o   4.812    5.342    0.00    0.72296   0.01
   5  13   6  1 o   3.736    3.622   180.00   0.72559   0.01
  13   5   6  1 o   0.482    0.464    0.00    0.72559   0.00
   9  19   2  1 o   0.471    0.525    0.00    0.72296   0.00
  19   9   2  1 o   7.405    8.248   180.00   0.72296   0.02
   0  14   6  1 o   1.142    2.088    0.00    0.72405   0.00
   9  14   5  1 o   4.191    4.563   180.00   0.72642   0.01
  14   9   5  1 o   0.885    0.965   180.00   0.72642   0.00
   4   9   7  1 o   0.927    1.538    0.00    0.72378   0.00
   9   4   7  1 o   1.065    1.806   180.00   0.72378   0.00
  15  11   4  1 o   1.138    1.228   180.00   0.72626   0.00
  11  15   4  1 o   0.002    0.002   180.00   0.72626   0.00
  16   5   5  1 o  10.137   12.827    0.00    0.72334   0.03
   5  16   5  1 o   3.519    4.438    0.00    0.72334   0.01
  18   9   3  1 o   0.818    0.755   180.00   0.72203   0.00
   1  10   7  1 o   8.146    6.372    0.00    0.72073   0.02
  10   1   7  1 o   1.655    1.300   180.00   0.72073   0.00
   0  22   0  1 o   0.193    0.175    0.00    0.71437   0.00
  14   2   6  1 o   4.521    3.824    0.00    0.72100   0.01
   9  18   3  1 o   8.829    8.154   180.00   0.72203   0.02
   3  20   3  1 o  33.384   29.072    0.00    0.71900   0.09
  20   3   3  1 o   6.242    5.543   180.00   0.71900   0.02
   2  14   6  1 o   0.433    0.362    0.00    0.72100   0.00
  21   3   2  1 o  24.767   20.523    0.00    0.71691   0.06
   3  21   2  1 o   5.809    4.830    0.00    0.71691   0.01
  10  10   6  1 o  22.047   18.390   180.00   0.72100   0.06
   0   0   8  1 o  82.994   53.122    0.00    0.71060   0.05
   2  22   0  1 o  15.558   11.155   180.00   0.71144   0.02
  22   2   0  1 o  50.378   36.119    0.00    0.71144   0.06
  16  10   4  1 o   5.852    4.416    0.00    0.71862   0.02
  21   6   1  1 o   4.712    4.771    0.00    0.71390   0.01
   6  21   1  1 o  55.146   55.611   180.00   0.71390   0.14
   0  17   5  1 o   1.003    0.835   180.00   0.71729   0.00
  11   9   6  1 o  18.774   14.277    0.00    0.71948   0.05
   9  11   6  1 o   0.563    0.428   180.00   0.71948   0.00
  15  15   2  1 o   8.671    7.261   180.00   0.71691   0.02
  10  16   4  1 o   4.831    3.650    0.00    0.71862   0.01
  15   8   5  1 o  23.627   19.625   180.00   0.71729   0.06
  18   6   4  1 o  16.902   17.005    0.00    0.71564   0.04
  16  14   2  1 o  61.608   60.143    0.00    0.71543   0.16
  14  16   2  1 o  22.224   21.689   180.00   0.71543   0.06
  19   1   4  1 o   1.535    1.457    0.00    0.71416   0.00
   8  15   5  1 o  14.652   12.145   180.00   0.71729   0.04
   3  10   7  1 o   2.944    2.670    0.00    0.71474   0.01
  10   3   7  1 o   4.817    4.361   180.00   0.71474   0.01
   1   1   8  1 o   0.434    0.347   180.00   0.70916   0.00
   6  18   4  1 o  51.035   50.994   180.00   0.71564   0.13
  20   9   1  1 o   4.697    3.189   180.00   0.71097   0.01
  17   2   5  1 o   2.751    2.518    0.00    0.71432   0.01
   2  17   5  1 o   2.188    2.007    0.00    0.71432   0.01
   1  19   4  1 o   0.008    0.008    0.00    0.71416   0.00
   4   0   0  3 o   2.368    2.368    0.00    0.71364   0.28
  22   1   1  1 o   2.923    2.810    0.00    0.70808   0.01
  15  16   1  1 o   0.321    0.219   180.00   0.71097   0.00
   9  20   1  1 o   5.604    3.808    0.00    0.71097   0.01
  16  15   1  1 o   2.969    2.021    0.00    0.71097   0.01
   0   2   8  1 o   0.157    0.147    0.00    0.70772   0.00
   1  22   1  1 o  15.217   14.576   180.00   0.70808   0.04
   8  12   6  1 o  29.485   27.485    0.00    0.71500   0.07
  12   8   6  1 o   0.804    0.750    0.00    0.71500   0.00
  14   4   6  1 o  40.065   25.921    0.00    0.71206   0.10
  13  17   2  1 o   2.807    1.930    0.00    0.71102   0.01
  17  13   2  1 o   9.800    6.735   180.00   0.71102   0.02
   4  14   6  1 o   4.392    2.871    0.00    0.71206   0.01
   7   8   7  1 o   1.550    1.037    0.00    0.71180   0.00
   8   7   7  1 o   0.000    0.000   180.00   0.71180   0.00
  14  17   1  1 o  45.263   42.519    0.00    0.70808   0.11
  17  14   1  1 o   9.148    8.597    0.00    0.70808   0.02
  19   3   4  1 o   0.077    0.072   180.00   0.70833   0.00
   2   2   8  1 o   0.421    0.249    0.00    0.70486   0.00
   4  22   0  1 o   2.647    3.243   180.00   0.70285   0.00
  22   4   0  1 o  69.778   85.499   180.00   0.70285   0.08
   9   6   7  1 o  25.324   21.698   180.00   0.70890   0.06
  14  15   3  1 o   6.203    4.174   180.00   0.71014   0.02
  15  14   3  1 o   5.708    3.840   180.00   0.71014   0.01
  20   5   3  1 o   0.563    0.494   180.00   0.70726   0.00
   3  19   4  1 o   1.312    1.222    0.00    0.70833   0.00
   1   3   8  1 o   0.655    0.674    0.00    0.70345   0.00
   3   1   8  1 o   0.352    0.363    0.00    0.70345   0.00
  20   8   2  1 o   0.146    0.144   180.00   0.70669   0.00
   8  20   2  1 o  26.697   26.293   180.00   0.70669   0.06
   6   9   7  1 o  61.797   52.828   180.00   0.70890   0.15
  21   5   2  1 o  37.964   25.897   180.00   0.70527   0.09
   5  21   2  1 o   0.705    0.484   180.00   0.70527   0.00
  10  20   0  1 o  47.443   55.919    0.00    0.70285   0.06
  20  10   0  1 o  13.202   15.560   180.00   0.70285   0.02
   5  20   3  1 o   0.355    0.313    0.00    0.70726   0.00
  19   8   3  1 o  20.615   18.149    0.00    0.70726   0.05
   8  19   3  1 o   7.834    6.914    0.00    0.70726   0.02
   0  11   7  1 o   3.378    3.581   180.00   0.70603   0.01
   9  17   4  1 o   1.149    1.062    0.00    0.70833   0.00
  17   9   4  1 o   3.745    3.475   180.00   0.70833   0.01
  22   3   1  1 o   8.799    9.910    0.00    0.70240   0.02
   3  22   1  1 o   0.106    0.118    0.00    0.70240   0.00
  13   7   6  1 o   7.518    6.931   180.00   0.70772   0.02
   7  13   6  1 o   2.619    2.407   180.00   0.70772   0.01
  13  16   3  1 o   1.872    1.655    0.00    0.70726   0.00
  16  13   3  1 o   9.094    8.037   180.00   0.70726   0.02
  17   4   5  1 o   0.707    0.613   180.00   0.70562   0.00
  12  18   2  1 o   4.691    4.229   180.00   0.70385   0.01
  18  12   2  1 o   1.981    1.789    0.00    0.70385   0.00
  18  13   1  1 o   3.548    3.743   180.00   0.70240   0.01
  13  18   1  1 o  25.529   26.857   180.00   0.70240   0.06
  11   2   7  1 o   0.692    0.770   180.00   0.70320   0.00
  16   7   5  1 o  15.586   13.427   180.00   0.70562   0.04
   7  16   5  1 o   2.137    1.831    0.00    0.70562   0.01
   4  17   5  1 o   7.580    6.514    0.00    0.70562   0.02
   0   4   8  1 o  18.697   18.608   180.00   0.69926   0.04
  15   1   6  1 o  12.885   11.603    0.00    0.70204   0.03
   2  11   7  1 o   1.327    1.444    0.00    0.70320   0.00
   5  10   7  1 o   2.669    2.889    0.00    0.70320   0.01
  10   5   7  1 o   9.298   10.180   180.00   0.70320   0.02
   1  15   6  1 o   0.814    0.702   180.00   0.70204   0.00
  12  17   3  1 o   1.017    0.547   180.00   0.70160   0.00
  17  12   3  1 o  12.883    6.918    0.00    0.70160   0.03
   3   3   8  1 o   0.582    0.676   180.00   0.69788   0.00
   2   4   8  1 o   8.360    6.169   180.00   0.69651   0.02
   4   2   8  1 o  28.146   20.773   180.00   0.69651   0.06
  16  16   0  1 o   3.912    3.955   180.00   0.69456   0.00
   0  21   3  1 o   0.522    0.384    0.00    0.69607   0.00
   8  21   1  1 o   3.464    3.633   180.00   0.69413   0.01
  21   8   1  1 o  16.628   17.490   180.00   0.69413   0.04
  13  12   5  1 o   7.364    5.785   180.00   0.70000   0.02
  12  13   5  1 o   0.137    0.107   180.00   0.70000   0.00
  19   5   4  1 o   0.001    0.001    0.00    0.69709   0.00
   5  19   4  1 o   2.785    1.992    0.00    0.69709   0.01
   5   1   8  1 o  22.457   21.440    0.00    0.69244   0.05
   6  14   6  1 o   1.616    1.740    0.00    0.69788   0.00
  14   6   6  1 o   2.026    2.234   180.00   0.69788   0.00
   3  15   6  1 o   0.001    0.001    0.00    0.69651   0.00
  15   3   6  1 o   1.123    0.828   180.00   0.69651   0.00
  12  19   1  1 o   1.828    1.901   180.00   0.69413   0.00
  19  12   1  1 o   7.673    7.993   180.00   0.69413   0.02
   0  22   2  1 o  21.481   19.966   180.00   0.69282   0.05
  14  11   5  1 o   4.108    3.093    0.00    0.69724   0.01
   5  22   1  1 o   0.000    0.000    0.00    0.69143   0.00
  22   5   1  1 o   3.369    2.849   180.00   0.69143   0.01
   1   5   8  1 o   0.731    0.694   180.00   0.69244   0.00
  18   8   4  1 o  27.475   19.481   180.00   0.69573   0.06
  21   2   3  1 o   0.023    0.021    0.00    0.69335   0.00
   2  21   3  1 o   3.124    2.894   180.00   0.69335   0.01
  22   6   0  1 o  28.416   29.721   180.00   0.68920   0.03
   6  22   0  1 o  29.134   30.471    0.00    0.68920   0.03
  11  19   2  1 o   3.899    4.048   180.00   0.69417   0.01
  19  11   2  1 o  39.192   40.839    0.00    0.69417   0.09
   4  11   7  1 o   7.983    7.187    0.00    0.69490   0.02
  11   4   7  1 o   0.034    0.031   180.00   0.69490   0.00
  11  14   5  1 o  21.808   16.459   180.00   0.69724   0.05
   8  18   4  1 o  22.023   15.729    0.00    0.69573   0.05
   4   2   2  2 o   4.857    4.857    0.00    0.73093   1.39
  14  18   0  1 o   6.356    6.609    0.00    0.68920   0.01
  18  14   0  1 o   5.215    5.423   180.00   0.68920   0.01
  22   2   2  1 o  30.169   31.573    0.00    0.69015   0.07
   2  22   2  1 o   4.618    4.807    0.00    0.69015   0.01
  18  11   3  1 o   4.536    4.204    0.00    0.69335   0.01
  11  18   3  1 o  58.007   53.776    0.00    0.69335   0.13
  18   1   5  1 o   4.531    3.849   180.00   0.69182   0.01
  20   7   3  1 o   7.793    7.581    0.00    0.69067   0.02
  17   6   5  1 o  17.252   14.764    0.00    0.69182   0.04
   1  18   5  1 o   5.129    4.390    0.00    0.69182   0.01
  14  14   4  1 o   9.168    8.423    0.00    0.69302   0.02
  21   7   2  1 o   0.001    0.002    0.00    0.68882   0.00
   7  21   2  1 o   0.163    0.174    0.00    0.68882   0.00
   4   4   8  1 o   5.224    5.568    0.00    0.68844   0.01
   1  12   7  1 o  17.100   17.505    0.00    0.68953   0.04
  12   1   7  1 o   1.181    1.214   180.00   0.68953   0.00
   7  20   3  1 o   2.491    2.417    0.00    0.69067   0.01
  10  15   5  1 o   4.665    4.017   180.00   0.69182   0.01
  15  10   5  1 o   8.223    7.069    0.00    0.69182   0.02
   6  17   5  1 o   4.428    3.807   180.00   0.69182   0.01
   5   3   8  1 o   1.701    1.297   180.00   0.68712   0.00
  13  15   4  1 o   8.570    7.321   180.00   0.69167   0.02
  15  13   4  1 o   2.054    1.753   180.00   0.69167   0.00
  11  11   6  1 o   0.099    0.088   180.00   0.69110   0.00
   3   5   8  1 o  11.687    8.931    0.00    0.68712   0.03
   0   6   8  1 o   0.015    0.015   180.00   0.68581   0.00
   0  20   4  1 o   4.824    4.466    0.00    0.68769   0.01
  12  10   6  1 o  13.217   13.486    0.00    0.68977   0.03
  10  12   6  1 o   1.367    1.394    0.00    0.68977   0.00
   8   9   7  1 o   0.206    0.211   180.00   0.68953   0.00
   9   8   7  1 o   4.689    4.796    0.00    0.68953   0.01
  21   4   3  1 o   0.002    0.003    0.00    0.68540   0.00
  18   3   5  1 o   0.626    0.436    0.00    0.68652   0.00
  20  11   1  1 o  17.589   10.720   180.00   0.68354   0.04
  11  20   1  1 o  16.880   10.289    0.00    0.68354   0.04
  10   7   7  1 o   5.869    4.322   180.00   0.68689   0.01
   6   2   8  1 o   7.135    3.926    0.00    0.68322   0.02
   4  21   3  1 o   0.387    0.514   180.00   0.68540   0.00
   3  18   5  1 o   0.115    0.081    0.00    0.68652   0.00
  16  12   4  1 o  10.654    9.764   180.00   0.68769   0.02
  12  16   4  1 o   0.384    0.352    0.00    0.68769   0.00
   2  20   4  1 o  33.398   45.449   180.00   0.68507   0.07
  20   2   4  1 o  11.135   16.101   180.00   0.68507   0.02
  15   5   6  1 o   8.347    7.959   180.00   0.68581   0.02
  22   4   2  1 o  91.095   34.139    0.00    0.68230   0.19
   7  10   7  1 o   9.291    6.860   180.00   0.68689   0.02
   2   6   8  1 o  23.203   12.750   180.00   0.68322   0.05
  12   3   7  1 o   0.896    0.765   180.00   0.68428   0.00
  20  10   2  1 o   1.369    0.522    0.00    0.68230   0.00
   4  22   2  1 o  13.406    5.062    0.00    0.68230   0.03
   9  13   6  1 o   0.231    0.218   180.00   0.68581   0.00
   5  15   6  1 o   0.201    0.190    0.00    0.68581   0.00
  13   9   6  1 o   1.812    1.715   180.00   0.68581   0.00
   3  12   7  1 o   1.464    1.241   180.00   0.68428   0.00
   0  23   1  1 o   1.266    0.679   180.00   0.67843   0.00
  10  20   2  1 o  61.518   23.543   180.00   0.68230   0.13
   0  16   6  1 o  16.524    5.725   180.00   0.68193   0.03
  19  10   3  1 o   4.118    1.894    0.00    0.68280   0.01
  10  19   3  1 o   3.111    1.435   180.00   0.68280   0.01
   9  16   5  1 o   4.294    3.035    0.00    0.68391   0.01
  16   9   5  1 o   8.312    5.885   180.00   0.68391   0.02
  11   6   7  1 o   2.340    0.823   180.00   0.68170   0.00
   6  11   7  1 o   0.000    0.000   180.00   0.68170   0.00
   2  23   1  1 o   3.553    8.457   180.00   0.67591   0.01
  23   2   1  1 o   0.928    2.256   180.00   0.67591   0.00
  19   7   4  1 o   1.674    0.635    0.00    0.68120   0.00
   7  19   4  1 o   4.166    1.588    0.00    0.68120   0.01
  16   2   6  1 o   2.164    1.966    0.00    0.67938   0.00
   7  22   1  1 o   2.506    5.621    0.00    0.67591   0.01
  22   7   1  1 o   3.588    8.152   180.00   0.67591   0.01
   7   1   8  1 o   0.000    0.001    0.00    0.67685   0.00
   1   7   8  1 o   0.830    3.311   180.00   0.67685   0.00
  17  11   4  1 o  10.061    3.839   180.00   0.68120   0.02
  11  17   4  1 o  21.588    8.261    0.00    0.68120   0.05
   2  16   6  1 o   1.124    0.986    0.00    0.67938   0.00
  20  12   0  1 o  21.229   18.453   180.00   0.67382   0.02
  12  20   0  1 o   0.503    0.437   180.00   0.67382   0.00
   5   5   8  1 o   1.262    4.978   180.00   0.67685   0.00
   4  20   4  1 o  15.062   11.269   180.00   0.67739   0.03
  20   4   4  1 o   1.398    1.032    0.00    0.67739   0.00
  14   8   6  1 o  53.433   46.665   180.00   0.67938   0.11
   8  14   6  1 o   1.872    1.613   180.00   0.67938   0.00
   4   6   8  1 o  10.517   13.635    0.00    0.67560   0.02
   6   4   8  1 o   0.104    0.134   180.00   0.67560   0.00
   8  22   0  1 o  12.166   11.440   180.00   0.67136   0.01
  22   8   0  1 o   4.447    4.181    0.00    0.67136   0.00
   5  18   5  1 o   0.808    4.098    0.00    0.67627   0.00
  18   5   5  1 o   0.099    0.676    0.00    0.67627   0.00
  16  16   2  1 o   8.799    8.734    0.00    0.67471   0.02
   0  13   7  1 o  28.681   26.520    0.00    0.67413   0.06
  15  17   2  1 o   0.018    0.017   180.00   0.67347   0.00
  17  15   2  1 o   0.974    0.906    0.00    0.67347   0.00
  21  10   1  1 o   9.197    9.586    0.00    0.67097   0.02
  10  21   1  1 o  12.409   12.910    0.00    0.67097   0.02
   3   7   8  1 o   0.010    0.009    0.00    0.67189   0.00
   7   3   8  1 o   1.066    0.924   180.00   0.67189   0.00
   5  12   7  1 o  26.343   24.413   180.00   0.67413   0.05
  12   5   7  1 o   1.535    1.419    0.00    0.67413   0.00
   3   3   0  3 o   3.614    3.614    0.00    0.67283   0.06
   4   1   1  3 o   3.614    3.614    0.00    0.67283   0.00
  23   4   1  1 o   2.583    3.102   180.00   0.66853   0.01
  21   6   3  1 o   1.520    1.499   180.00   0.67272   0.00
   6  21   3  1 o   1.717    1.691    0.00    0.67272   0.00
  17   8   5  1 o  11.766   10.303   180.00   0.67378   0.02
  22   6   2  1 o   0.001    0.001    0.00    0.66979   0.00
   4  23   1  1 o   2.588    3.112   180.00   0.66853   0.01
  13   2   7  1 o   4.046    3.515   180.00   0.67167   0.01
   2  13   7  1 o   1.463    1.287   180.00   0.67167   0.00
   8  17   5  1 o  19.244   16.991   180.00   0.67378   0.04
  18  10   4  1 o  14.362   13.536   180.00   0.67241   0.03
  10  18   4  1 o   0.043    0.040    0.00    0.67241   0.00
   6  22   2  1 o   9.999    8.405    0.00    0.66979   0.02
  16  17   1  1 o  24.615   29.733   180.00   0.66853   0.05
  17  16   1  1 o  28.604   34.549   180.00   0.66853   0.06
   4  16   6  1 o  12.309   10.840   180.00   0.67189   0.02
  16   4   6  1 o  29.606   25.822   180.00   0.67189   0.06
   0   8   8  1 o   5.274    5.827    0.00    0.66823   0.01
   9  20   3  1 o   1.376    1.172    0.00    0.67027   0.00
  20   9   3  1 o  27.523   23.283   180.00   0.67027   0.05
  22   1   3  1 o  20.337   22.908   180.00   0.66784   0.04
  14  18   2  1 o  26.591   22.941    0.00    0.66979   0.05
  18  14   2  1 o   2.980    2.563    0.00    0.66979   0.01
  21   9   2  1 o   0.383    0.471    0.00    0.66858   0.00
   9  21   2  1 o   7.757    9.533    0.00    0.66858   0.02
  15   7   6  1 o   3.502    3.532    0.00    0.67066   0.01
  15  16   3  1 o   4.165    3.567    0.00    0.67027   0.01
  16  15   3  1 o   4.143    3.546    0.00    0.67027   0.01
   1  22   3  1 o   0.014    0.016   180.00   0.66784   0.00
   0  19   5  1 o   0.010    0.015   180.00   0.66888   0.00
  18  15   1  1 o   2.090    3.688    0.00    0.66613   0.00
  15  18   1  1 o   0.022    0.039    0.00    0.66613   0.00
   7  15   6  1 o   0.294    0.295   180.00   0.67066   0.00
  23   1   2  1 o   2.714    4.289   180.00   0.66379   0.01
   1  23   2  1 o   0.591    0.936    0.00    0.66379   0.00
   8   2   8  1 o   0.927    1.072    0.00    0.66583   0.00
   2   8   8  1 o   0.368    0.432   180.00   0.66583   0.00
  17  14   3  1 o   0.390    0.443   180.00   0.66784   0.00
  14  17   3  1 o   9.232   10.479   180.00   0.66784   0.02
  19   2   5  1 o  15.741   25.114    0.00    0.66647   0.03
   2  19   5  1 o   1.118    1.732    0.00    0.66647   0.00
  10   9   7  1 o  10.506   12.331    0.00    0.66681   0.02
   9  10   7  1 o   4.758    5.593    0.00    0.66681   0.01
  22   3   3  1 o   0.034    0.065    0.00    0.66307   0.00
  20   6   4  1 o   5.354    7.602    0.00    0.66515   0.01
  19  13   2  1 o   3.656    5.813   180.00   0.66379   0.01
  13   4   7  1 o   5.800    8.340   180.00   0.66442   0.01
   3  22   3  1 o   1.330    2.615    0.00    0.66307   0.00
  14  13   5  1 o   1.077    1.636    0.00    0.66647   0.00
  13  14   5  1 o  13.212   20.027    0.00    0.66647   0.03
   6  20   4  1 o   0.097    0.136    0.00    0.66515   0.00
  13  19   2  1 o   0.737    1.176    0.00    0.66379   0.00
  14  19   1  1 o   0.595    2.158    0.00    0.66139   0.00
  19  14   1  1 o   0.670    2.414    0.00    0.66139   0.00
   6   6   8  1 o   0.404    0.739    0.00    0.66345   0.00
   7   5   8  1 o   2.093    3.459   180.00   0.66227   0.00
  11   8   7  1 o   0.028    0.040    0.00    0.66442   0.00
   8  11   7  1 o   5.232    7.593   180.00   0.66442   0.01
   4  13   7  1 o   3.982    5.769   180.00   0.66442   0.01
  18  13   3  1 o   8.470   16.746   180.00   0.66307   0.02
   1  21   4  1 o   0.889    1.373    0.00    0.66160   0.00
  21   1   4  1 o   1.333    1.884    0.00    0.66160   0.00
  23   3   2  1 o   3.999    6.852    0.00    0.65910   0.01
   5   7   8  1 o   4.137    6.860    0.00    0.66227   0.01
  17   1   6  1 o   0.000    0.154   180.00   0.66110   0.00
  13  18   3  1 o   1.520    3.008    0.00    0.66307   0.00
   0  24   0  1 o   0.013    0.013   180.00   0.65484   0.00
  15  12   5  1 o   1.784    2.581   180.00   0.66409   0.00
  12  15   5  1 o   0.450    0.653    0.00    0.66409   0.00
   3  23   2  1 o   0.001    0.001   180.00   0.65910   0.00
   1  17   6  1 o   0.000    0.006   180.00   0.66110   0.00
  18   7   5  1 o   5.665    7.516    0.00    0.66173   0.01
   7  18   5  1 o   4.896    6.879   180.00   0.66173   0.01
   9  19   4  1 o   0.206    0.351    0.00    0.66160   0.00
  19   9   4  1 o   5.522    9.041   180.00   0.66160   0.01
   6  23   1  1 o   0.687    1.312   180.00   0.65676   0.00
  23   6   1  1 o   7.626   14.542    0.00    0.65676   0.01
   9  22   1  1 o   6.870   13.140    0.00    0.65676   0.01
  22   9   1  1 o   9.544   18.243   180.00   0.65676   0.02
   4   8   8  1 o  10.476   17.229   180.00   0.65877   0.02
   8   4   8  1 o   0.095    0.159    0.00    0.65877   0.00
   9   1   8  1 o   5.898    6.162   180.00   0.65762   0.01
  12  12   6  1 o   2.750    4.652   180.00   0.66227   0.01
  19   4   5  1 o   2.014    3.130   180.00   0.65939   0.00
   1   9   8  1 o   2.630    2.760    0.00    0.65762   0.00
   6  16   6  1 o   0.030    0.826   180.00   0.65993   0.00
  16   6   6  1 o   0.019    0.340   180.00   0.65993   0.00
  13  11   6  1 o   0.000    0.593    0.00    0.66110   0.00
  11  13   6  1 o   0.000    0.249   180.00   0.66110   0.00
  24   2   0  1 o   0.010    0.066   180.00   0.65258   0.00
   2  24   0  1 o   0.042    0.294   180.00   0.65258   0.00
  14   1   7  1 o   0.017    0.026    0.00    0.65741   0.00
   7  12   7  1 o   0.029    0.067    0.00    0.65972   0.00
  12   7   7  1 o   1.218    2.659   180.00   0.65972   0.00
   4  19   5  1 o   2.978    4.873   180.00   0.65939   0.01
  21   3   4  1 o   0.008    0.015   180.00   0.65696   0.00
   1  14   7  1 o   1.891    2.736   180.00   0.65741   0.00
   3  21   4  1 o   4.758    8.871    0.00    0.65696   0.01
  16  11   5  1 o  28.695   47.890    0.00    0.65939   0.05
  11  16   5  1 o   1.861    3.158   180.00   0.65939   0.00
  16  18   0  1 o   0.108    7.744    0.00    0.65258   0.00
  18  16   0  1 o   0.048    3.455   180.00   0.65258   0.00
  20  12   2  1 o   2.969    9.515    0.00    0.65565   0.01
  12  20   2  1 o   1.208    3.839    0.00    0.65565   0.00
  13  20   1  1 o   0.000    0.001   180.00   0.65447   0.00
  20  13   1  1 o   0.000    8.931   180.00   0.65447   0.00
  17   3   6  1 o   0.001    0.002   180.00   0.65647   0.00
  19  12   3  1 o   1.348    3.175   180.00   0.65610   0.00
  21   8   3  1 o   3.117    7.250    0.00    0.65610   0.01
   8  21   3  1 o   1.013    2.380   180.00   0.65610   0.00
  12  19   3  1 o   6.807   16.104   180.00   0.65610   0.01
[truncated: 2,295 more chars]
