# Supplementary material for: Crystal Structures and Intermolecular Interactions in α‐ and β‐phosgene
Source: Angew Chem Int Ed Engl. 2025 Nov 14;65(2):e17323. doi: 10.1002/anie.202517323 (PMC12790384; doi:10.1002/anie.202517323)
Supplement: Supplementary file 2 — Supporting Information [file ANIE-65-e17323-s001.zip › PHOSGENE_12K_edited.cif]

data_PHOSGENE_12K_C_publ

_pd_block_id
  2025-01-22T09:08|PHOSGENE_12K_C|Tambornino|Overall

_audit_creation_method  "from EXP file using GSAS2CIF"
_audit_creation_date                   2025-01-22T09:08
_audit_author_name                     Tambornino
_audit_update_record
; 2025-01-22T09:08  Initial CIF as created by GSAS2CIF
;

#=============================================================================
# this information describes the project, paper etc. for the CIF             #
# Acta Cryst. Section C papers and editorial correspondence is generated     #
# from the information in this section                                       #
#                                                                            #
#   (from)   CIF submission form for Rietveld refinements (Acta Cryst. C)    #
#                                                 Version 14 December 1998   #
#=============================================================================
# 1. SUBMISSION DETAILS

_publ_contact_author_name            ?   # Name of author for correspondence
_publ_contact_author_address             # Address of author for correspondence
; ?
;
_publ_contact_author_email           ?
_publ_contact_author_fax             ?
_publ_contact_author_phone           ?

_publ_contact_letter
; ?
;

_publ_requested_journal              ?
_publ_requested_coeditor_name        ?
_publ_requested_category             ?   # Acta C: one of CI/CM/CO/FI/FM/FO

#==============================================================================

# 2. PROCESSING SUMMARY (IUCr Office Use Only)

_journal_data_validation_number      ?

_journal_date_recd_electronic        ?
_journal_date_to_coeditor            ?
_journal_date_from_coeditor          ?
_journal_date_accepted               ?
_journal_date_printers_first         ?
_journal_date_printers_final         ?
_journal_date_proofs_out             ?
_journal_date_proofs_in              ?
_journal_coeditor_name               ?
_journal_coeditor_code               ?
_journal_coeditor_notes
; ?
;
_journal_techeditor_code             ?
_journal_techeditor_notes
; ?
;
_journal_coden_ASTM                  ?
_journal_name_full                   ?
_journal_year                        ?
_journal_volume                      ?
_journal_issue                       ?
_journal_page_first                  ?
_journal_page_last                   ?
_journal_paper_category              ?
_journal_suppl_publ_number           ?
_journal_suppl_publ_pages            ?

#==============================================================================

# 3. TITLE AND AUTHOR LIST

_publ_section_title
; ?
;
_publ_section_title_footnote
; ?
;

# The loop structure below should contain the names and addresses of all
# authors, in the required order of publication. Repeat as necessary.

loop_
	_publ_author_name
        _publ_author_footnote
	_publ_author_address
 ?                                   #<--'Last name, first name'
; ?
;
; ?
;

#==============================================================================

# 4. TEXT

_publ_section_synopsis
;  ?
;
_publ_section_abstract
; ?
;
_publ_section_comment
; ?
;
_publ_section_exptl_prep      # Details of the preparation of the sample(s)
                              # should be given here.
; ?
;
_publ_section_exptl_refinement
; ?
;
_publ_section_references
; ?
;
_publ_section_figure_captions
; ?
;
_publ_section_acknowledgements
; ?
;

#=============================================================================
# 5. OVERALL REFINEMENT & COMPUTING DETAILS

_refine_special_details
; ?
;
_pd_proc_ls_special_details
; ?
;

# The following items are used to identify the programs used.
_computing_molecular_graphics     ?
_computing_publication_material   ?

_refine_ls_weighting_scheme       ?
_refine_ls_weighting_details      ?
_refine_ls_hydrogen_treatment     ?
_refine_ls_extinction_method      ?
_refine_ls_extinction_coef        ?
_refine_ls_number_constraints     ?

_refine_ls_restrained_S_all       ?
_refine_ls_restrained_S_obs       ?

#==============================================================================
# 6. SAMPLE PREPARATION DATA

# (In the unusual case where multiple samples are used in a single
#  Rietveld study, this information should be moved into the phase
#  blocks)

# The following three fields describe the preparation of the material.
# The cooling rate is in K/min.  The pressure at which the sample was
# prepared is in kPa.  The temperature of preparation is in K.

_pd_prep_cool_rate                ?
_pd_prep_pressure                 ?
_pd_prep_temperature              ?

_pd_char_colour                   ?       # use ICDD colour descriptions
data_PHOSGENE_12K_C_overall

_refine_ls_shift/su_max                0.04
_refine_ls_shift/su_mean               0.01
_computing_structure_refinement        GSAS
_refine_ls_number_parameters           36
_refine_ls_goodness_of_fit_all         1.94
_refine_ls_number_restraints           0
_refine_ls_matrix_type                 full

# pointers to the phase blocks
loop_   _pd_phase_block_id
      2025-01-22T09:08|PHOSGENE_12K_C_phase1|Tambornino||
      2025-01-22T09:08|PHOSGENE_12K_C_phase2|Tambornino||
      2025-01-22T09:08|PHOSGENE_12K_C_phase3|Tambornino||
# pointers to the diffraction patterns
loop_   _pd_block_diffractogram_id
      2025-01-22T09:08|PHOSGENE_12K_C_H_01|Tambornino|HRPD

# Information for phase 1
data_PHOSGENE_12K_C_phase_1

_pd_block_id
  2025-01-22T09:08|PHOSGENE_12K_C_phase1|Tambornino||

# Histograms for phase 1
loop_   _pd_block_diffractogram_id
  2025-01-22T09:08|PHOSGENE_12K_C_H_01|Tambornino|HRPD

#==============================================================================
# 7. CHEMICAL, STRUCTURAL AND CRYSTAL DATA

_pd_char_particle_morphology     'coarse powder'

_chemical_name_systematic        'carbonyl dichloride'
_chemical_name_common            'phosgene'
_chemical_formula_sum            'C Cl2 O'
_chemical_formula_moiety         'C Cl2 O'
_chemical_compound_source        ?
_chemical_formula_structural     ?
_chemical_formula_analytical     ?
_chemical_formula_weight         98.91
_cell_formula_units_Z            16
_exptl_crystal_recrystallization_method 'Frozen with liquid nitrogen'

_chemical_melting_point          155
_exptl_crystal_colour            white

_exptl_crystal_F_000             ?
_exptl_crystal_density_diffrn      1.91367
_exptl_crystal_density_meas        ?
_exptl_crystal_density_method     'not measured'

_cell_measurement_temperature     12
_diffrn_ambient_temperature       12
_cell_special_details
; ?
;

_geom_special_details             ?

# The following item identifies the program(s) used (if appropriate).
_computing_structure_solution     ?

#==============================================================================

# 8. Phase information from GSAS

_pd_phase_name                         phosgene
_cell_length_a                         15.58245(4)
_cell_length_b                         15.58245
_cell_length_c                         5.655737(25)
_cell_angle_alpha                      90.0
_cell_angle_beta                       90.0
_cell_angle_gamma                      90.0
_cell_volume                           1373.285(8)
_symmetry_cell_setting                 tetragonal
_symmetry_space_group_name_H-M         "I 41/a"
_symmetry_space_group_name_Hall        "-I_4ad"
loop_ _symmetry_equiv_pos_site_id _symmetry_equiv_pos_as_xyz
       1 +x,+y,+z 
       2 -y+3/4,+x+1/4,+z+1/4 
       3 -x+1/2,-y,+z+1/2 
       4 +y+3/4,-x+3/4,+z+3/4 
      -1 -x,-y,-z 
      -2 +y+1/4,-x+3/4,-z+3/4 
      -3 +x+1/2,+y,-z+1/2 
      -4 -y+1/4,+x+1/4,-z+1/4 
     101 +x+1/2,+y+1/2,+z+1/2 
     102 -y+1/4,+x+3/4,+z+3/4 
     103 -x,-y+1/2,+z 
     104 +y+1/4,-x+1/4,+z+1/4 
    -101 -x+1/2,-y+1/2,-z+1/2 
    -102 +y+3/4,-x+1/4,-z+1/4 
    -103 +x,+y+1/2,-z 
    -104 -y+3/4,+x+3/4,-z+3/4 

# ATOMIC COORDINATES AND DISPLACEMENT PARAMETERS


loop_
      _atom_site_type_symbol
      _atom_site_label
      _atom_site_fract_x
      _atom_site_fract_y
      _atom_site_fract_z
      _atom_site_occupancy
      _atom_site_thermal_displace_type
      _atom_site_U_iso_or_equiv
      _atom_site_symmetry_multiplicity
Cl
Cl1     0.89791(5)   0.44765(5)   0.76318(18)  1.0        Uani   0.00968      16
Cl
Cl2     0.95999(6)   0.35795(6)   0.35228(15)  1.0        Uani   0.0109       16
O 
O1      0.79951(9)   0.37060(9)   0.46109(26)  1.0        Uani   0.01331      16
C 
C1      0.87034(6)   0.38907(7)   0.51680(24)  1.0        Uiso   0.00826(24)  16

loop_ _atom_site_aniso_label
      _atom_site_aniso_U_11
      _atom_site_aniso_U_12
      _atom_site_aniso_U_13
      _atom_site_aniso_U_22
      _atom_site_aniso_U_23
      _atom_site_aniso_U_33
Cl1     0.00539(33 -0.0010(4)   0.0019(4)   0.00776(34 -0.0002(4)   0.0159(5) 
Cl2     0.0048(4)   0.0017(4)  -0.00032(33  0.0083(4)  -0.0018(4)   0.0196(5) 
O1      0.0067(5)  -0.0029(6)  -0.0030(6)   0.0138(6)  -0.0045(6)   0.0195(8) 

loop_ _atom_type_symbol
      _atom_type_number_in_cell
                   Cl 32.0        
                   O  16.0        
                   C  16.0        

# MOLECULAR GEOMETRY

loop_
      _geom_bond_atom_site_label_1
      _geom_bond_atom_site_label_2
      _geom_bond_distance
      _geom_bond_site_symmetry_1
      _geom_bond_site_symmetry_2
      _geom_bond_publ_flag
  Cl1       Cl2             2.8793(12)  .      1_555  N
  Cl1       O1              2.5906(16)  .      1_555  N
  Cl1       C1              1.7203(17)  .      1_555  N
  Cl2       Cl1             2.8793(12)  .      1_555  N
  Cl2       O1              2.5828(17)  .      1_555  N
  Cl2       C1              1.7471(14)  .      1_555  N
  O1        Cl1             2.5906(16)  .      1_555  N
  O1        Cl2             2.5828(17)  .      1_555  N
  O1        C1              1.1833(18)  .      1_555  N
  C1        Cl1             1.7203(17)  .      1_555  N
  C1        Cl2             1.7471(14)  .      1_555  N
  C1        O1              1.1833(18)  .      1_555  N

loop_
      _geom_angle_atom_site_label_1
      _geom_angle_atom_site_label_2
      _geom_angle_atom_site_label_3
      _geom_angle
      _geom_angle_site_symmetry_1
      _geom_angle_site_symmetry_2
      _geom_angle_site_symmetry_3
      _geom_angle_publ_flag
  Cl2       Cl1       C1                34.16(4)      1_555  .      1_555  N
  Cl1       Cl2       C1                33.57(5)      1_555  .      1_555  N
  Cl1       C1        Cl2              112.27(7)      1_555  .      1_555  N
  Cl1       C1        O1              125.28(10)      1_555  .      1_555  N
  Cl2       C1        O1              122.44(11)      1_555  .      1_555  N

# Information for phase 2
data_PHOSGENE_12K_C_phase_2

_pd_block_id
  2025-01-22T09:08|PHOSGENE_12K_C_phase2|Tambornino||

# Histograms for phase 2
loop_   _pd_block_diffractogram_id
  2025-01-22T09:08|PHOSGENE_12K_C_H_01|Tambornino|HRPD

#==============================================================================
# 7. CHEMICAL, STRUCTURAL AND CRYSTAL DATA

_pd_char_particle_morphology      ?

_chemical_name_systematic         'copper'
_chemical_name_common             'copper'
_chemical_formula_moiety          Cu
_chemical_formula_structural      Cu
_chemical_formula_analytical      Cu
_chemical_melting_point           1358
_chemical_formula_sum             Cu
_chemical_formula_weight          63.55
_cell_formula_units_Z             4

_exptl_crystal_density_diffrn      9.1991
_exptl_crystal_density_meas        ?
_exptl_crystal_density_method      'not measured'

_cell_measurement_temperature     12
_diffrn_ambient_temperature       12

_cell_special_details
; ?
;

_geom_special_details             ?

#==============================================================================

# 8. Phase information from GSAS

_pd_phase_name                         copper
_cell_length_a                         3.580010(29)
_cell_length_b                         3.58001
_cell_length_c                         3.58001
_cell_angle_alpha                      90.0
_cell_angle_beta                       90.0
_cell_angle_gamma                      90.0
_cell_volume                           45.8830(10)
_symmetry_cell_setting                 cubic
_symmetry_space_group_name_H-M         "F m -3 m"
_symmetry_space_group_name_Hall        "-F_4_2_3"
loop_ _symmetry_equiv_pos_site_id _symmetry_equiv_pos_as_xyz
       1 +x,+y,+z 
       2 +z,+x,+y 
       3 +y,+z,+x 
       4 +x,+y,-z 
       5 -z,+x,+y 
       6 +y,-z,+x 
       7 -z,+x,-y 
       8 -y,-z,+x 
       9 +y,-z,-x 
      10 -x,+y,-z 
      11 -z,-x,+y 
      12 +x,-y,-z 
      13 +y,+x,+z 
      14 +z,+y,+x 
      15 +x,+z,+y 
      16 +y,+x,-z 
      17 -z,+y,+x 
      18 +x,-z,+y 
      19 -z,+y,-x 
      20 -x,-z,+y 
      21 +x,-z,-y 
      22 -y,+x,-z 
      23 -z,-y,+x 
      24 +y,-x,-z 
      -1 -x,-y,-z 
      -2 -z,-x,-y 
      -3 -y,-z,-x 
      -4 -x,-y,+z 
      -5 +z,-x,-y 
      -6 -y,+z,-x 
      -7 +z,-x,+y 
      -8 +y,+z,-x 
      -9 -y,+z,+x 
     -10 +x,-y,+z 
     -11 +z,+x,-y 
     -12 -x,+y,+z 
     -13 -y,-x,-z 
     -14 -z,-y,-x 
     -15 -x,-z,-y 
     -16 -y,-x,+z 
     -17 +z,-y,-x 
     -18 -x,+z,-y 
     -19 +z,-y,+x 
     -20 +x,+z,-y 
     -21 -x,+z,+y 
     -22 +y,-x,+z 
     -23 +z,+y,-x 
     -24 -y,+x,+z 
     101 +x,+y+1/2,+z+1/2 
     102 +z,+x+1/2,+y+1/2 
     103 +y,+z+1/2,+x+1/2 
     104 +x,+y+1/2,-z+1/2 
     105 -z,+x+1/2,+y+1/2 
     106 +y,-z+1/2,+x+1/2 
     107 -z,+x+1/2,-y+1/2 
     108 -y,-z+1/2,+x+1/2 
     109 +y,-z+1/2,-x+1/2 
     110 -x,+y+1/2,-z+1/2 
     111 -z,-x+1/2,+y+1/2 
     112 +x,-y+1/2,-z+1/2 
     113 +y,+x+1/2,+z+1/2 
     114 +z,+y+1/2,+x+1/2 
     115 +x,+z+1/2,+y+1/2 
     116 +y,+x+1/2,-z+1/2 
     117 -z,+y+1/2,+x+1/2 
     118 +x,-z+1/2,+y+1/2 
     119 -z,+y+1/2,-x+1/2 
     120 -x,-z+1/2,+y+1/2 
     121 +x,-z+1/2,-y+1/2 
     122 -y,+x+1/2,-z+1/2 
     123 -z,-y+1/2,+x+1/2 
     124 +y,-x+1/2,-z+1/2 
    -101 -x,-y+1/2,-z+1/2 
    -102 -z,-x+1/2,-y+1/2 
    -103 -y,-z+1/2,-x+1/2 
    -104 -x,-y+1/2,+z+1/2 
    -105 +z,-x+1/2,-y+1/2 
    -106 -y,+z+1/2,-x+1/2 
    -107 +z,-x+1/2,+y+1/2 
    -108 +y,+z+1/2,-x+1/2 
    -109 -y,+z+1/2,+x+1/2 
    -110 +x,-y+1/2,+z+1/2 
    -111 +z,+x+1/2,-y+1/2 
    -112 -x,+y+1/2,+z+1/2 
    -113 -y,-x+1/2,-z+1/2 
    -114 -z,-y+1/2,-x+1/2 
    -115 -x,-z+1/2,-y+1/2 
    -116 -y,-x+1/2,+z+1/2 
    -117 +z,-y+1/2,-x+1/2 
    -118 -x,+z+1/2,-y+1/2 
    -119 +z,-y+1/2,+x+1/2 
    -120 +x,+z+1/2,-y+1/2 
    -121 -x,+z+1/2,+y+1/2 
    -122 +y,-x+1/2,+z+1/2 
    -123 +z,+y+1/2,-x+1/2 
    -124 -y,+x+1/2,+z+1/2 
     201 +x+1/2,+y,+z+1/2 
     202 +z+1/2,+x,+y+1/2 
     203 +y+1/2,+z,+x+1/2 
     204 +x+1/2,+y,-z+1/2 
     205 -z+1/2,+x,+y+1/2 
     206 +y+1/2,-z,+x+1/2 
     207 -z+1/2,+x,-y+1/2 
     208 -y+1/2,-z,+x+1/2 
     209 +y+1/2,-z,-x+1/2 
     210 -x+1/2,+y,-z+1/2 
     211 -z+1/2,-x,+y+1/2 
     212 +x+1/2,-y,-z+1/2 
     213 +y+1/2,+x,+z+1/2 
     214 +z+1/2,+y,+x+1/2 
     215 +x+1/2,+z,+y+1/2 
     216 +y+1/2,+x,-z+1/2 
     217 -z+1/2,+y,+x+1/2 
     218 +x+1/2,-z,+y+1/2 
     219 -z+1/2,+y,-x+1/2 
     220 -x+1/2,-z,+y+1/2 
     221 +x+1/2,-z,-y+1/2 
     222 -y+1/2,+x,-z+1/2 
     223 -z+1/2,-y,+x+1/2 
     224 +y+1/2,-x,-z+1/2 
    -201 -x+1/2,-y,-z+1/2 
    -202 -z+1/2,-x,-y+1/2 
    -203 -y+1/2,-z,-x+1/2 
    -204 -x+1/2,-y,+z+1/2 
    -205 +z+1/2,-x,-y+1/2 
    -206 -y+1/2,+z,-x+1/2 
    -207 +z+1/2,-x,+y+1/2 
    -208 +y+1/2,+z,-x+1/2 
    -209 -y+1/2,+z,+x+1/2 
    -210 +x+1/2,-y,+z+1/2 
    -211 +z+1/2,+x,-y+1/2 
    -212 -x+1/2,+y,+z+1/2 
    -213 -y+1/2,-x,-z+1/2 
    -214 -z+1/2,-y,-x+1/2 
    -215 -x+1/2,-z,-y+1/2 
    -216 -y+1/2,-x,+z+1/2 
    -217 +z+1/2,-y,-x+1/2 
    -218 -x+1/2,+z,-y+1/2 
    -219 +z+1/2,-y,+x+1/2 
    -220 +x+1/2,+z,-y+1/2 
    -221 -x+1/2,+z,+y+1/2 
    -222 +y+1/2,-x,+z+1/2 
    -223 +z+1/2,+y,-x+1/2 
    -224 -y+1/2,+x,+z+1/2 
     301 +x+1/2,+y+1/2,+z 
     302 +z+1/2,+x+1/2,+y 
     303 +y+1/2,+z+1/2,+x 
     304 +x+1/2,+y+1/2,-z 
     305 -z+1/2,+x+1/2,+y 
     306 +y+1/2,-z+1/2,+x 
     307 -z+1/2,+x+1/2,-y 
     308 -y+1/2,-z+1/2,+x 
     309 +y+1/2,-z+1/2,-x 
     310 -x+1/2,+y+1/2,-z 
     311 -z+1/2,-x+1/2,+y 
     312 +x+1/2,-y+1/2,-z 
     313 +y+1/2,+x+1/2,+z 
     314 +z+1/2,+y+1/2,+x 
     315 +x+1/2,+z+1/2,+y 
     316 +y+1/2,+x+1/2,-z 
     317 -z+1/2,+y+1/2,+x 
     318 +x+1/2,-z+1/2,+y 
     319 -z+1/2,+y+1/2,-x 
     320 -x+1/2,-z+1/2,+y 
     321 +x+1/2,-z+1/2,-y 
     322 -y+1/2,+x+1/2,-z 
     323 -z+1/2,-y+1/2,+x 
     324 +y+1/2,-x+1/2,-z 
    -301 -x+1/2,-y+1/2,-z 
    -302 -z+1/2,-x+1/2,-y 
    -303 -y+1/2,-z+1/2,-x 
    -304 -x+1/2,-y+1/2,+z 
    -305 +z+1/2,-x+1/2,-y 
    -306 -y+1/2,+z+1/2,-x 
    -307 +z+1/2,-x+1/2,+y 
    -308 +y+1/2,+z+1/2,-x 
    -309 -y+1/2,+z+1/2,+x 
    -310 +x+1/2,-y+1/2,+z 
    -311 +z+1/2,+x+1/2,-y 
    -312 -x+1/2,+y+1/2,+z 
    -313 -y+1/2,-x+1/2,-z 
    -314 -z+1/2,-y+1/2,-x 
    -315 -x+1/2,-z+1/2,-y 
    -316 -y+1/2,-x+1/2,+z 
    -317 +z+1/2,-y+1/2,-x 
    -318 -x+1/2,+z+1/2,-y 
    -319 +z+1/2,-y+1/2,+x 
    -320 +x+1/2,+z+1/2,-y 
    -321 -x+1/2,+z+1/2,+y 
    -322 +y+1/2,-x+1/2,+z 
    -323 +z+1/2,+y+1/2,-x 
    -324 -y+1/2,+x+1/2,+z 

# ATOMIC COORDINATES AND DISPLACEMENT PARAMETERS


loop_
      _atom_site_type_symbol
      _atom_site_label
      _atom_site_fract_x
      _atom_site_fract_y
      _atom_site_fract_z
      _atom_site_occupancy
      _atom_site_thermal_displace_type
      _atom_site_U_iso_or_equiv
      _atom_site_symmetry_multiplicity
Cu
Cu      0.0          0.0          0.0          1.0        Uiso   0.002         4

loop_ _atom_type_symbol
      _atom_type_number_in_cell
                   Cu  4.0        

# MOLECULAR GEOMETRY

loop_
      _geom_bond_atom_site_label_1
      _geom_bond_atom_site_label_2
      _geom_bond_distance
      _geom_bond_site_symmetry_1
      _geom_bond_site_symmetry_2
      _geom_bond_publ_flag
  Cu        Cu            2.531450(10)  .    101_544  N
  Cu        Cu            2.531450(10)  .    101_545  N
  Cu        Cu            2.531450(10)  .    101_554  N
  Cu        Cu            2.531450(10)  .    101_555  N
  Cu        Cu            2.531450(10)  .    201_454  N
  Cu        Cu            2.531450(10)  .    201_455  N
  Cu        Cu            2.531450(10)  .    201_554  N
  Cu        Cu            2.531450(10)  .    201_555  N
  Cu        Cu            2.531450(20)  .    301_445  N
  Cu        Cu            2.531450(20)  .    301_455  N
  Cu        Cu            2.531450(20)  .    301_545  N
  Cu        Cu            2.531450(20)  .    301_555  N

loop_
      _geom_angle_atom_site_label_1
      _geom_angle_atom_site_label_2
      _geom_angle_atom_site_label_3
      _geom_angle
      _geom_angle_site_symmetry_1
      _geom_angle_site_symmetry_2
      _geom_angle_site_symmetry_3
      _geom_angle_publ_flag
  Cu        Cu        Cu              90.0000(7)    101_544  .    101_545  N
  Cu        Cu        Cu              90.0000(7)    101_544  .    101_554  N
  Cu        Cu        Cu                   180.0    101_544  .    101_555  N
  Cu        Cu        Cu              60.0000(4)    101_544  .    201_454  N
  Cu        Cu        Cu             120.0000(4)    101_544  .    201_455  N
  Cu        Cu        Cu              60.0000(4)    101_544  .    201_554  N
  Cu        Cu        Cu             120.0000(4)    101_544  .    201_555  N
  Cu        Cu        Cu            60.00000(20)    101_544  .    301_445  N
  Cu        Cu        Cu           120.00000(20)    101_544  .    301_455  N
  Cu        Cu        Cu            60.00000(20)    101_544  .    301_545  N
  Cu        Cu        Cu           120.00000(20)    101_544  .    301_555  N
  Cu        Cu        Cu                   180.0    101_545  .    101_554  N
  Cu        Cu        Cu              90.0000(7)    101_545  .    101_555  N
  Cu        Cu        Cu             120.0000(4)    101_545  .    201_454  N
  Cu        Cu        Cu              60.0000(4)    101_545  .    201_455  N
  Cu        Cu        Cu             120.0000(4)    101_545  .    201_554  N
  Cu        Cu        Cu              60.0000(4)    101_545  .    201_555  N
  Cu        Cu        Cu            60.00000(20)    101_545  .    301_445  N
  Cu        Cu        Cu           120.00000(20)    101_545  .    301_455  N
  Cu        Cu        Cu            60.00000(20)    101_545  .    301_545  N
  Cu        Cu        Cu           120.00000(20)    101_545  .    301_555  N
  Cu        Cu        Cu              90.0000(7)    101_554  .    101_555  N
  Cu        Cu        Cu              60.0000(4)    101_554  .    201_454  N
  Cu        Cu        Cu             120.0000(4)    101_554  .    201_455  N
  Cu        Cu        Cu              60.0000(4)    101_554  .    201_554  N
  Cu        Cu        Cu             120.0000(4)    101_554  .    201_555  N
  Cu        Cu        Cu           120.00000(20)    101_554  .    301_445  N
  Cu        Cu        Cu            60.00000(20)    101_554  .    301_455  N
  Cu        Cu        Cu           120.00000(20)    101_554  .    301_545  N
  Cu        Cu        Cu            60.00000(20)    101_554  .    301_555  N
  Cu        Cu        Cu             120.0000(4)    101_555  .    201_454  N
  Cu        Cu        Cu              60.0000(4)    101_555  .    201_455  N
  Cu        Cu        Cu             120.0000(4)    101_555  .    201_554  N
  Cu        Cu        Cu              60.0000(4)    101_555  .    201_555  N
  Cu        Cu        Cu           120.00000(20)    101_555  .    301_445  N
  Cu        Cu        Cu            60.00000(20)    101_555  .    301_455  N
  Cu        Cu        Cu           120.00000(20)    101_555  .    301_545  N
  Cu        Cu        Cu            60.00000(20)    101_555  .    301_555  N
  Cu        Cu        Cu              90.0000(7)    201_454  .    201_455  N
  Cu        Cu        Cu              90.0000(7)    201_454  .    201_554  N
  Cu        Cu        Cu                   180.0    201_454  .    201_555  N
  Cu        Cu        Cu            60.00000(20)    201_454  .    301_445  N
  Cu        Cu        Cu            60.00000(20)    201_454  .    301_455  N
  Cu        Cu        Cu           120.00000(20)    201_454  .    301_545  N
  Cu        Cu        Cu           120.00000(20)    201_454  .    301_555  N
  Cu        Cu        Cu                   180.0    201_455  .    201_554  N
  Cu        Cu        Cu              90.0000(7)    201_455  .    201_555  N
  Cu        Cu        Cu            60.00000(20)    201_455  .    301_445  N
  Cu        Cu        Cu            60.00000(20)    201_455  .    301_455  N
  Cu        Cu        Cu           120.00000(20)    201_455  .    301_545  N
  Cu        Cu        Cu           120.00000(20)    201_455  .    301_555  N
  Cu        Cu        Cu              90.0000(7)    201_554  .    201_555  N
  Cu        Cu        Cu           120.00000(20)    201_554  .    301_445  N
  Cu        Cu        Cu           120.00000(20)    201_554  .    301_455  N
  Cu        Cu        Cu            60.00000(20)    201_554  .    301_545  N
  Cu        Cu        Cu            60.00000(20)    201_554  .    301_555  N
  Cu        Cu        Cu           120.00000(20)    201_555  .    301_445  N
  Cu        Cu        Cu           120.00000(20)    201_555  .    301_455  N
  Cu        Cu        Cu            60.00000(20)    201_555  .    301_545  N
  Cu        Cu        Cu            60.00000(20)    201_555  .    301_555  N
  Cu        Cu        Cu                    90.0    301_445  .    301_455  N
  Cu        Cu        Cu                    90.0    301_445  .    301_545  N
  Cu        Cu        Cu                   180.0    301_445  .    301_555  N
  Cu        Cu        Cu                   180.0    301_455  .    301_545  N
  Cu        Cu        Cu                    90.0    301_455  .    301_555  N
  Cu        Cu        Cu                    90.0    301_545  .    301_555  N


# Information for phase 3
data_PHOSGENE_12K_C_phase_3

_pd_block_id
  2025-01-22T09:08|PHOSGENE_12K_C_phase3|Tambornino||

# Histograms for phase 3
loop_   _pd_block_diffractogram_id
  2025-01-22T09:08|PHOSGENE_12K_C_H_01|Tambornino|HRPD

#==============================================================================
# 7. CHEMICAL, STRUCTURAL AND CRYSTAL DATA

_pd_char_particle_morphology      ?

_chemical_name_systematic         'iron'
_chemical_name_common             'iron'
_chemical_formula_moiety          Fe
_chemical_formula_structural      Fe
_chemical_formula_analytical      Fe
_chemical_melting_point           1811
_chemical_formula_sum             Fe
_chemical_formula_weight          55.85
_cell_formula_units_Z             2

_exptl_crystal_density_diffrn      7.9846
_exptl_crystal_density_meas        ?
_exptl_crystal_density_method      'not measured'

_cell_measurement_temperature     12
_diffrn_ambient_temperature       12

_cell_special_details
; ?
;

_geom_special_details             ?

#==============================================================================

# 8. Phase information from GSAS

_pd_phase_name                         iron
_cell_length_a                         2.85326(4)
_cell_length_b                         2.85326
_cell_length_c                         2.85326
_cell_angle_alpha                      90.0
_cell_angle_beta                       90.0
_cell_angle_gamma                      90.0
_cell_volume                           23.2290(10)
_symmetry_cell_setting                 cubic
_symmetry_space_group_name_H-M         "I m -3 m"
_symmetry_space_group_name_Hall        "-I_4_2_3"
loop_ _symmetry_equiv_pos_site_id _symmetry_equiv_pos_as_xyz
       1 +x,+y,+z 
       2 +z,+x,+y 
       3 +y,+z,+x 
       4 +x,+y,-z 
       5 -z,+x,+y 
       6 +y,-z,+x 
       7 -z,+x,-y 
       8 -y,-z,+x 
       9 +y,-z,-x 
      10 -x,+y,-z 
      11 -z,-x,+y 
      12 +x,-y,-z 
      13 +y,+x,+z 
      14 +z,+y,+x 
      15 +x,+z,+y 
      16 +y,+x,-z 
      17 -z,+y,+x 
      18 +x,-z,+y 
      19 -z,+y,-x 
      20 -x,-z,+y 
      21 +x,-z,-y 
      22 -y,+x,-z 
      23 -z,-y,+x 
      24 +y,-x,-z 
      -1 -x,-y,-z 
      -2 -z,-x,-y 
      -3 -y,-z,-x 
      -4 -x,-y,+z 
      -5 +z,-x,-y 
      -6 -y,+z,-x 
      -7 +z,-x,+y 
      -8 +y,+z,-x 
      -9 -y,+z,+x 
     -10 +x,-y,+z 
     -11 +z,+x,-y 
     -12 -x,+y,+z 
     -13 -y,-x,-z 
     -14 -z,-y,-x 
     -15 -x,-z,-y 
     -16 -y,-x,+z 
     -17 +z,-y,-x 
     -18 -x,+z,-y 
     -19 +z,-y,+x 
     -20 +x,+z,-y 
     -21 -x,+z,+y 
     -22 +y,-x,+z 
     -23 +z,+y,-x 
     -24 -y,+x,+z 
     101 +x+1/2,+y+1/2,+z+1/2 
     102 +z+1/2,+x+1/2,+y+1/2 
     103 +y+1/2,+z+1/2,+x+1/2 
     104 +x+1/2,+y+1/2,-z+1/2 
     105 -z+1/2,+x+1/2,+y+1/2 
     106 +y+1/2,-z+1/2,+x+1/2 
     107 -z+1/2,+x+1/2,-y+1/2 
     108 -y+1/2,-z+1/2,+x+1/2 
     109 +y+1/2,-z+1/2,-x+1/2 
     110 -x+1/2,+y+1/2,-z+1/2 
     111 -z+1/2,-x+1/2,+y+1/2 
     112 +x+1/2,-y+1/2,-z+1/2 
     113 +y+1/2,+x+1/2,+z+1/2 
     114 +z+1/2,+y+1/2,+x+1/2 
     115 +x+1/2,+z+1/2,+y+1/2 
     116 +y+1/2,+x+1/2,-z+1/2 
     117 -z+1/2,+y+1/2,+x+1/2 
     118 +x+1/2,-z+1/2,+y+1/2 
     119 -z+1/2,+y+1/2,-x+1/2 
     120 -x+1/2,-z+1/2,+y+1/2 
     121 +x+1/2,-z+1/2,-y+1/2 
     122 -y+1/2,+x+1/2,-z+1/2 
     123 -z+1/2,-y+1/2,+x+1/2 
     124 +y+1/2,-x+1/2,-z+1/2 
    -101 -x+1/2,-y+1/2,-z+1/2 
    -102 -z+1/2,-x+1/2,-y+1/2 
    -103 -y+1/2,-z+1/2,-x+1/2 
    -104 -x+1/2,-y+1/2,+z+1/2 
    -105 +z+1/2,-x+1/2,-y+1/2 
    -106 -y+1/2,+z+1/2,-x+1/2 
    -107 +z+1/2,-x+1/2,+y+1/2 
    -108 +y+1/2,+z+1/2,-x+1/2 
    -109 -y+1/2,+z+1/2,+x+1/2 
    -110 +x+1/2,-y+1/2,+z+1/2 
    -111 +z+1/2,+x+1/2,-y+1/2 
    -112 -x+1/2,+y+1/2,+z+1/2 
    -113 -y+1/2,-x+1/2,-z+1/2 
    -114 -z+1/2,-y+1/2,-x+1/2 
    -115 -x+1/2,-z+1/2,-y+1/2 
    -116 -y+1/2,-x+1/2,+z+1/2 
    -117 +z+1/2,-y+1/2,-x+1/2 
    -118 -x+1/2,+z+1/2,-y+1/2 
    -119 +z+1/2,-y+1/2,+x+1/2 
    -120 +x+1/2,+z+1/2,-y+1/2 
    -121 -x+1/2,+z+1/2,+y+1/2 
    -122 +y+1/2,-x+1/2,+z+1/2 
    -123 +z+1/2,+y+1/2,-x+1/2 
    -124 -y+1/2,+x+1/2,+z+1/2 

# ATOMIC COORDINATES AND DISPLACEMENT PARAMETERS


loop_
      _atom_site_type_symbol
      _atom_site_label
      _atom_site_fract_x
      _atom_site_fract_y
      _atom_site_fract_z
      _atom_site_occupancy
      _atom_site_thermal_displace_type
      _atom_site_U_iso_or_equiv
      _atom_site_symmetry_multiplicity
Fe
Fe      0.0          0.0          0.0          1.0        Uiso   0.002         2

loop_ _atom_type_symbol
      _atom_type_number_in_cell
                   Fe  2.0        

# MOLECULAR GEOMETRY

loop_
      _geom_bond_atom_site_label_1
      _geom_bond_atom_site_label_2
      _geom_bond_distance
      _geom_bond_site_symmetry_1
      _geom_bond_site_symmetry_2
      _geom_bond_publ_flag
  Fe        Fe              2.85326(4)  .      1_455  N
  Fe        Fe              2.85326(4)  .      1_545  N
  Fe        Fe              2.85326(4)  .      1_554  N
  Fe        Fe              2.85326(4)  .      1_556  N
  Fe        Fe              2.85326(4)  .      1_565  N
  Fe        Fe              2.85326(4)  .      1_655  N
  Fe        Fe            2.471000(30)  .    101_444  N
  Fe        Fe            2.471000(30)  .    101_445  N
  Fe        Fe            2.471000(30)  .    101_454  N
  Fe        Fe            2.471000(30)  .    101_455  N
  Fe        Fe            2.471000(30)  .    101_544  N
  Fe        Fe            2.471000(30)  .    101_545  N
  Fe        Fe            2.471000(30)  .    101_554  N
  Fe        Fe            2.471000(30)  .    101_555  N

loop_
      _geom_angle_atom_site_label_1
      _geom_angle_atom_site_label_2
      _geom_angle_atom_site_label_3
      _geom_angle
      _geom_angle_site_symmetry_1
      _geom_angle_site_symmetry_2
      _geom_angle_site_symmetry_3
      _geom_angle_publ_flag
  Fe        Fe        Fe             70.5288(12)    101_444  .    101_445  N
  Fe        Fe        Fe              70.5288(6)    101_444  .    101_454  N
  Fe        Fe        Fe             109.4712(6)    101_444  .    101_455  N
  Fe        Fe        Fe              70.5288(6)    101_444  .    101_544  N
  Fe        Fe        Fe             109.4712(6)    101_444  .    101_545  N
  Fe        Fe        Fe            109.4712(12)    101_444  .    101_554  N
  Fe        Fe        Fe                   180.0    101_444  .    101_555  N
  Fe        Fe        Fe             109.4712(6)    101_445  .    101_454  N
  Fe        Fe        Fe              70.5288(6)    101_445  .    101_455  N
  Fe        Fe        Fe             109.4712(6)    101_445  .    101_544  N
  Fe        Fe        Fe              70.5288(6)    101_445  .    101_545  N
  Fe        Fe        Fe                   180.0    101_445  .    101_554  N
  Fe        Fe        Fe            109.4712(12)    101_445  .    101_555  N
  Fe        Fe        Fe             70.5288(12)    101_454  .    101_455  N
  Fe        Fe        Fe            109.4712(12)    101_454  .    101_544  N
  Fe        Fe        Fe                   180.0    101_454  .    101_545  N
  Fe        Fe        Fe              70.5288(6)    101_454  .    101_554  N
  Fe        Fe        Fe             109.4712(6)    101_454  .    101_555  N
  Fe        Fe        Fe                   180.0    101_455  .    101_544  N
  Fe        Fe        Fe            109.4712(12)    101_455  .    101_545  N
  Fe        Fe        Fe             109.4712(6)    101_455  .    101_554  N
  Fe        Fe        Fe              70.5288(6)    101_455  .    101_555  N
  Fe        Fe        Fe             70.5288(12)    101_544  .    101_545  N
  Fe        Fe        Fe              70.5288(6)    101_544  .    101_554  N
  Fe        Fe        Fe             109.4712(6)    101_544  .    101_555  N
  Fe        Fe        Fe             109.4712(6)    101_545  .    101_554  N
  Fe        Fe        Fe              70.5288(6)    101_545  .    101_555  N
  Fe        Fe        Fe             70.5288(12)    101_554  .    101_555  N

 
# Powder diffraction data for histogram  1
data_PHOSGENE_12K_C_p_01

_pd_block_id
  2025-01-22T09:08|PHOSGENE_12K_C_H_01|Tambornino|HRPD
#==============================================================================
# 9. INSTRUMENT CHARACTERIZATION

_exptl_special_details           ?
_diffrn_radiation_probe          neutron
_diffrn_radiation_type           white-beam

_diffrn_radiation_wavelength     0.5-8.2
_diffrn_source                   'spallation source'
_diffrn_source_type              'ISIS TS1 beamline HRPD'
_diffrn_measurement_device_type  
'HRPD, High Resolution Neutron Powder Diffractometer'
_pd_meas_scan_method             tof
_pd_instr_dist_spec/detc         965
_pd_instr_dist_src/spec          95000
_pd_meas_special_details         
;
Data were collected in the instrument's 30-130ms time-of-flight
 windows. Data from the highest resolution backscattering
 detectors (2-theta = 168.33 deg.) were used.
;

# The following two items identify the program(s) used (if appropriate).
_computing_data_collection       'HRPD DAE3, IBEX'
_computing_data_reduction        
'Mantid (Arnold <i>et al</i>., 2014: Mantid, 2013)'

# Describe any processing performed on the data, prior to refinement.
# For example: a manual Lp correction or a precomputed absorption correction
_pd_proc_info_data_reduction      
'Incident-beam normalisation and instrumental efficiency correction'

# 10. Specimen size and mounting information

# The next three fields give the specimen dimensions in mm.  The equatorial
# plane contains the incident and diffracted beam.

_pd_spec_size_axial              18
_pd_spec_size_equat              23
_pd_spec_size_thick              15
_pd_spec_mounting                
;
Aluminium-framed slab can with vanadium windows, shielded with Gd foil
;

_pd_spec_mount_mode              reflection

_pd_proc_info_excluded_regions   
;
;

_pd_instr_location               
;
High Resolution Powder Diffractometer, ISIS neutron spallation source,
 Rutherford Appleton Laboratory, Oxfordshire, U.K.
;
_pd_calibration_special_details  
;
Diffractometer constants DIFA, DIFC and Zero are determined using a NIST silicon
 standard: instrumental peak profile coefficients are refined from a 
ceria line-shape standard.
;

# phase table
loop_     _pd_phase_id
          _pd_phase_block_id
          _pd_phase_mass_%
          _pd_proc_ls_profile_function
          _pd_proc_ls_peak_cutoff
  1  2025-01-22T09:08|PHOSGENE_12K_C_phase1|Tambornino||
           85.39999
;
 TOF Profile function number 3 with  21 terms
 Profile coefficients for exponential pseudovoigt
  convolution Von Dreele, 1990 (unpublished)
 #1 (alp  ) =   2.9267 #2 (bet-0) = 0.030249 #3 (bet-1) = 0.011028
 #4 (sig-0) =      0.0 #5 (sig-1) =    807.3 #6 (sig-2) =     83.1
 #7 (gam-0) =     0.00 #8 (gam-1) =     5.45 #9 (gam-2) =     0.00
 #10(gsf  ) =     0.00 #11(g1ec ) =     0.00 #12(g2ec ) =     0.00
 #13(rstr ) =    0.000 #14(rsta ) =    0.000 #15(rsca ) =    0.000
 #16(L11)   =    0.000 #17(L22)   =    0.000 #18(L33)   =    0.000
 #19(L12)   =    0.021 #20(L13)   =    0.133 #21(L23)   =    0.163
 Peak tails are ignored  where the intensity is below 0.0005 times the peak
   Aniso. broadening axis   0.0   0.0   1.0
;
           0.00050
  2  2025-01-22T09:08|PHOSGENE_12K_C_phase2|Tambornino||
           13.80(12)
;
 TOF Profile function number 3 with  21 terms
 Profile coefficients for exponential pseudovoigt
  convolution Von Dreele, 1990 (unpublished)
 #1 (alp  ) =   2.9267 #2 (bet-0) = 0.030249 #3 (bet-1) = 0.011028
 #4 (sig-0) =      0.0 #5 (sig-1) =    377.9 #6 (sig-2) =     12.0
 #7 (gam-0) =     0.00 #8 (gam-1) =    82.19 #9 (gam-2) =     0.00
 #10(gsf  ) =     0.00 #11(g1ec ) =     0.00 #12(g2ec ) =     0.00
 #13(rstr ) =    0.000 #14(rsta ) =    0.000 #15(rsca ) =    0.000
 #16(L11)   =    0.000 #17(L22)   =    0.000 #18(L33)   =    0.000
 #19(L12)   =    0.000 #20(L13)   =    0.000 #21(L23)   =    0.000
 Peak tails are ignored  where the intensity is below 0.0002 times the peak
   Aniso. broadening axis   0.0   0.0   1.0
;
           0.00020
  3  2025-01-22T09:08|PHOSGENE_12K_C_phase3|Tambornino||
            0.80(4)
;
 TOF Profile function number 3 with  21 terms
 Profile coefficients for exponential pseudovoigt
  convolution Von Dreele, 1990 (unpublished)
 #1 (alp  ) =   2.9267 #2 (bet-0) = 0.030249 #3 (bet-1) = 0.011028
 #4 (sig-0) =      0.0 #5 (sig-1) =    137.4 #6 (sig-2) =     78.8
 #7 (gam-0) =     0.00 #8 (gam-1) =    27.45 #9 (gam-2) =     0.00
 #10(gsf  ) =     0.00 #11(g1ec ) =     0.00 #12(g2ec ) =     0.00
 #13(rstr ) =    0.000 #14(rsta ) =    0.000 #15(rsca ) =    0.000
 #16(L11)   =    0.000 #17(L22)   =    0.000 #18(L33)   =    0.000
 #19(L12)   =    0.000 #20(L13)   =    0.000 #21(L23)   =    0.000
 Peak tails are ignored  where the intensity is below 0.0005 times the peak
   Aniso. broadening axis   0.0   0.0   1.0
;
           0.00050

loop_ _atom_type_symbol
      _atom_type_scat_length_neutron
      _atom_type_scat_source
  Cl   0.9577
  International_Tables_Vol_C
  O   0.5803
  International_Tables_Vol_C
  C   0.6646
  International_Tables_Vol_C
  Cu   0.7718
  International_Tables_Vol_C
  Fe   0.9450
  International_Tables_Vol_C

_pd_proc_ls_prof_R_factor              0.0627
_pd_proc_ls_prof_wR_factor             0.0503
_pd_proc_ls_prof_wR_expected           0.0260
_refine_ls_R_Fsqd_factor               0.05589

_pd_proc_ls_background_function
;   GSAS Background function number 1 with 12 terms.
 Shifted Chebyshev function of 1st kind
      1:   0.815708     2:  -0.524696     3:   0.149732     4:   4.012270E-03
      5:  -4.491280E-02 6:   5.184290E-02 7:  -3.702060E-02 8:   6.840370E-03
      9:  -1.919230E-0210:  -1.898450E-0211:  -8.169400E-0312:  -1.379640E-02
;

_exptl_absorpt_process_details
;   GSAS Absorption/surface roughness correction: function number 1
 Linear absorption correction
Term =     0.11348    
Correction is not refined.
;
_exptl_absorpt_correction_T_min        0.55902
_exptl_absorpt_correction_T_max        0.87419
# Extinction correction
_gsas_exptl_extinct_corr_T_min         1.00000
_gsas_exptl_extinct_corr_T_max         1.00000
_pd_proc_info_datetime                 2025-01-22T09:08:23
_pd_calc_method                        "Rietveld Refinement"
_pd_meas_2theta_fixed                  168.33

#---- raw/calc data loop -----

loop_
      _pd_meas_time_of_flight
      _pd_proc_d_spacing
      _pd_meas_intensity_total
      _pd_proc_intensity_total
      _pd_proc_ls_weight
      _pd_proc_intensity_bkg_calc
      _pd_calc_intensity_total
  31350.6    0.64969    1.66(17)      1.66(17)    34.97    1.351     1.648
  31360.0    0.64988    1.40(16)      1.40(16)    40.3     1.351     1.677
  31369.4    0.65008    1.69(17)      1.69(17)    35.5     1.352     1.758
  31378.8    0.65028    1.69(17)      1.69(17)    33.61    1.352     1.890
  31388.2    0.65047    1.87(17)      1.87(17)    33.32    1.352     2.073
  31397.7    0.65067    2.05(17)      2.05(17)    35.5     1.352     2.291
  31407.1    0.65086    2.17(17)      2.17(17)    33.77    1.353     2.502
  31416.5    0.65106    2.32(17)      2.32(17)    33.21    1.353     2.639
  31425.9    0.65125    2.38(17)      2.38(17)    33.66    1.353     2.643
  31435.4    0.65145    2.25(16)      2.25(16)    37.4     1.354     2.505
  31444.8    0.65164    1.98(16)      1.98(16)    37.1     1.354     2.277
  31454.2    0.65184    1.72(15)      1.72(15)    43.2     1.354     2.035
  31463.7    0.65203    1.55(15)      1.55(15)    47.2     1.354     1.832
  31473.1    0.65223    1.55(14)      1.55(14)    47.9     1.355     1.687
  31482.5    0.65242    1.44(14)      1.44(14)    53.1     1.355     1.601
  31492.0    0.65262    1.45(14)      1.45(14)    51.8     1.355     1.567
  31501.4    0.65282    1.61(14)      1.61(14)    50.5     1.356     1.578
  31510.9    0.65301    1.96(15)      1.96(15)    46.6     1.356     1.626
  31520.3    0.65321    1.69(14)      1.69(14)    54.9     1.356     1.699
  31529.8    0.65340    1.80(15)      1.80(15)    43.8     1.357     1.785
  31539.2    0.65360    2.09(15)      2.09(15)    42.8     1.357     1.873
  31548.7    0.65380    2.14(15)      2.14(15)    45.6     1.357     1.958
  31558.2    0.65399    2.00(14)      2.00(14)    51.4     1.358     2.042
  31567.6    0.65419    2.04(14)      2.04(14)    52.3     1.358     2.125
  31577.1    0.65439    2.40(15)      2.40(15)    42.4     1.358     2.195
  31586.6    0.65458    2.18(15)      2.18(15)    45.2     1.358     2.220
  31596.1    0.65478    2.14(14)      2.14(14)    48.0     1.359     2.180
  31605.5    0.65497    1.98(14)      1.98(14)    50.6     1.359     2.087
  31615.0    0.65517    2.11(15)      2.11(15)    46.6     1.359     1.973
  31624.5    0.65537    1.81(13)      1.81(13)    57.4     1.360     1.865
  31634.0    0.65556    1.86(13)      1.86(13)    58.7     1.360     1.785
  31643.5    0.65576    1.55(13)      1.55(13)    60.5     1.360     1.742
  31653.0    0.65596    1.72(13)      1.72(13)    60.1     1.361     1.737
  31662.5    0.65615    1.72(13)      1.72(13)    60.1     1.361     1.766
  31672.0    0.65635    1.62(13)      1.62(13)    63.6     1.361     1.812
  31681.5    0.65655    1.88(13)      1.88(13)    58.1     1.362     1.852
  31691.0    0.65675    1.84(13)      1.84(13)    60.1     1.362     1.868
  31700.5    0.65694    1.71(12)      1.71(12)    68.9     1.362     1.860
  31710.0    0.65714    1.89(12)      1.89(12)    65.5     1.363     1.846
  31719.5    0.65734    1.65(12)      1.65(12)    66.0     1.363     1.849
  31729.0    0.65753    1.87(13)      1.87(13)    61.4     1.363     1.877
  31738.5    0.65773    2.02(13)      2.02(13)    63.5     1.364     1.920
  31748.1    0.65793    2.14(13)      2.14(13)    60.3     1.364     1.959
  31757.6    0.65813    1.90(12)      1.90(12)    71.5     1.364     1.986
  31767.1    0.65832    1.85(12)      1.85(12)    69.6     1.365     1.988
  31776.6    0.65852    1.96(12)      1.96(12)    64.8     1.365     1.956
  31786.2    0.65872    2.03(12)      2.03(12)    64.4     1.365     1.886
  31795.7    0.65892    1.69(12)      1.69(12)    74.0     1.366     1.794
  31805.2    0.65911    1.75(11)      1.75(11)    76.1     1.366     1.707
  31814.8    0.65931    1.78(12)      1.78(12)    69.2     1.366     1.648
  31824.3    0.65951    1.67(11)      1.67(11)    75.9     1.367     1.632
  31833.9    0.65971    1.70(12)      1.70(12)    74.6     1.367     1.660
  31843.4    0.65991    1.77(11)      1.77(11)    76.8     1.367     1.722
  31853.0    0.66010    1.77(11)      1.77(11)    76.1     1.368     1.793
  31862.5    0.66030    1.77(11)      1.77(11)    84.3     1.368     1.846
  31872.1    0.66050    2.04(12)      2.04(12)    72.0     1.368     1.869
  31881.7    0.66070    2.00(12)      2.00(12)    74.4     1.368     1.877
  31891.2    0.66090    2.08(11)      2.08(11)    77.8     1.369     1.909
  31900.8    0.66109    1.94(11)      1.94(11)    79.1     1.369     1.993
  31910.4    0.66129    2.06(12)      2.06(12)    71.7     1.369     2.124
  31919.9    0.66149    2.08(11)      2.08(11)    76.7     1.370     2.263
  31929.5    0.66169    2.35(12)      2.35(12)    73.4     1.370     2.363
  31939.1    0.66189    2.42(12)      2.42(12)    69.2     1.370     2.427
  31948.7    0.66209    2.34(12)      2.34(12)    72.4     1.371     2.507
  31958.3    0.66229    2.35(12)      2.35(12)    73.9     1.371     2.644
  31967.8    0.66248    2.69(12)      2.69(12)    65.9     1.371     2.822
  31977.4    0.66268    2.69(12)      2.69(12)    66.5     1.372     2.965
  31987.0    0.66288    2.98(13)      2.98(13)    60.7     1.372     2.986
  31996.6    0.66308    2.57(12)      2.57(12)    71.2     1.373     2.845
  32006.2    0.66328    2.26(11)      2.26(11)    81.4     1.373     2.594
  32015.8    0.66348    2.04(11)      2.04(11)    84.3     1.373     2.340
  32025.4    0.66368    2.22(11)      2.22(11)    77.1     1.374     2.173
  32035.0    0.66388    2.11(11)      2.11(11)    84.6     1.374     2.128
  32044.6    0.66408    2.21(11)      2.21(11)    78.2     1.374     2.178
  32054.3    0.66428    2.13(11)      2.13(11)    83.6     1.375     2.264
  32063.9    0.66448    2.26(11)      2.26(11)    89.9     1.375     2.335
  32073.5    0.66467    2.29(11)      2.29(11)    86.4     1.375     2.373
  32083.1    0.66487    2.26(11)      2.26(11)    82.8     1.376     2.370
  32092.7    0.66507    1.99(10)      1.99(10)    92.7     1.376     2.322
  32102.4    0.66527    2.04(10)      2.04(10)    93.1     1.376     2.239
  32112.0    0.66547    2.11(10)      2.11(10)    92.7     1.377     2.133
  32121.6    0.66567    2.03(10)      2.03(10)    91.7     1.377     2.018
  32131.3    0.66587    1.79(10)      1.79(10)    98.2     1.377     1.904
  32140.9    0.66607    1.97(10)      1.97(10)    95.9     1.378     1.807
  32150.6    0.66627    1.84(10)      1.84(10)    99.6     1.378     1.739
  32160.2    0.66647    1.83(10)      1.83(10)    105.8    1.378     1.718
  32169.8    0.66667    1.94(10)      1.94(10)    96.3     1.379     1.752
  32179.5    0.66687    1.88(10)      1.88(10)    103.6    1.379     1.836
  32189.2    0.66707    2.06(10)      2.06(10)    102.9    1.379     1.945
  32198.8    0.66727    2.17(10)      2.17(10)    93.0     1.380     2.034
  32208.5    0.66747    2.06(10)      2.06(10)    101.2    1.380     2.067
  32218.1    0.66767    1.91(10)      1.91(10)    108.4    1.380     2.045
  32227.8    0.66787    2.16(10)      2.16(10)    96.9     1.381     1.996
  32237.5    0.66807    1.93(10)      1.93(10)    109.0    1.381     1.944
  32247.1    0.66827    1.91(9)       1.91(9)     115.6    1.381     1.900
  32256.8    0.66847    1.97(9)       1.97(9)     111.2    1.382     1.873
  32266.5    0.66868    1.88(9)       1.88(9)     113.1    1.382     1.867
  32276.2    0.66888    1.96(9)       1.96(9)     114.4    1.382     1.878
  32285.9    0.66908    2.21(10)      2.21(10)    103.9    1.383     1.907
  32295.5    0.66928    2.05(9)       2.05(9)     112.2    1.383     1.967
  32305.2    0.66948    2.17(10)      2.17(10)    108.1    1.383     2.078
  32314.9    0.66968    2.23(10)      2.23(10)    105.0    1.384     2.234
  32324.6    0.66988    2.46(10)      2.46(10)    105.3    1.384     2.385
  32334.3    0.67008    2.54(10)      2.54(10)    96.5     1.384     2.451
  32344.0    0.67028    2.34(10)      2.34(10)    98.0     1.385     2.387
  32353.7    0.67048    2.14(9)       2.14(9)     112.5    1.385     2.221
  32363.4    0.67068    2.10(9)       2.10(9)     113.1    1.385     2.019
  32373.1    0.67089    1.91(9)       1.91(9)     125.9    1.386     1.844
  32382.8    0.67109    1.91(9)       1.91(9)     125.7    1.386     1.730
  32392.6    0.67129    1.76(9)       1.76(9)     135.4    1.387     1.682
  32402.3    0.67149    1.73(8)       1.73(8)     139.7    1.387     1.688
  32412.0    0.67169    1.78(9)       1.78(9)     124.8    1.387     1.727
  32421.7    0.67189    1.78(9)       1.78(9)     128.6    1.388     1.780
  32431.4    0.67209    1.95(9)       1.95(9)     117.2    1.388     1.828
  32441.2    0.67230    1.88(9)       1.88(9)     132.0    1.388     1.867
  32450.9    0.67250    1.94(9)       1.94(9)     125.5    1.389     1.883
  32460.6    0.67270    1.85(8)       1.85(8)     138.4    1.389     1.861
  32470.4    0.67290    1.77(9)       1.77(9)     135.1    1.389     1.818
  32480.1    0.67310    1.62(8)       1.62(8)     144.3    1.390     1.775
  32489.9    0.67331    1.72(8)       1.72(8)     142.2    1.390     1.731
  32499.6    0.67351    1.67(8)       1.67(8)     148.2    1.390     1.684
  32509.4    0.67371    1.60(8)       1.60(8)     151.0    1.391     1.645
  32519.1    0.67391    1.57(8)       1.57(8)     150.2    1.391     1.632
  32528.9    0.67411    1.63(8)       1.63(8)     149.4    1.391     1.660
  32538.6    0.67432    1.81(8)       1.81(8)     139.9    1.392     1.729
  32548.4    0.67452    1.84(9)       1.84(9)     134.0    1.392     1.821
  32558.2    0.67472    1.86(9)       1.86(9)     137.7    1.392     1.899
  32567.9    0.67492    1.98(9)       1.98(9)     136.5    1.393     1.928
  32577.7    0.67513    1.92(9)       1.92(9)     130.1    1.393     1.905
  32587.5    0.67533    1.89(8)       1.89(8)     138.5    1.393     1.862
  32597.2    0.67553    1.78(8)       1.78(8)     145.6    1.394     1.836
  32607.0    0.67573    1.80(8)       1.80(8)     149.3    1.394     1.852
  32616.8    0.67594    1.76(8)       1.76(8)     153.5    1.394     1.920
  32626.6    0.67614    1.90(8)       1.90(8)     146.3    1.395     2.028
  32636.4    0.67634    2.11(8)       2.11(8)     141.3    1.395     2.153
  32646.2    0.67655    2.23(9)       2.23(9)     129.2    1.395     2.249
  32656.0    0.67675    2.29(9)       2.29(9)     130.3    1.396     2.266
  32665.8    0.67695    2.12(9)       2.12(9)     129.5    1.396     2.195
  32675.6    0.67716    1.93(8)       1.93(8)     138.6    1.397     2.076
  32685.4    0.67736    1.85(8)       1.85(8)     144.1    1.397     1.954
  32695.2    0.67756    1.72(8)       1.72(8)     152.1    1.397     1.855
  32705.0    0.67776    1.69(8)       1.69(8)     169.5    1.398     1.780
  32714.8    0.67797    1.71(8)       1.71(8)     169.4    1.398     1.719
  32724.6    0.67817    1.70(8)       1.70(8)     162.9    1.398     1.671
  32734.4    0.67838    1.63(8)       1.63(8)     160.2    1.399     1.643
  32744.2    0.67858    1.76(8)       1.76(8)     162.3    1.399     1.643
  32754.1    0.67878    1.75(8)       1.75(8)     159.6    1.399     1.678
  32763.9    0.67899    1.87(8)       1.87(8)     152.8    1.400     1.749
  32773.7    0.67919    1.90(8)       1.90(8)     157.3    1.400     1.855
  32783.6    0.67939    2.08(8)       2.08(8)     150.3    1.400     1.985
  32793.4    0.67960    2.17(8)       2.17(8)     143.8    1.401     2.106
  32803.2    0.67980    2.15(8)       2.15(8)     142.8    1.401     2.171
  32813.1    0.68001    2.09(8)       2.09(8)     147.7    1.401     2.150
  32822.9    0.68021    1.98(8)       1.98(8)     157.1    1.402     2.061
  32832.8    0.68041    2.12(8)       2.12(8)     152.5    1.402     1.954
  32842.6    0.68062    2.05(8)       2.05(8)     145.4    1.402     1.876
  32852.5    0.68082    2.05(8)       2.05(8)     149.9    1.403     1.846
  32862.3    0.68103    2.02(8)       2.02(8)     153.3    1.403     1.852
  32872.2    0.68123    1.95(8)       1.95(8)     162.1    1.403     1.858
  32882.0    0.68144    2.03(8)       2.03(8)     155.4    1.404     1.841
  32891.9    0.68164    2.23(8)       2.23(8)     147.9    1.404     1.803
  32901.8    0.68184    2.17(8)       2.17(8)     147.3    1.404     1.766
  32911.6    0.68205    2.16(8)       2.16(8)     153.8    1.405     1.750
  32921.5    0.68225    2.21(8)       2.21(8)     145.4    1.405     1.771
  32931.4    0.68246    2.15(8)       2.15(8)     157.3    1.405     1.835
  32941.3    0.68266    2.20(8)       2.20(8)     158.7    1.406     1.953
  32951.1    0.68287    2.16(8)       2.16(8)     158.1    1.406     2.129
  32961.0    0.68307    2.21(8)       2.21(8)     164.4    1.406     2.340
  32970.9    0.68328    2.57(8)       2.57(8)     140.6    1.407     2.518
  32980.8    0.68348    2.51(8)       2.51(8)     142.9    1.407     2.589
  32990.7    0.68369    2.26(8)       2.26(8)     159.7    1.407     2.538
  33000.6    0.68389    2.31(8)       2.31(8)     160.3    1.408     2.429
  33010.5    0.68410    2.30(8)       2.30(8)     155.5    1.408     2.338
  33020.4    0.68430    2.42(8)       2.42(8)     150.6    1.408     2.297
  33030.3    0.68451    2.33(8)       2.33(8)     151.4    1.409     2.288
  33040.2    0.68471    2.28(8)       2.28(8)     161.6    1.409     2.287
  33050.1    0.68492    2.36(8)       2.36(8)     153.4    1.409     2.285
  33060.0    0.68513    2.37(8)       2.37(8)     162.3    1.410     2.279
  33070.0    0.68533    2.35(8)       2.35(8)     160.1    1.410     2.252
  33079.9    0.68554    2.27(8)       2.27(8)     158.4    1.410     2.202
  33089.8    0.68574    2.30(8)       2.30(8)     158.3    1.411     2.147
  33099.7    0.68595    2.30(8)       2.30(8)     160.7    1.411     2.129
  33109.7    0.68615    2.50(8)       2.50(8)     158.8    1.411     2.180
  33119.6    0.68636    2.39(8)       2.39(8)     158.4    1.412     2.306
  33129.5    0.68657    2.60(8)       2.60(8)     153.0    1.412     2.483
  33139.5    0.68677    2.68(8)       2.68(8)     151.5    1.412     2.663
  33149.4    0.68698    2.83(8)       2.83(8)     143.4    1.413     2.806
  33159.4    0.68718    2.86(8)       2.86(8)     140.0    1.413     2.921
  33169.3    0.68739    3.11(9)       3.11(9)     136.0    1.413     3.056
  33179.3    0.68760    3.14(8)       3.14(8)     138.8    1.414     3.255
  33189.2    0.68780    3.53(9)       3.53(9)     126.5    1.414     3.514
  33199.2    0.68801    3.74(9)       3.74(9)     120.4    1.414     3.801
  33209.1    0.68822    3.98(9)       3.98(9)     116.2    1.415     4.075
  33219.1    0.68842    4.08(9)       4.08(9)     111.8    1.415     4.273
  33229.1    0.68863    4.15(9)       4.15(9)     111.0    1.415     4.342
  33239.0    0.68884    4.16(10)      4.16(10)    107.8    1.416     4.242
  33249.0    0.68904    3.74(9)       3.74(9)     118.8    1.416     3.963
  33259.0    0.68925    3.47(9)       3.47(9)     125.0    1.416     3.556
  33268.9    0.68946    3.06(9)       3.06(9)     138.3    1.417     3.126
  33278.9    0.68966    2.84(8)       2.84(8)     150.8    1.417     2.768
  33288.9    0.68987    2.49(8)       2.49(8)     162.4    1.417     2.524
  33298.9    0.69008    2.56(8)       2.56(8)     166.1    1.418     2.386
  33308.9    0.69028    2.39(8)       2.39(8)     172.7    1.418     2.307
  33318.9    0.69049    2.25(8)       2.25(8)     175.1    1.418     2.233
  33328.9    0.69070    2.08(7)       2.08(7)     193.2    1.419     2.134
  33338.9    0.69091    2.03(7)       2.03(7)     191.6    1.419     2.018
  33348.9    0.69111    2.01(7)       2.01(7)     192.2    1.419     1.912
  33358.9    0.69132    1.91(7)       1.91(7)     206.2    1.420     1.840
  33368.9    0.69153    1.91(7)       1.91(7)     205.1    1.420     1.817
  33378.9    0.69173    1.84(7)       1.84(7)     214.4    1.420     1.840
  33388.9    0.69194    1.74(7)       1.74(7)     230.0    1.421     1.892
  33398.9    0.69215    1.94(7)       1.94(7)     203.1    1.421     1.951
  33409.0    0.69236    2.06(7)       2.06(7)     186.7    1.421     1.994
  33419.0    0.69257    2.02(7)       2.02(7)     194.7    1.422     2.014
  33429.0    0.69277    1.95(7)       1.95(7)     205.7    1.422     2.004
  33439.0    0.69298    1.96(7)       1.96(7)     201.0    1.422     1.960
  33449.1    0.69319    1.87(7)       1.87(7)     206.9    1.423     1.885
  33459.1    0.69340    1.81(7)       1.81(7)     208.1    1.423     1.795
  33469.1    0.69361    1.64(7)       1.64(7)     225.7    1.423     1.709
  33479.2    0.69381    1.71(7)       1.71(7)     223.3    1.424     1.642
  33489.2    0.69402    1.68(7)       1.68(7)     217.5    1.424     1.598
  33499.3    0.69423    1.67(7)       1.67(7)     233.8    1.424     1.573
  33509.3    0.69444    1.53(6)       1.53(6)     239.3    1.424     1.563
  33519.4    0.69465    1.54(6)       1.54(6)     240.1    1.425     1.565
  33529.4    0.69485    1.63(7)       1.63(7)     227.8    1.425     1.583
  33539.5    0.69506    1.70(7)       1.70(7)     232.8    1.425     1.620
  33549.5    0.69527    1.60(7)       1.60(7)     234.1    1.426     1.682
  33559.6    0.69548    1.88(7)       1.88(7)     214.9    1.426     1.775
  33569.7    0.69569    1.84(7)       1.84(7)     227.5    1.426     1.907
  33579.7    0.69590    2.15(7)       2.15(7)     208.8    1.427     2.099
  33589.8    0.69611    2.32(7)       2.32(7)     189.8    1.427     2.374
  33599.9    0.69632    2.57(7)       2.57(7)     178.6    1.427     2.726
  33610.0    0.69652    2.81(8)       2.81(8)     169.4    1.428     3.087
  33620.1    0.69673    3.04(8)       3.04(8)     165.2    1.428     3.344
  33630.1    0.69694    3.07(8)       3.07(8)     153.7    1.428     3.398
  33640.2    0.69715    2.83(8)       2.83(8)     171.1    1.429     3.230
  33650.3    0.69736    2.63(8)       2.63(8)     173.8    1.429     2.915
  33660.4    0.69757    2.39(7)       2.39(7)     190.8    1.429     2.566
  33670.5    0.69778    2.29(7)       2.29(7)     198.1    1.429     2.265
  33680.6    0.69799    1.97(7)       1.97(7)     218.5    1.430     2.044
  33690.7    0.69820    1.88(7)       1.88(7)     221.2    1.430     1.893
  33700.8    0.69841    1.80(7)       1.80(7)     225.5    1.430     1.801
  33710.9    0.69862    1.83(7)       1.83(7)     234.0    1.431     1.759
  33721.1    0.69883    1.74(7)       1.74(7)     232.5    1.431     1.765
  33731.2    0.69904    1.78(7)       1.78(7)     229.1    1.431     1.803
  33741.3    0.69925    1.85(7)       1.85(7)     236.5    1.432     1.851
  33751.4    0.69946    1.81(7)       1.81(7)     233.5    1.432     1.885
  33761.5    0.69967    1.78(7)       1.78(7)     235.0    1.432     1.897
  33771.7    0.69988    1.93(7)       1.93(7)     218.8    1.432     1.905
  33781.8    0.70009    1.80(6)       1.80(6)     244.7    1.433     1.939
  33791.9    0.70030    1.97(6)       1.97(6)     237.1    1.433     2.014
  33802.1    0.70051    2.16(7)       2.16(7)     208.8    1.433     2.114
  33812.2    0.70072    2.21(7)       2.21(7)     212.0    1.434     2.209
  33822.4    0.70093    2.18(7)       2.18(7)     225.4    1.434     2.278
  33832.5    0.70114    2.26(7)       2.26(7)     208.2    1.434     2.338
  33842.7    0.70135    2.41(7)       2.41(7)     208.5    1.434     2.427
  33852.8    0.70156    2.41(7)       2.41(7)     203.9    1.435     2.566
  33863.0    0.70177    2.65(7)       2.65(7)     194.2    1.435     2.730
  33873.1    0.70198    2.68(7)       2.68(7)     187.4    1.435     2.852
  33883.3    0.70219    2.60(7)       2.60(7)     191.6    1.436     2.859
  33893.5    0.70240    2.62(7)       2.62(7)     188.5    1.436     2.730
  33903.6    0.70261    2.36(7)       2.36(7)     205.5    1.436     2.520
  33913.8    0.70282    2.15(7)       2.15(7)     210.8    1.437     2.299
  33924.0    0.70303    2.21(7)       2.21(7)     220.2    1.437     2.111
  33934.1    0.70324    2.04(7)       2.04(7)     223.8    1.437     1.971
  33944.3    0.70346    1.98(7)       1.98(7)     236.4    1.437     1.887
  33954.5    0.70367    2.12(7)       2.12(7)     217.7    1.438     1.872
  33964.7    0.70388    1.96(7)       1.96(7)     220.1    1.438     1.947
  33974.9    0.70409    2.13(7)       2.13(7)     222.9    1.438     2.120
  33985.1    0.70430    2.34(7)       2.34(7)     211.3    1.439     2.372
  33995.3    0.70451    2.48(7)       2.48(7)     206.7    1.439     2.638
  34005.5    0.70472    2.72(7)       2.72(7)     191.8    1.439     2.830
  34015.7    0.70493    2.70(7)       2.70(7)     196.1    1.439     2.883
  34025.9    0.70515    2.67(7)       2.67(7)     197.4    1.440     2.796
  34036.1    0.70536    2.55(7)       2.55(7)     204.2    1.440     2.608
  34046.3    0.70557    2.25(7)       2.25(7)     224.2    1.440     2.371
  34056.5    0.70578    2.07(6)       2.07(6)     238.7    1.440     2.134
  34066.7    0.70599    2.00(6)       2.00(6)     247.4    1.441     1.942
  34076.9    0.70620    1.84(6)       1.84(6)     254.9    1.441     1.821
  34087.2    0.70642    1.94(6)       1.94(6)     243.3    1.441     1.784
  34097.4    0.70663    2.00(6)       2.00(6)     239.9    1.442     1.828
  34107.6    0.70684    2.06(7)       2.06(7)     233.7    1.442     1.943
  34117.9    0.70705    2.28(7)       2.28(7)     224.8    1.442     2.108
  34128.1    0.70726    2.43(7)       2.43(7)     218.2    1.442     2.295
  34138.3    0.70748    2.59(7)       2.59(7)     205.7    1.443     2.468
  34148.6    0.70769    2.67(7)       2.67(7)     204.9    1.443     2.586
  34158.8    0.70790    2.64(7)       2.64(7)     203.4    1.443     2.612
  34169.1    0.70811    2.53(7)       2.53(7)     210.9    1.443     2.544
  34179.3    0.70833    2.45(7)       2.45(7)     216.9    1.444     2.432
  34189.6    0.70854    2.38(7)       2.38(7)     222.0    1.444     2.346
  34199.8    0.70875    2.42(7)       2.42(7)     223.2    1.444     2.346
  34210.1    0.70896    2.61(7)       2.61(7)     211.7    1.445     2.456
  34220.3    0.70918    2.82(7)       2.82(7)     196.1    1.445     2.668
  34230.6    0.70939    3.03(7)       3.03(7)     193.0    1.445     2.938
  34240.9    0.70960    3.24(7)       3.24(7)     187.9    1.445     3.199
  34251.2    0.70982    3.32(8)       3.32(8)     176.2    1.446     3.408
  34261.4    0.71003    3.63(8)       3.63(8)     162.5    1.446     3.542
  34271.7    0.71024    3.58(8)       3.58(8)     168.3    1.446     3.566
  34282.0    0.71045    3.42(7)       3.42(7)     181.4    1.446     3.462
  34292.3    0.71067    3.39(7)       3.39(7)     178.2    1.447     3.262
  34302.6    0.71088    3.00(7)       3.00(7)     197.3    1.447     3.012
  34312.9    0.71109    2.84(7)       2.84(7)     201.9    1.447     2.746
  34323.1    0.71131    2.67(7)       2.67(7)     209.2    1.447     2.496
  34333.4    0.71152    2.37(7)       2.37(7)     219.9    1.448     2.296
  34343.7    0.71173    2.23(7)       2.23(7)     230.2    1.448     2.169
  34354.0    0.71195    2.25(7)       2.25(7)     231.8    1.448     2.111
  34364.4    0.71216    2.21(6)       2.21(6)     239.1    1.448     2.097
  34374.7    0.71238    2.20(6)       2.20(6)     239.7    1.449     2.103
  34385.0    0.71259    2.29(7)       2.29(7)     229.8    1.449     2.139
  34395.3    0.71280    2.38(7)       2.38(7)     225.4    1.449     2.232
  34405.6    0.71302    2.45(7)       2.45(7)     222.9    1.449     2.389
  34415.9    0.71323    2.50(7)       2.50(7)     213.1    1.450     2.542
  34426.3    0.71345    2.44(7)       2.44(7)     216.2    1.450     2.542
  34436.6    0.71366    2.29(7)       2.29(7)     231.0    1.450     2.379
  34446.9    0.71387    2.11(6)       2.11(6)     242.5    1.450     2.170
  34457.2    0.71409    2.00(6)       2.00(6)     253.4    1.451     2.008
  34467.6    0.71430    2.02(6)       2.02(6)     268.2    1.451     1.920
  34477.9    0.71452    2.00(6)       2.00(6)     271.9    1.451     1.892
  34488.3    0.71473    1.88(6)       1.88(6)     272.4    1.451     1.887
  34498.6    0.71495    1.93(6)       1.93(6)     265.1    1.452     1.871
  34509.0    0.71516    1.95(6)       1.95(6)     276.9    1.452     1.840
  34519.3    0.71537    1.85(6)       1.85(6)     276.7    1.452     1.810
  34529.7    0.71559    1.81(6)       1.81(6)     271.4    1.452     1.808
  34540.0    0.71580    1.91(6)       1.91(6)     281.0    1.452     1.854
  34550.4    0.71602    1.90(6)       1.90(6)     276.9    1.453     1.944
  34560.8    0.71623    2.08(6)       2.08(6)     276.1    1.453     2.050
  34571.1    0.71645    2.07(6)       2.07(6)     272.9    1.453     2.126
  34581.5    0.71666    2.07(6)       2.07(6)     260.6    1.453     2.139
  34591.9    0.71688    2.05(6)       2.05(6)     267.7    1.454     2.086
  34602.2    0.71709    1.89(6)       1.89(6)     288.4    1.454     1.989
  34612.6    0.71731    1.90(6)       1.90(6)     285.3    1.454     1.881
  34623.0    0.71752    1.82(6)       1.82(6)     282.7    1.454     1.793
  34633.4    0.71774    1.69(6)       1.69(6)     298.4    1.455     1.737
  34643.8    0.71795    1.70(6)       1.70(6)     300.6    1.455     1.712
  34654.2    0.71817    1.62(6)       1.62(6)     309.9    1.455     1.707
  34664.6    0.71839    1.65(6)       1.65(6)     320.3    1.455     1.713
  34675.0    0.71860    1.75(6)       1.75(6)     304.2    1.455     1.735
  34685.4    0.71882    1.80(6)       1.80(6)     292.6    1.456     1.787
  34695.8    0.71903    1.86(6)       1.86(6)     290.6    1.456     1.880
  34706.2    0.71925    1.97(6)       1.97(6)     294.1    1.456     2.015
  34716.6    0.71946    2.15(6)       2.15(6)     267.8    1.456     2.178
  34727.0    0.71968    2.38(6)       2.38(6)     256.7    1.457     2.344
  34737.4    0.71990    2.50(6)       2.50(6)     244.3    1.457     2.486
  34747.9    0.72011    2.43(6)       2.43(6)     240.8    1.457     2.573
  34758.3    0.72033    2.35(6)       2.35(6)     257.2    1.457     2.585
  34768.7    0.72054    2.36(6)       2.36(6)     256.3    1.457     2.527
  34779.1    0.72076    2.35(6)       2.35(6)     257.8    1.458     2.435
  34789.6    0.72098    2.29(6)       2.29(6)     269.4    1.458     2.358
  34800.0    0.72119    2.32(6)       2.32(6)     261.2    1.458     2.323
  34810.5    0.72141    2.32(6)       2.32(6)     260.5    1.458     2.321
  34820.9    0.72163    2.31(6)       2.31(6)     265.3    1.458     2.325
  34831.3    0.72184    2.20(6)       2.20(6)     271.6    1.459     2.319
  34841.8    0.72206    2.21(6)       2.21(6)     278.5    1.459     2.306
  34852.2    0.72228    2.16(6)       2.16(6)     273.5    1.459     2.290
  34862.7    0.72249    2.12(6)       2.12(6)     277.2    1.459     2.258
  34873.2    0.72271    2.08(6)       2.08(6)     290.0    1.459     2.199
  34883.6    0.72293    2.06(6)       2.06(6)     285.3    1.460     2.111
  34894.1    0.72314    1.93(6)       1.93(6)     289.5    1.460     2.003
  34904.6    0.72336    1.71(6)       1.71(6)     312.3    1.460     1.891
  34915.0    0.72358    1.73(6)       1.73(6)     319.8    1.460     1.794
  34925.5    0.72379    1.64(6)       1.64(6)     326.3    1.460     1.728
  34936.0    0.72401    1.64(5)       1.64(5)     330.8    1.461     1.704
  34946.5    0.72423    1.86(6)       1.86(6)     309.0    1.461     1.739
  34956.9    0.72445    1.91(6)       1.91(6)     314.3    1.461     1.857
  34967.4    0.72466    2.18(6)       2.18(6)     296.0    1.461     2.084
  34977.9    0.72488    2.53(6)       2.53(6)     266.3    1.461     2.427
  34988.4    0.72510    2.82(6)       2.82(6)     244.4    1.462     2.841
  34998.9    0.72532    3.06(7)       3.06(7)     229.2    1.462     3.214
  35009.4    0.72553    3.31(7)       3.31(7)     213.7    1.462     3.407
  35019.9    0.72575    3.38(7)       3.38(7)     215.0    1.462     3.356
  35030.4    0.72597    3.06(7)       3.06(7)     226.6    1.462     3.102
  35040.9    0.72619    2.73(6)       2.73(6)     245.9    1.463     2.752
  35051.4    0.72640    2.47(6)       2.47(6)     263.6    1.463     2.410
  35062.0    0.72662    2.12(6)       2.12(6)     292.6    1.463     2.140
  35072.5    0.72684    2.06(6)       2.06(6)     298.2    1.463     1.960
  35083.     0.72706    1.91(6)       1.91(6)     314.1    1.463     1.857
  35094.     0.72728    1.80(5)       1.80(5)     330.9    1.463     1.811
  35104.     0.72750    1.84(6)       1.84(6)     327.2    1.464     1.804
  35115.     0.72771    1.90(6)       1.90(6)     320.1    1.464     1.840
  35125.     0.72793    2.13(6)       2.13(6)     295.9    1.464     1.936
  35136.     0.72815    2.17(6)       2.17(6)     288.3    1.464     2.123
  35146.     0.72837    2.40(6)       2.40(6)     285.9    1.464     2.420
  35157.     0.72859    2.66(6)       2.66(6)     261.1    1.464     2.801
  35167.     0.72881    2.99(6)       2.99(6)     241.1    1.465     3.183
  35178.     0.72902    3.25(7)       3.25(7)     227.4    1.465     3.449
  35188.     0.72924    3.41(7)       3.41(7)     222.3    1.465     3.513
  35199.     0.72946    3.27(7)       3.27(7)     223.8    1.465     3.384
  35210.     0.72968    3.10(7)       3.10(7)     233.5    1.465     3.168
  35220.     0.72990    2.86(6)       2.86(6)     240.4    1.465     3.001
  35231.     0.73012    2.95(6)       2.95(6)     240.5    1.466     2.989
  35241.     0.73034    3.21(7)       3.21(7)     232.0    1.466     3.163
  35252.     0.73056    3.43(7)       3.43(7)     219.1    1.466     3.462
  35262.     0.73078    3.77(7)       3.77(7)     205.3    1.466     3.743
  35273.     0.73100    3.79(7)       3.79(7)     205.1    1.466     3.858
  35284.     0.73122    3.63(7)       3.63(7)     211.9    1.466     3.755
  35294.     0.73143    3.52(7)       3.52(7)     215.3    1.467     3.497
  35305.     0.73165    3.26(7)       3.26(7)     223.8    1.467     3.199
  35315.     0.73187    3.03(6)       3.03(6)     237.4    1.467     2.945
  35326.     0.73209    2.84(6)       2.84(6)     248.7    1.467     2.766
  35336.     0.73231    2.68(6)       2.68(6)     264.9    1.467     2.642
  35347.     0.73253    2.55(6)       2.55(6)     274.5    1.467     2.534
  35358.     0.73275    2.45(6)       2.45(6)     273.5    1.468     2.416
  35368.     0.73297    2.39(6)       2.39(6)     284.8    1.468     2.289
  35379.     0.73319    2.15(6)       2.15(6)     314.2    1.468     2.167
  35390.     0.73341    2.10(6)       2.10(6)     326.5    1.468     2.063
  35400.     0.73363    2.09(6)       2.09(6)     310.2    1.468     1.980
  35411.     0.73385    1.94(6)       1.94(6)     328.1    1.468     1.918
  35421.     0.73407    1.98(6)       1.98(6)     327.1    1.468     1.881
  35432.     0.73429    1.98(6)       1.98(6)     322.1    1.469     1.881
  35443.     0.73451    1.92(5)       1.92(5)     339.9    1.469     1.923
  35453.     0.73473    2.03(5)       2.03(5)     332.0    1.469     1.996
  35464.     0.73495    1.99(5)       1.99(5)     334.8    1.469     2.069
  35475.     0.73518    2.05(5)       2.05(5)     332.6    1.469     2.108
  35485.     0.73540    2.00(5)       2.00(5)     333.1    1.469     2.097
  35496.     0.73562    2.11(6)       2.11(6)     313.4    1.469     2.046
  35506.     0.73584    1.96(6)       1.96(6)     330.2    1.470     1.973
  35517.     0.73606    1.95(5)       1.95(5)     341.5    1.470     1.900
  35528.     0.73628    1.86(5)       1.86(5)     342.7    1.470     1.855
  35538.     0.73650    1.81(5)       1.81(5)     343.4    1.470     1.862
  35549.     0.73672    1.99(5)       1.99(5)     341.2    1.470     1.931
  35560.     0.73694    2.12(6)       2.12(6)     324.3    1.470     2.051
  35570.     0.73716    2.18(6)       2.18(6)     325.7    1.470     2.186
  35581.     0.73738    2.40(6)       2.40(6)     303.3    1.470     2.305
  35592.     0.73761    2.47(6)       2.47(6)     297.2    1.471     2.410
  35602.     0.73783    2.64(6)       2.64(6)     284.4    1.471     2.529
  35613.     0.73805    2.74(6)       2.74(6)     278.8    1.471     2.672
  35624.     0.73827    2.72(6)       2.72(6)     280.6    1.471     2.803
  35635.     0.73849    2.76(6)       2.76(6)     275.9    1.471     2.842
  35645.     0.73871    2.64(6)       2.64(6)     282.6    1.471     2.746
  35656.     0.73893    2.52(6)       2.52(6)     293.2    1.471     2.547
  35667.     0.73916    2.29(6)       2.29(6)     319.4    1.471     2.314
  35677.     0.73938    2.24(6)       2.24(6)     311.4    1.471     2.116
  35688.     0.73960    2.02(5)       2.02(5)     339.7    1.472     1.989
  35699.     0.73982    1.86(5)       1.86(5)     353.     1.472     1.929
  35709.     0.74004    1.89(5)       1.89(5)     362.     1.472     1.909
  35720.     0.74027    2.00(5)       2.00(5)     356.     1.472     1.896
  35731.     0.74049    1.93(5)       1.93(5)     357.     1.472     1.883
  35742.     0.74071    1.87(5)       1.87(5)     363.     1.472     1.886
  35752.     0.74093    1.89(5)       1.89(5)     356.     1.472     1.935
  35763.     0.74115    2.10(6)       2.10(6)     327.8    1.472     2.054
  35774.     0.74138    2.24(6)       2.24(6)     317.9    1.472     2.247
  35784.     0.74160    2.50(6)       2.50(6)     314.7    1.473     2.493
  35795.     0.74182    2.65(6)       2.65(6)     291.8    1.473     2.745
  35806.     0.74204    2.86(6)       2.86(6)     274.5    1.473     2.960
  35817.     0.74227    2.90(6)       2.90(6)     271.2    1.473     3.087
  35827.     0.74249    2.90(6)       2.90(6)     275.1    1.473     3.069
  35838.     0.74271    2.58(6)       2.58(6)     291.3    1.473     2.892
  35849.     0.74294    2.39(6)       2.39(6)     304.8    1.473     2.609
  35860.     0.74316    2.24(6)       2.24(6)     324.2    1.473     2.306
  35870.     0.74338    2.10(5)       2.10(5)     349.9    1.473     2.048
  35881.     0.74360    1.86(5)       1.86(5)     375.     1.473     1.866
  35892.     0.74383    1.78(5)       1.78(5)     372.     1.474     1.763
  35903.     0.74405    1.77(5)       1.77(5)     378.     1.474     1.731
  35913.     0.74427    1.73(5)       1.73(5)     395.     1.474     1.768
  35924.     0.74450    1.98(5)       1.98(5)     365.     1.474     1.873
  35935.     0.74472    2.10(5)       2.10(5)     354.     1.474     2.037
  35946.     0.74494    2.20(5)       2.20(5)     339.8    1.474     2.228
  35957.     0.74517    2.32(6)       2.32(6)     322.5    1.474     2.388
  35967.     0.74539    2.35(5)       2.35(5)     333.7    1.474     2.459
  35978.     0.74562    2.40(6)       2.40(6)     318.4    1.474     2.434
  35989.     0.74584    2.34(6)       2.34(6)     320.5    1.474     2.352
  36000.     0.74606    2.31(6)       2.31(6)     329.1    1.474     2.262
  36011.     0.74629    2.23(5)       2.23(5)     336.1    1.474     2.200
  36021.     0.74651    2.32(5)       2.32(5)     331.5    1.474     2.181
  36032.     0.74673    2.15(5)       2.15(5)     354.     1.475     2.206
  36043.     0.74696    2.32(5)       2.32(5)     346.1    1.475     2.270
  36054.     0.74718    2.34(5)       2.34(5)     335.6    1.475     2.357
  36065.     0.74741    2.55(6)       2.55(6)     309.3    1.475     2.449
  36075.     0.74763    2.72(6)       2.72(6)     306.3    1.475     2.537
  36086.     0.74786    2.84(6)       2.84(6)     293.1    1.475     2.642
  36097.     0.74808    2.95(6)       2.95(6)     298.4    1.475     2.807
  36108.     0.74830    3.25(6)       3.25(6)     280.8    1.475     3.063
  36119.     0.74853    3.48(6)       3.48(6)     259.4    1.475     3.378
  36130.     0.74875    3.58(6)       3.58(6)     256.2    1.475     3.657
  36140.     0.74898    3.76(6)       3.76(6)     244.8    1.475     3.802
  36151.     0.74920    3.73(7)       3.73(7)     236.5    1.475     3.748
  36162.     0.74943    3.47(6)       3.47(6)     255.5    1.475     3.502
  36173.     0.74965    3.25(6)       3.25(6)     270.2    1.475     3.156
  36184.     0.74988    2.88(6)       2.88(6)     297.8    1.475     2.845
  36195.     0.75010    2.80(6)       2.80(6)     304.1    1.476     2.671
  36206.     0.75033    2.74(6)       2.74(6)     305.7    1.476     2.662
  36216.     0.75055    2.92(6)       2.92(6)     297.4    1.476     2.764
  36227.     0.75078    2.97(6)       2.97(6)     284.7    1.476     2.860
  36238.     0.75100    2.89(6)       2.89(6)     290.8    1.476     2.842
  36249.     0.75123    2.73(6)       2.73(6)     307.6    1.476     2.689
  36260.     0.75145    2.35(5)       2.35(5)     356.     1.476     2.453
  36271.     0.75168    2.28(5)       2.28(5)     358.     1.476     2.209
  36282.     0.75191    2.04(5)       2.04(5)     372.     1.476     2.011
  36293.     0.75213    1.85(5)       1.85(5)     397.     1.476     1.884
  36303.     0.75236    1.70(5)       1.70(5)     418.     1.476     1.825
  36314.     0.75258    1.75(5)       1.75(5)     414.     1.476     1.817
  36325.     0.75281    1.85(5)       1.85(5)     400.     1.476     1.841
  36336.     0.75303    1.86(5)       1.86(5)     397.     1.476     1.889
  36347.     0.75326    1.87(5)       1.87(5)     408.     1.476     1.954
  36358.     0.75349    1.90(5)       1.90(5)     390.     1.476     2.019
  36369.     0.75371    1.91(5)       1.91(5)     401.     1.476     2.053
  36380.     0.75394    1.87(5)       1.87(5)     404.     1.476     2.031
  36391.     0.75416    1.90(5)       1.90(5)     393.     1.476     1.958
  36402.     0.75439    1.79(5)       1.79(5)     420.     1.476     1.860
  36412.     0.75462    1.85(5)       1.85(5)     423.     1.476     1.765
  36423.     0.75484    1.64(5)       1.64(5)     439.     1.476     1.692
  36434.     0.75507    1.55(5)       1.55(5)     427.     1.476     1.649
  36445.     0.75530    1.50(5)       1.50(5)     430.     1.476     1.640
  36456.     0.75552    1.71(5)       1.71(5)     416.     1.476     1.669
  36467.     0.75575    1.76(5)       1.76(5)     413.     1.476     1.736
  36478.     0.75598    1.80(5)       1.80(5)     404.     1.477     1.835
  36489.     0.75620    1.87(5)       1.87(5)     410.     1.477     1.945
  36500.     0.75643    1.88(5)       1.88(5)     395.     1.477     2.031
  36511.     0.75666    1.92(5)       1.92(5)     403.     1.477     2.063
  36522.     0.75688    1.91(5)       1.91(5)     406.     1.477     2.046
  36533.     0.75711    1.97(5)       1.97(5)     397.     1.477     2.013
  36544.     0.75734    1.97(5)       1.97(5)     404.     1.477     2.009
  36555.     0.75757    2.11(5)       2.11(5)     388.     1.477     2.060
  36566.     0.75779    2.23(5)       2.23(5)     379.     1.477     2.160
  36577.     0.75802    2.37(5)       2.37(5)     353.     1.477     2.277
  36588.     0.75825    2.31(5)       2.31(5)     366.     1.477     2.367
  36599.     0.75848    2.39(5)       2.39(5)     355.     1.477     2.412
  36610.     0.75870    2.39(5)       2.39(5)     352.     1.477     2.428
  36621.     0.75893    2.37(5)       2.37(5)     368.     1.477     2.429
  36632.     0.75916    2.36(5)       2.36(5)     372.     1.477     2.408
  36643.     0.75939    2.35(5)       2.35(5)     365.     1.477     2.340
  36654.     0.75961    2.17(5)       2.17(5)     381.     1.477     2.228
  36665.     0.75984    2.12(5)       2.12(5)     397.     1.477     2.106
  36676.     0.76007    2.05(5)       2.05(5)     400.     1.477     2.016
  36687.     0.76030    1.98(5)       1.98(5)     406.     1.477     1.988
  36698.     0.76053    2.08(5)       2.08(5)     406.     1.477     2.026
  36709.     0.76076    2.20(5)       2.20(5)     374.     1.477     2.104
  36720.     0.76098    2.20(5)       2.20(5)     396.     1.477     2.177
  36731.     0.76121    2.25(5)       2.25(5)     384.     1.477     2.214
  36742.     0.76144    2.30(5)       2.30(5)     384.     1.477     2.218
  36753.     0.76167    2.27(5)       2.27(5)     374.     1.477     2.221
  36764.     0.76190    2.33(5)       2.33(5)     372.     1.477     2.265
  36775.     0.76213    2.36(5)       2.36(5)     378.     1.477     2.385
  36786.     0.76235    2.61(5)       2.61(5)     358.     1.477     2.590
  36797.     0.76258    2.77(5)       2.77(5)     343.1    1.477     2.838
  36808.     0.76281    2.98(6)       2.98(6)     321.8    1.477     3.040
  36819.     0.76304    3.02(6)       3.02(6)     314.8    1.477     3.119
  36830.     0.76327    3.00(6)       3.00(6)     314.3    1.477     3.059
  36841.     0.76350    2.96(6)       2.96(6)     314.5    1.477     2.897
  36852.     0.76373    2.75(5)       2.75(5)     337.5    1.476     2.691
  36863.     0.76396    2.53(5)       2.53(5)     355.     1.476     2.487
  36874.     0.76419    2.42(5)       2.42(5)     370.     1.476     2.313
  36885.     0.76442    2.18(5)       2.18(5)     383.     1.476     2.186
  36896.     0.76465    2.13(5)       2.13(5)     402.     1.476     2.117
  36907.     0.76487    2.07(5)       2.07(5)     401.     1.476     2.099
  36918.     0.76510    2.07(5)       2.07(5)     409.     1.476     2.104
  36929.     0.76533    2.07(5)       2.07(5)     419.     1.476     2.102
  36941.     0.76556    2.03(5)       2.03(5)     416.     1.476     2.096
  36952.     0.76579    2.05(5)       2.05(5)     413.     1.476     2.109
  36963.     0.76602    2.15(5)       2.15(5)     401.     1.476     2.166
  36974.     0.76625    2.29(5)       2.29(5)     383.     1.476     2.268
  36985.     0.76648    2.31(5)       2.31(5)     381.     1.476     2.394
  36996.     0.76671    2.49(5)       2.49(5)     369.     1.476     2.511
  37007.     0.76694    2.52(5)       2.52(5)     365.     1.476     2.582
  37018.     0.76717    2.42(5)       2.42(5)     377.     1.476     2.574
  37029.     0.76740    2.40(5)       2.40(5)     380.     1.476     2.483
  37040.     0.76763    2.26(5)       2.26(5)     397.     1.476     2.343
  37051.     0.76786    2.13(5)       2.13(5)     413.     1.476     2.202
  37063.     0.76809    2.07(5)       2.07(5)     415.     1.476     2.091
  37074.     0.76832    2.03(5)       2.03(5)     426.     1.476     2.011
  37085.     0.76856    1.93(5)       1.93(5)     433.     1.476     1.950
  37096.     0.76879    1.93(5)       1.93(5)     447.     1.476     1.898
  37107.     0.76902    1.74(5)       1.74(5)     465.     1.476     1.852
  37118.     0.76925    1.68(5)       1.68(5)     474.     1.476     1.821
  37129.     0.76948    1.72(5)       1.72(5)     463.     1.476     1.819
  37141.     0.76971    1.87(5)       1.87(5)     449.     1.475     1.857
  37152.     0.76994    1.89(5)       1.89(5)     455.     1.475     1.933
  37163.     0.77017    1.97(5)       1.97(5)     433.     1.475     2.023
  37174.     0.77040    1.99(5)       1.99(5)     439.     1.475     2.094
  37185.     0.77063    1.96(5)       1.96(5)     436.     1.475     2.119
  37196.     0.77086    1.96(5)       1.96(5)     432.     1.475     2.089
  37207.     0.77110    1.91(5)       1.91(5)     437.     1.475     2.007
  37219.     0.77133    1.90(5)       1.90(5)     445.     1.475     1.895
  37230.     0.77156    1.74(5)       1.74(5)     468.     1.475     1.781
  37241.     0.77179    1.67(5)       1.67(5)     472.     1.475     1.686
  37252.     0.77202    1.47(4)       1.47(4)     504.     1.475     1.617
  37263.     0.77225    1.44(4)       1.44(4)     513.     1.475     1.574
  37274.     0.77249    1.49(4)       1.49(4)     500.     1.475     1.549
  37286.     0.77272    1.48(4)       1.48(4)     533.     1.475     1.537
  37297.     0.77295    1.52(4)       1.52(4)     512.     1.475     1.533
  37308.     0.77318    1.52(4)       1.52(4)     505.     1.475     1.536
  37319.     0.77341    1.44(4)       1.44(4)     522.     1.474     1.548
  37330.     0.77365    1.52(4)       1.52(4)     506.     1.474     1.569
  37342.     0.77388    1.54(4)       1.54(4)     538.     1.474     1.602
  37353.     0.77411    1.50(4)       1.50(4)     526.     1.474     1.648
  37364.     0.77434    1.65(4)       1.65(4)     508.     1.474     1.706
  37375.     0.77457    1.71(5)       1.71(5)     488.     1.474     1.772
  37386.     0.77481    1.79(5)       1.79(5)     473.     1.474     1.840
  37398.     0.77504    1.83(5)       1.83(5)     469.     1.474     1.908
  37409.     0.77527    1.87(5)       1.87(5)     456.     1.474     1.976
  37420.     0.77550    1.99(5)       1.99(5)     441.     1.474     2.045
  37431.     0.77574    2.07(5)       2.07(5)     434.     1.474     2.103
  37443.     0.77597    2.12(5)       2.12(5)     439.     1.474     2.125
  37454.     0.77620    2.08(5)       2.08(5)     438.     1.473     2.091
  37465.     0.77644    2.02(5)       2.02(5)     458.     1.473     2.010
  37476.     0.77667    1.96(5)       1.96(5)     458.     1.473     1.913
  37487.     0.77690    1.99(5)       1.99(5)     468.     1.473     1.838
  37499.     0.77713    1.95(5)       1.95(5)     473.     1.473     1.809
  37510.     0.77737    1.94(5)       1.94(5)     467.     1.473     1.844
  37521.     0.77760    2.08(5)       2.08(5)     455.     1.473     1.946
  37532.     0.77783    2.27(5)       2.27(5)     423.     1.473     2.118
  37544.     0.77807    2.48(5)       2.48(5)     405.     1.473     2.358
  37555.     0.77830    2.77(5)       2.77(5)     381.     1.473     2.668
  37566.     0.77853    2.98(5)       2.98(5)     359.     1.472     3.028
  37578.     0.77877    3.14(5)       3.14(5)     348.4    1.472     3.357
  37589.     0.77900    3.32(6)       3.32(6)     328.8    1.472     3.533
  37600.     0.77924    3.19(5)       3.19(5)     340.8    1.472     3.470
  37611.     0.77947    3.01(5)       3.01(5)     351.     1.472     3.183
  37623.     0.77970    2.62(5)       2.62(5)     398.     1.472     2.777
  37634.     0.77994    2.30(5)       2.30(5)     426.     1.472     2.374
  37645.     0.78017    2.04(5)       2.04(5)     451.     1.472     2.055
  37657.     0.78041    1.82(5)       1.82(5)     489.     1.472     1.839
  37668.     0.78064    1.71(4)       1.71(4)     497.     1.471     1.709
  37679.     0.78087    1.74(4)       1.74(4)     503.     1.471     1.637
  37690.     0.78111    1.63(4)       1.63(4)     523.     1.471     1.604
  37702.     0.78134    1.53(4)       1.53(4)     531.     1.471     1.599
  37713.     0.78158    1.57(4)       1.57(4)     524.     1.471     1.619
  37724.     0.78181    1.59(4)       1.59(4)     530.     1.471     1.663
  37736.     0.78205    1.57(4)       1.57(4)     541.     1.471     1.723
  37747.     0.78228    1.77(4)       1.77(4)     495.     1.471     1.784
  37758.     0.78252    1.85(5)       1.85(5)     489.     1.471     1.832
  37770.     0.78275    1.83(5)       1.83(5)     486.     1.470     1.861
  37781.     0.78299    1.83(4)       1.83(4)     505.     1.470     1.889
  37792.     0.78322    1.97(5)       1.97(5)     461.     1.470     1.943
  37804.     0.78346    2.08(5)       2.08(5)     458.     1.470     2.041
  37815.     0.78369    2.12(5)       2.12(5)     451.     1.470     2.174
  37826.     0.78393    2.30(5)       2.30(5)     427.     1.470     2.313
  37838.     0.78416    2.39(5)       2.39(5)     434.     1.470     2.431
  37849.     0.78440    2.57(5)       2.57(5)     412.     1.469     2.526
  37860.     0.78463    2.73(5)       2.73(5)     398.     1.469     2.653
  37872.     0.78487    3.09(5)       3.09(5)     363.     1.469     2.903
  37883.     0.78510    3.55(5)       3.55(5)     332.8    1.469     3.342
  37894.     0.78534    4.15(6)       4.15(6)     301.8    1.469     3.929
  37906.     0.78557    4.65(6)       4.65(6)     275.6    1.469     4.493
  37917.     0.78581    4.84(6)       4.84(6)     263.1    1.469     4.810
  37929.     0.78605    4.78(6)       4.78(6)     264.1    1.469     4.788
  37940.     0.78628    4.53(6)       4.53(6)     270.1    1.468     4.523
  37951.     0.78652    4.21(6)       4.21(6)     287.9    1.468     4.163
  37963.     0.78675    3.80(6)       3.80(6)     312.3    1.468     3.785
  37974.     0.78699    3.34(5)       3.34(5)     347.1    1.468     3.399
  37986.     0.78723    2.93(5)       2.93(5)     374.     1.468     3.005
  37997.     0.78746    2.57(5)       2.57(5)     416.     1.468     2.627
  38008.     0.78770    2.29(5)       2.29(5)     444.     1.467     2.307
  38020.     0.78793    2.23(5)       2.23(5)     444.     1.467     2.075
  38031.     0.78817    1.93(4)       1.93(4)     500.     1.467     1.937
  38043.     0.78841    1.97(5)       1.97(5)     488.     1.467     1.875
  38054.     0.78864    1.88(4)       1.88(4)     506.     1.467     1.859
  38065.     0.78888    1.92(4)       1.92(4)     500.     1.467     1.868
  38077.     0.78912    1.92(5)       1.92(5)     490.     1.467     1.894
  38088.     0.78935    2.08(5)       2.08(5)     485.     1.466     1.944
  38100.     0.78959    2.10(5)       2.10(5)     485.     1.466     2.022
  38111.     0.78983    2.27(5)       2.27(5)     455.     1.466     2.127
  38122.     0.79006    2.45(5)       2.45(5)     432.     1.466     2.278
  38134.     0.79030    2.57(5)       2.57(5)     432.     1.466     2.517
  38145.     0.79054    3.01(5)       3.01(5)     386.     1.466     2.877
  38157.     0.79078    3.35(5)       3.35(5)     362.     1.465     3.310
  38168.     0.79101    3.55(5)       3.55(5)     338.6    1.465     3.664
  38180.     0.79125    3.65(6)       3.65(6)     327.5    1.465     3.766
  38191.     0.79149    3.48(5)       3.48(5)     344.4    1.465     3.578
  38203.     0.79173    3.14(5)       3.14(5)     364.     1.465     3.223
  38214.     0.79196    2.92(5)       2.92(5)     380.     1.465     2.878
  38226.     0.79220    2.82(5)       2.82(5)     390.     1.464     2.660
  38237.     0.79244    2.78(5)       2.78(5)     409.     1.464     2.591
  38248.     0.79268    2.79(5)       2.79(5)     403.     1.464     2.623
  38260.     0.79291    2.85(5)       2.85(5)     402.     1.464     2.703
  38271.     0.79315    2.91(5)       2.91(5)     401.     1.464     2.816
  38283.     0.79339    3.09(5)       3.09(5)     383.     1.463     2.983
  38294.     0.79363    3.19(5)       3.19(5)     378.     1.463     3.191
  38306.     0.79387    3.26(5)       3.26(5)     370.     1.463     3.366
  38317.     0.79410    3.28(5)       3.28(5)     363.     1.463     3.406
  38329.     0.79434    3.26(5)       3.26(5)     361.     1.463     3.266
  38340.     0.79458    3.01(5)       3.01(5)     376.     1.463     2.979
  38352.     0.79482    2.63(5)       2.63(5)     411.     1.462     2.632
  38363.     0.79506    2.33(5)       2.33(5)     452.     1.462     2.310
  38375.     0.79530    2.18(5)       2.18(5)     477.     1.462     2.063
  38386.     0.79554    1.96(4)       1.96(4)     499.     1.462     1.902
  38398.     0.79577    1.93(4)       1.93(4)     508.     1.462     1.815
  38409.     0.79601    1.89(4)       1.89(4)     513.     1.461     1.785
  38421.     0.79625    1.77(4)       1.77(4)     529.     1.461     1.805
  38432.     0.79649    1.88(4)       1.88(4)     527.     1.461     1.885
  38444.     0.79673    2.14(4)       2.14(4)     497.     1.461     2.056
  38456.     0.79697    2.48(5)       2.48(5)     449.     1.461     2.361
  38467.     0.79721    2.91(5)       2.91(5)     419.     1.460     2.833
  38479.     0.79745    3.51(5)       3.51(5)     370.     1.460     3.446
  38490.     0.79769    4.10(6)       4.10(6)     324.4    1.460     4.093
  38502.     0.79793    4.54(6)       4.54(6)     301.0    1.460     4.598
  38513.     0.79817    4.69(6)       4.69(6)     289.3    1.460     4.840
  38525.     0.79840    4.76(6)       4.76(6)     280.2    1.459     4.827
  38536.     0.79864    4.58(6)       4.58(6)     290.1    1.459     4.622
  38548.     0.79888    4.15(6)       4.15(6)     313.9    1.459     4.274
  38560.     0.79912    3.73(5)       3.73(5)     342.0    1.459     3.849
  38571.     0.79936    3.31(5)       3.31(5)     361.     1.459     3.442
  38583.     0.79960    3.08(5)       3.08(5)     391.     1.458     3.145
  38594.     0.79984    3.02(5)       3.02(5)     399.     1.458     3.004
  38606.     0.80008    3.06(5)       3.06(5)     396.     1.458     3.012
  38617.     0.80032    3.04(5)       3.04(5)     387.     1.458     3.099
  38629.     0.80056    3.17(5)       3.17(5)     380.     1.458     3.161
  38641.     0.80080    3.10(5)       3.10(5)     389.     1.457     3.128
  38652.     0.80104    3.03(5)       3.03(5)     387.     1.457     3.019
  38664.     0.80128    2.99(5)       2.99(5)     393.     1.457     2.905
  38675.     0.80152    2.87(5)       2.87(5)     413.     1.457     2.852
  38687.     0.80177    2.92(5)       2.92(5)     411.     1.456     2.885
  38699.     0.80201    3.01(5)       3.01(5)     394.     1.456     2.975
  38710.     0.80225    3.07(5)       3.07(5)     392.     1.456     3.057
  38722.     0.80249    3.01(5)       3.01(5)     389.     1.456     3.073
  38733.     0.80273    2.94(5)       2.94(5)     403.     1.456     3.007
  38745.     0.80297    2.93(5)       2.93(5)     409.     1.455     2.867
  38757.     0.80321    2.62(5)       2.62(5)     432.     1.455     2.668
  38768.     0.80345    2.39(5)       2.39(5)     462.     1.455     2.442
  38780.     0.80369    2.17(5)       2.17(5)     491.     1.455     2.226
  38792.     0.80393    2.04(4)       2.04(4)     522.     1.454     2.055
  38803.     0.80417    1.86(4)       1.86(4)     526.     1.454     1.947
  38815.     0.80442    1.88(4)       1.88(4)     530.     1.454     1.901
  38826.     0.80466    1.89(4)       1.89(4)     541.     1.454     1.897
  38838.     0.80490    1.91(4)       1.91(4)     523.     1.453     1.910
  38850.     0.80514    1.95(4)       1.95(4)     530.     1.453     1.919
  38861.     0.80538    1.94(4)       1.94(4)     528.     1.453     1.932
  38873.     0.80562    1.99(4)       1.99(4)     519.     1.453     1.978
  38885.     0.80587    2.20(5)       2.20(5)     487.     1.453     2.095
  38896.     0.80611    2.37(5)       2.37(5)     462.     1.452     2.301
  38908.     0.80635    2.61(5)       2.61(5)     430.     1.452     2.571
  38920.     0.80659    2.89(5)       2.89(5)     405.     1.452     2.834
  38931.     0.80683    3.09(5)       3.09(5)     380.     1.452     3.004
  38943.     0.80708    3.12(5)       3.12(5)     369.     1.451     3.032
  38955.     0.80732    3.09(5)       3.09(5)     389.     1.451     2.926
  38966.     0.80756    2.93(5)       2.93(5)     400.     1.451     2.749
  38978.     0.80780    2.67(5)       2.67(5)     440.     1.451     2.587
  38990.     0.80804    2.63(5)       2.63(5)     455.     1.450     2.506
  39002.     0.80829    2.68(5)       2.68(5)     449.     1.450     2.529
  39013.     0.80853    2.77(5)       2.77(5)     446.     1.450     2.633
  39025.     0.80877    2.81(5)       2.81(5)     430.     1.450     2.779
  39037.     0.80901    2.96(5)       2.96(5)     421.     1.449     2.938
  39048.     0.80926    3.05(5)       3.05(5)     413.     1.449     3.078
  39060.     0.80950    3.16(5)       3.16(5)     407.     1.449     3.149
  39072.     0.80974    3.04(5)       3.04(5)     412.     1.449     3.103
  39084.     0.80999    2.89(5)       2.89(5)     430.     1.448     2.928
  39095.     0.81023    2.68(5)       2.68(5)     443.     1.448     2.674
  39107.     0.81047    2.43(5)       2.43(5)     477.     1.448     2.426
  39119.     0.81072    2.39(5)       2.39(5)     485.     1.447     2.270
  39130.     0.81096    2.25(4)       2.25(4)     507.     1.447     2.266
  39142.     0.81120    2.43(5)       2.43(5)     485.     1.447     2.432
  39154.     0.81145    2.74(5)       2.74(5)     452.     1.447     2.722
  39166.     0.81169    2.99(5)       2.99(5)     423.     1.446     3.024
  39177.     0.81193    3.13(5)       3.13(5)     411.     1.446     3.193
  39189.     0.81218    3.08(5)       3.08(5)     406.     1.446     3.139
  39201.     0.81242    2.78(5)       2.78(5)     436.     1.446     2.894
  39213.     0.81266    2.52(5)       2.52(5)     480.     1.445     2.560
  39224.     0.81291    2.17(4)       2.17(4)     499.     1.445     2.237
  39236.     0.81315    1.90(4)       1.90(4)     542.     1.445     1.982
  39248.     0.81340    1.78(4)       1.78(4)     578.     1.445     1.806
  39260.     0.81364    1.66(4)       1.66(4)     597.     1.444     1.698
  39272.     0.81388    1.54(4)       1.54(4)     618.     1.444     1.639
  39283.     0.81413    1.53(4)       1.53(4)     628.     1.444     1.614
  39295.     0.81437    1.59(4)       1.59(4)     612.     1.443     1.615
  39307.     0.81462    1.56(4)       1.56(4)     623.     1.443     1.634
  39319.     0.81486    1.61(4)       1.61(4)     601.     1.443     1.659
  39330.     0.81511    1.54(4)       1.54(4)     611.     1.443     1.680
  39342.     0.81535    1.60(4)       1.60(4)     619.     1.442     1.684
  39354.     0.81559    1.59(4)       1.59(4)     611.     1.442     1.671
  39366.     0.81584    1.58(4)       1.58(4)     615.     1.442     1.650
  39378.     0.81608    1.63(4)       1.63(4)     640.     1.441     1.633
  39390.     0.81633    1.56(4)       1.56(4)     628.     1.441     1.632
  39401.     0.81657    1.59(4)       1.59(4)     632.     1.441     1.660
  39413.     0.81682    1.70(4)       1.70(4)     613.     1.441     1.729
  39425.     0.81706    1.77(4)       1.77(4)     588.     1.440     1.846
  39437.     0.81731    1.97(4)       1.97(4)     564.     1.440     2.004
  39449.     0.81755    2.20(4)       2.20(4)     528.     1.440     2.178
  39460.     0.81780    2.36(4)       2.36(4)     510.     1.439     2.326
  39472.     0.81805    2.42(5)       2.42(5)     488.     1.439     2.408
  39484.     0.81829    2.46(5)       2.46(5)     492.     1.439     2.404
  39496.     0.81854    2.33(4)       2.33(4)     509.     1.439     2.330
  39508.     0.81878    2.22(4)       2.22(4)     530.     1.438     2.233
  39520.     0.81903    2.19(4)       2.19(4)     523.     1.438     2.168
  39532.     0.81927    2.12(4)       2.12(4)     545.     1.438     2.167
  39543.     0.81952    2.21(4)       2.21(4)     532.     1.437     2.236
  39555.     0.81977    2.27(4)       2.27(4)     522.     1.437     2.357
  39567.     0.82001    2.40(4)       2.40(4)     509.     1.437     2.508
  39579.     0.82026    2.53(4)       2.53(4)     495.     1.436     2.689
  39591.     0.82050    2.72(5)       2.72(5)     466.     1.436     2.902
  39603.     0.82075    2.96(5)       2.96(5)     440.     1.436     3.140
  39615.     0.82100    3.22(5)       3.22(5)     424.     1.436     3.370
  39627.     0.82124    3.56(5)       3.56(5)     396.     1.435     3.526
  39638.     0.82149    3.66(5)       3.66(5)     382.     1.435     3.539
  39650.     0.82174    3.58(5)       3.58(5)     386.     1.435     3.418
  39662.     0.82198    3.45(5)       3.45(5)     393.     1.434     3.246
  39674.     0.82223    3.33(5)       3.33(5)     407.     1.434     3.125
  39686.     0.82247    3.19(5)       3.19(5)     423.     1.434     3.114
  39698.     0.82272    3.39(5)       3.39(5)     402.     1.433     3.209
  39710.     0.82297    3.52(5)       3.52(5)     396.     1.433     3.367
  39722.     0.82322    3.70(5)       3.70(5)     375.     1.433     3.542
  39734.     0.82346    3.80(5)       3.80(5)     367.     1.432     3.706
  39746.     0.82371    3.72(5)       3.72(5)     372.     1.432     3.791
  39757.     0.82396    3.71(5)       3.71(5)     372.     1.432     3.742
  39769.     0.82420    3.59(5)       3.59(5)     388.     1.432     3.630
  39781.     0.82445    3.41(5)       3.41(5)     426.     1.431     3.494
  39793.     0.82470    3.29(5)       3.29(5)     439.     1.431     3.322
  39805.     0.82495    3.10(5)       3.10(5)     457.     1.431     3.117
  39817.     0.82519    2.92(5)       2.92(5)     486.     1.430     2.897
  39829.     0.82544    2.74(4)       2.74(4)     504.     1.430     2.685
  39841.     0.82569    2.59(4)       2.59(4)     527.     1.430     2.515
  39853.     0.82594    2.46(4)       2.46(4)     535.     1.429     2.411
  39865.     0.82618    2.44(4)       2.44(4)     538.     1.429     2.374
  39877.     0.82643    2.32(4)       2.32(4)     546.     1.429     2.372
  39889.     0.82668    2.33(4)       2.33(4)     544.     1.428     2.363
  39901.     0.82693    2.37(4)       2.37(4)     525.     1.428     2.323
  39913.     0.82718    2.29(4)       2.29(4)     530.     1.428     2.264
  39925.     0.82743    2.22(4)       2.22(4)     542.     1.427     2.210
  39937.     0.82767    2.15(4)       2.15(4)     541.     1.427     2.167
  39949.     0.82792    2.10(5)       2.10(5)     453.     1.427     2.125
  39961.     0.82817    2.12(5)       2.12(5)     407.     1.426     2.078
  39973.     0.82842    2.03(5)       2.03(5)     412.     1.426     2.035
  39985.     0.82867    1.92(5)       1.92(5)     400.     1.426     2.003
  39997.     0.82892    1.92(5)       1.92(5)     391.     1.425     1.972
  40009.     0.82916    1.90(5)       1.90(5)     400.     1.425     1.926
  40021.     0.82941    1.83(5)       1.83(5)     405.     1.425     1.857
  40033.     0.82966    1.78(5)       1.78(5)     421.     1.424     1.773
  40045.     0.82991    1.57(5)       1.57(5)     437.     1.424     1.691
  40057.     0.83016    1.59(5)       1.59(5)     426.     1.424     1.621
  40069.     0.83041    1.47(5)       1.47(5)     455.     1.423     1.570
  40081.     0.83066    1.48(5)       1.48(5)     461.     1.423     1.537
  40093.     0.83091    1.46(5)       1.46(5)     473.     1.423     1.519
  40105.     0.83116    1.47(5)       1.47(5)     464.     1.422     1.518
  40117.     0.83141    1.42(5)       1.42(5)     465.     1.422     1.534
  40129.     0.83166    1.52(5)       1.52(5)     472.     1.422     1.573
  40141.     0.83191    1.52(5)       1.52(5)     462.     1.421     1.635
  40153.     0.83216    1.54(5)       1.54(5)     458.     1.421     1.710
  40165.     0.83240    1.69(5)       1.69(5)     444.     1.420     1.774
  40177.     0.83265    1.68(5)       1.68(5)     443.     1.420     1.804
  40189.     0.83290    1.69(5)       1.69(5)     437.     1.420     1.793
  40201.     0.83315    1.65(5)       1.65(5)     453.     1.419     1.753
  40213.     0.83340    1.59(5)       1.59(5)     462.     1.419     1.706
  40225.     0.83365    1.56(5)       1.56(5)     466.     1.419     1.663
  40237.     0.83390    1.55(5)       1.55(5)     486.     1.418     1.627
  40249.     0.83415    1.52(5)       1.52(5)     492.     1.418     1.596
  40262.     0.83441    1.47(5)       1.47(5)     485.     1.418     1.573
  40274.     0.83466    1.42(4)       1.42(4)     496.     1.417     1.565
  40286.     0.83491    1.49(4)       1.49(4)     501.     1.417     1.582
  40298.     0.83516    1.55(5)       1.55(5)     492.     1.417     1.639
  40310.     0.83541    1.71(5)       1.71(5)     477.     1.416     1.742
  40322.     0.83566    1.84(5)       1.84(5)     450.     1.416     1.890
  40334.     0.83591    2.00(5)       2.00(5)     444.     1.416     2.059
  40346.     0.83616    2.16(5)       2.16(5)     427.     1.415     2.202
  40358.     0.83641    2.16(5)       2.16(5)     422.     1.415     2.277
  40370.     0.83666    2.16(5)       2.16(5)     422.     1.414     2.269
  40382.     0.83691    2.15(5)       2.15(5)     425.     1.414     2.192
  40395.     0.83716    2.09(5)       2.09(5)     440.     1.414     2.079
  40407.     0.83741    1.97(5)       1.97(5)     462.     1.413     1.969
  40419.     0.83767    1.86(5)       1.86(5)     455.     1.413     1.898
  40431.     0.83792    1.80(5)       1.80(5)     472.     1.413     1.886
  40443.     0.83817    1.83(5)       1.83(5)     461.     1.412     1.931
  40455.     0.83842    1.95(5)       1.95(5)     463.     1.412     2.016
  40467.     0.83867    2.00(5)       2.00(5)     469.     1.411     2.115
  40479.     0.83892    2.13(5)       2.13(5)     464.     1.411     2.219
  40492.     0.83918    2.24(5)       2.24(5)     456.     1.411     2.325
  40504.     0.83943    2.33(5)       2.33(5)     468.     1.410     2.417
  40516.     0.83968    2.46(5)       2.46(5)     449.     1.410     2.455
  40528.     0.83993    2.44(5)       2.44(5)     451.     1.410     2.400
  40540.     0.84018    2.34(5)       2.34(5)     476.     1.409     2.260
  40552.     0.84044    2.03(4)       2.03(4)     532.     1.409     2.081
  40565.     0.84069    1.84(4)       1.84(4)     561.     1.408     1.912
  40577.     0.84094    1.76(4)       1.76(4)     589.     1.408     1.785
  40589.     0.84119    1.65(4)       1.65(4)     628.     1.408     1.709
  40601.     0.84144    1.61(4)       1.61(4)     650.     1.407     1.671
  40613.     0.84170    1.63(4)       1.63(4)     649.     1.407     1.656
  40625.     0.84195    1.65(4)       1.65(4)     648.     1.407     1.654
  40638.     0.84220    1.66(4)       1.66(4)     647.     1.406     1.671
  40650.     0.84245    1.76(4)       1.76(4)     653.     1.406     1.727
  40662.     0.84271    1.86(4)       1.86(4)     622.     1.405     1.845
  40674.     0.84296    2.10(4)       2.10(4)     583.     1.405     2.041
  40686.     0.84321    2.42(4)       2.42(4)     542.     1.405     2.312
  40699.     0.84347    2.72(4)       2.72(4)     512.     1.404     2.632
  40711.     0.84372    3.14(5)       3.14(5)     464.     1.404     2.988
  40723.     0.84397    3.48(5)       3.48(5)     438.     1.404     3.405
  40735.     0.84423    3.99(5)       3.99(5)     389.     1.403     3.922
  40747.     0.84448    4.49(5)       4.49(5)     366.     1.403     4.525
  40760.     0.84473    5.12(6)       5.12(6)     329.1    1.402     5.122
  40772.     0.84499    5.45(6)       5.45(6)     306.7    1.402     5.527
  40784.     0.84524    5.47(6)       5.47(6)     306.7    1.402     5.547
  40796.     0.84549    5.14(6)       5.14(6)     321.1    1.401     5.145
  40809.     0.84575    4.37(5)       4.37(5)     360.     1.401     4.489
  40821.     0.84600    3.85(5)       3.85(5)     395.     1.400     3.813
  40833.     0.84625    3.33(5)       3.33(5)     433.     1.400     3.275
  40845.     0.84651    3.00(5)       3.00(5)     456.     1.400     2.902
  40858.     0.84676    2.72(4)       2.72(4)     497.     1.399     2.635
  40870.     0.84702    2.58(4)       2.58(4)     515.     1.399     2.419
  40882.     0.84727    2.36(4)       2.36(4)     546.     1.398     2.245
  40894.     0.84752    2.21(4)       2.21(4)     568.     1.398     2.133
  40907.     0.84778    2.29(4)       2.29(4)     564.     1.398     2.103
  40919.     0.84803    2.20(4)       2.20(4)     585.     1.397     2.152
  40931.     0.84829    2.30(4)       2.30(4)     558.     1.397     2.235
  40944.     0.84854    2.32(4)       2.32(4)     561.     1.396     2.286
  40956.     0.84880    2.29(4)       2.29(4)     550.     1.396     2.260
  40968.     0.84905    2.25(4)       2.25(4)     556.     1.396     2.166
  40980.     0.84931    2.09(4)       2.09(4)     589.     1.395     2.040
  40993.     0.84956    1.96(4)       1.96(4)     605.     1.395     1.917
  41005.     0.84982    1.86(4)       1.86(4)     612.     1.394     1.816
  41017.     0.85007    1.71(4)       1.71(4)     646.     1.394     1.744
  41030.     0.85033    1.72(4)       1.72(4)     656.     1.394     1.711
  41042.     0.85058    1.79(4)       1.79(4)     639.     1.393     1.726
  41054.     0.85084    1.85(4)       1.85(4)     645.     1.393     1.801
  41067.     0.85109    1.95(4)       1.95(4)     617.     1.392     1.932
  41079.     0.85135    2.11(4)       2.11(4)     577.     1.392     2.094
  41091.     0.85160    2.30(4)       2.30(4)     546.     1.392     2.237
  41103.     0.85186    2.42(4)       2.42(4)     541.     1.391     2.320
  41116.     0.85211    2.51(4)       2.51(4)     529.     1.391     2.358
  41128.     0.85237    2.62(4)       2.62(4)     521.     1.390     2.415
  41140.     0.85263    2.68(4)       2.68(4)     524.     1.390     2.568
  41153.     0.85288    3.00(5)       3.00(5)     483.     1.389     2.850
  41165.     0.85314    3.38(5)       3.38(5)     446.     1.389     3.214
  41178.     0.85339    3.58(5)       3.58(5)     424.     1.389     3.538
  41190.     0.85365    3.71(5)       3.71(5)     417.     1.388     3.701
  41202.     0.85391    3.63(5)       3.63(5)     417.     1.388     3.675
  41215.     0.85416    3.47(5)       3.47(5)     428.     1.387     3.509
  41227.     0.85442    3.30(5)       3.30(5)     444.     1.387     3.259
  41239.     0.85467    3.05(5)       3.05(5)     463.     1.387     2.960
  41252.     0.85493    2.68(4)       2.68(4)     504.     1.386     2.652
  41264.     0.85519    2.44(4)       2.44(4)     532.     1.386     2.387
  41276.     0.85544    2.32(4)       2.32(4)     551.     1.385     2.205
  41289.     0.85570    2.15(4)       2.15(4)     587.     1.385     2.116
  41301.     0.85596    2.04(4)       2.04(4)     599.     1.384     2.088
  41314.     0.85621    2.05(4)       2.05(4)     609.     1.384     2.068
  41326.     0.85647    2.01(4)       2.01(4)     604.     1.384     2.017
  41338.     0.85673    1.91(4)       1.91(4)     621.     1.383     1.933
  41351.     0.85699    1.83(4)       1.83(4)     633.     1.383     1.843
  41363.     0.85724    1.80(4)       1.80(4)     649.     1.382     1.783
  41376.     0.85750    1.78(4)       1.78(4)     663.     1.382     1.780
  41388.     0.85776    1.87(4)       1.87(4)     638.     1.381     1.849
  41400.     0.85801    2.01(4)       2.01(4)     611.     1.381     1.983
  41413.     0.85827    2.16(4)       2.16(4)     594.     1.381     2.149
  41425.     0.85853    2.30(4)       2.30(4)     562.     1.380     2.287
  41438.     0.85879    2.27(4)       2.27(4)     560.     1.380     2.339
  41450.     0.85904    2.31(4)       2.31(4)     556.     1.379     2.297
  41463.     0.85930    2.14(4)       2.14(4)     583.     1.379     2.202
  41475.     0.85956    2.02(4)       2.02(4)     600.     1.378     2.109
  41487.     0.85982    1.92(4)       1.92(4)     614.     1.378     2.053
  41500.     0.86008    1.92(4)       1.92(4)     625.     1.378     2.034
  41512.     0.86033    1.86(4)       1.86(4)     647.     1.377     2.028
  41525.     0.86059    1.88(4)       1.88(4)     639.     1.377     2.017
  41537.     0.86085    1.97(4)       1.97(4)     615.     1.376     2.012
  41550.     0.86111    2.00(4)       2.00(4)     608.     1.376     2.053
  41562.     0.86137    2.31(4)       2.31(4)     563.     1.375     2.189
  41575.     0.86163    2.53(4)       2.53(4)     546.     1.375     2.440
  41587.     0.86188    2.82(4)       2.82(4)     522.     1.375     2.779
  41600.     0.86214    3.19(5)       3.19(5)     470.     1.374     3.121
  41612.     0.86240    3.44(5)       3.44(5)     441.     1.374     3.365
  41625.     0.86266    3.43(5)       3.43(5)     452.     1.373     3.437
  41637.     0.86292    3.39(5)       3.39(5)     437.     1.373     3.342
  41650.     0.86318    3.22(5)       3.22(5)     458.     1.372     3.170
  41662.     0.86344    3.01(5)       3.01(5)     478.     1.372     3.023
  41675.     0.86370    2.97(5)       2.97(5)     483.     1.372     2.955
  41687.     0.86396    3.05(5)       3.05(5)     484.     1.371     2.945
  41700.     0.86421    3.09(5)       3.09(5)     476.     1.371     2.947
  41712.     0.86447    2.93(4)       2.93(4)     505.     1.370     2.931
  41725.     0.86473    2.87(4)       2.87(4)     503.     1.370     2.889
  41737.     0.86499    2.72(4)       2.72(4)     519.     1.369     2.803
  41750.     0.86525    2.60(4)       2.60(4)     528.     1.369     2.674
  41762.     0.86551    2.56(4)       2.56(4)     534.     1.368     2.534
  41775.     0.86577    2.37(4)       2.37(4)     554.     1.368     2.433
  41787.     0.86603    2.44(4)       2.44(4)     550.     1.368     2.404
  41800.     0.86629    2.36(4)       2.36(4)     563.     1.367     2.443
  41812.     0.86655    2.38(4)       2.38(4)     555.     1.367     2.497
  41825.     0.86681    2.47(4)       2.47(4)     549.     1.366     2.502
  41837.     0.86707    2.40(4)       2.40(4)     555.     1.366     2.428
  41850.     0.86733    2.33(4)       2.33(4)     558.     1.365     2.314
  41862.     0.86759    2.24(4)       2.24(4)     591.     1.365     2.237
  41875.     0.86785    2.43(4)       2.43(4)     551.     1.364     2.278
  41888.     0.86811    2.62(4)       2.62(4)     539.     1.364     2.516
  41900.     0.86837    3.20(5)       3.20(5)     471.     1.363     2.986
  41913.     0.86863    3.73(5)       3.73(5)     429.     1.363     3.645
  41925.     0.86889    4.38(5)       4.38(5)     377.     1.363     4.334
  41938.     0.86916    4.82(5)       4.82(5)     349.8    1.362     4.804
  41950.     0.86942    4.95(5)       4.95(5)     341.3    1.362     4.876
  41963.     0.86968    4.58(5)       4.58(5)     355.     1.361     4.601
  41976.     0.86994    4.24(5)       4.24(5)     378.     1.361     4.183
  41988.     0.87020    3.95(5)       3.95(5)     392.     1.360     3.833
  42001.     0.87046    3.64(5)       3.64(5)     423.     1.360     3.665
  42013.     0.87072    3.60(5)       3.60(5)     418.     1.359     3.659
  42026.     0.87098    3.51(5)       3.51(5)     420.     1.359     3.685
  42039.     0.87124    3.48(5)       3.48(5)     410.     1.358     3.589
  42051.     0.87151    3.15(5)       3.15(5)     424.     1.358     3.307
  42064.     0.87177    2.73(5)       2.73(5)     468.     1.358     2.901
  42077.     0.87203    2.33(4)       2.33(4)     522.     1.357     2.482
  42089.     0.87229    2.10(4)       2.10(4)     564.     1.357     2.142
  42102.     0.87255    1.86(4)       1.86(4)     617.     1.356     1.912
  42114.     0.87281    1.71(4)       1.71(4)     638.     1.356     1.784
  42127.     0.87308    1.76(4)       1.76(4)     653.     1.355     1.731
  42140.     0.87334    1.67(4)       1.67(4)     656.     1.355     1.725
  42152.     0.87360    1.72(4)       1.72(4)     637.     1.354     1.752
  42165.     0.87386    1.71(4)       1.71(4)     653.     1.354     1.806
  42178.     0.87412    1.84(4)       1.84(4)     637.     1.353     1.883
  42190.     0.87439    1.95(4)       1.95(4)     600.     1.353     1.960
  42203.     0.87465    1.95(4)       1.95(4)     601.     1.352     2.001
  42216.     0.87491    1.90(4)       1.90(4)     619.     1.352     1.979
  42228.     0.87517    1.90(4)       1.90(4)     631.     1.352     1.904
  42241.     0.87544    1.82(4)       1.82(4)     628.     1.351     1.805
  42254.     0.87570    1.67(4)       1.67(4)     665.     1.351     1.714
  42266.     0.87596    1.66(4)       1.66(4)     661.     1.350     1.652
  42279.     0.87622    1.66(4)       1.66(4)     685.     1.350     1.630
  42292.     0.87649    1.72(4)       1.72(4)     666.     1.349     1.657
  42304.     0.87675    1.84(4)       1.84(4)     649.     1.349     1.752
  42317.     0.87701    2.08(4)       2.08(4)     629.     1.348     1.946
  42330.     0.87728    2.43(4)       2.43(4)     552.     1.348     2.276
  42342.     0.87754    2.96(4)       2.96(4)     501.     1.347     2.760
  42355.     0.87780    3.56(5)       3.56(5)     441.     1.347     3.363
  42368.     0.87807    4.02(5)       4.02(5)     405.     1.346     3.959
  42380.     0.87833    4.26(5)       4.26(5)     380.     1.346     4.341
  42393.     0.87859    4.34(5)       4.34(5)     380.     1.345     4.360
  42406.     0.87886    4.15(5)       4.15(5)     392.     1.345     4.050
  42419.     0.87912    3.74(5)       3.74(5)     412.     1.345     3.585
  42431.     0.87938    3.33(5)       3.33(5)     450.     1.344     3.152
  42444.     0.87965    3.07(5)       3.07(5)     475.     1.344     2.877
  42457.     0.87991    2.89(5)       2.89(5)     493.     1.343     2.798
  42470.     0.88018    3.00(5)       3.00(5)     490.     1.343     2.879
  42482.     0.88044    3.03(5)       3.03(5)     487.     1.342     3.044
  42495.     0.88070    3.18(5)       3.18(5)     466.     1.342     3.229
  42508.     0.88097    3.34(5)       3.34(5)     456.     1.341     3.396
  42521.     0.88123    3.43(5)       3.43(5)     434.     1.341     3.485
  42533.     0.88150    3.33(5)       3.33(5)     444.     1.340     3.417
  42546.     0.88176    3.11(5)       3.11(5)     465.     1.340     3.167
  42559.     0.88203    2.71(4)       2.71(4)     509.     1.339     2.798
  42572.     0.88229    2.35(4)       2.35(4)     552.     1.339     2.409
  42584.     0.88256    2.05(4)       2.05(4)     595.     1.338     2.079
  42597.     0.88282    1.80(4)       1.80(4)     641.     1.338     1.839
  42610.     0.88309    1.66(4)       1.66(4)     668.     1.337     1.684
  42623.     0.88335    1.52(4)       1.52(4)     693.     1.337     1.592
  42636.     0.88362    1.46(4)       1.46(4)     718.     1.336     1.544
  42648.     0.88388    1.45(4)       1.45(4)     725.     1.336     1.525
  42661.     0.88415    1.53(4)       1.53(4)     709.     1.335     1.535
  42674.     0.88441    1.63(4)       1.63(4)     692.     1.335     1.586
  42687.     0.88468    1.79(4)       1.79(4)     655.     1.335     1.715
  42699.     0.88494    2.08(4)       2.08(4)     616.     1.334     1.971
  42712.     0.88521    2.52(4)       2.52(4)     557.     1.334     2.395
  42725.     0.88547    3.11(5)       3.11(5)     484.     1.333     2.971
  42738.     0.88574    3.78(5)       3.78(5)     424.     1.333     3.585
  42751.     0.88601    4.20(5)       4.20(5)     387.     1.332     4.028
  42764.     0.88627    4.27(5)       4.27(5)     376.     1.332     4.116
  42776.     0.88654    4.01(5)       4.01(5)     395.     1.331     3.843
  42789.     0.88680    3.49(5)       3.49(5)     429.     1.331     3.350
  42802.     0.88707    3.01(5)       3.01(5)     482.     1.330     2.813
  42815.     0.88734    2.39(4)       2.39(4)     555.     1.330     2.354
  42828.     0.88760    2.09(4)       2.09(4)     588.     1.329     2.024
  42841.     0.88787    1.88(4)       1.88(4)     624.     1.329     1.821
  42853.     0.88813    1.78(4)       1.78(4)     663.     1.328     1.722
  42866.     0.88840    1.70(4)       1.70(4)     671.     1.328     1.696
  42879.     0.88867    1.70(4)       1.70(4)     673.     1.327     1.711
  42892.     0.88893    1.67(4)       1.67(4)     671.     1.327     1.731
  42905.     0.88920    1.67(4)       1.67(4)     684.     1.326     1.728
  42918.     0.88947    1.66(4)       1.66(4)     669.     1.326     1.694
  42931.     0.88973    1.57(4)       1.57(4)     683.     1.325     1.640
  42944.     0.89000    1.55(4)       1.55(4)     683.     1.325     1.584
  42956.     0.89027    1.51(4)       1.51(4)     693.     1.324     1.538
  42969.     0.89054    1.46(4)       1.46(4)     711.     1.324     1.515
  42982.     0.89080    1.44(4)       1.44(4)     720.     1.323     1.520
  42995.     0.89107    1.53(4)       1.53(4)     696.     1.323     1.556
  43008.     0.89134    1.64(4)       1.64(4)     681.     1.322     1.620
  43021.     0.89161    1.66(4)       1.66(4)     699.     1.322     1.704
  43034.     0.89187    1.75(4)       1.75(4)     654.     1.321     1.790
  43047.     0.89214    1.84(4)       1.84(4)     644.     1.321     1.873
  43060.     0.89241    2.00(4)       2.00(4)     626.     1.320     1.964
  43073.     0.89268    2.00(4)       2.00(4)     631.     1.320     2.075
  43085.     0.89294    2.12(4)       2.12(4)     600.     1.319     2.193
  43098.     0.89321    2.10(4)       2.10(4)     613.     1.319     2.277
  43111.     0.89348    2.26(4)       2.26(4)     568.     1.318     2.292
  43124.     0.89375    2.21(4)       2.21(4)     582.     1.318     2.248
  43137.     0.89402    2.14(4)       2.14(4)     590.     1.317     2.192
  43150.     0.89428    2.20(4)       2.20(4)     596.     1.317     2.178
  43163.     0.89455    2.24(4)       2.24(4)     577.     1.316     2.246
  43176.     0.89482    2.38(4)       2.38(4)     552.     1.316     2.404
  43189.     0.89509    2.66(4)       2.66(4)     515.     1.316     2.626
  43202.     0.89536    2.82(4)       2.82(4)     500.     1.315     2.870
  43215.     0.89563    3.07(5)       3.07(5)     491.     1.315     3.087
  43228.     0.89590    3.25(5)       3.25(5)     461.     1.314     3.232
  43241.     0.89616    3.40(5)       3.40(5)     448.     1.314     3.281
  43254.     0.89643    3.48(5)       3.48(5)     432.     1.313     3.245
  43267.     0.89670    3.37(5)       3.37(5)     451.     1.313     3.188
  43280.     0.89697    3.35(5)       3.35(5)     453.     1.312     3.183
  43293.     0.89724    3.31(5)       3.31(5)     460.     1.312     3.245
  43306.     0.89751    3.39(5)       3.39(5)     452.     1.311     3.312
  43319.     0.89778    3.33(5)       3.33(5)     444.     1.311     3.293
  43332.     0.89805    3.12(5)       3.12(5)     467.     1.310     3.156
  43345.     0.89832    2.92(5)       2.92(5)     484.     1.310     2.937
  43358.     0.89859    2.70(4)       2.70(4)     514.     1.309     2.693
  43371.     0.89886    2.48(4)       2.48(4)     542.     1.309     2.458
  43384.     0.89913    2.29(4)       2.29(4)     568.     1.308     2.249
  43397.     0.89940    2.10(4)       2.10(4)     588.     1.308     2.091
  43410.     0.89967    2.00(4)       2.00(4)     605.     1.307     2.011
  43423.     0.89994    2.01(4)       2.01(4)     619.     1.307     2.024
  43436.     0.90021    2.08(4)       2.08(4)     624.     1.306     2.116
  43449.     0.90048    2.18(4)       2.18(4)     585.     1.306     2.238
  43462.     0.90075    2.29(4)       2.29(4)     568.     1.305     2.319
  43475.     0.90102    2.31(4)       2.31(4)     568.     1.305     2.316
  43488.     0.90129    2.25(4)       2.25(4)     574.     1.304     2.240
  43501.     0.90156    2.19(4)       2.19(4)     574.     1.304     2.147
  43514.     0.90183    2.13(4)       2.13(4)     590.     1.303     2.109
  43527.     0.90210    2.20(4)       2.20(4)     581.     1.303     2.147
  43540.     0.90237    2.12(4)       2.12(4)     581.     1.302     2.163
  43553.     0.90264    2.13(4)       2.13(4)     577.     1.302     2.086
  43566.     0.90291    1.99(4)       1.99(4)     616.     1.301     1.989
  43579.     0.90318    1.95(4)       1.95(4)     604.     1.301     1.949
  43592.     0.90345    1.91(4)       1.91(4)     635.     1.300     1.991
  43606.     0.90372    2.07(4)       2.07(4)     610.     1.300     2.103
  43619.     0.90400    2.19(4)       2.19(4)     595.     1.299     2.276
  43632.     0.90427    2.45(4)       2.45(4)     573.     1.299     2.507
  43645.     0.90454    2.70(4)       2.70(4)     528.     1.298     2.767
  43658.     0.90481    2.96(4)       2.96(4)     500.     1.298     2.985
  43671.     0.90508    3.00(5)       3.00(5)     491.     1.297     3.088
  43684.     0.90535    2.90(5)       2.90(5)     489.     1.297     3.055
  43697.     0.90562    2.80(4)       2.80(4)     496.     1.296     2.908
  43710.     0.90590    2.49(4)       2.49(4)     533.     1.296     2.678
  43723.     0.90617    2.23(4)       2.23(4)     572.     1.295     2.401
  43737.     0.90644    2.01(4)       2.01(4)     599.     1.295     2.123
  43750.     0.90671    1.82(4)       1.82(4)     619.     1.294     1.883
  43763.     0.90698    1.64(4)       1.64(4)     676.     1.294     1.702
  43776.     0.90726    1.53(4)       1.53(4)     717.     1.293     1.582
  43789.     0.90753    1.52(4)       1.52(4)     698.     1.292     1.511
  43802.     0.90780    1.46(4)       1.46(4)     728.     1.292     1.480
  43815.     0.90807    1.49(4)       1.49(4)     716.     1.291     1.487
  43828.     0.90835    1.59(4)       1.59(4)     692.     1.291     1.545
  43842.     0.90862    1.81(4)       1.81(4)     659.     1.290     1.686
  43855.     0.90889    2.04(4)       2.04(4)     623.     1.290     1.948
  43868.     0.90916    2.42(4)       2.42(4)     561.     1.289     2.349
  43881.     0.90944    2.91(4)       2.91(4)     512.     1.289     2.841
  43894.     0.90971    3.42(5)       3.42(5)     449.     1.288     3.293
  43907.     0.90998    3.64(5)       3.64(5)     424.     1.288     3.532
  43921.     0.91025    3.60(5)       3.60(5)     425.     1.287     3.472
  43934.     0.91053    3.34(5)       3.34(5)     444.     1.287     3.182
  43947.     0.91080    2.86(4)       2.86(4)     494.     1.286     2.814
  43960.     0.91107    2.61(4)       2.61(4)     526.     1.286     2.504
  43973.     0.91135    2.34(4)       2.34(4)     562.     1.285     2.324
  43986.     0.91162    2.35(4)       2.35(4)     569.     1.285     2.263
  44000.     0.91189    2.37(4)       2.37(4)     564.     1.284     2.255
  44013.     0.91217    2.31(4)       2.31(4)     558.     1.284     2.238
  44026.     0.91244    2.32(4)       2.32(4)     557.     1.283     2.199
  44039.     0.91272    2.24(4)       2.24(4)     586.     1.283     2.181
  44053.     0.91299    2.32(4)       2.32(4)     570.     1.282     2.240
  44066.     0.91326    2.46(4)       2.46(4)     541.     1.282     2.420
  44079.     0.91354    2.79(4)       2.79(4)     522.     1.281     2.727
  44092.     0.91381    3.12(5)       3.12(5)     483.     1.281     3.105
  44105.     0.91409    3.62(5)       3.62(5)     437.     1.280     3.459
  44119.     0.91436    3.80(5)       3.80(5)     414.     1.280     3.685
  44132.     0.91463    3.89(5)       3.89(5)     407.     1.279     3.721
  44145.     0.91491    3.82(5)       3.82(5)     418.     1.279     3.607
  44158.     0.91518    3.62(5)       3.62(5)     425.     1.278     3.477
  44172.     0.91546    3.60(5)       3.60(5)     430.     1.278     3.466
  44185.     0.91573    3.73(5)       3.73(5)     433.     1.277     3.615
  44198.     0.91601    3.92(5)       3.92(5)     413.     1.277     3.837
  44211.     0.91628    4.04(5)       4.04(5)     397.     1.276     3.976
  44225.     0.91656    4.01(5)       4.01(5)     400.     1.276     3.946
  44238.     0.91683    3.89(5)       3.89(5)     401.     1.275     3.779
  44251.     0.91711    3.65(5)       3.65(5)     427.     1.275     3.548
  44264.     0.91738    3.35(5)       3.35(5)     452.     1.274     3.301
  44278.     0.91766    3.08(5)       3.08(5)     469.     1.274     3.054
  44291.     0.91793    2.86(5)       2.86(5)     492.     1.273     2.816
  44304.     0.91821    2.57(4)       2.57(4)     511.     1.273     2.582
  44318.     0.91848    2.30(4)       2.30(4)     540.     1.272     2.345
  44331.     0.91876    2.01(4)       2.01(4)     594.     1.272     2.112
  44344.     0.91904    1.79(4)       1.79(4)     654.     1.271     1.906
  44357.     0.91931    1.74(4)       1.74(4)     660.     1.271     1.752
  44371.     0.91959    1.61(4)       1.61(4)     671.     1.270     1.672
  44384.     0.91986    1.59(4)       1.59(4)     684.     1.270     1.673
  44397.     0.92014    1.72(4)       1.72(4)     665.     1.269     1.749
  44411.     0.92042    1.82(4)       1.82(4)     650.     1.269     1.874
  44424.     0.92069    1.97(4)       1.97(4)     631.     1.268     2.001
  44437.     0.92097    2.02(4)       2.02(4)     615.     1.268     2.078
  44451.     0.92124    2.02(4)       2.02(4)     613.     1.267     2.086
  44464.     0.92152    1.97(4)       1.97(4)     603.     1.267     2.049
  44477.     0.92180    1.94(4)       1.94(4)     627.     1.266     2.009
  44491.     0.92207    2.01(4)       2.01(4)     611.     1.265     1.992
  44504.     0.92235    2.08(4)       2.08(4)     595.     1.265     2.002
  44517.     0.92263    2.11(4)       2.11(4)     591.     1.264     2.040
  44531.     0.92290    2.11(4)       2.11(4)     591.     1.264     2.120
  44544.     0.92318    2.22(4)       2.22(4)     587.     1.263     2.247
  44558.     0.92346    2.42(4)       2.42(4)     568.     1.263     2.386
  44571.     0.92374    2.50(4)       2.50(4)     552.     1.262     2.468
  44584.     0.92401    2.43(4)       2.43(4)     558.     1.262     2.436
  44598.     0.92429    2.40(4)       2.40(4)     568.     1.261     2.304
  44611.     0.92457    2.31(4)       2.31(4)     577.     1.261     2.134
  44624.     0.92484    2.37(4)       2.37(4)     582.     1.260     1.988
  44638.     0.92512    2.55(4)       2.55(4)     563.     1.260     1.898
  44651.     0.92540    2.60(4)       2.60(4)     566.     1.259     1.857
  44665.     0.92568    2.69(4)       2.69(4)     548.     1.259     1.827
  44678.     0.92595    2.55(4)       2.55(4)     557.     1.258     1.778
  44691.     0.92623    2.27(4)       2.27(4)     594.     1.258     1.704
  44705.     0.92651    2.03(4)       2.03(4)     615.     1.257     1.618
  44718.     0.92679    1.82(4)       1.82(4)     663.     1.257     1.540
  44732.     0.92707    1.66(4)       1.66(4)     690.     1.256     1.484
  44745.     0.92734    1.52(4)       1.52(4)     699.     1.256     1.461
  44758.     0.92762    1.55(4)       1.55(4)     711.     1.255     1.481
  44772.     0.92790    1.57(4)       1.57(4)     707.     1.255     1.552
  44785.     0.92818    1.65(4)       1.65(4)     686.     1.254     1.673
  44799.     0.92846    1.79(4)       1.79(4)     663.     1.254     1.831
  44812.     0.92874    2.02(4)       2.02(4)     623.     1.253     1.984
  44826.     0.92902    2.05(4)       2.05(4)     617.     1.253     2.086
  44839.     0.92929    2.07(4)       2.07(4)     605.     1.252     2.120
  44853.     0.92957    2.09(4)       2.09(4)     603.     1.252     2.117
  44866.     0.92985    2.08(4)       2.08(4)     610.     1.251     2.128
  44879.     0.93013    2.11(4)       2.11(4)     601.     1.251     2.181
  44893.     0.93041    2.18(4)       2.18(4)     589.     1.250     2.259
  44906.     0.93069    2.18(4)       2.18(4)     586.     1.250     2.299
  44920.     0.93097    2.14(4)       2.14(4)     586.     1.249     2.247
  44933.     0.93125    1.97(4)       1.97(4)     620.     1.249     2.107
  44947.     0.93153    1.85(4)       1.85(4)     645.     1.248     1.923
  44960.     0.93181    1.66(4)       1.66(4)     668.     1.247     1.742
  44974.     0.93209    1.55(4)       1.55(4)     694.     1.247     1.595
  44987.     0.93237    1.40(4)       1.40(4)     734.     1.246     1.491
  45001.     0.93265    1.32(4)       1.32(4)     750.     1.246     1.425
  45014.     0.93293    1.29(4)       1.29(4)     758.     1.245     1.386
  45028.     0.93321    1.19(4)       1.19(4)     767.     1.245     1.365
  45041.     0.93349    1.31(4)       1.31(4)     748.     1.244     1.351
  45055.     0.93377    1.19(4)       1.19(4)     769.     1.244     1.342
  45068.     0.93405    1.16(4)       1.16(4)     760.     1.243     1.336
  45082.     0.93433    1.26(4)       1.26(4)     765.     1.243     1.334
  45095.     0.93461    1.24(4)       1.24(4)     778.     1.242     1.338
  45109.     0.93489    1.25(4)       1.25(4)     774.     1.242     1.353
  45122.     0.93517    1.29(4)       1.29(4)     778.     1.241     1.387
  45136.     0.93545    1.29(4)       1.29(4)     760.     1.241     1.460
  45149.     0.93573    1.58(4)       1.58(4)     708.     1.240     1.599
  45163.     0.93601    1.76(4)       1.76(4)     668.     1.240     1.838
  45177.     0.93629    1.96(4)       1.96(4)     639.     1.239     2.185
  45190.     0.93657    2.34(4)       2.34(4)     578.     1.239     2.594
  45204.     0.93685    2.62(4)       2.62(4)     545.     1.238     2.945
  45217.     0.93713    2.78(4)       2.78(4)     499.     1.238     3.098
  45231.     0.93742    2.72(4)       2.72(4)     518.     1.237     3.003
  45244.     0.93770    2.52(4)       2.52(4)     538.     1.237     2.732
  45258.     0.93798    2.35(4)       2.35(4)     559.     1.236     2.411
  45272.     0.93826    2.18(4)       2.18(4)     593.     1.236     2.157
  45285.     0.93854    2.17(4)       2.17(4)     596.     1.235     2.049
  45299.     0.93882    2.28(4)       2.28(4)     588.     1.235     2.130
  45312.     0.93910    2.55(4)       2.55(4)     557.     1.234     2.419
  45326.     0.93939    3.06(5)       3.06(5)     492.     1.234     2.893
  45339.     0.93967    3.55(5)       3.55(5)     447.     1.233     3.464
  45353.     0.93995    3.99(5)       3.99(5)     401.     1.233     3.959
  45367.     0.94023    4.19(5)       4.19(5)     386.     1.232     4.184
  45380.     0.94051    4.20(5)       4.20(5)     385.     1.232     4.065
  45394.     0.94080    3.77(5)       3.77(5)     417.     1.231     3.689
  45408.     0.94108    3.35(5)       3.35(5)     447.     1.231     3.218
  45421.     0.94136    2.90(5)       2.90(5)     493.     1.230     2.808
  45435.     0.94164    2.65(4)       2.65(4)     522.     1.229     2.556
  45448.     0.94193    2.60(4)       2.60(4)     542.     1.229     2.488
  45462.     0.94221    2.66(4)       2.66(4)     534.     1.228     2.562
  45476.     0.94249    2.68(4)       2.68(4)     523.     1.228     2.693
  45489.     0.94277    2.74(4)       2.74(4)     526.     1.227     2.801
  45503.     0.94306    2.71(4)       2.71(4)     534.     1.227     2.865
  45517.     0.94334    2.81(4)       2.81(4)     516.     1.226     2.912
  45530.     0.94362    2.83(4)       2.83(4)     510.     1.226     2.949
  45544.     0.94391    2.75(4)       2.75(4)     515.     1.225     2.942
  45558.     0.94419    2.79(4)       2.79(4)     504.     1.225     2.851
  45571.     0.94447    2.53(4)       2.53(4)     551.     1.224     2.675
  45585.     0.94476    2.35(4)       2.35(4)     565.     1.224     2.444
  45599.     0.94504    2.18(4)       2.18(4)     583.     1.223     2.195
  45612.     0.94532    1.93(4)       1.93(4)     617.     1.223     1.959
  45626.     0.94561    1.71(4)       1.71(4)     665.     1.222     1.760
  45640.     0.94589    1.61(4)       1.61(4)     689.     1.222     1.613
  45653.     0.94617    1.49(4)       1.49(4)     727.     1.221     1.521
  45667.     0.94646    1.43(4)       1.43(4)     723.     1.221     1.474
  45681.     0.94674    1.36(4)       1.36(4)     747.     1.220     1.456
  45694.     0.94703    1.35(4)       1.35(4)     744.     1.220     1.446
  45708.     0.94731    1.35(4)       1.35(4)     746.     1.219     1.431
  45722.     0.94759    1.34(4)       1.34(4)     742.     1.219     1.410
  45736.     0.94788    1.29(4)       1.29(4)     745.     1.218     1.391
  45749.     0.94816    1.26(4)       1.26(4)     770.     1.218     1.387
  45763.     0.94845    1.36(4)       1.36(4)     750.     1.217     1.406
  45777.     0.94873    1.39(4)       1.39(4)     745.     1.217     1.446
  45791.     0.94902    1.40(4)       1.40(4)     730.     1.216     1.495
  45804.     0.94930    1.41(4)       1.41(4)     743.     1.216     1.531
  45818.     0.94959    1.42(4)       1.42(4)     735.     1.215     1.537
  45832.     0.94987    1.43(4)       1.43(4)     723.     1.215     1.515
  45845.     0.95016    1.38(4)       1.38(4)     725.     1.214     1.477
  45859.     0.95044    1.33(4)       1.33(4)     730.     1.214     1.440
  45873.     0.95073    1.30(4)       1.30(4)     744.     1.213     1.409
  45887.     0.95101    1.28(4)       1.28(4)     758.     1.213     1.387
  45901.     0.95130    1.35(4)       1.35(4)     741.     1.212     1.375
  45914.     0.95158    1.28(4)       1.28(4)     758.     1.212     1.378
  45928.     0.95187    1.32(4)       1.32(4)     745.     1.211     1.404
  45942.     0.95215    1.39(4)       1.39(4)     729.     1.211     1.454
  45956.     0.95244    1.42(4)       1.42(4)     729.     1.210     1.519
  45969.     0.95273    1.48(4)       1.48(4)     703.     1.210     1.577
  45983.     0.95301    1.49(4)       1.49(4)     705.     1.209     1.601
  45997.     0.95330    1.49(4)       1.49(4)     700.     1.208     1.580
  46011.     0.95358    1.37(4)       1.37(4)     703.     1.208     1.527
  46025.     0.95387    1.38(4)       1.38(4)     703.     1.207     1.461
  46038.     0.95416    1.32(4)       1.32(4)     709.     1.207     1.401
  46052.     0.95444    1.23(4)       1.23(4)     717.     1.206     1.358
  46066.     0.95473    1.32(4)       1.32(4)     699.     1.206     1.336
  46080.     0.95501    1.26(4)       1.26(4)     716.     1.205     1.345
  46094.     0.95530    1.34(4)       1.34(4)     726.     1.205     1.396
  46108.     0.95559    1.51(4)       1.51(4)     692.     1.204     1.502
  46121.     0.95587    1.65(4)       1.65(4)     651.     1.204     1.667
  46135.     0.95616    1.90(4)       1.90(4)     628.     1.203     1.871
  46149.     0.95645    2.07(4)       2.07(4)     604.     1.203     2.058
  46163.     0.95674    2.18(4)       2.18(4)     588.     1.202     2.164
  46177.     0.95702    2.13(4)       2.13(4)     578.     1.202     2.159
  46191.     0.95731    2.06(4)       2.06(4)     594.     1.201     2.070
  46204.     0.95760    1.94(4)       1.94(4)     616.     1.201     1.946
  46218.     0.95788    1.84(4)       1.84(4)     636.     1.200     1.822
  46232.     0.95817    1.70(4)       1.70(4)     662.     1.200     1.709
  46246.     0.95846    1.58(4)       1.58(4)     671.     1.199     1.607
  46260.     0.95875    1.51(4)       1.51(4)     707.     1.199     1.517
  46274.     0.95903    1.33(4)       1.33(4)     746.     1.198     1.446
  46288.     0.95932    1.38(4)       1.38(4)     724.     1.198     1.403
  46302.     0.95961    1.35(4)       1.35(4)     746.     1.197     1.399
  46315.     0.95990    1.48(4)       1.48(4)     704.     1.197     1.449
  46329.     0.96019    1.62(4)       1.62(4)     699.     1.196     1.570
  46343.     0.96047    1.73(4)       1.73(4)     676.     1.196     1.775
  46357.     0.96076    2.06(4)       2.06(4)     602.     1.195     2.044
  46371.     0.96105    2.29(4)       2.29(4)     566.     1.195     2.315
  46385.     0.96134    2.40(4)       2.40(4)     553.     1.194     2.492
  46399.     0.96163    2.54(4)       2.54(4)     527.     1.194     2.511
  46413.     0.96192    2.38(4)       2.38(4)     547.     1.193     2.382
  46427.     0.96220    2.14(4)       2.14(4)     578.     1.193     2.173
  46441.     0.96249    1.99(4)       1.99(4)     605.     1.192     1.961
  46455.     0.96278    1.84(4)       1.84(4)     639.     1.192     1.804
  46468.     0.96307    1.70(4)       1.70(4)     666.     1.191     1.726
  46482.     0.96336    1.70(4)       1.70(4)     668.     1.191     1.725
  46496.     0.96365    1.70(4)       1.70(4)     668.     1.190     1.768
  46510.     0.96394    1.77(4)       1.77(4)     652.     1.190     1.809
  46524.     0.96423    1.82(4)       1.82(4)     644.     1.189     1.809
  46538.     0.96452    1.79(4)       1.79(4)     655.     1.189     1.768
  46552.     0.96481    1.79(4)       1.79(4)     645.     1.188     1.727
  46566.     0.96510    1.88(4)       1.88(4)     639.     1.188     1.757
  46580.     0.96539    1.98(4)       1.98(4)     639.     1.187     1.931
  46594.     0.96568    2.28(4)       2.28(4)     593.     1.187     2.288
  46608.     0.96597    2.77(4)       2.77(4)     516.     1.186     2.775
  46622.     0.96625    3.09(5)       3.09(5)     480.     1.186     3.227
  46636.     0.96654    3.42(5)       3.42(5)     437.     1.185     3.440
  46650.     0.96683    3.22(5)       3.22(5)     452.     1.185     3.323
  46664.     0.96712    2.82(4)       2.82(4)     498.     1.184     2.950
  46678.     0.96742    2.51(4)       2.51(4)     537.     1.184     2.484
  46692.     0.96771    2.09(4)       2.09(4)     584.     1.183     2.061
  46706.     0.96800    1.80(4)       1.80(4)     636.     1.183     1.745
  46720.     0.96829    1.59(4)       1.59(4)     681.     1.182     1.538
  46734.     0.96858    1.49(4)       1.49(4)     686.     1.182     1.413
  46748.     0.96887    1.35(4)       1.35(4)     742.     1.181     1.342
  46762.     0.96916    1.32(4)       1.32(4)     743.     1.181     1.307
  46776.     0.96945    1.31(4)       1.31(4)     773.     1.180     1.300
  46790.     0.96974    1.31(4)       1.31(4)     755.     1.180     1.319
  46804.     0.97003    1.38(4)       1.38(4)     721.     1.179     1.369
  46818.     0.97032    1.45(4)       1.45(4)     705.     1.179     1.454
  46832.     0.97061    1.54(4)       1.54(4)     688.     1.178     1.566
  46846.     0.97090    1.64(4)       1.64(4)     680.     1.178     1.680
  46860.     0.97120    1.77(4)       1.77(4)     654.     1.177     1.761
  46874.     0.97149    1.76(4)       1.76(4)     652.     1.177     1.785
  46889.     0.97178    1.71(4)       1.71(4)     662.     1.176     1.767
  46903.     0.97207    1.76(4)       1.76(4)     657.     1.176     1.751
  46917.     0.97236    1.80(4)       1.80(4)     637.     1.175     1.780
  46931.     0.97265    1.89(4)       1.89(4)     626.     1.175     1.872
  46945.     0.97295    2.05(4)       2.05(4)     598.     1.174     1.996
  46959.     0.97324    2.11(4)       2.11(4)     584.     1.174     2.087
  46973.     0.97353    2.11(4)       2.11(4)     589.     1.173     2.085
  46987.     0.97382    2.01(4)       2.01(4)     596.     1.173     1.987
  47001.     0.97411    1.80(4)       1.80(4)     635.     1.172     1.833
  47015.     0.97441    1.65(4)       1.65(4)     670.     1.172     1.677
  47029.     0.97470    1.59(4)       1.59(4)     683.     1.171     1.564
  47043.     0.97499    1.54(4)       1.54(4)     696.     1.171     1.519
  47058.     0.97528    1.53(4)       1.53(4)     679.     1.170     1.551
  47072.     0.97558    1.65(4)       1.65(4)     672.     1.170     1.654
  47086.     0.97587    1.70(4)       1.70(4)     652.     1.169     1.797
  47100.     0.97616    1.80(4)       1.80(4)     646.     1.169     1.924
  47114.     0.97645    1.85(4)       1.85(4)     642.     1.168     1.975
  47128.     0.97675    1.80(4)       1.80(4)     637.     1.168     1.931
  47142.     0.97704    1.66(4)       1.66(4)     659.     1.167     1.822
  47157.     0.97733    1.61(4)       1.61(4)     666.     1.167     1.699
  47171.     0.97763    1.65(4)       1.65(4)     675.     1.166     1.607
  47185.     0.97792    1.55(4)       1.55(4)     697.     1.166     1.577
  47199.     0.97821    1.69(4)       1.69(4)     668.     1.165     1.620
  47213.     0.97851    1.78(4)       1.78(4)     661.     1.165     1.726
  47227.     0.97880    1.92(4)       1.92(4)     619.     1.164     1.876
  47241.     0.97909    2.10(4)       2.10(4)     590.     1.164     2.040
  47256.     0.97939    2.28(4)       2.28(4)     555.     1.163     2.213
  47270.     0.97968    2.38(4)       2.38(4)     556.     1.163     2.416
  47284.     0.97998    2.53(4)       2.53(4)     534.     1.162     2.652
  47298.     0.98027    2.81(4)       2.81(4)     497.     1.162     2.869
  47312.     0.98056    2.91(5)       2.91(5)     490.     1.161     2.965
  47327.     0.98086    2.75(4)       2.75(4)     500.     1.161     2.879
  47341.     0.98115    2.59(4)       2.59(4)     518.     1.160     2.653
  47355.     0.98145    2.28(4)       2.28(4)     565.     1.160     2.391
  47369.     0.98174    2.16(4)       2.16(4)     579.     1.159     2.190
  47383.     0.98204    2.17(4)       2.17(4)     576.     1.159     2.097
  47398.     0.98233    2.15(4)       2.15(4)     577.     1.158     2.098
  47412.     0.98263    2.14(4)       2.14(4)     590.     1.158     2.133
  47426.     0.98292    2.12(4)       2.12(4)     576.     1.157     2.135
  47440.     0.98322    2.09(4)       2.09(4)     601.     1.157     2.081
  47455.     0.98351    1.96(4)       1.96(4)     609.     1.156     1.988
  47469.     0.98381    1.78(4)       1.78(4)     642.     1.156     1.880
  47483.     0.98410    1.71(4)       1.71(4)     641.     1.155     1.769
  47497.     0.98440    1.63(4)       1.63(4)     653.     1.155     1.659
  47511.     0.98469    1.51(4)       1.51(4)     680.     1.154     1.555
  47526.     0.98499    1.43(4)       1.43(4)     705.     1.154     1.468
  47540.     0.98528    1.36(4)       1.36(4)     726.     1.153     1.405
  47554.     0.98558    1.38(4)       1.38(4)     713.     1.153     1.374
  47569.     0.98587    1.30(4)       1.30(4)     754.     1.152     1.377
  47583.     0.98617    1.33(4)       1.33(4)     715.     1.152     1.415
  47597.     0.98647    1.54(4)       1.54(4)     697.     1.151     1.480
  47611.     0.98676    1.55(4)       1.55(4)     682.     1.151     1.564
  47626.     0.98706    1.65(4)       1.65(4)     660.     1.151     1.671
  47640.     0.98735    1.85(4)       1.85(4)     633.     1.150     1.819
  47654.     0.98765    2.03(4)       2.03(4)     599.     1.150     2.022
  47668.     0.98795    2.23(4)       2.23(4)     567.     1.149     2.256
  47683.     0.98824    2.48(4)       2.48(4)     544.     1.149     2.444
  47697.     0.98854    2.59(4)       2.59(4)     524.     1.148     2.496
  47711.     0.98884    2.43(4)       2.43(4)     532.     1.148     2.382
  47726.     0.98913    2.12(4)       2.12(4)     577.     1.147     2.154
  47740.     0.98943    1.86(4)       1.86(4)     621.     1.147     1.890
  47754.     0.98973    1.59(4)       1.59(4)     657.     1.146     1.656
  47769.     0.99002    1.42(4)       1.42(4)     686.     1.146     1.481
  47783.     0.99032    1.35(4)       1.35(4)     690.     1.145     1.362
  47797.     0.99062    1.19(4)       1.19(4)     735.     1.145     1.288
  47812.     0.99092    1.21(4)       1.21(4)     742.     1.144     1.243
  47826.     0.99121    1.18(4)       1.18(4)     768.     1.144     1.215
  47840.     0.99151    1.14(4)       1.14(4)     767.     1.143     1.199
  47855.     0.99181    1.13(4)       1.13(4)     776.     1.143     1.188
  47869.     0.99210    1.17(4)       1.17(4)     758.     1.142     1.182
  47883.     0.99240    1.13(4)       1.13(4)     766.     1.142     1.177
  47898.     0.99270    1.11(4)       1.11(4)     774.     1.141     1.174
  47912.     0.99300    1.10(4)       1.10(4)     772.     1.141     1.172
  47927.     0.99330    1.08(4)       1.08(4)     786.     1.140     1.171
  47941.     0.99359    1.10(4)       1.10(4)     770.     1.140     1.170
  47955.     0.99389    1.06(4)       1.06(4)     788.     1.139     1.169
  47970.     0.99419    1.17(4)       1.17(4)     752.     1.139     1.169
  47984.     0.99449    1.17(4)       1.17(4)     766.     1.138     1.170
  47998.     0.99479    1.08(4)       1.08(4)     780.     1.138     1.171
  48013.     0.99509    1.14(4)       1.14(4)     755.     1.137     1.173
  48027.     0.99538    1.10(4)       1.10(4)     760.     1.137     1.177
  48042.     0.99568    1.15(4)       1.15(4)     752.     1.137     1.186
  48056.     0.99598    1.14(4)       1.14(4)     752.     1.136     1.206
  48071.     0.99628    1.18(4)       1.18(4)     749.     1.136     1.251
  48085.     0.99658    1.30(4)       1.30(4)     736.     1.135     1.333
  48099.     0.99688    1.40(4)       1.40(4)     719.     1.135     1.462
  48114.     0.99718    1.51(4)       1.51(4)     676.     1.134     1.622
  48128.     0.99748    1.70(4)       1.70(4)     656.     1.134     1.774
  48143.     0.99778    1.89(4)       1.89(4)     619.     1.133     1.874
  48157.     0.99808    1.88(4)       1.88(4)     605.     1.133     1.905
  48172.     0.99838    1.87(4)       1.87(4)     606.     1.132     1.881
  48186.     0.99867    1.84(4)       1.84(4)     616.     1.132     1.828
  48200.     0.99897    1.85(4)       1.85(4)     617.     1.131     1.769
  48215.     0.99927    1.71(4)       1.71(4)     645.     1.131     1.737
  48229.     0.99957    1.74(4)       1.74(4)     637.     1.130     1.771
  48244.     0.99987    2.00(4)       2.00(4)     599.     1.130     1.910
  48258.     1.00017    2.14(4)       2.14(4)     574.     1.129     2.166
  48273.     1.00047    2.49(4)       2.49(4)     530.     1.129     2.498
  48287.     1.00077    2.81(5)       2.81(5)     485.     1.128     2.803
  48302.     1.00107    2.89(5)       2.89(5)     482.     1.128     2.949
  48316.     1.00137    2.93(5)       2.93(5)     478.     1.127     2.872
  48331.     1.00168    2.60(4)       2.60(4)     503.     1.127     2.620
  48345.     1.00198    2.29(4)       2.29(4)     546.     1.127     2.301
  48360.     1.00228    2.06(4)       2.06(4)     576.     1.126     2.012
  48374.     1.00258    1.93(4)       1.93(4)     599.     1.126     1.809
  48389.     1.00288    1.73(4)       1.73(4)     625.     1.125     1.713
  48403.     1.00318    1.70(4)       1.70(4)     649.     1.125     1.736
  48418.     1.00348    1.94(4)       1.94(4)     607.     1.124     1.895
  48432.     1.00378    2.18(4)       2.18(4)     581.     1.124     2.206
  48447.     1.00408    2.58(4)       2.58(4)     531.     1.123     2.637
  48461.     1.00438    3.03(5)       3.03(5)     474.     1.123     3.075
  48476.     1.00468    3.28(5)       3.28(5)     439.     1.122     3.344
  48491.     1.00499    3.34(5)       3.34(5)     438.     1.122     3.323
  48505.     1.00529    3.05(5)       3.05(5)     452.     1.121     3.040
  48520.     1.00559    2.58(4)       2.58(4)     512.     1.121     2.620
  48534.     1.00589    2.22(4)       2.22(4)     551.     1.120     2.198
  48549.     1.00619    1.87(4)       1.87(4)     615.     1.120     1.853
  48563.     1.00649    1.69(4)       1.69(4)     644.     1.119     1.611
  48578.     1.00680    1.53(4)       1.53(4)     656.     1.119     1.458
  48592.     1.00710    1.39(4)       1.39(4)     694.     1.119     1.371
  48607.     1.00740    1.46(4)       1.46(4)     673.     1.118     1.336
  48622.     1.00770    1.36(4)       1.36(4)     707.     1.118     1.349
  48636.     1.00801    1.42(4)       1.42(4)     687.     1.117     1.429
  48651.     1.00831    1.60(4)       1.60(4)     651.     1.117     1.599
  48665.     1.00861    1.85(4)       1.85(4)     612.     1.116     1.839
  48680.     1.00891    1.97(4)       1.97(4)     594.     1.116     2.046
  48695.     1.00922    2.06(4)       2.06(4)     565.     1.115     2.138
  48709.     1.00952    2.12(4)       2.12(4)     550.     1.115     2.132
  48724.     1.00982    2.15(4)       2.15(4)     555.     1.114     2.088
  48738.     1.01013    2.20(4)       2.20(4)     557.     1.114     2.073
  48753.     1.01043    2.32(4)       2.32(4)     548.     1.113     2.142
  48768.     1.01073    2.37(4)       2.37(4)     539.     1.113     2.314
  48782.     1.01103    2.67(4)       2.67(4)     505.     1.112     2.548
  48797.     1.01134    2.87(5)       2.87(5)     487.     1.112     2.748
  48812.     1.01164    2.94(5)       2.94(5)     460.     1.112     2.821
  48826.     1.01195    2.86(5)       2.86(5)     465.     1.111     2.751
  48841.     1.01225    2.68(5)       2.68(5)     484.     1.111     2.600
  48856.     1.01255    2.49(4)       2.49(4)     510.     1.110     2.440
  48870.     1.01286    2.41(4)       2.41(4)     519.     1.110     2.304
  48885.     1.01316    2.27(4)       2.27(4)     544.     1.109     2.175
  48899.     1.01346    2.12(4)       2.12(4)     549.     1.109     2.022
  48914.     1.01377    1.87(4)       1.87(4)     585.     1.108     1.846
  48929.     1.01407    1.63(4)       1.63(4)     627.     1.108     1.667
  48944.     1.01438    1.50(4)       1.50(4)     665.     1.107     1.514
  48958.     1.01468    1.40(4)       1.40(4)     680.     1.107     1.402
  48973.     1.01499    1.36(4)       1.36(4)     690.     1.106     1.335
  48988.     1.01529    1.30(4)       1.30(4)     693.     1.106     1.314
  49002.     1.01559    1.33(4)       1.33(4)     701.     1.106     1.342
  49017.     1.01590    1.44(4)       1.44(4)     678.     1.105     1.428
  49032.     1.01620    1.60(4)       1.60(4)     634.     1.105     1.575
  49046.     1.01651    1.73(4)       1.73(4)     620.     1.104     1.761
  49061.     1.01681    1.85(4)       1.85(4)     608.     1.104     1.935
  49076.     1.01712    2.00(4)       2.00(4)     571.     1.103     2.028
  49091.     1.01742    1.92(4)       1.92(4)     572.     1.103     2.006
  49105.     1.01773    1.87(4)       1.87(4)     592.     1.102     1.888
  49120.     1.01804    1.72(4)       1.72(4)     614.     1.102     1.726
  49135.     1.01834    1.57(4)       1.57(4)     643.     1.101     1.569
  49149.     1.01865    1.51(4)       1.51(4)     648.     1.101     1.445
  49164.     1.01895    1.36(4)       1.36(4)     677.     1.101     1.360
  49179.     1.01926    1.36(4)       1.36(4)     689.     1.100     1.313
  49194.     1.01956    1.30(4)       1.30(4)     707.     1.100     1.301
  49208.     1.01987    1.39(4)       1.39(4)     673.     1.099     1.335
  49223.     1.02018    1.54(4)       1.54(4)     656.     1.099     1.451
  49238.     1.02048    1.80(4)       1.80(4)     623.     1.098     1.717
  49253.     1.02079    2.39(4)       2.39(4)     542.     1.098     2.204
  49268.     1.02109    3.00(5)       3.00(5)     489.     1.097     2.930
  49282.     1.02140    3.72(5)       3.72(5)     411.     1.097     3.795
  49297.     1.02171    4.68(5)       4.68(5)     353.     1.096     4.567
  49312.     1.02201    5.09(6)       5.09(6)     323.0    1.096     5.001
  49327.     1.02232    5.04(6)       5.04(6)     325.5    1.096     5.012
  49341.     1.02263    4.62(5)       4.62(5)     346.5    1.095     4.691
  49356.     1.02293    4.05(5)       4.05(5)     382.     1.095     4.187
  49371.     1.02324    3.58(5)       3.58(5)     409.     1.094     3.614
  49386.     1.02355    3.00(5)       3.00(5)     452.     1.094     3.045
  49401.     1.02385    2.52(4)       2.52(4)     503.     1.093     2.539
  49416.     1.02416    2.25(4)       2.25(4)     535.     1.093     2.142
  49430.     1.02447    1.96(4)       1.96(4)     580.     1.092     1.883
  49445.     1.02478    1.89(4)       1.89(4)     593.     1.092     1.769
  49460.     1.02508    1.85(4)       1.85(4)     616.     1.092     1.795
  49475.     1.02539    2.01(4)       2.01(4)     582.     1.091     1.947
  49490.     1.02570    2.28(4)       2.28(4)     539.     1.091     2.196
  49505.     1.02601    2.53(4)       2.53(4)     509.     1.090     2.493
  49519.     1.02632    2.80(5)       2.80(5)     486.     1.090     2.772
  49534.     1.02662    3.06(5)       3.06(5)     462.     1.089     2.942
  49549.     1.02693    3.13(5)       3.13(5)     438.     1.089     2.930
  49564.     1.02724    2.96(5)       2.96(5)     449.     1.088     2.737
  49579.     1.02755    2.50(4)       2.50(4)     512.     1.088     2.440
  49594.     1.02786    2.21(4)       2.21(4)     543.     1.087     2.133
  49609.     1.02816    1.90(4)       1.90(4)     581.     1.087     1.885
  49624.     1.02847    1.84(4)       1.84(4)     612.     1.087     1.739
  49638.     1.02878    1.84(4)       1.84(4)     610.     1.086     1.731
  49653.     1.02909    2.05(4)       2.05(4)     585.     1.086     1.925
  49668.     1.02940    2.48(4)       2.48(4)     533.     1.085     2.426
  49683.     1.02971    3.30(5)       3.30(5)     459.     1.085     3.327
  49698.     1.03002    4.51(5)       4.51(5)     369.     1.084     4.600
  49713.     1.03033    5.88(6)       5.88(6)     299.2    1.084     5.991
  49728.     1.03063    6.88(6)       6.88(6)     262.9    1.083     7.032
  49743.     1.03094    7.17(6)       7.17(6)     248.1    1.083     7.314
  49758.     1.03125    6.72(6)       6.72(6)     258.5    1.083     6.815
  49773.     1.03156    5.79(6)       5.79(6)     287.9    1.082     5.864
  49788.     1.03187    4.79(6)       4.79(6)     327.2    1.082     4.880
  49802.     1.03218    4.15(5)       4.15(5)     370.     1.081     4.167
  49817.     1.03249    3.72(5)       3.72(5)     403.     1.081     3.838
  49832.     1.03280    3.65(5)       3.65(5)     416.     1.080     3.841
  49847.     1.03311    3.97(5)       3.97(5)     395.     1.080     4.011
  49862.     1.03342    4.15(5)       4.15(5)     382.     1.080     4.132
  49877.     1.03373    4.17(5)       4.17(5)     373.     1.079     4.050
  49892.     1.03404    3.90(5)       3.90(5)     385.     1.079     3.761
  49907.     1.03435    3.50(5)       3.50(5)     409.     1.078     3.363
  49922.     1.03466    3.05(5)       3.05(5)     442.     1.078     2.971
  49937.     1.03497    2.72(5)       2.72(5)     470.     1.077     2.654
  49952.     1.03528    2.35(4)       2.35(4)     519.     1.077     2.429
  49967.     1.03559    2.24(4)       2.24(4)     530.     1.076     2.273
  49982.     1.03590    2.07(4)       2.07(4)     572.     1.076     2.151
  49997.     1.03622    1.96(4)       1.96(4)     571.     1.076     2.050
  50012.     1.03653    1.93(4)       1.93(4)     582.     1.075     1.994
  50027.     1.03684    1.97(4)       1.97(4)     584.     1.075     2.020
  50042.     1.03715    2.09(4)       2.09(4)     564.     1.074     2.151
  50057.     1.03746    2.28(4)       2.28(4)     538.     1.074     2.365
  50072.     1.03777    2.49(4)       2.49(4)     509.     1.073     2.585
  50087.     1.03808    2.72(4)       2.72(4)     496.     1.073     2.709
  50102.     1.03839    2.61(5)       2.61(5)     481.     1.073     2.675
  50117.     1.03871    2.57(5)       2.57(5)     490.     1.072     2.507
  50132.     1.03902    2.28(4)       2.28(4)     531.     1.072     2.283
  50147.     1.03933    2.08(4)       2.08(4)     561.     1.071     2.086
  50162.     1.03964    1.91(4)       1.91(4)     573.     1.071     1.962
  50177.     1.03995    1.91(4)       1.91(4)     578.     1.070     1.907
  50192.     1.04026    1.86(4)       1.86(4)     579.     1.070     1.881
  50207.     1.04058    1.75(4)       1.75(4)     617.     1.070     1.831
  50222.     1.04089    1.72(4)       1.72(4)     598.     1.069     1.739
  50238.     1.04120    1.59(4)       1.59(4)     637.     1.069     1.618
  50253.     1.04151    1.44(4)       1.44(4)     649.     1.068     1.493
  50268.     1.04183    1.36(4)       1.36(4)     669.     1.068     1.386
  50283.     1.04214    1.26(4)       1.26(4)     687.     1.067     1.305
  50298.     1.04245    1.25(4)       1.25(4)     700.     1.067     1.250
  50313.     1.04276    1.25(4)       1.25(4)     704.     1.067     1.215
  50328.     1.04308    1.18(4)       1.18(4)     714.     1.066     1.194
  50343.     1.04339    1.16(4)       1.16(4)     720.     1.066     1.182
  50358.     1.04370    1.08(4)       1.08(4)     730.     1.065     1.177
  50373.     1.04402    1.15(4)       1.15(4)     712.     1.065     1.176
  50388.     1.04433    1.12(4)       1.12(4)     707.     1.064     1.180
  50404.     1.04464    1.19(4)       1.19(4)     701.     1.064     1.192
  50419.     1.04496    1.26(4)       1.26(4)     681.     1.064     1.218
  50434.     1.04527    1.34(4)       1.34(4)     679.     1.063     1.275
  50449.     1.04558    1.48(4)       1.48(4)     644.     1.063     1.393
  50464.     1.04590    1.67(4)       1.67(4)     627.     1.062     1.611
  50479.     1.04621    2.06(4)       2.06(4)     575.     1.062     1.960
  50494.     1.04653    2.50(4)       2.50(4)     518.     1.061     2.435
  50510.     1.04684    3.00(5)       3.00(5)     454.     1.061     2.955
  50525.     1.04715    3.47(5)       3.47(5)     416.     1.061     3.365
  50540.     1.04747    3.60(5)       3.60(5)     405.     1.060     3.513
  50555.     1.04778    3.46(5)       3.46(5)     411.     1.060     3.359
  50570.     1.04810    3.08(5)       3.08(5)     446.     1.059     2.989
  50585.     1.04841    2.61(5)       2.61(5)     486.     1.059     2.537
  50601.     1.04873    2.20(4)       2.20(4)     524.     1.058     2.115
  50616.     1.04904    1.77(4)       1.77(4)     600.     1.058     1.782
  50631.     1.04936    1.61(4)       1.61(4)     623.     1.058     1.549
  50646.     1.04967    1.49(4)       1.49(4)     641.     1.057     1.399
  50661.     1.04998    1.32(4)       1.32(4)     672.     1.057     1.310
  50676.     1.05030    1.31(4)       1.31(4)     659.     1.056     1.267
  50692.     1.05061    1.26(4)       1.26(4)     693.     1.056     1.259
  50707.     1.05093    1.27(4)       1.27(4)     695.     1.055     1.280
  50722.     1.05125    1.37(4)       1.37(4)     666.     1.055     1.325
  50737.     1.05156    1.47(4)       1.47(4)     670.     1.055     1.385
  50753.     1.05188    1.52(4)       1.52(4)     636.     1.054     1.452
  50768.     1.05219    1.64(4)       1.64(4)     620.     1.054     1.522
  50783.     1.05251    1.63(4)       1.63(4)     608.     1.053     1.607
  50798.     1.05282    1.77(4)       1.77(4)     590.     1.053     1.720
  50813.     1.05314    1.86(4)       1.86(4)     589.     1.053     1.849
  50829.     1.05346    1.98(4)       1.98(4)     559.     1.052     1.946
  50844.     1.05377    1.98(4)       1.98(4)     563.     1.052     1.961
  50859.     1.05409    1.95(4)       1.95(4)     558.     1.051     1.880
  50874.     1.05440    1.71(4)       1.71(4)     595.     1.051     1.736
  50890.     1.05472    1.59(4)       1.59(4)     609.     1.050     1.578
  50905.     1.05504    1.44(4)       1.44(4)     626.     1.050     1.447
  50920.     1.05535    1.40(4)       1.40(4)     654.     1.050     1.366
  50936.     1.05567    1.34(4)       1.34(4)     651.     1.049     1.344
  50951.     1.05599    1.44(4)       1.44(4)     643.     1.049     1.381
  50966.     1.05630    1.45(4)       1.45(4)     641.     1.048     1.468
  50981.     1.05662    1.58(4)       1.58(4)     627.     1.048     1.581
  50997.     1.05694    1.55(4)       1.55(4)     625.     1.048     1.679
  51012.     1.05725    1.67(4)       1.67(4)     620.     1.047     1.717
  51027.     1.05757    1.56(4)       1.56(4)     624.     1.047     1.681
  51043.     1.05789    1.53(4)       1.53(4)     622.     1.046     1.590
  51058.     1.05821    1.41(4)       1.41(4)     653.     1.046     1.478
  51073.     1.05852    1.34(4)       1.34(4)     669.     1.046     1.372
  51089.     1.05884    1.22(4)       1.22(4)     683.     1.045     1.287
  51104.     1.05916    1.28(4)       1.28(4)     667.     1.045     1.227
  51119.     1.05948    1.12(4)       1.12(4)     706.     1.044     1.189
  51135.     1.05980    1.08(4)       1.08(4)     700.     1.044     1.166
  51150.     1.06011    1.15(4)       1.15(4)     689.     1.043     1.155
  51165.     1.06043    1.20(4)       1.20(4)     686.     1.043     1.152
  51181.     1.06075    1.10(4)       1.10(4)     695.     1.043     1.156
  51196.     1.06107    1.18(4)       1.18(4)     706.     1.042     1.174
  51211.     1.06139    1.20(4)       1.20(4)     698.     1.042     1.217
  51227.     1.06170    1.28(4)       1.28(4)     696.     1.041     1.314
  51242.     1.06202    1.52(4)       1.52(4)     642.     1.041     1.499
  51257.     1.06234    1.76(4)       1.76(4)     604.     1.041     1.802
  51273.     1.06266    2.07(4)       2.07(4)     565.     1.040     2.209
  51288.     1.06298    2.42(4)       2.42(4)     516.     1.040     2.636
  51304.     1.06330    2.63(5)       2.63(5)     486.     1.039     2.939
  51319.     1.06362    2.84(5)       2.84(5)     457.     1.039     2.998
  51334.     1.06394    2.68(5)       2.68(5)     460.     1.039     2.814
  51350.     1.06426    2.41(4)       2.41(4)     497.     1.038     2.489
  51365.     1.06458    2.15(4)       2.15(4)     528.     1.038     2.146
  51381.     1.06489    1.96(4)       1.96(4)     553.     1.037     1.881
  51396.     1.06521    1.77(4)       1.77(4)     581.     1.037     1.751
  51411.     1.06553    1.82(4)       1.82(4)     584.     1.037     1.790
  51427.     1.06585    2.13(4)       2.13(4)     541.     1.036     2.015
  51442.     1.06617    2.46(4)       2.46(4)     507.     1.036     2.410
  51458.     1.06649    2.93(5)       2.93(5)     454.     1.035     2.898
  51473.     1.06681    3.35(5)       3.35(5)     422.     1.035     3.334
  51489.     1.06713    3.65(5)       3.65(5)     385.     1.035     3.575
  51504.     1.06745    3.73(5)       3.73(5)     375.     1.034     3.609
  51519.     1.06777    3.57(5)       3.57(5)     393.     1.034     3.551
  51535.     1.06809    3.50(5)       3.50(5)     403.     1.033     3.528
  51550.     1.06842    3.62(5)       3.62(5)     384.     1.033     3.572
  51566.     1.06874    3.77(5)       3.77(5)     379.     1.033     3.605
  51581.     1.06906    3.65(5)       3.65(5)     387.     1.032     3.527
  51597.     1.06938    3.37(5)       3.37(5)     409.     1.032     3.333
  51612.     1.06970    3.18(5)       3.18(5)     424.     1.031     3.096
  51628.     1.07002    2.97(5)       2.97(5)     442.     1.031     2.888
  51643.     1.07034    2.75(5)       2.75(5)     466.     1.031     2.734
  51659.     1.07066    2.64(5)       2.64(5)     474.     1.030     2.633
  51674.     1.07098    2.58(5)       2.58(5)     481.     1.030     2.580
  51690.     1.07130    2.44(5)       2.44(5)     491.     1.029     2.556
  51705.     1.07163    2.39(5)       2.39(5)     489.     1.029     2.512
  51721.     1.07195    2.25(4)       2.25(4)     502.     1.029     2.399
  51736.     1.07227    2.12(4)       2.12(4)     526.     1.028     2.214
  51752.     1.07259    1.93(4)       1.93(4)     552.     1.028     1.994
  51767.     1.07291    1.70(4)       1.70(4)     580.     1.027     1.782
  51783.     1.07323    1.56(4)       1.56(4)     604.     1.027     1.611
  51798.     1.07356    1.44(4)       1.44(4)     624.     1.027     1.493
  51814.     1.07388    1.32(4)       1.32(4)     645.     1.026     1.421
  51829.     1.07420    1.31(4)       1.31(4)     640.     1.026     1.384
  51845.     1.07452    1.28(4)       1.28(4)     651.     1.025     1.371
  51861.     1.07485    1.32(4)       1.32(4)     649.     1.025     1.371
  51876.     1.07517    1.28(4)       1.28(4)     659.     1.025     1.383
  51892.     1.07549    1.31(4)       1.31(4)     652.     1.024     1.406
  51907.     1.07581    1.40(4)       1.40(4)     627.     1.024     1.442
  51923.     1.07614    1.48(4)       1.48(4)     631.     1.023     1.494
  51938.     1.07646    1.53(4)       1.53(4)     610.     1.023     1.571
  51954.     1.07678    1.68(4)       1.68(4)     584.     1.023     1.679
  51970.     1.07710    1.81(4)       1.81(4)     559.     1.022     1.837
  51985.     1.07743    2.06(4)       2.06(4)     529.     1.022     2.070
  52001.     1.07775    2.52(5)       2.52(5)     486.     1.021     2.416
  52016.     1.07807    3.08(5)       3.08(5)     443.     1.021     2.918
  52032.     1.07840    3.84(5)       3.84(5)     376.     1.021     3.619
  52048.     1.07872    4.71(5)       4.71(5)     334.7    1.020     4.531
  52063.     1.07905    5.67(6)       5.67(6)     290.3    1.020     5.576
  52079.     1.07937    6.53(6)       6.53(6)     258.9    1.019     6.545
  52094.     1.07969    7.02(6)       7.02(6)     243.2    1.019     7.185
  52110.     1.08002    7.29(7)       7.29(7)     233.6    1.019     7.380
  52126.     1.08034    7.06(7)       7.06(7)     234.0    1.018     7.148
  52141.     1.08067    6.57(6)       6.57(6)     247.5    1.018     6.545
  52157.     1.08099    5.60(6)       5.60(6)     273.7    1.017     5.675
  52173.     1.08131    4.74(6)       4.74(6)     312.9    1.017     4.706
  52188.     1.08164    3.86(5)       3.86(5)     360.     1.017     3.812
  52204.     1.08196    3.26(5)       3.26(5)     396.     1.016     3.117
  52220.     1.08229    2.78(5)       2.78(5)     441.     1.016     2.674
  52235.     1.08261    2.49(5)       2.49(5)     487.     1.016     2.485
  52251.     1.08294    2.45(5)       2.45(5)     481.     1.015     2.507
  52267.     1.08326    2.56(5)       2.56(5)     463.     1.015     2.653
  52282.     1.08359    2.64(5)       2.64(5)     460.     1.014     2.792
  52298.     1.08391    2.71(5)       2.71(5)     451.     1.014     2.800
  52314.     1.08424    2.52(5)       2.52(5)     467.     1.014     2.639
  52329.     1.08456    2.28(5)       2.28(5)     493.     1.013     2.363
  52345.     1.08489    2.13(4)       2.13(4)     501.     1.013     2.059
  52361.     1.08521    1.85(4)       1.85(4)     545.     1.012     1.799
  52376.     1.08554    1.58(4)       1.58(4)     577.     1.012     1.620
  52392.     1.08586    1.53(4)       1.53(4)     589.     1.012     1.533
  52408.     1.08619    1.56(4)       1.56(4)     576.     1.011     1.541
  52424.     1.08652    1.69(4)       1.69(4)     572.     1.011     1.638
  52439.     1.08684    1.86(4)       1.86(4)     544.     1.011     1.807
  52455.     1.08717    2.02(4)       2.02(4)     522.     1.010     2.003
  52471.     1.08749    2.28(5)       2.28(5)     492.     1.010     2.163
  52487.     1.08782    2.41(5)       2.41(5)     475.     1.009     2.247
  52502.     1.08815    2.40(5)       2.40(5)     468.     1.009     2.285
  52518.     1.08847    2.33(5)       2.33(5)     484.     1.009     2.347
  52534.     1.08880    2.45(5)       2.45(5)     464.     1.008     2.480
  52550.     1.08913    2.66(5)       2.66(5)     447.     1.008     2.651
  52565.     1.08945    2.83(5)       2.83(5)     430.     1.007     2.755
  52581.     1.08978    2.75(5)       2.75(5)     442.     1.007     2.695
  52597.     1.09011    2.57(5)       2.57(5)     458.     1.007     2.471
  52613.     1.09044    2.09(4)       2.09(4)     507.     1.006     2.161
  52628.     1.09076    1.85(4)       1.85(4)     550.     1.006     1.861
  52644.     1.09109    1.66(4)       1.66(4)     572.     1.006     1.638
  52660.     1.09142    1.46(4)       1.46(4)     599.     1.005     1.512
  52676.     1.09174    1.50(4)       1.50(4)     595.     1.005     1.472
  52692.     1.09207    1.47(4)       1.47(4)     602.     1.004     1.487
  52707.     1.09240    1.55(4)       1.55(4)     599.     1.004     1.523
  52723.     1.09273    1.54(4)       1.54(4)     587.     1.004     1.550
  52739.     1.09306    1.62(4)       1.62(4)     576.     1.003     1.570
  52755.     1.09338    1.64(4)       1.64(4)     579.     1.003     1.603
  52771.     1.09371    1.62(4)       1.62(4)     587.     1.003     1.659
  52786.     1.09404    1.71(4)       1.71(4)     555.     1.002     1.722
  52802.     1.09437    1.84(4)       1.84(4)     547.     1.002     1.754
  52818.     1.09470    1.71(4)       1.71(4)     552.     1.001     1.720
  52834.     1.09502    1.56(4)       1.56(4)     584.     1.001     1.626
  52850.     1.09535    1.59(4)       1.59(4)     571.     1.001     1.502
  52866.     1.09568    1.42(4)       1.42(4)     598.     1.000     1.385
  52882.     1.09601    1.21(4)       1.21(4)     644.     1.000     1.297
  52897.     1.09634    1.24(4)       1.24(4)     630.     1.000     1.249
  52913.     1.09667    1.25(4)       1.25(4)     646.     0.999     1.238
  52929.     1.09700    1.29(4)       1.29(4)     634.     0.999     1.262
  52945.     1.09733    1.29(4)       1.29(4)     628.     0.998     1.308
  52961.     1.09766    1.27(4)       1.27(4)     641.     0.998     1.360
  52977.     1.09799    1.37(4)       1.37(4)     617.     0.998     1.401
  52993.     1.09831    1.46(4)       1.46(4)     603.     0.997     1.426
  53009.     1.09864    1.49(4)       1.49(4)     591.     0.997     1.460
  53025.     1.09897    1.65(4)       1.65(4)     573.     0.997     1.561
  53040.     1.09930    1.92(4)       1.92(4)     547.     0.996     1.816
  53056.     1.09963    2.50(5)       2.50(5)     479.     0.996     2.326
  53072.     1.09996    3.21(5)       3.21(5)     418.     0.995     3.141
  53088.     1.10029    4.23(5)       4.23(5)     353.     0.995     4.187
  53104.     1.10062    5.29(6)       5.29(6)     295.5    0.995     5.215
  53120.     1.10095    6.03(6)       6.03(6)     263.7    0.994     5.861
  53136.     1.10128    6.01(6)       6.01(6)     262.7    0.994     5.890
  53152.     1.10161    5.37(6)       5.37(6)     282.0    0.994     5.364
  53168.     1.10195    4.50(6)       4.50(6)     318.0    0.993     4.522
  53184.     1.10228    3.54(5)       3.54(5)     376.     0.993     3.620
  53200.     1.10261    2.82(5)       2.82(5)     429.     0.992     2.833
  53216.     1.10294    2.29(5)       2.29(5)     493.     0.992     2.237
  53232.     1.10327    1.95(4)       1.95(4)     519.     0.992     1.837
  53248.     1.10360    1.72(4)       1.72(4)     556.     0.991     1.615
  53264.     1.10393    1.58(4)       1.58(4)     581.     0.991     1.552
  53280.     1.10426    1.66(4)       1.66(4)     578.     0.991     1.634
  53296.     1.10459    1.77(4)       1.77(4)     548.     0.990     1.833
  53312.     1.10492    1.92(4)       1.92(4)     529.     0.990     2.072
  53328.     1.10526    1.99(4)       1.99(4)     521.     0.990     2.246
  53344.     1.10559    2.02(4)       2.02(4)     514.     0.989     2.266
  53360.     1.10592    1.95(4)       1.95(4)     525.     0.989     2.127
  53376.     1.10625    1.89(4)       1.89(4)     520.     0.988     1.894
  53392.     1.10658    1.60(4)       1.60(4)     566.     0.988     1.647
  53408.     1.10692    1.39(4)       1.39(4)     597.     0.988     1.441
  53424.     1.10725    1.29(4)       1.29(4)     612.     0.987     1.294
  53440.     1.10758    1.22(4)       1.22(4)     633.     0.987     1.199
  53456.     1.10791    1.09(4)       1.09(4)     663.     0.987     1.140
  53472.     1.10824    1.07(4)       1.07(4)     678.     0.986     1.106
  53488.     1.10858    1.04(4)       1.04(4)     674.     0.986     1.086
  53504.     1.10891    1.05(4)       1.05(4)     665.     0.985     1.074
  53520.     1.10924    1.03(4)       1.03(4)     671.     0.985     1.069
  53536.     1.10958    1.12(4)       1.12(4)     653.     0.985     1.066
  53552.     1.10991    1.08(4)       1.08(4)     647.     0.984     1.065
  53568.     1.11024    1.06(4)       1.06(4)     661.     0.984     1.066
  53584.     1.11057    1.10(4)       1.10(4)     643.     0.984     1.070
  53600.     1.11091    1.14(4)       1.14(4)     639.     0.983     1.079
  53616.     1.11124    1.16(4)       1.16(4)     631.     0.983     1.105
  53632.     1.11157    1.17(4)       1.17(4)     649.     0.983     1.167
  53648.     1.11191    1.21(4)       1.21(4)     639.     0.982     1.288
  53665.     1.11224    1.41(4)       1.41(4)     592.     0.982     1.481
  53681.     1.11258    1.64(4)       1.64(4)     568.     0.982     1.720
  53697.     1.11291    1.86(4)       1.86(4)     534.     0.981     1.935
  53713.     1.11324    1.99(4)       1.99(4)     510.     0.981     2.042
  53729.     1.11358    2.05(4)       2.05(4)     501.     0.980     2.011
  53745.     1.11391    1.89(4)       1.89(4)     514.     0.980     1.880
  53761.     1.11425    1.77(4)       1.77(4)     540.     0.980     1.724
  53777.     1.11458    1.63(4)       1.63(4)     563.     0.979     1.610
  53793.     1.11491    1.76(4)       1.76(4)     547.     0.979     1.588
  53810.     1.11525    1.83(4)       1.83(4)     542.     0.979     1.701
  53826.     1.11558    2.15(4)       2.15(4)     505.     0.978     1.995
  53842.     1.11592    2.57(5)       2.57(5)     469.     0.978     2.505
  53858.     1.11625    3.28(5)       3.28(5)     402.     0.978     3.221
  53874.     1.11659    4.01(5)       4.01(5)     357.     0.977     4.084
  53890.     1.11692    4.93(6)       4.93(6)     305.2    0.977     5.001
  53907.     1.11726    5.62(6)       5.62(6)     274.5    0.976     5.852
  53923.     1.11759    6.22(6)       6.22(6)     256.4    0.976     6.438
  53939.     1.11793    6.27(6)       6.27(6)     249.2    0.976     6.531
  53955.     1.11826    6.00(6)       6.00(6)     254.9    0.975     6.079
  53971.     1.11860    5.28(6)       5.28(6)     284.3    0.975     5.269
  53987.     1.11894    4.46(6)       4.46(6)     316.6    0.975     4.383
  54004.     1.11927    3.82(5)       3.82(5)     347.4    0.974     3.669
  54020.     1.11961    3.36(5)       3.36(5)     384.     0.974     3.269
  54036.     1.11994    3.28(5)       3.28(5)     386.     0.974     3.200
  54052.     1.12028    3.47(5)       3.47(5)     381.     0.973     3.377
  54069.     1.12062    3.77(5)       3.77(5)     362.     0.973     3.656
  54085.     1.12095    4.01(5)       4.01(5)     343.1    0.973     3.935
  54101.     1.12129    4.32(5)       4.32(5)     338.0    0.972     4.282
  54117.     1.12162    4.77(6)       4.77(6)     317.1    0.972     4.927
  54133.     1.12196    6.00(6)       6.00(6)     274.4    0.971     6.079
  54150.     1.12230    7.61(7)       7.61(7)     228.3    0.971     7.685
  54166.     1.12263    9.31(7)       9.31(7)     187.6    0.971     9.294
  54182.     1.12297   10.47(8)      10.47(8)     167.0    0.970    10.213
  54198.     1.12331   10.21(8)      10.21(8)     166.6    0.970    10.000
  54215.     1.12364    8.85(7)       8.85(7)     188.7    0.970     8.781
  54231.     1.12398    6.96(7)       6.96(7)     224.7    0.969     7.048
  54247.     1.12432    5.27(6)       5.27(6)     273.4    0.969     5.313
  54263.     1.12466    3.79(5)       3.79(5)     345.0    0.969     3.892
  54280.     1.12499    2.86(5)       2.86(5)     406.     0.968     2.872
  54296.     1.12533    2.27(5)       2.27(5)     461.     0.968     2.204
  54312.     1.12567    1.85(4)       1.85(4)     518.     0.968     1.790
  54329.     1.12601    1.62(4)       1.62(4)     560.     0.967     1.543
  54345.     1.12634    1.37(4)       1.37(4)     608.     0.967     1.406
  54361.     1.12668    1.34(4)       1.34(4)     591.     0.967     1.347
  54378.     1.12702    1.35(4)       1.35(4)     599.     0.966     1.358
  54394.     1.12736    1.39(4)       1.39(4)     578.     0.966     1.440
  54410.     1.12770    1.58(4)       1.58(4)     550.     0.965     1.591
  54426.     1.12804    1.75(4)       1.75(4)     535.     0.965     1.796
  54443.     1.12837    1.98(4)       1.98(4)     505.     0.965     2.031
  54459.     1.12871    2.24(5)       2.24(5)     470.     0.964     2.269
  54475.     1.12905    2.49(5)       2.49(5)     450.     0.964     2.478
  54492.     1.12939    2.70(5)       2.70(5)     428.     0.964     2.601
  54508.     1.12973    2.77(5)       2.77(5)     424.     0.963     2.602
  54525.     1.13007    2.85(5)       2.85(5)     412.     0.963     2.515
  54541.     1.13041    2.69(5)       2.69(5)     421.     0.963     2.452
  54557.     1.13075    2.77(5)       2.77(5)     420.     0.962     2.554
  54574.     1.13109    3.06(5)       3.06(5)     400.     0.962     2.927
  54590.     1.13143    3.67(5)       3.67(5)     362.     0.962     3.574
  54606.     1.13176    4.30(6)       4.30(6)     325.9    0.961     4.347
  54623.     1.13210    4.82(6)       4.82(6)     294.3    0.961     4.959
  54639.     1.13244    4.92(6)       4.92(6)     291.1    0.961     5.138
  54656.     1.13278    4.81(6)       4.81(6)     288.4    0.960     4.819
  54672.     1.13312    4.17(6)       4.17(6)     318.2    0.960     4.154
  54688.     1.13346    3.48(5)       3.48(5)     356.     0.960     3.370
  54705.     1.13380    2.75(5)       2.75(5)     410.     0.959     2.654
  54721.     1.13414    2.15(5)       2.15(5)     454.     0.959     2.098
  54738.     1.13448    1.79(4)       1.79(4)     500.     0.958     1.710
  54754.     1.13482    1.54(4)       1.54(4)     532.     0.958     1.459
  54770.     1.13516    1.25(4)       1.25(4)     587.     0.958     1.301
  54787.     1.13551    1.21(4)       1.21(4)     587.     0.957     1.203
  54803.     1.13585    1.09(4)       1.09(4)     612.     0.957     1.140
  54820.     1.13619    1.07(4)       1.07(4)     614.     0.957     1.099
  54836.     1.13653    1.04(4)       1.04(4)     608.     0.956     1.072
  54853.     1.13687    1.02(4)       1.02(4)     621.     0.956     1.052
  54869.     1.13721    1.04(4)       1.04(4)     620.     0.956     1.039
  54886.     1.13755    1.03(4)       1.03(4)     607.     0.955     1.029
  54902.     1.13789    0.96(4)       0.96(4)     639.     0.955     1.021
  54918.     1.13823    1.03(4)       1.03(4)     614.     0.955     1.015
  54935.     1.13858    1.01(4)       1.01(4)     624.     0.954     1.010
  54951.     1.13892    0.94(4)       0.94(4)     635.     0.954     1.006
  54968.     1.13926    1.08(4)       1.08(4)     605.     0.954     1.003
  54984.     1.13960    1.03(4)       1.03(4)     638.     0.953     1.000
  55001.     1.13994    0.97(4)       0.97(4)     629.     0.953     0.998
  55017.     1.14028    0.98(4)       0.98(4)     638.     0.953     0.997
  55034.     1.14063    0.97(4)       0.97(4)     627.     0.952     0.996
  55050.     1.14097    1.04(4)       1.04(4)     611.     0.952     0.995
  55067.     1.14131    0.95(4)       0.95(4)     645.     0.952     0.995
  55083.     1.14165    0.93(4)       0.93(4)     637.     0.951     0.997
  55100.     1.14200    1.01(4)       1.01(4)     634.     0.951     1.002
  55116.     1.14234    1.03(4)       1.03(4)     634.     0.951     1.013
  55133.     1.14268    1.10(4)       1.10(4)     597.     0.950     1.037
  55150.     1.14303    1.07(4)       1.07(4)     620.     0.950     1.081
  55166.     1.14337    1.09(4)       1.09(4)     628.     0.950     1.154
  55183.     1.14371    1.15(4)       1.15(4)     608.     0.949     1.252
  55199.     1.14405    1.24(4)       1.24(4)     581.     0.949     1.364
  55216.     1.14440    1.33(4)       1.33(4)     568.     0.949     1.456
  55232.     1.14474    1.36(4)       1.36(4)     552.     0.948     1.496
  55249.     1.14508    1.38(4)       1.38(4)     569.     0.948     1.473
  55265.     1.14543    1.32(4)       1.32(4)     574.     0.948     1.399
  55282.     1.14577    1.22(4)       1.22(4)     591.     0.947     1.303
  55299.     1.14612    1.21(4)       1.21(4)     589.     0.947     1.210
  55315.     1.14646    1.12(4)       1.12(4)     596.     0.946     1.133
  55332.     1.14680    1.06(4)       1.06(4)     606.     0.946     1.077
  55348.     1.14715    0.98(4)       0.98(4)     628.     0.946     1.040
  55365.     1.14749    1.01(4)       1.01(4)     626.     0.945     1.016
  55382.     1.14784    1.00(4)       1.00(4)     643.     0.945     1.001
  55398.     1.14818    0.90(4)       0.90(4)     641.     0.945     0.992
  55415.     1.14852    0.96(4)       0.96(4)     636.     0.944     0.986
  55432.     1.14887    0.97(4)       0.97(4)     631.     0.944     0.982
  55448.     1.14921    1.02(4)       1.02(4)     626.     0.944     0.980
  55465.     1.14956    0.96(4)       0.96(4)     626.     0.943     0.978
  55481.     1.14990    1.02(4)       1.02(4)     610.     0.943     0.977
  55498.     1.15025    0.92(4)       0.92(4)     628.     0.943     0.976
  55515.     1.15059    0.92(4)       0.92(4)     631.     0.942     0.976
  55531.     1.15094    0.93(4)       0.93(4)     642.     0.942     0.976
  55548.     1.15128    0.91(4)       0.91(4)     624.     0.942     0.978
  55565.     1.15163    0.95(4)       0.95(4)     627.     0.941     0.979
  55581.     1.15198    1.02(4)       1.02(4)     609.     0.941     0.980
  55598.     1.15232    1.01(4)       1.01(4)     596.     0.941     0.982
  55615.     1.15267    0.93(4)       0.93(4)     632.     0.940     0.984
  55631.     1.15301    0.98(4)       0.98(4)     628.     0.940     0.987
  55648.     1.15336    0.95(4)       0.95(4)     610.     0.940     0.991
  55665.     1.15370    0.98(4)       0.98(4)     624.     0.939     0.997
  55681.     1.15405    1.05(4)       1.05(4)     606.     0.939     1.004
  55698.     1.15440    1.00(4)       1.00(4)     607.     0.939     1.016
  55715.     1.15474    1.03(4)       1.03(4)     615.     0.938     1.038
  55732.     1.15509    1.06(4)       1.06(4)     607.     0.938     1.080
  55748.     1.15544    1.15(4)       1.15(4)     564.     0.938     1.162
  55765.     1.15578    1.48(4)       1.48(4)     543.     0.937     1.305
  55782.     1.15613    1.59(4)       1.59(4)     519.     0.937     1.526
  55799.     1.15648    1.77(4)       1.77(4)     499.     0.937     1.811
  55815.     1.15682    2.14(5)       2.14(5)     468.     0.936     2.125
  55832.     1.15717    2.40(5)       2.40(5)     432.     0.936     2.369
  55849.     1.15752    2.40(5)       2.40(5)     425.     0.936     2.451
  55865.     1.15787    2.29(5)       2.29(5)     431.     0.935     2.359
  55882.     1.15821    2.22(5)       2.22(5)     439.     0.935     2.156
  55899.     1.15856    1.93(5)       1.93(5)     480.     0.935     1.927
  55916.     1.15891    1.79(5)       1.79(5)     489.     0.934     1.734
  55933.     1.15926    1.62(4)       1.62(4)     515.     0.934     1.599
  55949.     1.15960    1.56(4)       1.56(4)     516.     0.934     1.513
  55966.     1.15995    1.50(4)       1.50(4)     529.     0.933     1.460
  55983.     1.16030    1.42(4)       1.42(4)     535.     0.933     1.440
  56000.     1.16065    1.41(4)       1.41(4)     536.     0.933     1.459
  56017.     1.16100    1.52(4)       1.52(4)     528.     0.932     1.510
  56033.     1.16134    1.54(4)       1.54(4)     534.     0.932     1.564
  56050.     1.16169    1.55(4)       1.55(4)     525.     0.932     1.585
  56067.     1.16204    1.53(4)       1.53(4)     527.     0.931     1.558
  56084.     1.16239    1.55(4)       1.55(4)     520.     0.931     1.500
  56101.     1.16274    1.48(4)       1.48(4)     529.     0.931     1.438
  56117.     1.16309    1.46(4)       1.46(4)     530.     0.930     1.387
  56134.     1.16344    1.36(4)       1.36(4)     543.     0.930     1.345
  56151.     1.16379    1.28(4)       1.28(4)     562.     0.930     1.310
  56168.     1.16414    1.37(4)       1.37(4)     536.     0.929     1.290
  56185.     1.16448    1.36(4)       1.36(4)     541.     0.929     1.310
  56202.     1.16483    1.37(4)       1.37(4)     550.     0.929     1.413
  56219.     1.16518    1.67(4)       1.67(4)     513.     0.928     1.661
  56235.     1.16553    2.08(5)       2.08(5)     465.     0.928     2.128
  56252.     1.16588    2.75(5)       2.75(5)     422.     0.928     2.843
  56269.     1.16623    3.73(5)       3.73(5)     343.1    0.927     3.720
  56286.     1.16658    4.55(6)       4.55(6)     297.0    0.927     4.520
  56303.     1.16693    5.08(6)       5.08(6)     268.2    0.927     4.938
  56320.     1.16728    4.99(6)       4.99(6)     266.0    0.926     4.823
  56337.     1.16763    4.37(6)       4.37(6)     289.5    0.926     4.283
  56354.     1.16798    3.61(5)       3.61(5)     334.9    0.926     3.568
  56370.     1.16833    3.00(5)       3.00(5)     369.     0.925     2.921
  56387.     1.16868    2.56(5)       2.56(5)     419.     0.925     2.499
  56404.     1.16904    2.40(5)       2.40(5)     428.     0.925     2.356
  56421.     1.16939    2.54(5)       2.54(5)     417.     0.924     2.465
  56438.     1.16974    2.76(5)       2.76(5)     396.     0.924     2.732
  56455.     1.17009    3.08(5)       3.08(5)     366.     0.924     3.011
  56472.     1.17044    3.33(5)       3.33(5)     357.     0.923     3.170
  56489.     1.17079    3.30(5)       3.30(5)     351.     0.923     3.200
  56506.     1.17114    3.39(5)       3.39(5)     345.2    0.923     3.240
  56523.     1.17149    3.53(5)       3.53(5)     345.3    0.922     3.479
  56540.     1.17184    4.06(6)       4.06(6)     323.9    0.922     4.033
  56557.     1.17220    4.91(6)       4.91(6)     285.6    0.922     4.833
  56574.     1.17255    5.79(6)       5.79(6)     252.8    0.921     5.614
  56591.     1.17290    6.36(7)       6.36(7)     227.1    0.921     6.042
  56608.     1.17325    6.18(7)       6.18(7)     231.8    0.921     5.942
  56625.     1.17360    5.48(6)       5.48(6)     251.1    0.920     5.359
  56642.     1.17396    4.55(6)       4.55(6)     283.4    0.920     4.493
  56659.     1.17431    3.55(5)       3.55(5)     331.1    0.920     3.577
  56676.     1.17466    2.76(5)       2.76(5)     385.     0.920     2.778
  56693.     1.17501    2.17(5)       2.17(5)     429.     0.919     2.166
  56710.     1.17537    1.72(5)       1.72(5)     484.     0.919     1.739
  56727.     1.17572    1.47(4)       1.47(4)     522.     0.919     1.460
  56744.     1.17607    1.24(4)       1.24(4)     547.     0.918     1.285
  56761.     1.17642    1.26(4)       1.26(4)     550.     0.918     1.177
  56778.     1.17678    1.20(4)       1.20(4)     572.     0.918     1.112
  56795.     1.17713    1.07(4)       1.07(4)     584.     0.917     1.072
  56812.     1.17748    1.01(4)       1.01(4)     585.     0.917     1.048
  56829.     1.17784    1.04(4)       1.04(4)     586.     0.917     1.039
  56846.     1.17819    1.02(4)       1.02(4)     582.     0.916     1.046
  56863.     1.17854    1.08(4)       1.08(4)     567.     0.916     1.076
  56880.     1.17890    1.11(4)       1.11(4)     581.     0.916     1.138
  56897.     1.17925    1.16(4)       1.16(4)     570.     0.915     1.231
  56914.     1.17960    1.29(4)       1.29(4)     550.     0.915     1.343
  56931.     1.17996    1.38(4)       1.38(4)     533.     0.915     1.438
  56948.     1.18031    1.44(4)       1.44(4)     522.     0.914     1.482
  56965.     1.18067    1.50(4)       1.50(4)     505.     0.914     1.465
  56982.     1.18102    1.50(4)       1.50(4)     502.     0.914     1.415
  57000.     1.18138    1.39(4)       1.39(4)     523.     0.913     1.378
  57017.     1.18173    1.48(4)       1.48(4)     521.     0.913     1.400
  57034.     1.18208    1.50(4)       1.50(4)     505.     0.913     1.508
  57051.     1.18244    1.69(5)       1.69(5)     484.     0.912     1.692
  57068.     1.18279    1.79(5)       1.79(5)     488.     0.912     1.907
  57085.     1.18315    2.05(5)       2.05(5)     454.     0.912     2.066
  57102.     1.18350    2.10(5)       2.10(5)     445.     0.911     2.097
  57119.     1.18386    1.94(5)       1.94(5)     454.     0.911     1.990
  57137.     1.18421    1.80(5)       1.80(5)     472.     0.911     1.794
  57154.     1.18457    1.64(5)       1.64(5)     491.     0.910     1.573
  57171.     1.18492    1.35(4)       1.35(4)     529.     0.910     1.376
  57188.     1.18528    1.19(4)       1.19(4)     547.     0.910     1.225
  57205.     1.18564    1.06(4)       1.06(4)     558.     0.909     1.121
  57222.     1.18599    1.07(4)       1.07(4)     572.     0.909     1.054
  57239.     1.18635    1.05(4)       1.05(4)     569.     0.909     1.012
  57257.     1.18670    0.96(4)       0.96(4)     564.     0.908     0.987
  57274.     1.18706    0.92(4)       0.92(4)     579.     0.908     0.971
  57291.     1.18742    1.02(4)       1.02(4)     566.     0.908     0.961
  57308.     1.18777    0.91(4)       0.91(4)     587.     0.908     0.957
  57325.     1.18813    0.91(4)       0.91(4)     583.     0.907     0.958
  57343.     1.18848    0.97(4)       0.97(4)     586.     0.907     0.967
  57360.     1.18884    0.99(4)       0.99(4)     565.     0.907     0.985
  57377.     1.18920    0.97(4)       0.97(4)     574.     0.906     1.014
  57394.     1.18955    1.07(4)       1.07(4)     565.     0.906     1.045
  57411.     1.18991    1.05(4)       1.05(4)     549.     0.906     1.074
  57429.     1.19027    1.04(4)       1.04(4)     560.     0.905     1.086
  57446.     1.19063    0.97(4)       0.97(4)     577.     0.905     1.076
  57463.     1.19098    1.05(4)       1.05(4)     577.     0.905     1.051
  57480.     1.19134    1.07(4)       1.07(4)     558.     0.904     1.020
  57498.     1.19170    0.93(4)       0.93(4)     567.     0.904     0.990
  57515.     1.19206    0.92(4)       0.92(4)     588.     0.904     0.967
  57532.     1.19241    0.90(4)       0.90(4)     587.     0.903     0.951
  57549.     1.19277    0.92(4)       0.92(4)     603.     0.903     0.941
  57567.     1.19313    0.85(4)       0.85(4)     601.     0.903     0.935
  57584.     1.19349    0.94(4)       0.94(4)     588.     0.902     0.931
  57601.     1.19384    0.93(4)       0.93(4)     589.     0.902     0.929
  57618.     1.19420    0.95(4)       0.95(4)     569.     0.902     0.929
  57636.     1.19456    0.97(4)       0.97(4)     583.     0.901     0.930
  57653.     1.19492    0.94(4)       0.94(4)     573.     0.901     0.934
  57670.     1.19528    0.98(4)       0.98(4)     566.     0.901     0.943
  57688.     1.19564    0.98(4)       0.98(4)     567.     0.900     0.964
  57705.     1.19600    1.02(4)       1.02(4)     576.     0.900     1.004
  57722.     1.19635    1.12(4)       1.12(4)     549.     0.900     1.072
  57740.     1.19671    1.12(4)       1.12(4)     534.     0.899     1.168
  57757.     1.19707    1.36(4)       1.36(4)     534.     0.899     1.276
  57774.     1.19743    1.36(4)       1.36(4)     521.     0.899     1.365
  57791.     1.19779    1.42(4)       1.42(4)     508.     0.899     1.398
  57809.     1.19815    1.31(4)       1.31(4)     506.     0.898     1.366
  57826.     1.19851    1.29(4)       1.29(4)     525.     0.898     1.289
  57844.     1.19887    1.14(4)       1.14(4)     541.     0.898     1.195
  57861.     1.19923    1.08(4)       1.08(4)     534.     0.897     1.107
  57878.     1.19959    1.00(4)       1.00(4)     570.     0.897     1.041
  57896.     1.19995    0.97(4)       0.97(4)     570.     0.897     0.996
  57913.     1.20031    0.96(4)       0.96(4)     563.     0.896     0.970
  57930.     1.20067    0.96(4)       0.96(4)     579.     0.896     0.953
  57948.     1.20103    0.90(4)       0.90(4)     577.     0.896     0.944
  57965.     1.20139    0.87(4)       0.87(4)     576.     0.895     0.939
  57983.     1.20175    0.92(4)       0.92(4)     569.     0.895     0.937
  58000.     1.20211    0.86(4)       0.86(4)     568.     0.895     0.937
  58017.     1.20247    0.93(4)       0.93(4)     571.     0.894     0.938
  58035.     1.20283    1.06(4)       1.06(4)     551.     0.894     0.940
  58052.     1.20319    0.93(4)       0.93(4)     584.     0.894     0.944
  58070.     1.20355    0.89(4)       0.89(4)     583.     0.893     0.948
  58087.     1.20392    0.89(4)       0.89(4)     576.     0.893     0.954
  58104.     1.20428    0.97(4)       0.97(4)     558.     0.893     0.962
  58122.     1.20464    0.97(4)       0.97(4)     561.     0.892     0.972
  58139.     1.20500    0.97(4)       0.97(4)     551.     0.892     0.988
  58157.     1.20536    1.05(4)       1.05(4)     551.     0.892     1.016
  58174.     1.20572    1.11(4)       1.11(4)     541.     0.892     1.070
  58192.     1.20608    1.25(4)       1.25(4)     525.     0.891     1.181
  58209.     1.20645    1.41(4)       1.41(4)     506.     0.891     1.393
  58227.     1.20681    1.81(5)       1.81(5)     454.     0.891     1.752
  58244.     1.20717    2.23(5)       2.23(5)     420.     0.890     2.274
  58261.     1.20753    2.79(5)       2.79(5)     377.     0.890     2.902
  58279.     1.20790    3.35(6)       3.35(6)     327.2    0.890     3.480
  58296.     1.20826    3.72(6)       3.72(6)     308.1    0.889     3.799
  58314.     1.20862    3.70(6)       3.70(6)     307.4    0.889     3.743
  58331.     1.20898    3.30(5)       3.30(5)     333.4    0.889     3.373
  58349.     1.20935    2.81(5)       2.81(5)     359.     0.888     2.853
  58366.     1.20971    2.31(5)       2.31(5)     391.     0.888     2.342
  58384.     1.21007    1.97(5)       1.97(5)     431.     0.888     1.948
  58401.     1.21043    1.80(5)       1.80(5)     447.     0.887     1.713
  58419.     1.21080    1.66(5)       1.66(5)     460.     0.887     1.635
  58436.     1.21116    1.61(5)       1.61(5)     463.     0.887     1.679
  58454.     1.21152    1.82(5)       1.82(5)     456.     0.886     1.786
  58472.     1.21189    1.93(5)       1.93(5)     445.     0.886     1.880
  58489.     1.21225    1.88(5)       1.88(5)     442.     0.886     1.896
  58507.     1.21262    1.90(5)       1.90(5)     432.     0.886     1.821
  58524.     1.21298    1.75(5)       1.75(5)     449.     0.885     1.694
  58542.     1.21334    1.69(5)       1.69(5)     464.     0.885     1.568
  58559.     1.21371    1.61(5)       1.61(5)     473.     0.885     1.482
  58577.     1.21407    1.54(5)       1.54(5)     482.     0.884     1.449
  58594.     1.21444    1.66(5)       1.66(5)     460.     0.884     1.455
  58612.     1.21480    1.71(5)       1.71(5)     457.     0.884     1.489
  58630.     1.21516    1.94(5)       1.94(5)     443.     0.883     1.565
  58647.     1.21553    2.17(5)       2.17(5)     428.     0.883     1.729
  58665.     1.21589    2.68(5)       2.68(5)     392.     0.883     2.014
  58682.     1.21626    3.21(5)       3.21(5)     346.5    0.882     2.392
  58700.     1.21662    3.73(6)       3.73(6)     311.5    0.882     2.732
  58718.     1.21699    3.88(6)       3.88(6)     298.5    0.882     2.881
  58735.     1.21735    3.42(6)       3.42(6)     313.9    0.881     2.765
  58753.     1.21772    2.87(5)       2.87(5)     352.     0.881     2.444
  58770.     1.21808    2.25(5)       2.25(5)     397.     0.881     2.045
  58788.     1.21845    1.79(5)       1.79(5)     428.     0.880     1.680
  58806.     1.21882    1.58(5)       1.58(5)     462.     0.880     1.404
  58823.     1.21918    1.27(4)       1.27(4)     504.     0.880     1.221
  58841.     1.21955    1.26(4)       1.26(4)     494.     0.880     1.109
  58859.     1.21991    1.20(4)       1.20(4)     515.     0.879     1.046
  58876.     1.22028    1.06(4)       1.06(4)     521.     0.879     1.010
  58894.     1.22065    0.99(4)       0.99(4)     537.     0.879     0.992
  58912.     1.22101    0.98(4)       0.98(4)     538.     0.878     0.985
  58929.     1.22138    1.03(4)       1.03(4)     524.     0.878     0.984
  58947.     1.22174    1.03(4)       1.03(4)     543.     0.878     0.987
  58965.     1.22211    0.96(4)       0.96(4)     545.     0.877     0.994
  58982.     1.22248    0.97(4)       0.97(4)     544.     0.877     1.005
  59000.     1.22284    1.04(4)       1.04(4)     535.     0.877     1.022
  59018.     1.22321    1.07(4)       1.07(4)     516.     0.876     1.048
  59035.     1.22358    1.15(4)       1.15(4)     520.     0.876     1.095
  59053.     1.22395    1.32(4)       1.32(4)     502.     0.876     1.193
  59071.     1.22431    1.57(5)       1.57(5)     473.     0.875     1.394
  59089.     1.22468    1.91(5)       1.91(5)     438.     0.875     1.781
  59106.     1.22505    2.60(5)       2.60(5)     380.     0.875     2.439
  59124.     1.22541    3.34(6)       3.34(6)     326.2    0.875     3.391
  59142.     1.22578    4.37(6)       4.37(6)     278.2    0.874     4.521
  59160.     1.22615    5.15(6)       5.15(6)     244.4    0.874     5.533
  59177.     1.22652    5.67(7)       5.67(7)     225.9    0.874     6.054
  59195.     1.22689    5.68(7)       5.68(7)     221.5    0.873     5.898
  59213.     1.22725    5.12(6)       5.12(6)     238.9    0.873     5.200
  59231.     1.22762    4.20(6)       4.20(6)     265.1    0.873     4.261
  59248.     1.22799    3.41(6)       3.41(6)     306.0    0.872     3.368
  59266.     1.22836    2.80(5)       2.80(5)     342.2    0.872     2.701
  59284.     1.22873    2.47(5)       2.47(5)     370.     0.872     2.323
  59302.     1.22910    2.35(5)       2.35(5)     384.     0.871     2.220
  59319.     1.22947    2.50(5)       2.50(5)     368.     0.871     2.344
  59337.     1.22983    2.91(5)       2.91(5)     336.2    0.871     2.672
  59355.     1.23020    3.42(6)       3.42(6)     309.4    0.870     3.242
  59373.     1.23057    4.29(6)       4.29(6)     264.4    0.870     4.149
  59391.     1.23094    5.38(7)       5.38(7)     227.5    0.870     5.462
  59409.     1.23131    6.85(7)       6.85(7)     185.3    0.870     7.056
  59426.     1.23168    8.20(8)       8.20(8)     154.8    0.869     8.497
  59444.     1.23205    8.94(9)       8.94(9)     136.7    0.869     9.174
  59462.     1.23242    8.63(9)       8.63(9)     133.8    0.869     8.752
  59480.     1.23279    7.44(8)       7.44(8)     146.4    0.868     7.431
  59498.     1.23316    5.81(7)       5.81(7)     183.5    0.868     5.735
  59516.     1.23353    4.40(7)       4.40(7)     229.5    0.868     4.155
  59533.     1.23390    3.08(6)       3.08(6)     301.0    0.867     2.949
  59551.     1.23427    2.28(5)       2.28(5)     362.     0.867     2.143
  59569.     1.23464    1.80(5)       1.80(5)     403.     0.867     1.649
  59587.     1.23501    1.41(5)       1.41(5)     441.     0.866     1.361
  59605.     1.23538    1.06(5)       1.06(5)     470.     0.866     1.196
  59623.     1.23575    0.97(5)       0.97(5)     475.     0.866     1.102
  59641.     1.23612    0.83(5)       0.83(5)     492.     0.865     1.047
  59659.     1.23649    0.92(4)       0.92(4)     508.     0.865     1.015
  59676.     1.23686    0.92(4)       0.92(4)     524.     0.865     0.998
  59694.     1.23724    0.98(4)       0.98(4)     551.     0.865     0.990
  59712.     1.23761    0.98(4)       0.98(4)     556.     0.864     0.987
  59730.     1.23798    1.02(4)       1.02(4)     554.     0.864     0.988
  59748.     1.23835    1.04(4)       1.04(4)     556.     0.864     0.990
  59766.     1.23872    0.99(4)       0.99(4)     571.     0.863     0.992
  59784.     1.23909    0.97(4)       0.97(4)     559.     0.863     0.997
  59802.     1.23946    1.04(4)       1.04(4)     547.     0.863     1.008
  59820.     1.23984    1.14(4)       1.14(4)     533.     0.862     1.033
  59838.     1.24021    1.20(4)       1.20(4)     522.     0.862     1.089
  59856.     1.24058    1.28(5)       1.28(5)     438.     0.862     1.193
  59874.     1.24095    1.47(5)       1.47(5)     394.     0.861     1.364
  59892.     1.24133    1.74(5)       1.74(5)     340.7    0.861     1.603
  59910.     1.24170    1.95(5)       1.95(5)     335.1    0.861     1.883
  59928.     1.24207    2.10(6)       2.10(6)     317.5    0.860     2.138
  59946.     1.24244    2.36(6)       2.36(6)     303.2    0.860     2.294
  59964.     1.24282    2.43(6)       2.43(6)     295.4    0.860     2.317
  59981.     1.24319    2.33(6)       2.33(6)     291.4    0.860     2.265
  59999.     1.24356    2.47(6)       2.47(6)     286.4    0.859     2.253
  60017.     1.24394    2.57(6)       2.57(6)     276.9    0.859     2.401
  60036.     1.24431    2.76(6)       2.76(6)     274.1    0.859     2.765
  60054.     1.24468    3.24(6)       3.24(6)     247.6    0.858     3.289
  60072.     1.24506    3.67(7)       3.67(7)     236.2    0.858     3.788
  60090.     1.24543    4.04(7)       4.04(7)     216.5    0.858     4.023
  60108.     1.24580    3.94(7)       3.94(7)     216.4    0.857     3.877
  60126.     1.24618    3.49(7)       3.49(7)     229.4    0.857     3.423
  60144.     1.24655    2.93(6)       2.93(6)     253.0    0.857     2.839
  60162.     1.24692    2.24(6)       2.24(6)     301.5    0.856     2.291
  60180.     1.24730    1.88(6)       1.88(6)     326.3    0.856     1.879
  60198.     1.24767    1.60(5)       1.60(5)     355.     0.856     1.643
  60216.     1.24805    1.76(5)       1.76(5)     349.0    0.856     1.592
  60234.     1.24842    1.83(5)       1.83(5)     346.3    0.855     1.728
  60252.     1.24880    2.04(6)       2.04(6)     324.3    0.855     2.034
  60270.     1.24917    2.30(6)       2.30(6)     302.8    0.855     2.452
  60288.     1.24955    2.64(6)       2.64(6)     293.7    0.854     2.854
  60306.     1.24992    2.92(6)       2.92(6)     273.4    0.854     3.078
  60324.     1.25030    2.95(6)       2.95(6)     268.1    0.854     3.031
  60342.     1.25067    2.51(6)       2.51(6)     282.7    0.853     2.752
  60361.     1.25105    2.28(6)       2.28(6)     304.9    0.853     2.356
  60379.     1.25142    1.87(6)       1.87(6)     323.0    0.853     1.960
  60397.     1.25180    1.46(5)       1.46(5)     352.     0.852     1.634
  60415.     1.25217    1.35(5)       1.35(5)     385.     0.852     1.402
  60433.     1.25255    1.23(5)       1.23(5)     394.     0.852     1.251
  60451.     1.25292    1.06(5)       1.06(5)     410.     0.852     1.162
  60469.     1.25330    0.91(5)       0.91(5)     421.     0.851     1.112
  60487.     1.25368    1.04(5)       1.04(5)     420.     0.851     1.088
  60506.     1.25405    1.08(5)       1.08(5)     418.     0.851     1.081
  60524.     1.25443    1.04(5)       1.04(5)     424.     0.850     1.087
  60542.     1.25480    1.01(5)       1.01(5)     425.     0.850     1.106
  60560.     1.25518    1.12(5)       1.12(5)     415.     0.850     1.143
  60578.     1.25556    1.18(5)       1.18(5)     408.     0.849     1.216
  60596.     1.25593    1.40(5)       1.40(5)     389.     0.849     1.362
  60615.     1.25631    1.75(5)       1.75(5)     364.     0.849     1.640
  60633.     1.25669    2.23(5)       2.23(5)     332.2    0.848     2.130
  60651.     1.25707    2.83(6)       2.83(6)     295.6    0.848     2.890
  60669.     1.25744    3.77(6)       3.77(6)     251.0    0.848     3.904
  60687.     1.25782    4.83(7)       4.83(7)     216.5    0.848     5.022
  60706.     1.25820    5.71(7)       5.71(7)     192.3    0.847     5.958
  60724.     1.25857    6.22(7)       6.22(7)     182.7    0.847     6.405
  60742.     1.25895    6.28(7)       6.28(7)     181.7    0.847     6.239
  60760.     1.25933    5.71(7)       5.71(7)     198.9    0.846     5.628
  60778.     1.25971    5.01(7)       5.01(7)     220.4    0.846     4.904
  60797.     1.26009    4.45(6)       4.45(6)     248.6    0.846     4.389
  60815.     1.26046    4.22(6)       4.22(6)     265.3    0.845     4.270
  60833.     1.26084    4.38(6)       4.38(6)     260.3    0.845     4.517
  60851.     1.26122    4.72(6)       4.72(6)     251.1    0.845     4.905
  60870.     1.26160    5.00(6)       5.00(6)     244.3    0.844     5.108
  60888.     1.26198    4.86(6)       4.86(6)     245.9    0.844     4.923
  60906.     1.26236    4.38(6)       4.38(6)     259.0    0.844     4.395
  60924.     1.26274    3.73(6)       3.73(6)     283.0    0.844     3.725
  60943.     1.26311    3.14(6)       3.14(6)     313.2    0.843     3.121
  60961.     1.26349    2.63(5)       2.63(5)     357.     0.843     2.718
  60979.     1.26387    2.32(5)       2.32(5)     372.     0.843     2.561
  60998.     1.26425    2.57(5)       2.57(5)     366.     0.842     2.644
  61016.     1.26463    2.87(5)       2.87(5)     347.9    0.842     2.935
  61034.     1.26501    3.32(6)       3.32(6)     320.7    0.842     3.375
  61052.     1.26539    3.94(6)       3.94(6)     283.1    0.841     3.843
  61071.     1.26577    4.36(6)       4.36(6)     266.9    0.841     4.156
  61089.     1.26615    4.53(6)       4.53(6)     252.4    0.841     4.170
  61107.     1.26653    4.23(6)       4.23(6)     264.3    0.841     3.898
  61126.     1.26691    3.67(6)       3.67(6)     289.2    0.840     3.457
  61144.     1.26729    3.13(6)       3.13(6)     315.7    0.840     2.973
  61162.     1.26767    2.54(5)       2.54(5)     349.3    0.840     2.524
  61181.     1.26805    2.07(5)       2.07(5)     389.     0.839     2.148
  61199.     1.26843    1.77(5)       1.77(5)     416.     0.839     1.854
  61218.     1.26881    1.52(5)       1.52(5)     434.     0.839     1.633
  61236.     1.26919    1.36(5)       1.36(5)     461.     0.838     1.471
  61254.     1.26957    1.28(5)       1.28(5)     462.     0.838     1.353
  61273.     1.26995    1.20(5)       1.20(5)     468.     0.838     1.268
  61291.     1.27033    1.06(4)       1.06(4)     496.     0.837     1.207
  61309.     1.27072    1.08(5)       1.08(5)     491.     0.837     1.161
  61328.     1.27110    1.08(5)       1.08(5)     492.     0.837     1.129
  61346.     1.27148    1.05(4)       1.05(4)     499.     0.837     1.107
  61365.     1.27186    1.02(4)       1.02(4)     496.     0.836     1.095
  61383.     1.27224    1.01(5)       1.01(5)     486.     0.836     1.096
  61401.     1.27262    1.15(5)       1.15(5)     491.     0.836     1.124
  61420.     1.27300    1.25(5)       1.25(5)     479.     0.835     1.205
  61438.     1.27339    1.53(5)       1.53(5)     450.     0.835     1.383
  61457.     1.27377    1.70(5)       1.70(5)     432.     0.835     1.710
  61475.     1.27415    2.32(5)       2.32(5)     380.     0.834     2.211
  61494.     1.27453    2.86(5)       2.86(5)     336.9    0.834     2.841
  61512.     1.27492    3.34(6)       3.34(6)     308.6    0.834     3.451
  61530.     1.27530    3.80(6)       3.80(6)     281.3    0.833     3.822
  61549.     1.27568    3.80(6)       3.80(6)     276.7    0.833     3.807
  61567.     1.27606    3.57(6)       3.57(6)     290.0    0.833     3.445
  61586.     1.27645    2.96(6)       2.96(6)     315.9    0.833     2.896
  61604.     1.27683    2.35(5)       2.35(5)     357.     0.832     2.330
  61623.     1.27721    1.82(5)       1.82(5)     404.     0.832     1.857
  61641.     1.27760    1.45(5)       1.45(5)     451.     0.832     1.514
  61660.     1.27798    1.16(5)       1.16(5)     472.     0.831     1.288
  61678.     1.27836    1.11(4)       1.11(4)     497.     0.831     1.149
  61697.     1.27875    1.07(5)       1.07(5)     485.     0.831     1.067
  61715.     1.27913    0.91(4)       0.91(4)     509.     0.830     1.021
  61734.     1.27951    0.86(4)       0.86(4)     525.     0.830     1.000
  61752.     1.27990    0.92(4)       0.92(4)     511.     0.830     0.996
  61771.     1.28028    0.98(4)       0.98(4)     499.     0.830     1.004
  61789.     1.28067    1.01(4)       1.01(4)     497.     0.829     1.015
  61808.     1.28105    0.90(4)       0.90(4)     503.     0.829     1.024
  61826.     1.28143    0.98(4)       0.98(4)     503.     0.829     1.027
  61845.     1.28182    0.99(4)       0.99(4)     501.     0.828     1.029
  61864.     1.28220    0.98(4)       0.98(4)     498.     0.828     1.035
  61882.     1.28259    0.92(4)       0.92(4)     519.     0.828     1.050
  61901.     1.28297    1.01(4)       1.01(4)     494.     0.827     1.070
  61919.     1.28336    1.02(5)       1.02(5)     491.     0.827     1.085
  61938.     1.28374    1.03(5)       1.03(5)     487.     0.827     1.092
  61956.     1.28413    1.08(5)       1.08(5)     475.     0.827     1.091
  61975.     1.28451    1.10(5)       1.10(5)     476.     0.826     1.093
  61994.     1.28490    1.12(5)       1.12(5)     480.     0.826     1.114
  62012.     1.28528    1.27(5)       1.27(5)     457.     0.826     1.183
  62031.     1.28567    1.41(5)       1.41(5)     447.     0.825     1.350
  62049.     1.28606    1.78(5)       1.78(5)     399.     0.825     1.700
  62068.     1.28644    2.37(5)       2.37(5)     361.     0.825     2.346
  62087.     1.28683    3.37(6)       3.37(6)     312.3    0.824     3.364
  62105.     1.28721    4.65(6)       4.65(6)     256.3    0.824     4.708
  62124.     1.28760    6.12(7)       6.12(7)     208.1    0.824     6.122
  62143.     1.28799    7.45(8)       7.45(8)     175.5    0.824     7.154
  62161.     1.28837    7.72(8)       7.72(8)     168.0    0.823     7.401
  62180.     1.28876    7.13(8)       7.13(8)     176.7    0.823     6.819
  62198.     1.28915    5.78(7)       5.78(7)     203.7    0.823     5.705
  62217.     1.28953    4.48(7)       4.48(7)     236.4    0.822     4.442
  62236.     1.28992    3.33(6)       3.33(6)     288.3    0.822     3.318
  62254.     1.29031    2.33(5)       2.33(5)     355.     0.822     2.463
  62273.     1.29069    1.81(5)       1.81(5)     392.     0.821     1.881
  62292.     1.29108    1.54(5)       1.54(5)     423.     0.821     1.512
  62311.     1.29147    1.19(5)       1.19(5)     451.     0.821     1.288
  62329.     1.29186    1.09(5)       1.09(5)     456.     0.820     1.153
  62348.     1.29224    0.99(5)       0.99(5)     481.     0.820     1.071
  62367.     1.29263    0.95(5)       0.95(5)     480.     0.820     1.021
  62385.     1.29302    0.97(5)       0.97(5)     474.     0.820     0.991
  62404.     1.29341    0.99(5)       0.99(5)     485.     0.819     0.976
  62423.     1.29380    0.98(5)       0.98(5)     476.     0.819     0.976
  62442.     1.29418    0.88(4)       0.88(4)     508.     0.819     0.996
  62460.     1.29457    1.02(5)       1.02(5)     472.     0.818     1.042
  62479.     1.29496    1.03(5)       1.03(5)     466.     0.818     1.115
  62498.     1.29535    1.22(5)       1.22(5)     470.     0.818     1.206
  62516.     1.29574    1.39(5)       1.39(5)     430.     0.817     1.302
  62535.     1.29613    1.51(5)       1.51(5)     425.     0.817     1.409
  62554.     1.29652    1.70(5)       1.70(5)     402.     0.817     1.599
  62573.     1.29690    2.02(5)       2.02(5)     389.     0.817     2.032
  62592.     1.29729    2.66(5)       2.66(5)     340.2    0.816     2.890
  62610.     1.29768    4.02(6)       4.02(6)     279.6    0.816     4.220
  62629.     1.29807    5.68(7)       5.68(7)     216.6    0.816     5.773
  62648.     1.29846    7.49(8)       7.49(8)     172.7    0.815     7.007
  62667.     1.29885    8.04(8)       8.04(8)     158.6    0.815     7.389
  62685.     1.29924    7.07(8)       7.07(8)     171.7    0.815     6.788
  62704.     1.29963    5.58(7)       5.58(7)     203.3    0.814     5.536
  62723.     1.30002    4.05(6)       4.05(6)     248.5    0.814     4.129
  62742.     1.30041    2.88(6)       2.88(6)     308.2    0.814     2.937
  62761.     1.30080    2.04(5)       2.04(5)     363.     0.814     2.095
  62780.     1.30119    1.61(5)       1.61(5)     393.     0.813     1.568
  62798.     1.30158    1.35(5)       1.35(5)     426.     0.813     1.262
  62817.     1.30197    1.18(5)       1.18(5)     451.     0.813     1.092
  62836.     1.30236    0.95(5)       0.95(5)     474.     0.812     0.998
  62855.     1.30275    0.95(5)       0.95(5)     472.     0.812     0.947
  62874.     1.30314    0.91(5)       0.91(5)     472.     0.812     0.920
  62893.     1.30354    0.90(5)       0.90(5)     476.     0.812     0.905
  62911.     1.30393    0.82(5)       0.82(5)     482.     0.811     0.897
  62930.     1.30432    0.89(5)       0.89(5)     477.     0.811     0.894
  62949.     1.30471    0.80(5)       0.80(5)     491.     0.811     0.895
  62968.     1.30510    0.82(5)       0.82(5)     482.     0.810     0.898
  62987.     1.30549    0.84(5)       0.84(5)     469.     0.810     0.903
  63006.     1.30588    0.88(5)       0.88(5)     473.     0.810     0.911
  63025.     1.30628    0.92(5)       0.92(5)     465.     0.809     0.923
  63044.     1.30667    0.92(5)       0.92(5)     464.     0.809     0.941
  63063.     1.30706    0.98(5)       0.98(5)     454.     0.809     0.970
  63082.     1.30745    1.00(5)       1.00(5)     459.     0.809     1.028
  63100.     1.30784    1.15(5)       1.15(5)     433.     0.808     1.154
  63119.     1.30824    1.48(5)       1.48(5)     417.     0.808     1.413
  63138.     1.30863    1.96(5)       1.96(5)     380.     0.808     1.897
  63157.     1.30902    2.67(6)       2.67(6)     323.8    0.807     2.674
  63176.     1.30942    3.53(6)       3.53(6)     288.9    0.807     3.721
  63195.     1.30981    4.52(6)       4.52(6)     242.5    0.807     4.854
  63214.     1.31020    5.28(7)       5.28(7)     214.7    0.806     5.738
  63233.     1.31059    5.83(7)       5.83(7)     195.8    0.806     6.061
  63252.     1.31099    5.57(7)       5.57(7)     201.9    0.806     5.742
  63271.     1.31138    4.94(7)       4.94(7)     213.9    0.806     4.950
  63290.     1.31177    4.00(6)       4.00(6)     245.0    0.805     3.968
  63309.     1.31217    3.04(6)       3.04(6)     289.6    0.805     3.040
  63328.     1.31256    2.20(5)       2.20(5)     335.0    0.805     2.299
  63347.     1.31296    1.72(5)       1.72(5)     373.     0.804     1.772
  63366.     1.31335    1.42(5)       1.42(5)     398.     0.804     1.428
  63385.     1.31374    1.22(5)       1.22(5)     432.     0.804     1.213
  63404.     1.31414    1.00(5)       1.00(5)     444.     0.803     1.084
  63423.     1.31453    0.97(5)       0.97(5)     453.     0.803     1.006
  63442.     1.31493    0.90(5)       0.90(5)     456.     0.803     0.958
  63461.     1.31532    0.93(5)       0.93(5)     448.     0.803     0.927
  63480.     1.31572    0.98(5)       0.98(5)     459.     0.802     0.908
  63499.     1.31611    0.98(5)       0.98(5)     466.     0.802     0.896
  63518.     1.31651    0.96(5)       0.96(5)     465.     0.802     0.890
  63537.     1.31690    0.82(5)       0.82(5)     464.     0.801     0.891
  63556.     1.31730    0.87(5)       0.87(5)     461.     0.801     0.904
  63575.     1.31769    0.97(5)       0.97(5)     465.     0.801     0.939
  63595.     1.31809    0.95(5)       0.95(5)     459.     0.801     1.003
  63614.     1.31848    1.13(5)       1.13(5)     454.     0.800     1.105
  63633.     1.31888    1.24(5)       1.24(5)     429.     0.800     1.227
  63652.     1.31927    1.38(5)       1.38(5)     400.     0.800     1.342
  63671.     1.31967    1.32(5)       1.32(5)     402.     0.799     1.405
  63690.     1.32006    1.39(5)       1.39(5)     390.     0.799     1.393
  63709.     1.32046    1.29(5)       1.29(5)     417.     0.799     1.316
  63728.     1.32086    1.10(5)       1.10(5)     427.     0.798     1.207
  63747.     1.32125    1.03(5)       1.03(5)     441.     0.798     1.098
  63766.     1.32165    0.97(5)       0.97(5)     441.     0.798     1.010
  63786.     1.32205    0.87(5)       0.87(5)     458.     0.798     0.948
  63805.     1.32244    0.89(5)       0.89(5)     462.     0.797     0.908
  63824.     1.32284    0.85(5)       0.85(5)     479.     0.797     0.885
  63843.     1.32324    0.82(5)       0.82(5)     455.     0.797     0.871
  63862.     1.32363    0.73(5)       0.73(5)     465.     0.796     0.864
  63881.     1.32403    0.80(5)       0.80(5)     473.     0.796     0.861
  63900.     1.32443    0.83(5)       0.83(5)     474.     0.796     0.861
  63920.     1.32483    0.83(5)       0.83(5)     478.     0.796     0.862
  63939.     1.32522    0.80(5)       0.80(5)     462.     0.795     0.866
  63958.     1.32562    0.87(5)       0.87(5)     456.     0.795     0.873
  63977.     1.32602    0.85(5)       0.85(5)     462.     0.795     0.886
  63996.     1.32642    0.92(5)       0.92(5)     448.     0.794     0.916
  64016.     1.32681    1.02(5)       1.02(5)     443.     0.794     0.983
  64035.     1.32721    1.13(5)       1.13(5)     433.     0.794     1.126
  64054.     1.32761    1.38(5)       1.38(5)     411.     0.794     1.389
  64073.     1.32801    1.57(5)       1.57(5)     393.     0.793     1.797
  64092.     1.32841    2.07(5)       2.07(5)     353.     0.793     2.314
  64112.     1.32881    2.46(6)       2.46(6)     316.4    0.793     2.812
  64131.     1.32920    2.70(6)       2.70(6)     300.2    0.792     3.111
  64150.     1.32960    2.70(6)       2.70(6)     296.7    0.792     3.093
  64169.     1.33000    2.68(6)       2.68(6)     300.7    0.792     2.795
  64189.     1.33040    2.31(6)       2.31(6)     320.3    0.791     2.356
  64208.     1.33080    1.71(5)       1.71(5)     372.     0.791     1.918
  64227.     1.33120    1.54(5)       1.54(5)     389.     0.791     1.573
  64246.     1.33160    1.38(5)       1.38(5)     401.     0.791     1.353
  64266.     1.33200    1.20(5)       1.20(5)     405.     0.790     1.261
  64285.     1.33240    1.41(5)       1.41(5)     409.     0.790     1.298
  64304.     1.33280    1.57(5)       1.57(5)     382.     0.790     1.475
  64324.     1.33320    1.87(5)       1.87(5)     368.     0.789     1.801
  64343.     1.33360    2.28(5)       2.28(5)     330.9    0.789     2.258
  64362.     1.33400    2.83(6)       2.83(6)     297.0    0.789     2.778
  64381.     1.33440    3.30(6)       3.30(6)     271.2    0.789     3.257
  64401.     1.33480    3.75(6)       3.75(6)     248.5    0.788     3.622
  64420.     1.33520    3.82(6)       3.82(6)     247.9    0.788     3.886
  64439.     1.33560    3.91(6)       3.91(6)     247.0    0.788     4.082
  64459.     1.33600    3.95(6)       3.95(6)     243.6    0.787     4.167
  64478.     1.33640    3.76(6)       3.76(6)     246.2    0.787     4.034
  64497.     1.33680    3.38(6)       3.38(6)     265.9    0.787     3.636
  64517.     1.33720    2.93(6)       2.93(6)     285.0    0.787     3.058
  64536.     1.33760    2.31(6)       2.31(6)     318.2    0.786     2.442
  64555.     1.33801    1.84(5)       1.84(5)     345.8    0.786     1.915
  64575.     1.33841    1.49(5)       1.49(5)     383.     0.786     1.529
  64594.     1.33881    1.27(5)       1.27(5)     404.     0.785     1.280
  64614.     1.33921    1.11(5)       1.11(5)     419.     0.785     1.133
  64633.     1.33961    1.01(5)       1.01(5)     438.     0.785     1.053
  64652.     1.34001    0.97(5)       0.97(5)     447.     0.785     1.014
  64672.     1.34042    0.95(5)       0.95(5)     431.     0.784     1.001
  64691.     1.34082    0.95(5)       0.95(5)     438.     0.784     1.009
  64711.     1.34122    1.04(5)       1.04(5)     430.     0.784     1.046
  64730.     1.34162    1.20(5)       1.20(5)     411.     0.783     1.137
  64749.     1.34203    1.39(5)       1.39(5)     383.     0.783     1.342
  64769.     1.34243    1.87(5)       1.87(5)     352.     0.783     1.753
  64788.     1.34283    2.43(6)       2.43(6)     322.0    0.783     2.471
  64808.     1.34323    3.48(6)       3.48(6)     271.8    0.782     3.535
  64827.     1.34364    4.86(7)       4.86(7)     219.6    0.782     4.824
  64847.     1.34404    6.03(7)       6.03(7)     184.0    0.782     6.015
  64866.     1.34444    6.93(8)       6.93(8)     163.3    0.781     6.670
  64886.     1.34485    6.95(8)       6.95(8)     160.4    0.781     6.544
  64905.     1.34525    5.81(7)       5.81(7)     180.4    0.781     5.757
  64924.     1.34565    4.57(7)       4.57(7)     209.5    0.781     4.650
  64944.     1.34606    3.47(6)       3.47(6)     251.5    0.780     3.555
  64963.     1.34646    2.60(6)       2.60(6)     283.0    0.780     2.681
  64983.     1.34687    2.02(6)       2.02(6)     330.0    0.780     2.100
  65002.     1.34727    1.81(5)       1.81(5)     350.6    0.779     1.813
  65022.     1.34767    1.93(5)       1.93(5)     342.6    0.779     1.805
  65041.     1.34808    2.23(6)       2.23(6)     325.9    0.779     2.074
  65061.     1.34848    2.70(6)       2.70(6)     299.3    0.779     2.595
  65080.     1.34889    3.35(6)       3.35(6)     267.8    0.778     3.279
  65100.     1.34929    3.94(6)       3.94(6)     240.3    0.778     3.929
  65119.     1.34970    4.20(7)       4.20(7)     228.6    0.778     4.295
  65139.     1.35010    4.22(7)       4.22(7)     225.2    0.777     4.235
  65159.     1.35051    3.68(6)       3.68(6)     243.5    0.777     3.825
  65178.     1.35091    3.32(6)       3.32(6)     257.4    0.777     3.282
  65198.     1.35132    2.82(6)       2.82(6)     279.8    0.777     2.845
  65217.     1.35172    2.80(6)       2.80(6)     289.6    0.776     2.690
  65237.     1.35213    2.88(6)       2.88(6)     277.1    0.776     2.884
  65256.     1.35254    3.31(6)       3.31(6)     267.9    0.776     3.358
  65276.     1.35294    4.01(7)       4.01(7)     236.5    0.775     3.906
  65296.     1.35335    4.23(7)       4.23(7)     227.1    0.775     4.239
  65315.     1.35375    4.33(7)       4.33(7)     215.5    0.775     4.168
  65335.     1.35416    3.83(7)       3.83(7)     235.9    0.775     3.720
  65354.     1.35457    3.09(6)       3.09(6)     261.4    0.774     3.074
  65374.     1.35497    2.35(6)       2.35(6)     293.7    0.774     2.424
  65394.     1.35538    1.88(6)       1.88(6)     327.3    0.774     1.893
  65413.     1.35579    1.46(5)       1.46(5)     377.     0.773     1.520
  65433.     1.35619    1.35(5)       1.35(5)     384.     0.773     1.293
  65452.     1.35660    1.28(5)       1.28(5)     386.     0.773     1.186
  65472.     1.35701    1.28(5)       1.28(5)     391.     0.773     1.190
  65492.     1.35741    1.34(5)       1.34(5)     376.     0.772     1.319
  65511.     1.35782    1.57(5)       1.57(5)     364.     0.772     1.594
  65531.     1.35823    1.73(5)       1.73(5)     341.1    0.772     1.996
  65551.     1.35864    2.09(6)       2.09(6)     323.1    0.771     2.440
  65570.     1.35904    2.40(6)       2.40(6)     304.8    0.771     2.773
  65590.     1.35945    2.50(6)       2.50(6)     293.5    0.771     2.857
  65610.     1.35986    2.43(6)       2.43(6)     294.5    0.771     2.672
  65629.     1.36027    2.12(6)       2.12(6)     323.4    0.770     2.315
  65649.     1.36067    1.77(5)       1.77(5)     341.1    0.770     1.916
  65669.     1.36108    1.51(5)       1.51(5)     363.     0.770     1.575
  65688.     1.36149    1.32(5)       1.32(5)     380.     0.769     1.335
  65708.     1.36190    1.14(5)       1.14(5)     392.     0.769     1.200
  65728.     1.36231    1.18(5)       1.18(5)     377.     0.769     1.168
  65748.     1.36272    1.23(5)       1.23(5)     375.     0.769     1.246
  65767.     1.36313    1.46(5)       1.46(5)     375.     0.768     1.456
  65787.     1.36354    1.80(5)       1.80(5)     339.8    0.768     1.813
  65807.     1.36394    2.30(6)       2.30(6)     303.4    0.768     2.289
  65826.     1.36435    2.71(6)       2.71(6)     279.4    0.768     2.784
  65846.     1.36476    3.37(6)       3.37(6)     250.7    0.767     3.134
  65866.     1.36517    3.41(6)       3.41(6)     248.4    0.767     3.202
  65886.     1.36558    3.05(6)       3.05(6)     260.9    0.767     2.988
  65906.     1.36599    2.61(6)       2.61(6)     277.0    0.766     2.600
  65925.     1.36640    2.25(6)       2.25(6)     308.1    0.766     2.179
  65945.     1.36681    1.98(6)       1.98(6)     320.6    0.766     1.834
  65965.     1.36722    1.68(5)       1.68(5)     336.6    0.766     1.628
  65985.     1.36763    1.73(5)       1.73(5)     341.0    0.765     1.605
  66004.     1.36804    1.99(6)       1.99(6)     324.0    0.765     1.817
  66024.     1.36845    2.45(6)       2.45(6)     299.2    0.765     2.328
  66044.     1.36886    3.12(6)       3.12(6)     271.0    0.764     3.181
  66064.     1.36927    4.08(7)       4.08(7)     228.6    0.764     4.332
  66084.     1.36969    5.09(7)       5.09(7)     198.8    0.764     5.587
  66103.     1.37010    6.05(8)       6.05(8)     171.9    0.764     6.593
  66123.     1.37051    6.53(8)       6.53(8)     161.6    0.763     6.978
  66143.     1.37092    6.22(8)       6.22(8)     164.1    0.763     6.618
  66163.     1.37133    5.43(7)       5.43(7)     179.4    0.763     5.710
  66183.     1.37174    4.40(7)       4.40(7)     206.4    0.763     4.586
  66203.     1.37215    3.40(6)       3.40(6)     237.5    0.762     3.547
  66223.     1.37256    2.68(6)       2.68(6)     272.6    0.762     2.765
  66242.     1.37298    2.21(6)       2.21(6)     305.7    0.762     2.291
  66262.     1.37339    1.94(6)       1.94(6)     319.2    0.761     2.078
  66282.     1.37380    2.01(6)       2.01(6)     315.8    0.761     2.027
  66302.     1.37421    2.00(6)       2.00(6)     312.1    0.761     2.016
  66322.     1.37463    2.01(6)       2.01(6)     307.2    0.761     1.960
  66342.     1.37504    1.83(6)       1.83(6)     323.0    0.760     1.843
  66362.     1.37545    1.68(5)       1.68(5)     331.4    0.760     1.700
  66382.     1.37586    1.54(5)       1.54(5)     341.6    0.760     1.587
  66402.     1.37628    1.54(5)       1.54(5)     346.8    0.760     1.537
  66422.     1.37669    1.44(5)       1.44(5)     352.     0.759     1.551
  66441.     1.37710    1.45(5)       1.45(5)     349.8    0.759     1.585
  66461.     1.37751    1.44(5)       1.44(5)     343.9    0.759     1.580
  66481.     1.37793    1.40(5)       1.40(5)     349.1    0.758     1.504
  66501.     1.37834    1.35(5)       1.35(5)     362.     0.758     1.371
  66521.     1.37875    1.19(5)       1.19(5)     377.     0.758     1.218
  66541.     1.37917    1.10(5)       1.10(5)     381.     0.758     1.081
  66561.     1.37958    0.98(5)       0.98(5)     386.     0.757     0.977
  66581.     1.38000    0.82(5)       0.82(5)     399.     0.757     0.908
  66601.     1.38041    0.81(5)       0.81(5)     412.     0.757     0.865
  66621.     1.38082    0.76(5)       0.76(5)     410.     0.757     0.839
  66641.     1.38124    0.86(5)       0.86(5)     404.     0.756     0.823
  66661.     1.38165    0.76(5)       0.76(5)     402.     0.756     0.814
  66681.     1.38207    0.83(5)       0.83(5)     413.     0.756     0.807
  66701.     1.38248    0.78(5)       0.78(5)     402.     0.755     0.801
  66721.     1.38290    0.82(5)       0.82(5)     401.     0.755     0.798
  66741.     1.38331    0.95(5)       0.95(5)     388.     0.755     0.795
  66761.     1.38373    0.87(5)       0.87(5)     391.     0.755     0.796
  66781.     1.38414    0.80(5)       0.80(5)     400.     0.754     0.794
  66801.     1.38456    0.66(5)       0.66(5)     423.     0.754     0.794
  66821.     1.38497    0.80(5)       0.80(5)     399.     0.754     0.794
  66841.     1.38539    0.79(5)       0.79(5)     399.     0.754     0.794
  66861.     1.38580    0.75(5)       0.75(5)     410.     0.753     0.795
  66881.     1.38622    0.80(5)       0.80(5)     417.     0.753     0.796
  66901.     1.38664    0.73(5)       0.73(5)     398.     0.753     0.798
  66921.     1.38705    0.81(5)       0.81(5)     405.     0.752     0.802
  66942.     1.38747    0.87(5)       0.87(5)     418.     0.752     0.807
  66962.     1.38788    0.84(5)       0.84(5)     402.     0.752     0.817
  66982.     1.38830    0.88(5)       0.88(5)     406.     0.752     0.840
  67002.     1.38872    0.96(5)       0.96(5)     395.     0.751     0.896
  67022.     1.38913    1.11(5)       1.11(5)     378.     0.751     1.028
  67042.     1.38955    1.35(5)       1.35(5)     356.     0.751     1.294
  67062.     1.38997    1.72(6)       1.72(6)     327.1    0.751     1.739
  67082.     1.39039    2.12(6)       2.12(6)     302.1    0.750     2.343
  67102.     1.39080    2.66(6)       2.66(6)     272.0    0.750     2.975
  67123.     1.39122    3.06(6)       3.06(6)     248.7    0.750     3.412
  67143.     1.39164    3.22(6)       3.22(6)     239.9    0.750     3.478
  67163.     1.39205    3.15(6)       3.15(6)     239.7    0.749     3.172
  67183.     1.39247    2.61(6)       2.61(6)     261.5    0.749     2.650
  67203.     1.39289    2.19(6)       2.19(6)     282.2    0.749     2.104
  67223.     1.39331    1.63(6)       1.63(6)     326.5    0.748     1.671
  67243.     1.39373    1.49(5)       1.49(5)     351.     0.748     1.413
  67264.     1.39414    1.37(5)       1.37(5)     352.     0.748     1.340
  67284.     1.39456    1.57(6)       1.57(6)     329.9    0.748     1.444
  67304.     1.39498    1.64(5)       1.64(5)     331.4    0.747     1.698
  67324.     1.39540    2.09(6)       2.09(6)     304.9    0.747     2.035
  67344.     1.39582    2.42(6)       2.42(6)     286.1    0.747     2.338
  67365.     1.39624    2.61(6)       2.61(6)     271.1    0.747     2.479
  67385.     1.39666    2.53(6)       2.53(6)     260.7    0.746     2.396
  67405.     1.39708    2.22(6)       2.22(6)     286.7    0.746     2.140
  67425.     1.39749    1.78(6)       1.78(6)     309.0    0.746     1.807
  67445.     1.39791    1.53(6)       1.53(6)     320.9    0.746     1.488
  67466.     1.39833    1.20(5)       1.20(5)     355.     0.745     1.237
  67486.     1.39875    1.13(5)       1.13(5)     368.     0.745     1.062
  67506.     1.39917    1.04(5)       1.04(5)     375.     0.745     0.952
  67526.     1.39959    0.86(5)       0.86(5)     391.     0.744     0.885
  67547.     1.40001    0.87(5)       0.87(5)     391.     0.744     0.847
  67567.     1.40043    0.87(5)       0.87(5)     387.     0.744     0.827
  67587.     1.40085    0.79(5)       0.79(5)     405.     0.744     0.818
  67607.     1.40127    0.83(5)       0.83(5)     394.     0.743     0.818
  67628.     1.40169    0.80(5)       0.80(5)     399.     0.743     0.823
  67648.     1.40211    0.83(5)       0.83(5)     380.     0.743     0.830
  67668.     1.40253    0.76(5)       0.76(5)     404.     0.743     0.833
  67689.     1.40296    0.78(5)       0.78(5)     410.     0.742     0.828
  67709.     1.40338    0.72(5)       0.72(5)     407.     0.742     0.821
  67729.     1.40380    0.79(5)       0.79(5)     380.     0.742     0.810
  67750.     1.40422    0.75(5)       0.75(5)     400.     0.742     0.801
  67770.     1.40464    0.84(5)       0.84(5)     400.     0.741     0.794
  67790.     1.40506    0.76(5)       0.76(5)     395.     0.741     0.789
  67811.     1.40548    0.69(5)       0.69(5)     406.     0.741     0.787
  67831.     1.40590    0.69(5)       0.69(5)     404.     0.741     0.786
  67851.     1.40633    0.71(5)       0.71(5)     410.     0.740     0.787
  67872.     1.40675    0.81(5)       0.81(5)     376.     0.740     0.789
  67892.     1.40717    0.78(5)       0.78(5)     393.     0.740     0.792
  67912.     1.40759    0.70(5)       0.70(5)     395.     0.740     0.795
  67933.     1.40802    0.80(5)       0.80(5)     385.     0.739     0.799
  67953.     1.40844    0.83(5)       0.83(5)     383.     0.739     0.804
  67973.     1.40886    0.77(5)       0.77(5)     400.     0.739     0.810
  67994.     1.40928    0.79(5)       0.79(5)     390.     0.738     0.818
  68014.     1.40971    0.80(5)       0.80(5)     384.     0.738     0.827
  68035.     1.41013    0.78(5)       0.78(5)     397.     0.738     0.840
  68055.     1.41055    0.88(5)       0.88(5)     371.     0.738     0.857
  68075.     1.41098    0.92(5)       0.92(5)     371.     0.737     0.886
  68096.     1.41140    1.09(5)       1.09(5)     345.5    0.737     0.944
  68116.     1.41182    1.15(5)       1.15(5)     358.     0.737     1.067
  68137.     1.41225    1.37(5)       1.37(5)     337.3    0.737     1.325
  68157.     1.41267    1.83(6)       1.83(6)     305.4    0.736     1.801
  68178.     1.41309    2.63(6)       2.63(6)     261.8    0.736     2.552
  68198.     1.41352    3.35(7)       3.35(7)     230.2    0.736     3.545
  68219.     1.41394    4.17(7)       4.17(7)     203.0    0.736     4.612
  68239.     1.41437    5.04(7)       5.04(7)     178.5    0.735     5.478
  68260.     1.41479    5.55(8)       5.55(8)     164.0    0.735     5.859
  68280.     1.41521    5.42(8)       5.42(8)     168.0    0.735     5.630
  68300.     1.41564    4.78(8)       4.78(8)     170.9    0.735     4.921
  68321.     1.41606    3.94(7)       3.94(7)     198.6    0.734     4.007
  68341.     1.41649    3.14(7)       3.14(7)     226.9    0.734     3.150
  68362.     1.41691    2.63(6)       2.63(6)     247.1    0.734     2.522
  68382.     1.41734    2.23(6)       2.23(6)     266.7    0.734     2.201
  68403.     1.41776    2.27(6)       2.27(6)     271.6    0.733     2.195
  68424.     1.41819    2.52(6)       2.52(6)     262.3    0.733     2.466
  68444.     1.41861    2.91(6)       2.91(6)     239.9    0.733     2.926
  68465.     1.41904    3.46(7)       3.46(7)     220.3    0.733     3.447
  68485.     1.41947    3.97(7)       3.97(7)     202.3    0.732     3.898
  68506.     1.41989    4.12(7)       4.12(7)     199.9    0.732     4.181
  68526.     1.42032    4.27(7)       4.27(7)     189.9    0.732     4.213
  68547.     1.42074    4.08(7)       4.08(7)     189.7    0.732     3.951
  68567.     1.42117    3.68(7)       3.68(7)     201.7    0.731     3.453
  68588.     1.42160    2.96(7)       2.96(7)     226.5    0.731     2.851
  68608.     1.42202    2.26(6)       2.26(6)     253.2    0.731     2.277
  68629.     1.42245    1.89(6)       1.89(6)     280.0    0.731     1.812
  68650.     1.42288    1.48(6)       1.48(6)     308.0    0.730     1.482
  68670.     1.42330    1.32(6)       1.32(6)     312.4    0.730     1.275
  68691.     1.42373    1.21(6)       1.21(6)     320.7    0.730     1.166
  68711.     1.42416    1.27(6)       1.27(6)     308.6    0.730     1.132
  68732.     1.42459    1.35(6)       1.35(6)     301.0    0.729     1.180
  68753.     1.42501    1.58(6)       1.58(6)     281.7    0.729     1.376
  68773.     1.42544    1.96(6)       1.96(6)     255.8    0.729     1.869
  68794.     1.42587    2.69(7)       2.69(7)     203.0    0.729     2.805
  68815.     1.42630    3.69(8)       3.69(8)     169.2    0.728     4.044
  68835.     1.42672    4.73(9)       4.73(9)     137.9    0.728     4.858
  68856.     1.42715    4.93(9)       4.93(9)     131.1    0.728     4.653
  68877.     1.42758    4.03(8)       4.03(8)     152.9    0.728     3.771
  68897.     1.42801    2.68(7)       2.68(7)     198.0    0.727     2.801
  68918.     1.42844    1.87(6)       1.87(6)     250.5    0.727     2.052
  68939.     1.42887    1.48(6)       1.48(6)     285.5    0.727     1.566
  68959.     1.42929    1.17(6)       1.17(6)     315.5    0.727     1.271
  68980.     1.42972    0.97(5)       0.97(5)     335.2    0.726     1.095
  69001.     1.43015    0.85(5)       0.85(5)     358.     0.726     0.988
  69021.     1.43058    0.84(5)       0.84(5)     366.     0.726     0.920
  69042.     1.43101    0.82(5)       0.82(5)     357.     0.726     0.877
  69063.     1.43144    0.94(5)       0.94(5)     341.3    0.725     0.848
  69083.     1.43187    0.86(5)       0.86(5)     353.     0.725     0.827
  69104.     1.43230    0.82(5)       0.82(5)     360.     0.725     0.812
  69125.     1.43273    0.88(5)       0.88(5)     349.5    0.725     0.801
  69146.     1.43316    0.80(5)       0.80(5)     351.     0.724     0.792
  69166.     1.43359    0.88(5)       0.88(5)     348.9    0.724     0.786
  69187.     1.43402    0.80(5)       0.80(5)     362.     0.724     0.780
  69208.     1.43445    0.84(5)       0.84(5)     352.     0.724     0.776
  69229.     1.43488    0.79(5)       0.79(5)     361.     0.723     0.773
  69249.     1.43531    0.73(5)       0.73(5)     362.     0.723     0.771
  69270.     1.43574    0.75(5)       0.75(5)     364.     0.723     0.771
  69291.     1.43617    0.89(5)       0.89(5)     344.0    0.723     0.774
  69312.     1.43660    0.83(5)       0.83(5)     347.1    0.722     0.784
  69333.     1.43703    0.96(5)       0.96(5)     347.1    0.722     0.801
  69353.     1.43746    0.93(5)       0.93(5)     342.7    0.722     0.828
  69374.     1.43790    0.91(5)       0.91(5)     346.3    0.722     0.862
  69395.     1.43833    1.01(5)       1.01(5)     335.0    0.721     0.894
  69416.     1.43876    0.96(5)       0.96(5)     330.6    0.721     0.913
  69437.     1.43919    1.01(5)       1.01(5)     332.9    0.721     0.913
  69457.     1.43962    1.01(5)       1.01(5)     341.3    0.721     0.898
  69478.     1.44005    0.96(6)       0.96(6)     327.6    0.721     0.879
  69499.     1.44049    0.88(5)       0.88(5)     333.3    0.720     0.873
  69520.     1.44092    0.84(5)       0.84(5)     342.5    0.720     0.902
  69541.     1.44135    0.96(6)       0.96(6)     326.0    0.720     0.987
  69562.     1.44178    1.07(6)       1.07(6)     326.6    0.720     1.143
  69583.     1.44222    1.31(6)       1.31(6)     317.1    0.719     1.361
  69603.     1.44265    1.67(6)       1.67(6)     284.6    0.719     1.595
  69624.     1.44308    1.93(6)       1.93(6)     269.8    0.719     1.766
  69645.     1.44351    1.97(6)       1.97(6)     256.6    0.719     1.806
  69666.     1.44395    1.84(6)       1.84(6)     267.6    0.718     1.710
  69687.     1.44438    1.67(6)       1.67(6)     282.4    0.718     1.539
  69708.     1.44481    1.36(6)       1.36(6)     292.2    0.718     1.373
  69729.     1.44525    1.30(6)       1.30(6)     301.4    0.718     1.280
  69750.     1.44568    1.36(6)       1.36(6)     304.9    0.717     1.286
  69771.     1.44612    1.39(6)       1.39(6)     288.9    0.717     1.374
  69792.     1.44655    1.46(6)       1.46(6)     293.8    0.717     1.480
  69813.     1.44698    1.51(6)       1.51(6)     296.4    0.717     1.528
  69833.     1.44742    1.53(6)       1.53(6)     296.7    0.716     1.479
  69854.     1.44785    1.42(6)       1.42(6)     306.1    0.716     1.347
  69875.     1.44829    1.23(6)       1.23(6)     306.4    0.716     1.183
  69896.     1.44872    1.16(6)       1.16(6)     314.0    0.716     1.030
  69917.     1.44916    1.03(6)       1.03(6)     329.8    0.716     0.915
  69938.     1.44959    0.92(6)       0.92(6)     324.9    0.715     0.839
  69959.     1.45003    0.86(6)       0.86(6)     328.2    0.715     0.793
  69980.     1.45046    0.79(5)       0.79(5)     339.7    0.715     0.767
  70001.     1.45090    0.84(5)       0.84(5)     337.9    0.715     0.752
  70022.     1.45133    0.76(5)       0.76(5)     346.6    0.714     0.743
  70043.     1.45177    0.75(5)       0.75(5)     339.2    0.714     0.738
  70064.     1.45220    0.85(5)       0.85(5)     339.9    0.714     0.735
  70085.     1.45264    0.75(5)       0.75(5)     355.     0.714     0.733
  70106.     1.45307    0.79(5)       0.79(5)     349.3    0.713     0.732
  70127.     1.45351    0.77(5)       0.77(5)     359.     0.713     0.731
  70148.     1.45395    0.70(5)       0.70(5)     352.     0.713     0.730
  70169.     1.45438    0.71(5)       0.71(5)     349.2    0.713     0.730
  70190.     1.45482    0.70(5)       0.70(5)     360.     0.712     0.730
  70212.     1.45526    0.73(5)       0.73(5)     356.     0.712     0.730
  70233.     1.45569    0.82(5)       0.82(5)     352.     0.712     0.730
  70254.     1.45613    0.83(5)       0.83(5)     347.3    0.712     0.730
  70275.     1.45657    0.71(5)       0.71(5)     361.     0.712     0.731
  70296.     1.45700    0.65(5)       0.65(5)     364.     0.711     0.732
  70317.     1.45744    0.75(5)       0.75(5)     352.     0.711     0.734
  70338.     1.45788    0.76(5)       0.76(5)     360.     0.711     0.736
  70359.     1.45831    0.76(5)       0.76(5)     362.     0.711     0.738
  70380.     1.45875    0.76(5)       0.76(5)     347.3    0.710     0.741
  70401.     1.45919    0.73(5)       0.73(5)     339.0    0.710     0.745
  70422.     1.45963    0.76(5)       0.76(5)     339.9    0.710     0.751
  70444.     1.46007    0.85(5)       0.85(5)     355.     0.710     0.760
  70465.     1.46050    0.82(5)       0.82(5)     348.8    0.709     0.776
  70486.     1.46094    0.73(5)       0.73(5)     348.0    0.709     0.808
  70507.     1.46138    0.88(5)       0.88(5)     333.9    0.709     0.871
  70528.     1.46182    1.08(5)       1.08(5)     331.8    0.709     0.986
  70549.     1.46226    1.17(6)       1.17(6)     311.0    0.709     1.174
  70570.     1.46270    1.53(6)       1.53(6)     292.7    0.708     1.435
  70592.     1.46313    1.68(6)       1.68(6)     284.0    0.708     1.736
  70613.     1.46357    1.98(6)       1.98(6)     270.2    0.708     1.999
  70634.     1.46401    2.13(6)       2.13(6)     261.9    0.708     2.128
  70655.     1.46445    2.13(6)       2.13(6)     261.2    0.707     2.077
  70676.     1.46489    1.88(6)       1.88(6)     263.3    0.707     1.881
  70698.     1.46533    1.58(6)       1.58(6)     282.0    0.707     1.618
  70719.     1.46577    1.25(6)       1.25(6)     304.3    0.707     1.360
  70740.     1.46621    1.08(6)       1.08(6)     316.2    0.707     1.151
  70761.     1.46665    1.02(6)       1.02(6)     324.0    0.706     1.006
  70782.     1.46709    0.94(6)       0.94(6)     320.3    0.706     0.920
  70804.     1.46753    0.89(5)       0.89(5)     337.9    0.706     0.888
  70825.     1.46797    0.90(6)       0.90(6)     321.8    0.706     0.908
  70846.     1.46841    1.03(6)       1.03(6)     328.5    0.705     0.983
  70867.     1.46885    1.04(6)       1.04(6)     321.8    0.705     1.110
  70889.     1.46929    1.29(6)       1.29(6)     297.7    0.705     1.272
  70910.     1.46973    1.53(6)       1.53(6)     285.7    0.705     1.421
  70931.     1.47017    1.61(6)       1.61(6)     286.5    0.704     1.499
  70953.     1.47062    1.48(6)       1.48(6)     285.6    0.704     1.476
  70974.     1.47106    1.31(6)       1.31(6)     296.3    0.704     1.367
  70995.     1.47150    1.27(6)       1.27(6)     297.1    0.704     1.216
  71016.     1.47194    1.11(6)       1.11(6)     311.3    0.704     1.068
  71038.     1.47238    0.98(6)       0.98(6)     314.4    0.703     0.949
  71059.     1.47282    0.86(6)       0.86(6)     324.8    0.703     0.865
  71080.     1.47327    0.75(5)       0.75(5)     337.8    0.703     0.811
  71102.     1.47371    0.90(5)       0.90(5)     334.5    0.703     0.780
  71123.     1.47415    0.69(5)       0.69(5)     346.5    0.702     0.762
  71144.     1.47459    0.71(5)       0.71(5)     350.4    0.702     0.752
  71166.     1.47503    0.78(5)       0.78(5)     337.5    0.702     0.746
  71187.     1.47548    0.82(5)       0.82(5)     332.1    0.702     0.743
  71208.     1.47592    0.81(6)       0.81(6)     327.4    0.702     0.742
  71230.     1.47636    0.68(5)       0.68(5)     338.5    0.701     0.742
  71251.     1.47681    0.69(5)       0.69(5)     334.4    0.701     0.743
  71272.     1.47725    0.74(5)       0.74(5)     344.1    0.701     0.745
  71294.     1.47769    0.75(5)       0.75(5)     333.2    0.701     0.748
  71315.     1.47814    0.84(5)       0.84(5)     333.6    0.700     0.752
  71337.     1.47858    0.79(5)       0.79(5)     332.0    0.700     0.757
  71358.     1.47902    0.75(5)       0.75(5)     334.6    0.700     0.765
  71379.     1.47947    0.78(5)       0.78(5)     336.5    0.700     0.777
  71401.     1.47991    0.83(6)       0.83(6)     327.8    0.700     0.799
  71422.     1.48035    0.91(5)       0.91(5)     331.9    0.699     0.842
  71444.     1.48080    0.95(6)       0.95(6)     329.1    0.699     0.925
  71465.     1.48124    1.16(6)       1.16(6)     302.6    0.699     1.075
  71487.     1.48169    1.31(6)       1.31(6)     295.8    0.699     1.318
  71508.     1.48213    1.61(6)       1.61(6)     269.5    0.699     1.655
  71529.     1.48258    2.05(6)       2.05(6)     246.5    0.698     2.044
  71551.     1.48302    2.39(7)       2.39(7)     225.1    0.698     2.386
  71572.     1.48347    2.58(7)       2.58(7)     220.7    0.698     2.559
  71594.     1.48391    2.57(7)       2.57(7)     217.3    0.698     2.500
  71615.     1.48436    2.33(7)       2.33(7)     227.4    0.697     2.254
  71637.     1.48480    1.99(6)       1.99(6)     243.6    0.697     1.918
  71658.     1.48525    1.59(6)       1.59(6)     260.2    0.697     1.586
  71680.     1.48569    1.37(6)       1.37(6)     272.8    0.697     1.316
  71701.     1.48614    1.16(6)       1.16(6)     291.6    0.697     1.127
  71723.     1.48658    1.06(6)       1.06(6)     300.4    0.696     1.013
  71744.     1.48703    1.12(6)       1.12(6)     297.1    0.696     0.962
  71766.     1.48748    1.02(6)       1.02(6)     303.7    0.696     0.971
  71787.     1.48792    1.14(6)       1.14(6)     296.6    0.696     1.050
  71809.     1.48837    1.32(6)       1.32(6)     287.0    0.695     1.225
  71831.     1.48882    1.55(6)       1.55(6)     276.9    0.695     1.516
  71852.     1.48926    1.92(6)       1.92(6)     255.7    0.695     1.917
  71874.     1.48971    2.29(7)       2.29(7)     227.5    0.695     2.369
  71895.     1.49016    2.63(7)       2.63(7)     216.6    0.695     2.748
  71917.     1.49060    2.97(7)       2.97(7)     200.0    0.694     2.916
  71938.     1.49105    2.88(7)       2.88(7)     201.6    0.694     2.815
  71960.     1.49150    2.61(7)       2.61(7)     209.2    0.694     2.514
  71981.     1.49195    2.18(7)       2.18(7)     227.2    0.694     2.138
  72003.     1.49239    1.89(6)       1.89(6)     240.0    0.694     1.814
  72025.     1.49284    1.75(6)       1.75(6)     249.9    0.693     1.651
  72046.     1.49329    1.75(6)       1.75(6)     257.3    0.693     1.737
  72068.     1.49374    2.14(6)       2.14(6)     237.1    0.693     2.139
  72090.     1.49419    2.84(7)       2.84(7)     211.3    0.693     2.859
  72111.     1.49463    3.85(7)       3.85(7)     181.1    0.693     3.769
  72133.     1.49508    4.92(8)       4.92(8)     152.2    0.692     4.592
  72154.     1.49553    5.55(8)       5.55(8)     138.5    0.692     4.994
  72176.     1.49598    5.36(8)       5.36(8)     138.7    0.692     4.807
  72198.     1.49643    4.64(8)       4.64(8)     150.5    0.692     4.147
  72219.     1.49688    3.40(8)       3.40(8)     177.4    0.691     3.281
  72241.     1.49733    2.43(7)       2.43(7)     203.7    0.691     2.457
  72263.     1.49778    1.72(7)       1.72(7)     227.9    0.691     1.814
  72284.     1.49823    1.28(6)       1.28(6)     249.2    0.691     1.377
  72306.     1.49867    0.93(6)       0.93(6)     275.5    0.691     1.109
  72328.     1.49912    0.80(6)       0.80(6)     284.0    0.690     0.953
  72349.     1.49957    0.58(6)       0.58(6)     293.4    0.690     0.865
  72371.     1.50002    0.70(6)       0.70(6)     294.9    0.690     0.814
  72393.     1.50047    0.76(6)       0.76(6)     297.9    0.690     0.784
  72415.     1.50092    0.75(6)       0.75(6)     307.3    0.690     0.765
  72436.     1.50137    0.80(6)       0.80(6)     295.2    0.689     0.752
  72458.     1.50183    0.71(6)       0.71(6)     307.5    0.689     0.744
  72480.     1.50228    0.78(6)       0.78(6)     309.2    0.689     0.737
  72502.     1.50273    0.83(6)       0.83(6)     304.1    0.689     0.732
  72523.     1.50318    0.78(6)       0.78(6)     310.5    0.689     0.730
  72545.     1.50363    0.76(6)       0.76(6)     307.3    0.688     0.727
  72567.     1.50408    0.77(6)       0.77(6)     318.7    0.688     0.724
  72589.     1.50453    0.80(6)       0.80(6)     296.9    0.688     0.722
  72610.     1.50498    0.79(6)       0.79(6)     309.8    0.688     0.721
  72632.     1.50543    0.80(6)       0.80(6)     300.4    0.688     0.719
  72654.     1.50589    0.79(6)       0.79(6)     306.2    0.687     0.718
  72676.     1.50634    0.78(6)       0.78(6)     300.6    0.687     0.717
  72698.     1.50679    0.67(6)       0.67(6)     310.5    0.687     0.716
  72719.     1.50724    0.77(6)       0.77(6)     292.2    0.687     0.715
  72741.     1.50769    0.81(6)       0.81(6)     280.9    0.686     0.715
  72763.     1.50815    0.58(6)       0.58(6)     299.6    0.686     0.715
  72785.     1.50860    0.80(6)       0.80(6)     287.8    0.686     0.715
  72807.     1.50905    0.77(6)       0.77(6)     276.9    0.686     0.715
  72828.     1.50950    0.71(6)       0.71(6)     278.9    0.686     0.715
  72850.     1.50996    0.79(6)       0.79(6)     274.8    0.685     0.716
  72872.     1.51041    0.75(6)       0.75(6)     278.4    0.685     0.717
  72894.     1.51086    0.74(6)       0.74(6)     281.1    0.685     0.718
  72916.     1.51132    0.90(6)       0.90(6)     282.1    0.685     0.719
  72938.     1.51177    0.81(6)       0.81(6)     295.1    0.685     0.721
  72960.     1.51222    0.80(6)       0.80(6)     299.6    0.684     0.723
  72982.     1.51268    0.73(6)       0.73(6)     289.1    0.684     0.726
  73003.     1.51313    0.83(6)       0.83(6)     285.1    0.684     0.729
  73025.     1.51359    0.90(6)       0.90(6)     289.1    0.684     0.733
  73047.     1.51404    0.90(6)       0.90(6)     287.5    0.684     0.740
  73069.     1.51449    0.96(6)       0.96(6)     288.1    0.683     0.749
  73091.     1.51495    1.02(6)       1.02(6)     274.4    0.683     0.766
  73113.     1.51540    1.09(6)       1.09(6)     261.6    0.683     0.800
  73135.     1.51586    1.05(6)       1.05(6)     270.2    0.683     0.869
  73157.     1.51631    1.13(6)       1.13(6)     268.1    0.683     1.001
  73179.     1.51677    1.34(6)       1.34(6)     260.7    0.682     1.222
  73201.     1.51722    1.59(6)       1.59(6)     242.1    0.682     1.536
  73223.     1.51768    1.91(7)       1.91(7)     234.3    0.682     1.902
  73245.     1.51813    2.14(7)       2.14(7)     218.9    0.682     2.225
  73267.     1.51859    2.29(7)       2.29(7)     213.0    0.682     2.387
  73289.     1.51904    2.20(7)       2.20(7)     213.6    0.681     2.329
  73311.     1.51950    2.17(7)       2.17(7)     215.9    0.681     2.097
  73333.     1.51996    1.77(7)       1.77(7)     228.4    0.681     1.789
  73355.     1.52041    1.38(6)       1.38(6)     250.8    0.681     1.502
  73377.     1.52087    1.28(6)       1.28(6)     253.7    0.681     1.303
  73399.     1.52132    1.30(6)       1.30(6)     259.5    0.680     1.231
  73421.     1.52178    1.38(6)       1.38(6)     257.8    0.680     1.308
  73443.     1.52224    1.63(6)       1.63(6)     247.3    0.680     1.544
  73465.     1.52269    2.03(7)       2.03(7)     222.3    0.680     1.928
  73487.     1.52315    2.56(7)       2.56(7)     206.2    0.680     2.406
  73509.     1.52361    3.06(7)       3.06(7)     190.3    0.679     2.880
  73531.     1.52407    3.32(7)       3.32(7)     180.5    0.679     3.247
  73553.     1.52452    3.48(8)       3.48(8)     169.9    0.679     3.462
  73575.     1.52498    3.75(8)       3.75(8)     163.3    0.679     3.511
  73597.     1.52544    3.58(8)       3.58(8)     162.7    0.679     3.384
  73619.     1.52589    3.17(8)       3.17(8)     174.5    0.678     3.088
  73641.     1.52635    2.73(7)       2.73(7)     186.8    0.678     2.691
  73663.     1.52681    2.22(7)       2.22(7)     202.6    0.678     2.286
  73685.     1.52727    1.94(7)       1.94(7)     222.6    0.678     1.943
  73708.     1.52773    1.65(6)       1.65(6)     239.5    0.678     1.680
  73730.     1.52819    1.52(6)       1.52(6)     247.4    0.678     1.478
  73752.     1.52864    1.38(6)       1.38(6)     253.8    0.677     1.306
  73774.     1.52910    1.23(6)       1.23(6)     259.0    0.677     1.154
  73796.     1.52956    1.04(6)       1.04(6)     266.5    0.677     1.024
  73818.     1.53002    0.93(6)       0.93(6)     276.5    0.677     0.923
  73840.     1.53048    0.88(6)       0.88(6)     278.9    0.677     0.852
  73862.     1.53094    0.83(6)       0.83(6)     296.5    0.676     0.807
  73885.     1.53140    0.84(6)       0.84(6)     283.8    0.676     0.780
  73907.     1.53186    0.81(6)       0.81(6)     286.2    0.676     0.765
  73929.     1.53232    0.69(6)       0.69(6)     291.5    0.676     0.757
  73951.     1.53278    0.73(6)       0.73(6)     297.0    0.676     0.753
  73973.     1.53324    0.72(6)       0.72(6)     287.3    0.675     0.752
  73996.     1.53370    0.80(6)       0.80(6)     284.7    0.675     0.754
  74018.     1.53416    0.68(6)       0.68(6)     293.4    0.675     0.757
  74040.     1.53462    0.77(6)       0.77(6)     286.7    0.675     0.763
  74062.     1.53508    0.74(6)       0.74(6)     289.3    0.675     0.772
  74084.     1.53554    0.80(6)       0.80(6)     281.5    0.674     0.787
  74107.     1.53600    0.85(6)       0.85(6)     281.5    0.674     0.808
  74129.     1.53646    0.84(6)       0.84(6)     283.0    0.674     0.844
  74151.     1.53692    1.02(6)       1.02(6)     274.8    0.674     0.913
  74173.     1.53738    1.17(6)       1.17(6)     258.6    0.674     1.050
  74196.     1.53784    1.47(6)       1.47(6)     246.4    0.673     1.304
  74218.     1.53830    1.78(7)       1.78(7)     233.2    0.673     1.731
  74240.     1.53877    2.44(7)       2.44(7)     208.6    0.673     2.352
  74262.     1.53923    3.12(7)       3.12(7)     187.9    0.673     3.121
  74285.     1.53969    3.98(8)       3.98(8)     160.5    0.673     3.883
  74307.     1.54015    4.37(8)       4.37(8)     147.4    0.673     4.392
  74329.     1.54061    4.56(8)       4.56(8)     142.1    0.672     4.453
  74352.     1.54108    4.18(8)       4.18(8)     147.2    0.672     4.071
  74374.     1.54154    3.50(8)       3.50(8)     165.4    0.672     3.420
  74396.     1.54200    2.68(7)       2.68(7)     183.1    0.672     2.703
  74418.     1.54246    2.11(7)       2.11(7)     210.4    0.672     2.072
  74441.     1.54293    1.61(7)       1.61(7)     232.7    0.671     1.591
  74463.     1.54339    1.26(6)       1.26(6)     255.1    0.671     1.264
  74485.     1.54385    1.06(6)       1.06(6)     269.3    0.671     1.057
  74508.     1.54432    0.89(6)       0.89(6)     280.7    0.671     0.933
  74530.     1.54478    0.94(6)       0.94(6)     269.3    0.671     0.860
  74552.     1.54524    0.76(6)       0.76(6)     280.3    0.670     0.816
  74575.     1.54571    0.84(6)       0.84(6)     270.7    0.670     0.787
  74597.     1.54617    0.66(6)       0.66(6)     287.6    0.670     0.769
  74620.     1.54663    0.79(6)       0.79(6)     286.1    0.670     0.756
  74642.     1.54710    0.74(6)       0.74(6)     277.7    0.670     0.747
  74664.     1.54756    0.73(6)       0.73(6)     280.1    0.669     0.740
  74687.     1.54803    0.78(6)       0.78(6)     280.0    0.669     0.735
  74709.     1.54849    0.69(6)       0.69(6)     282.0    0.669     0.731
  74732.     1.54896    0.74(6)       0.74(6)     278.6    0.669     0.729
  74754.     1.54942    0.69(6)       0.69(6)     280.3    0.669     0.727
  74776.     1.54989    0.71(6)       0.71(6)     285.4    0.669     0.726
  74799.     1.55035    0.77(6)       0.77(6)     275.5    0.668     0.725
  74821.     1.55082    0.76(6)       0.76(6)     272.6    0.668     0.726
  74844.     1.55128    0.68(6)       0.68(6)     288.3    0.668     0.726
  74866.     1.55175    0.73(6)       0.73(6)     282.6    0.668     0.729
  74889.     1.55221    0.73(6)       0.73(6)     280.1    0.668     0.732
  74911.     1.55268    0.74(6)       0.74(6)     269.8    0.667     0.736
  74934.     1.55314    0.82(6)       0.82(6)     282.5    0.667     0.743
  74956.     1.55361    0.80(6)       0.80(6)     276.9    0.667     0.751
  74979.     1.55408    0.85(6)       0.85(6)     274.5    0.667     0.767
  75001.     1.55454    0.91(6)       0.91(6)     269.7    0.667     0.796
  75024.     1.55501    1.07(6)       1.07(6)     256.4    0.667     0.868
  75046.     1.55548    1.33(6)       1.33(6)     252.7    0.666     1.052
  75069.     1.55594    1.75(7)       1.75(7)     227.3    0.666     1.481
  75091.     1.55641    2.36(7)       2.36(7)     204.6    0.666     2.335
  75114.     1.55688    3.44(8)       3.44(8)     172.9    0.666     3.741
  75136.     1.55734    5.12(8)       5.12(8)     139.0    0.666     5.603
  75159.     1.55781    7.25(10)      7.25(10)    105.5    0.665     7.478
  75181.     1.55828    8.69(10)      8.69(10)    91.2     0.665     8.691
  75204.     1.55875    8.86(11)      8.86(11)    86.5     0.665     8.744
  75226.     1.55921    7.78(10)      7.78(10)    93.2     0.665     7.687
  75249.     1.55968    5.96(9)       5.96(9)     113.4    0.665     6.016
  75272.     1.56015    4.18(8)       4.18(8)     142.0    0.665     4.309
  75294.     1.56062    3.01(8)       3.01(8)     169.0    0.664     2.934
  75317.     1.56108    2.15(7)       2.15(7)     193.9    0.664     1.997
  75339.     1.56155    1.63(7)       1.63(7)     219.0    0.664     1.430
  75362.     1.56202    1.26(6)       1.26(6)     237.5    0.664     1.112
  75385.     1.56249    1.05(6)       1.05(6)     241.8    0.664     0.943
  75407.     1.56296    0.99(6)       0.99(6)     253.0    0.663     0.854
  75430.     1.56343    0.93(6)       0.93(6)     252.8    0.663     0.807
  75452.     1.56390    0.81(6)       0.81(6)     266.2    0.663     0.783
  75475.     1.56437    0.85(6)       0.85(6)     268.1    0.663     0.770
  75498.     1.56484    0.90(6)       0.90(6)     265.9    0.663     0.765
  75520.     1.56531    0.71(6)       0.71(6)     270.0    0.662     0.764
  75543.     1.56578    0.90(6)       0.90(6)     260.9    0.662     0.767
  75566.     1.56624    0.76(6)       0.76(6)     268.7    0.662     0.774
  75588.     1.56672    0.79(6)       0.79(6)     264.7    0.662     0.786
  75611.     1.56719    0.78(6)       0.78(6)     265.9    0.662     0.807
  75634.     1.56766    0.84(6)       0.84(6)     259.7    0.662     0.848
  75656.     1.56813    1.00(6)       1.00(6)     251.5    0.661     0.936
  75679.     1.56860    1.13(6)       1.13(6)     245.7    0.661     1.112
  75702.     1.56907    1.47(7)       1.47(7)     223.5    0.661     1.437
  75724.     1.56954    1.94(7)       1.94(7)     201.8    0.661     1.958
  75747.     1.57001    2.64(7)       2.64(7)     186.1    0.661     2.670
  75770.     1.57048    3.50(8)       3.50(8)     162.5    0.661     3.464
  75793.     1.57095    4.23(8)       4.23(8)     142.5    0.660     4.119
  75815.     1.57142    4.65(9)       4.65(9)     130.7    0.660     4.387
  75838.     1.57189    4.36(9)       4.36(9)     136.0    0.660     4.178
  75861.     1.57237    3.69(8)       3.69(8)     143.3    0.660     3.611
  75884.     1.57284    2.85(8)       2.85(8)     170.6    0.660     2.903
  75906.     1.57331    2.22(7)       2.22(7)     185.5    0.659     2.237
  75929.     1.57378    1.71(7)       1.71(7)     210.0    0.659     1.716
  75952.     1.57425    1.32(7)       1.32(7)     228.0    0.659     1.362
  75975.     1.57473    1.08(6)       1.08(6)     249.7    0.659     1.147
  75998.     1.57520    1.07(6)       1.07(6)     249.2    0.659     1.033
  76020.     1.57567    1.01(6)       1.01(6)     243.0    0.659     0.991
  76043.     1.57614    1.17(6)       1.17(6)     237.2    0.658     1.014
  76066.     1.57662    1.22(7)       1.22(7)     228.0    0.658     1.125
  76089.     1.57709    1.48(7)       1.48(7)     216.4    0.658     1.381
  76112.     1.57756    1.88(7)       1.88(7)     203.2    0.658     1.853
  76134.     1.57804    2.42(7)       2.42(7)     186.9    0.658     2.593
  76157.     1.57851    3.39(8)       3.39(8)     163.5    0.657     3.561
  76180.     1.57898    4.13(8)       4.13(8)     144.0    0.657     4.589
  76203.     1.57946    4.99(9)       4.99(9)     126.2    0.657     5.366
  76226.     1.57993    5.32(9)       5.32(9)     120.0    0.657     5.594
  76249.     1.58040    4.99(9)       4.99(9)     123.0    0.657     5.210
  76272.     1.58088    4.34(9)       4.34(9)     130.7    0.657     4.407
  76294.     1.58135    3.27(8)       3.27(8)     155.4    0.656     3.473
  76317.     1.58183    2.49(8)       2.49(8)     177.3    0.656     2.636
  76340.     1.58230    1.89(7)       1.89(7)     200.4    0.656     2.022
  76363.     1.58278    1.57(7)       1.57(7)     214.5    0.656     1.672
  76386.     1.58325    1.61(7)       1.61(7)     212.8    0.656     1.588
  76409.     1.58373    1.51(7)       1.51(7)     215.3    0.656     1.760
  76432.     1.58420    2.15(7)       2.15(7)     190.2    0.655     2.155
  76455.     1.58468    2.64(7)       2.64(7)     177.9    0.655     2.690
  76478.     1.58515    3.18(8)       3.18(8)     159.9    0.655     3.200
  76501.     1.58563    3.57(8)       3.57(8)     148.8    0.655     3.482
  76524.     1.58610    3.58(8)       3.58(8)     147.7    0.655     3.413
  76547.     1.58658    2.97(8)       2.97(8)     160.3    0.654     3.035
  76570.     1.58706    2.52(8)       2.52(8)     174.5    0.654     2.501
  76593.     1.58753    1.93(7)       1.93(7)     188.5    0.654     1.966
  76616.     1.58801    1.63(7)       1.63(7)     202.1    0.654     1.528
  76638.     1.58849    1.20(7)       1.20(7)     228.9    0.654     1.217
  76661.     1.58896    1.00(6)       1.00(6)     241.5    0.654     1.018
  76684.     1.58944    0.84(6)       0.84(6)     241.8    0.653     0.899
  76707.     1.58992    0.83(6)       0.83(6)     246.5    0.653     0.833
  76731.     1.59039    0.80(6)       0.80(6)     252.9    0.653     0.793
  76754.     1.59087    0.68(6)       0.68(6)     259.8    0.653     0.769
  76777.     1.59135    0.77(6)       0.77(6)     258.3    0.653     0.754
  76800.     1.59182    0.83(7)       0.83(7)     234.2    0.653     0.744
  76823.     1.59230    0.73(6)       0.73(6)     249.2    0.652     0.737
  76846.     1.59278    0.78(6)       0.78(6)     248.7    0.652     0.733
  76869.     1.59326    0.73(6)       0.73(6)     253.6    0.652     0.730
  76892.     1.59374    0.67(6)       0.67(6)     256.5    0.652     0.727
  76915.     1.59421    0.69(6)       0.69(6)     250.6    0.652     0.726
  76938.     1.59469    0.67(6)       0.67(6)     255.6    0.651     0.726
  76961.     1.59517    0.77(6)       0.77(6)     257.1    0.651     0.726
  76984.     1.59565    0.72(6)       0.72(6)     250.4    0.651     0.727
  77007.     1.59613    0.69(6)       0.69(6)     250.0    0.651     0.729
  77030.     1.59661    0.65(6)       0.65(6)     252.7    0.651     0.732
  77053.     1.59709    0.74(6)       0.74(6)     261.6    0.651     0.735
  77077.     1.59757    0.67(6)       0.67(6)     251.8    0.650     0.740
  77100.     1.59804    0.71(6)       0.71(6)     252.0    0.650     0.746
  77123.     1.59852    0.73(6)       0.73(6)     248.7    0.650     0.754
  77146.     1.59900    0.74(6)       0.74(6)     243.8    0.650     0.764
  77169.     1.59948    0.70(6)       0.70(6)     248.7    0.650     0.778
  77192.     1.59996    0.83(6)       0.83(6)     242.2    0.650     0.799
  77215.     1.60044    0.98(6)       0.98(6)     241.1    0.649     0.839
  77239.     1.60092    0.97(6)       0.97(6)     239.7    0.649     0.921
  77262.     1.60140    1.11(7)       1.11(7)     225.4    0.649     1.090
  77285.     1.60188    1.52(7)       1.52(7)     215.1    0.649     1.412
  77308.     1.60237    1.96(7)       1.96(7)     192.5    0.649     1.949
  77331.     1.60285    2.81(8)       2.81(8)     170.5    0.648     2.715
  77354.     1.60333    3.71(8)       3.71(8)     146.0    0.648     3.608
  77378.     1.60381    4.50(9)       4.50(9)     128.1    0.648     4.400
  77401.     1.60429    4.98(9)       4.98(9)     117.9    0.648     4.799
  77424.     1.60477    5.00(9)       5.00(9)     116.9    0.648     4.657
  77447.     1.60525    4.32(9)       4.32(9)     128.4    0.648     4.074
  77471.     1.60573    3.29(8)       3.29(8)     148.1    0.647     3.285
  77494.     1.60622    2.53(8)       2.53(8)     163.8    0.647     2.521
  77517.     1.60670    1.80(7)       1.80(7)     187.7    0.647     1.913
  77540.     1.60718    1.48(7)       1.48(7)     205.2    0.647     1.498
  77564.     1.60766    1.19(7)       1.19(7)     218.0    0.647     1.248
  77587.     1.60814    1.07(7)       1.07(7)     228.4    0.647     1.117
  77610.     1.60863    1.10(7)       1.10(7)     218.9    0.646     1.067
  77633.     1.60911    1.15(7)       1.15(7)     220.8    0.646     1.083
  77657.     1.60959    1.25(7)       1.25(7)     218.0    0.646     1.181
  77680.     1.61008    1.49(7)       1.49(7)     211.0    0.646     1.416
  77703.     1.61056    2.10(7)       2.10(7)     188.5    0.646     1.890
  77727.     1.61104    2.84(8)       2.84(8)     159.1    0.646     2.725
  77750.     1.61152    3.94(8)       3.94(8)     141.9    0.645     4.000
  77773.     1.61201    5.34(9)       5.34(9)     121.7    0.645     5.646
  77797.     1.61249    6.81(10)      6.81(10)    99.3     0.645     7.361
  77820.     1.61298    8.24(11)      8.24(11)    82.7     0.645     8.624
  77843.     1.61346    8.53(11)      8.53(11)    81.0     0.645     8.951
  77867.     1.61394    8.17(11)      8.17(11)    83.0     0.645     8.267
  77890.     1.61443    6.83(10)      6.83(10)    91.3     0.644     6.918
  77913.     1.61491    5.36(10)      5.36(10)    109.1    0.644     5.375
  77937.     1.61540    3.83(9)       3.83(9)     128.8    0.644     4.018
  77960.     1.61588    3.23(8)       3.23(8)     149.4    0.644     3.068
  77983.     1.61637    2.70(8)       2.70(8)     159.1    0.644     2.628
  78007.     1.61685    2.97(8)       2.97(8)     159.4    0.643     2.786
  78030.     1.61734    3.80(8)       3.80(8)     139.6    0.643     3.652
  78054.     1.61782    5.20(9)       5.20(9)     117.3    0.643     5.297
  78077.     1.61831    7.56(11)      7.56(11)    90.3     0.643     7.599
  78101.     1.61879    9.87(12)      9.87(12)    73.9     0.643    10.087
  78124.     1.61928   12.41(13)     12.41(13)    59.7     0.643    11.958
  78147.     1.61976   12.80(13)     12.80(13)    58.5     0.642    12.453
  78171.     1.62025   11.88(13)     11.88(13)    60.1     0.642    11.424
  78194.     1.62074    9.76(12)      9.76(12)    68.6     0.642     9.376
  78218.     1.62122    7.25(11)      7.25(11)    85.8     0.642     7.020
  78241.     1.62171    4.89(9)       4.89(9)     112.4    0.642     4.922
  78265.     1.62220    3.45(9)       3.45(9)     137.7    0.642     3.346
  78288.     1.62268    2.39(8)       2.39(8)     159.7    0.641     2.302
  78312.     1.62317    1.70(7)       1.70(7)     185.0    0.641     1.668
  78335.     1.62366    1.31(7)       1.31(7)     203.3    0.641     1.301
  78359.     1.62414    1.10(7)       1.10(7)     209.2    0.641     1.093
  78382.     1.62463    0.94(7)       0.94(7)     215.2    0.641     0.972
  78406.     1.62512    0.97(7)       0.97(7)     219.0    0.641     0.899
  78429.     1.62561    0.93(7)       0.93(7)     226.9    0.640     0.851
  78453.     1.62609    0.84(7)       0.84(7)     231.6    0.640     0.818
  78476.     1.62658    0.81(7)       0.81(7)     227.1    0.640     0.794
  78500.     1.62707    0.74(7)       0.74(7)     228.7    0.640     0.776
  78523.     1.62756    0.77(7)       0.77(7)     230.8    0.640     0.761
  78547.     1.62805    0.76(7)       0.76(7)     229.2    0.640     0.749
  78570.     1.62853    0.72(7)       0.72(7)     226.8    0.639     0.739
  78594.     1.62902    0.75(7)       0.75(7)     232.0    0.639     0.730
  78618.     1.62951    0.73(7)       0.73(7)     226.2    0.639     0.723
  78641.     1.63000    0.72(7)       0.72(7)     226.3    0.639     0.716
  78665.     1.63049    0.64(6)       0.64(6)     241.8    0.639     0.711
  78688.     1.63098    0.71(7)       0.71(7)     226.1    0.638     0.706
  78712.     1.63147    0.66(7)       0.66(7)     231.3    0.638     0.701
  78736.     1.63196    0.63(7)       0.63(7)     230.0    0.638     0.698
  78759.     1.63245    0.74(7)       0.74(7)     230.6    0.638     0.694
  78783.     1.63294    0.73(7)       0.73(7)     227.1    0.638     0.691
  78806.     1.63343    0.65(7)       0.65(7)     229.2    0.638     0.688
  78830.     1.63392    0.73(7)       0.73(7)     232.1    0.637     0.686
  78854.     1.63441    0.59(6)       0.59(6)     237.6    0.637     0.684
  78877.     1.63490    0.69(7)       0.69(7)     228.0    0.637     0.680
  78901.     1.63539    0.69(7)       0.69(7)     227.7    0.637     0.678
  78925.     1.63588    0.51(6)       0.51(6)     241.1    0.637     0.677
  78948.     1.63637    0.69(7)       0.69(7)     226.6    0.637     0.675
  78972.     1.63686    0.67(7)       0.67(7)     222.1    0.636     0.674
  78996.     1.63735    0.56(7)       0.56(7)     226.7    0.636     0.673
  79020.     1.63784    0.56(7)       0.56(7)     226.2    0.636     0.672
  79043.     1.63834    0.60(7)       0.60(7)     227.5    0.636     0.671
  79067.     1.63883    0.55(7)       0.55(7)     228.5    0.636     0.671
  79091.     1.63932    0.57(7)       0.57(7)     226.9    0.636     0.670
  79114.     1.63981    0.55(7)       0.55(7)     218.8    0.635     0.670
  79138.     1.64030    0.61(7)       0.61(7)     228.4    0.635     0.670
  79162.     1.64079    0.60(7)       0.60(7)     223.0    0.635     0.670
  79186.     1.64129    0.54(7)       0.54(7)     220.6    0.635     0.670
  79209.     1.64178    0.59(7)       0.59(7)     217.0    0.635     0.670
  79233.     1.64227    0.74(7)       0.74(7)     217.3    0.635     0.670
  79257.     1.64276    0.67(7)       0.67(7)     223.6    0.634     0.670
  79281.     1.64326    0.78(7)       0.78(7)     211.2    0.634     0.671
  79304.     1.64375    0.68(7)       0.68(7)     220.2    0.634     0.672
  79328.     1.64424    0.72(7)       0.72(7)     221.3    0.634     0.673
  79352.     1.64474    0.77(7)       0.77(7)     211.6    0.634     0.674
  79376.     1.64523    0.77(7)       0.77(7)     207.2    0.633     0.676
  79400.     1.64572    0.97(7)       0.97(7)     201.4    0.633     0.677
  79423.     1.64622    0.82(7)       0.82(7)     206.9    0.633     0.679
  79447.     1.64671    0.83(7)       0.83(7)     213.0    0.633     0.682
  79471.     1.64721    0.80(7)       0.80(7)     208.5    0.633     0.685
  79495.     1.64770    0.77(7)       0.77(7)     211.0    0.633     0.688
  79519.     1.64819    0.74(7)       0.74(7)     212.4    0.632     0.692
  79543.     1.64869    0.72(7)       0.72(7)     212.3    0.632     0.697
  79567.     1.64918    0.67(7)       0.67(7)     219.6    0.632     0.703
  79590.     1.64968    0.63(7)       0.63(7)     229.6    0.632     0.706
  79614.     1.65017    0.69(7)       0.69(7)     226.9    0.632     0.715
  79638.     1.65067    0.75(7)       0.75(7)     234.1    0.632     0.726
  79662.     1.65116    0.66(6)       0.66(6)     236.8    0.631     0.739
  79686.     1.65166    0.78(7)       0.78(7)     229.9    0.631     0.757
  79710.     1.65216    0.84(7)       0.84(7)     231.8    0.631     0.779
  79734.     1.65265    0.84(7)       0.84(7)     227.6    0.631     0.823
  79758.     1.65315    0.93(7)       0.93(7)     193.3    0.631     0.902
  79782.     1.65364    1.10(7)       1.10(7)     187.6    0.631     1.040
  79806.     1.65414    1.32(8)       1.32(8)     171.4    0.630     1.276
  79830.     1.65464    1.67(8)       1.67(8)     158.3    0.630     1.655
  79853.     1.65513    2.32(8)       2.32(8)     138.9    0.630     2.235
  79877.     1.65563    3.21(9)       3.21(9)     115.2    0.630     3.066
  79901.     1.65613    4.27(10)      4.27(10)    101.3    0.630     4.170
  79925.     1.65662    5.24(11)      5.24(11)    88.5     0.629     5.478
  79949.     1.65712    6.38(11)      6.38(11)    77.5     0.629     6.761
  79973.     1.65762    7.19(12)      7.19(12)    69.9     0.629     7.617
  79997.     1.65811    7.36(12)      7.36(12)    67.1     0.629     7.690
  80021.     1.65861    6.88(12)      6.88(12)    69.2     0.629     6.961
  80045.     1.65911    5.66(11)      5.66(11)    77.8     0.629     5.729
  80069.     1.65961    4.25(10)      4.25(10)    92.0     0.628     4.372
  80093.     1.66010    2.90(9)       2.90(9)     115.4    0.628     3.174
  80117.     1.66060    1.97(9)       1.97(9)     135.1    0.628     2.268
  80141.     1.66110    1.64(8)       1.64(8)     140.5    0.628     1.656
  80165.     1.66160    1.16(8)       1.16(8)     161.5    0.628     1.276
  80190.     1.66210    1.03(8)       1.03(8)     169.1    0.628     1.052
  80214.     1.66260    0.73(8)       0.73(8)     175.9    0.627     0.921
  80238.     1.66310    0.84(8)       0.84(8)     172.6    0.627     0.843
  80262.     1.66359    0.72(7)       0.72(7)     178.1    0.627     0.795
  80286.     1.66409    0.63(7)       0.63(7)     186.6    0.627     0.764
  80310.     1.66459    0.58(7)       0.58(7)     188.4    0.627     0.741
  80334.     1.66509    0.70(7)       0.70(7)     181.4    0.627     0.725
  80358.     1.66559    0.75(7)       0.75(7)     181.3    0.626     0.712
  80382.     1.66609    0.70(8)       0.70(8)     177.2    0.626     0.702
  80406.     1.66659    0.63(7)       0.63(7)     181.6    0.626     0.694
  80430.     1.66709    0.63(7)       0.63(7)     187.7    0.626     0.687
  80455.     1.66759    0.65(7)       0.65(7)     187.1    0.626     0.681
  80479.     1.66809    0.68(7)       0.68(7)     178.9    0.625     0.676
  80503.     1.66859    0.74(7)       0.74(7)     180.5    0.625     0.672
  80527.     1.66909    0.68(7)       0.68(7)     180.7    0.625     0.668
  80551.     1.66959    0.60(7)       0.60(7)     184.9    0.625     0.665
  80575.     1.67010    0.72(7)       0.72(7)     186.3    0.625     0.662
  80599.     1.67060    0.67(7)       0.67(7)     189.5    0.625     0.660
  80624.     1.67110    0.49(7)       0.49(7)     203.4    0.624     0.658
  80648.     1.67160    0.65(7)       0.65(7)     182.1    0.624     0.656
  80672.     1.67210    0.89(8)       0.89(8)     177.6    0.624     0.654
  80696.     1.67260    0.71(8)       0.71(8)     175.4    0.624     0.653
  80720.     1.67310    0.71(7)       0.71(7)     190.3    0.624     0.651
  80745.     1.67361    0.69(7)       0.69(7)     190.1    0.624     0.650
  80769.     1.67411    0.79(7)       0.79(7)     182.0    0.623     0.650
  80793.     1.67461    0.82(7)       0.82(7)     180.8    0.623     0.649
  80817.     1.67511    0.76(7)       0.76(7)     180.7    0.623     0.648
  80842.     1.67562    0.70(8)       0.70(8)     176.9    0.623     0.648
  80866.     1.67612    0.63(8)       0.63(8)     176.1    0.623     0.648
  80890.     1.67662    0.63(7)       0.63(7)     181.8    0.623     0.648
  80914.     1.67712    0.53(7)       0.53(7)     177.9    0.622     0.648
  80939.     1.67763    0.54(7)       0.54(7)     191.6    0.622     0.648
  80963.     1.67813    0.59(7)       0.59(7)     194.9    0.622     0.649
  80987.     1.67863    0.59(7)       0.59(7)     194.7    0.622     0.649
  81011.     1.67914    0.67(7)       0.67(7)     191.5    0.622     0.651
  81036.     1.67964    0.54(7)       0.54(7)     209.2    0.621     0.652
  81060.     1.68015    0.56(7)       0.56(7)     209.6    0.621     0.654
  81084.     1.68065    0.69(7)       0.69(7)     210.0    0.621     0.657
  81109.     1.68115    0.66(7)       0.66(7)     206.3    0.621     0.660
  81133.     1.68166    0.64(7)       0.64(7)     212.7    0.621     0.665
  81157.     1.68216    0.59(7)       0.59(7)     200.4    0.621     0.672
  81182.     1.68267    0.76(7)       0.76(7)     199.4    0.620     0.683
  81206.     1.68317    0.71(7)       0.71(7)     196.4    0.620     0.706
  81230.     1.68368    0.79(7)       0.79(7)     195.7    0.620     0.754
  81255.     1.68418    0.92(7)       0.92(7)     189.3    0.620     0.856
  81279.     1.68469    1.12(7)       1.12(7)     187.1    0.620     1.049
  81304.     1.68519    1.42(8)       1.42(8)     165.0    0.620     1.370
  81328.     1.68570    1.70(8)       1.70(8)     163.6    0.619     1.820
  81352.     1.68621    2.14(8)       2.14(8)     147.8    0.619     2.335
  81377.     1.68671    2.36(8)       2.36(8)     140.3    0.619     2.776
  81401.     1.68722    2.75(9)       2.75(9)     129.3    0.619     2.978
  81426.     1.68772    2.72(9)       2.72(9)     133.5    0.619     2.866
  81450.     1.68823    2.47(9)       2.47(9)     133.8    0.618     2.506
  81475.     1.68874    1.91(8)       1.91(8)     150.3    0.618     2.038
  81499.     1.68924    1.55(8)       1.55(8)     166.3    0.618     1.591
  81523.     1.68975    1.17(8)       1.17(8)     174.5    0.618     1.238
  81548.     1.69026    0.87(7)       0.87(7)     187.2    0.618     0.996
  81572.     1.69076    0.92(7)       0.92(7)     189.1    0.618     0.847
  81597.     1.69127    0.80(7)       0.80(7)     193.3    0.617     0.761
  81621.     1.69178    0.74(7)       0.74(7)     196.0    0.617     0.712
  81646.     1.69229    0.59(7)       0.59(7)     201.8    0.617     0.685
  81670.     1.69279    0.59(7)       0.59(7)     196.8    0.617     0.669
  81695.     1.69330    0.61(7)       0.61(7)     196.7    0.617     0.658
  81719.     1.69381    0.62(7)       0.62(7)     197.5    0.617     0.652
  81744.     1.69432    0.62(7)       0.62(7)     200.6    0.616     0.647
  81768.     1.69483    0.67(7)       0.67(7)     198.9    0.616     0.643
  81793.     1.69534    0.75(7)       0.75(7)     197.7    0.616     0.640
  81817.     1.69584    0.65(7)       0.65(7)     197.4    0.616     0.638
  81842.     1.69635    0.64(7)       0.64(7)     200.4    0.616     0.632
  81866.     1.69686    0.68(7)       0.68(7)     194.9    0.615     0.631
  81891.     1.69737    0.54(7)       0.54(7)     194.7    0.615     0.631
  81916.     1.69788    0.59(7)       0.59(7)     196.1    0.615     0.630
  81940.     1.69839    0.62(7)       0.62(7)     202.7    0.615     0.629
  81965.     1.69890    0.70(7)       0.70(7)     194.8    0.615     0.628
  81989.     1.69941    0.61(7)       0.61(7)     193.2    0.615     0.627
  82014.     1.69992    0.64(7)       0.64(7)     184.8    0.614     0.626
  82039.     1.70043    0.71(7)       0.71(7)     190.2    0.614     0.626
  82063.     1.70094    0.62(7)       0.62(7)     197.9    0.614     0.626
  82088.     1.70145    0.73(7)       0.73(7)     189.3    0.614     0.627
  82112.     1.70196    0.77(7)       0.77(7)     191.7    0.614     0.627
  82137.     1.70247    0.57(7)       0.57(7)     197.1    0.613     0.628
  82162.     1.70298    0.59(7)       0.59(7)     194.9    0.613     0.628
  82186.     1.70349    0.52(7)       0.52(7)     199.1    0.613     0.628
  82211.     1.70400    0.67(7)       0.67(7)     184.7    0.613     0.627
  82236.     1.70451    0.58(7)       0.58(7)     195.3    0.613     0.627
  82260.     1.70503    0.63(7)       0.63(7)     198.4    0.613     0.627
  82285.     1.70554    0.56(7)       0.56(7)     200.4    0.612     0.627
  82310.     1.70605    0.48(7)       0.48(7)     195.8    0.612     0.627
  82334.     1.70656    0.61(7)       0.61(7)     198.7    0.612     0.627
  82359.     1.70707    0.66(7)       0.66(7)     190.0    0.612     0.627
  82384.     1.70759    0.62(7)       0.62(7)     189.8    0.612     0.627
  82408.     1.70810    0.55(7)       0.55(7)     199.1    0.611     0.627
  82433.     1.70861    0.72(7)       0.72(7)     189.2    0.611     0.628
  82458.     1.70912    0.57(7)       0.57(7)     191.7    0.611     0.628
  82483.     1.70964    0.66(7)       0.66(7)     192.3    0.611     0.628
  82507.     1.71015    0.52(7)       0.52(7)     198.7    0.611     0.629
  82532.     1.71066    0.55(7)       0.55(7)     196.3    0.611     0.629
  82557.     1.71118    0.59(7)       0.59(7)     186.2    0.610     0.630
  82582.     1.71169    0.52(7)       0.52(7)     195.0    0.610     0.630
  82606.     1.71220    0.59(7)       0.59(7)     198.4    0.610     0.631
  82631.     1.71272    0.61(7)       0.61(7)     192.1    0.610     0.633
  82656.     1.71323    0.60(7)       0.60(7)     187.7    0.610     0.635
  82681.     1.71374    0.64(7)       0.64(7)     185.4    0.609     0.640
  82706.     1.71426    0.58(7)       0.58(7)     186.4    0.609     0.649
  82730.     1.71477    0.55(7)       0.55(7)     198.5    0.609     0.663
  82755.     1.71529    0.61(7)       0.61(7)     179.1    0.609     0.684
  82780.     1.71580    0.76(7)       0.76(7)     191.6    0.609     0.711
  82805.     1.71632    0.76(8)       0.76(8)     177.4    0.609     0.739
  82830.     1.71683    0.67(7)       0.67(7)     184.5    0.608     0.761
  82855.     1.71735    0.75(7)       0.75(7)     179.7    0.608     0.772
  82879.     1.71786    0.80(7)       0.80(7)     181.2    0.608     0.763
  82904.     1.71838    0.71(8)       0.71(8)     177.8    0.608     0.743
  82929.     1.71889    0.67(7)       0.67(7)     186.0    0.608     0.718
  82954.     1.71941    0.68(7)       0.68(7)     191.9    0.607     0.696
  82979.     1.71992    0.66(7)       0.66(7)     187.2    0.607     0.679
  83004.     1.72044    0.57(7)       0.57(7)     190.5    0.607     0.668
  83029.     1.72096    0.63(7)       0.63(7)     187.9    0.607     0.661
  83054.     1.72147    0.69(7)       0.69(7)     182.5    0.607     0.658
  83079.     1.72199    0.66(7)       0.66(7)     178.2    0.607     0.657
  83104.     1.72251    0.65(7)       0.65(7)     182.8    0.606     0.658
  83128.     1.72302    0.83(7)       0.83(7)     182.8    0.606     0.660
  83153.     1.72354    0.66(7)       0.66(7)     180.1    0.606     0.663
  83178.     1.72406    0.69(7)       0.69(7)     188.5    0.606     0.667
  83203.     1.72457    0.69(7)       0.69(7)     185.7    0.606     0.672
  83228.     1.72509    0.61(7)       0.61(7)     182.2    0.605     0.680
  83253.     1.72561    0.64(7)       0.64(7)     182.6    0.605     0.692
  83278.     1.72613    0.58(7)       0.58(7)     185.6    0.605     0.710
  83303.     1.72665    0.70(7)       0.70(7)     183.2    0.605     0.733
  83328.     1.72716    0.83(7)       0.83(7)     179.6    0.605     0.760
  83353.     1.72768    0.68(7)       0.68(7)     188.8    0.605     0.785
  83378.     1.72820    0.79(8)       0.79(8)     175.0    0.604     0.802
  83403.     1.72872    0.80(8)       0.80(8)     167.2    0.604     0.810
  83428.     1.72924    0.74(7)       0.74(7)     177.9    0.604     0.811
  83453.     1.72976    0.79(8)       0.79(8)     173.7    0.604     0.811
  83478.     1.73027    0.60(7)       0.60(7)     178.4    0.604     0.815
  83503.     1.73079    0.72(7)       0.72(7)     179.1    0.603     0.830
  83528.     1.73131    0.81(8)       0.81(8)     173.7    0.603     0.862
  83553.     1.73183    0.90(8)       0.90(8)     168.8    0.603     0.927
  83579.     1.73235    1.17(8)       1.17(8)     161.8    0.603     1.059
  83604.     1.73287    1.40(8)       1.40(8)     161.5    0.603     1.322
  83629.     1.73339    1.87(8)       1.87(8)     143.9    0.603     1.807
  83654.     1.73391    2.61(9)       2.61(9)     125.6    0.602     2.602
  83679.     1.73443    3.72(10)      3.72(10)    109.2    0.602     3.738
  83704.     1.73495    5.30(11)      5.30(11)    87.6     0.602     5.125
  83729.     1.73547    6.96(12)      6.96(12)    72.4     0.602     6.543
  83754.     1.73599    8.18(13)      8.18(13)    63.4     0.602     7.727
  83779.     1.73652    9.17(13)      9.17(13)    57.3     0.601     8.578
  83804.     1.73704    9.51(13)      9.51(13)    56.7     0.601     9.191
  83830.     1.73756    9.78(14)      9.78(14)    54.6     0.601     9.636
  83855.     1.73808    9.94(14)      9.94(14)    54.1     0.601     9.782
  83880.     1.73860    9.29(13)      9.29(13)    57.0     0.601     9.421
  83905.     1.73912    8.44(13)      8.44(13)    60.5     0.601     8.605
  83930.     1.73964    7.69(12)      7.69(12)    64.5     0.600     7.747
  83955.     1.74017    7.19(12)      7.19(12)    69.0     0.600     7.393
  83981.     1.74069    7.30(12)      7.30(12)    68.9     0.600     7.919
  84006.     1.74121    8.36(13)      8.36(13)    62.6     0.600     9.243
  84031.     1.74173   10.39(14)     10.39(14)    52.9     0.600    10.772
  84056.     1.74226   11.65(14)     11.65(14)    47.6     0.599    11.623
  84081.     1.74278   11.24(14)     11.24(14)    48.2     0.599    11.190
  84107.     1.74330    9.49(14)      9.49(14)    53.3     0.599     9.556
  84132.     1.74382    7.07(12)      7.07(12)    65.0     0.599     7.320
  84157.     1.74435    4.83(11)      4.83(11)    83.5     0.599     5.138
  84182.     1.74487    3.17(10)      3.17(10)    104.6    0.598     3.420
  84208.     1.74539    2.09(9)       2.09(9)     126.0    0.598     2.266
  84233.     1.74592    1.49(8)       1.49(8)     140.1    0.598     1.575
  84258.     1.74644    1.24(8)       1.24(8)     153.1    0.598     1.191
  84283.     1.74697    1.03(8)       1.03(8)     161.6    0.598     0.986
  84309.     1.74749    0.84(8)       0.84(8)     170.5    0.598     0.876
  84334.     1.74801    0.83(8)       0.83(8)     165.6    0.597     0.814
  84359.     1.74854    0.60(8)       0.60(8)     173.0    0.597     0.776
  84385.     1.74906    0.74(8)       0.74(8)     165.3    0.597     0.752
  84410.     1.74959    0.68(8)       0.68(8)     165.3    0.597     0.734
  84435.     1.75011    0.77(8)       0.77(8)     168.5    0.597     0.721
  84461.     1.75064    0.81(8)       0.81(8)     168.9    0.596     0.711
  84486.     1.75116    0.80(8)       0.80(8)     157.2    0.596     0.703
  84511.     1.75169    0.60(8)       0.60(8)     168.5    0.596     0.696
  84537.     1.75221    0.70(8)       0.70(8)     155.5    0.596     0.690
  84562.     1.75274    0.73(8)       0.73(8)     158.9    0.596     0.686
  84587.     1.75327    0.58(8)       0.58(8)     165.4    0.596     0.682
  84613.     1.75379    0.65(8)       0.65(8)     168.1    0.595     0.678
  84638.     1.75432    0.93(8)       0.93(8)     159.7    0.595     0.676
  84663.     1.75484    0.83(8)       0.83(8)     162.3    0.595     0.674
  84689.     1.75537    0.74(8)       0.74(8)     166.7    0.595     0.672
  84714.     1.75590    0.76(8)       0.76(8)     161.2    0.595     0.670
  84740.     1.75642    0.71(8)       0.71(8)     172.9    0.594     0.670
  84765.     1.75695    0.68(8)       0.68(8)     162.2    0.594     0.669
  84791.     1.75748    0.69(8)       0.69(8)     159.6    0.594     0.669
  84816.     1.75801    0.52(8)       0.52(8)     164.4    0.594     0.669
  84841.     1.75853    0.70(8)       0.70(8)     158.2    0.594     0.670
  84867.     1.75906    0.59(8)       0.59(8)     166.0    0.593     0.671
  84892.     1.75959    0.73(8)       0.73(8)     164.7    0.593     0.673
  84918.     1.76012    0.61(8)       0.61(8)     159.0    0.593     0.675
  84943.     1.76065    0.74(8)       0.74(8)     159.8    0.593     0.677
  84969.     1.76117    0.63(8)       0.63(8)     162.6    0.593     0.680
  84994.     1.76170    0.53(8)       0.53(8)     163.5    0.593     0.684
  85020.     1.76223    0.58(8)       0.58(8)     165.0    0.592     0.688
  85045.     1.76276    0.72(8)       0.72(8)     168.2    0.592     0.694
  85071.     1.76329    0.64(8)       0.64(8)     176.8    0.592     0.700
  85096.     1.76382    0.49(8)       0.49(8)     168.9    0.592     0.708
  85122.     1.76435    0.52(8)       0.52(8)     169.1    0.592     0.717
  85147.     1.76488    0.70(8)       0.70(8)     162.4    0.591     0.729
  85173.     1.76541    0.62(8)       0.62(8)     165.0    0.591     0.743
  85198.     1.76593    0.70(8)       0.70(8)     165.4    0.591     0.760
  85224.     1.76646    0.69(8)       0.69(8)     155.2    0.591     0.783
  85250.     1.76699    0.75(8)       0.75(8)     157.0    0.591     0.815
  85275.     1.76752    0.98(8)       0.98(8)     152.6    0.590     0.867
  85301.     1.76806    1.21(8)       1.21(8)     140.9    0.590     0.970
  85326.     1.76859    1.54(9)       1.54(9)     135.7    0.590     1.196
  85352.     1.76912    2.16(9)       2.16(9)     119.5    0.590     1.688
  85378.     1.76965    2.75(9)       2.75(9)     113.5    0.590     2.658
  85403.     1.77018    4.11(10)      4.11(10)    92.0     0.590     4.313
  85429.     1.77071    6.07(11)      6.07(11)    75.7     0.589     6.695
  85454.     1.77124    8.27(13)      8.27(13)    60.1     0.589     9.482
  85480.     1.77177   10.50(14)     10.50(14)    48.7     0.589    11.935
  85506.     1.77230   11.96(15)     11.96(15)    42.6     0.589    13.148
  85531.     1.77284   11.71(15)     11.71(15)    42.7     0.589    12.653
  85557.     1.77337   10.16(15)     10.16(15)    46.5     0.588    10.756
  85583.     1.77390    7.60(13)      7.60(13)    57.7     0.588     8.219
  85608.     1.77443    5.24(12)      5.24(12)    74.6     0.588     5.775
  85634.     1.77496    3.34(10)      3.34(10)    94.9     0.588     3.856
  85660.     1.77550    2.20(9)       2.20(9)     114.1    0.588     2.558
  85685.     1.77603    1.63(9)       1.63(9)     127.5    0.587     1.775
  85711.     1.77656    1.18(8)       1.18(8)     145.9    0.587     1.338
  85737.     1.77710    0.91(8)       0.91(8)     146.2    0.587     1.106
  85763.     1.77763    0.87(8)       0.87(8)     151.1    0.587     0.985
  85788.     1.77816    0.83(8)       0.83(8)     150.8    0.587     0.921
  85814.     1.77870    0.79(8)       0.79(8)     143.6    0.587     0.889
  85840.     1.77923    0.85(8)       0.85(8)     153.3    0.586     0.873
  85866.     1.77976    0.91(8)       0.91(8)     147.8    0.586     0.868
  85891.     1.78030    0.81(8)       0.81(8)     147.8    0.586     0.871
  85917.     1.78083    0.78(8)       0.78(8)     143.5    0.586     0.880
  85943.     1.78137    0.83(8)       0.83(8)     146.7    0.586     0.895
  85969.     1.78190    0.95(8)       0.95(8)     144.1    0.585     0.916
  85994.     1.78243    0.99(8)       0.99(8)     140.5    0.585     0.945
  86020.     1.78297    0.90(8)       0.90(8)     146.6    0.585     0.982
  86046.     1.78350    0.90(8)       0.90(8)     151.8    0.585     1.029
  86072.     1.78404    1.10(8)       1.10(8)     145.9    0.585     1.090
  86098.     1.78457    1.20(9)       1.20(9)     133.8    0.584     1.171
  86123.     1.78511    1.49(9)       1.49(9)     135.5    0.584     1.280
  86149.     1.78565    1.64(9)       1.64(9)     121.6    0.584     1.433
  86175.     1.78618    2.12(9)       2.12(9)     116.1    0.584     1.653
  86201.     1.78672    2.44(10)      2.44(10)    109.5    0.584     1.975
  86227.     1.78725    3.06(10)      3.06(10)    101.9    0.584     2.439
  86253.     1.78779    3.59(10)      3.59(10)    93.0     0.583     3.088
  86279.     1.78833    4.43(11)      4.43(11)    82.2     0.583     3.947
  86304.     1.78886    4.88(12)      4.88(12)    75.4     0.583     4.982
  86330.     1.78940    5.45(12)      5.45(12)    72.5     0.583     6.027
  86356.     1.78994    5.97(12)      5.97(12)    66.8     0.583     6.754
  86382.     1.79047    5.90(12)      5.90(12)    68.7     0.582     6.857
  86408.     1.79101    5.41(12)      5.41(12)    71.0     0.582     6.335
  86434.     1.79155    4.93(12)      4.93(12)    73.9     0.582     5.445
  86460.     1.79209    4.40(11)      4.40(11)    78.5     0.582     4.465
  86486.     1.79262    3.55(11)      3.55(11)    90.1     0.582     3.573
  86512.     1.79316    3.08(10)      3.08(10)    96.1     0.581     2.842
  86538.     1.79370    2.58(10)      2.58(10)    101.7    0.581     2.285
  86564.     1.79424    2.15(10)      2.15(10)    108.7    0.581     1.877
  86590.     1.79478    1.87(9)       1.87(9)     117.7    0.581     1.587
  86616.     1.79531    1.51(9)       1.51(9)     123.1    0.581     1.380
  86642.     1.79585    1.29(9)       1.29(9)     127.4    0.581     1.239
  86668.     1.79639    1.31(9)       1.31(9)     125.6    0.580     1.129
  86694.     1.79693    1.05(9)       1.05(9)     133.4    0.580     1.047
  86720.     1.79747    1.11(8)       1.11(8)     139.4    0.580     0.983
  86746.     1.79801    1.00(8)       1.00(8)     141.0    0.580     0.932
  86772.     1.79855    0.85(8)       0.85(8)     138.7    0.580     0.890
  86798.     1.79909    0.82(8)       0.82(8)     142.8    0.579     0.856
  86824.     1.79963    0.99(8)       0.99(8)     140.2    0.579     0.828
  86850.     1.80017    0.91(9)       0.91(9)     136.7    0.579     0.804
  86876.     1.80071    0.76(8)       0.76(8)     147.3    0.579     0.784
  86902.     1.80125    0.80(9)       0.80(9)     134.4    0.579     0.767
  86928.     1.80179    0.69(8)       0.69(8)     148.4    0.578     0.752
  86954.     1.80233    0.70(8)       0.70(8)     149.3    0.578     0.739
  86980.     1.80287    0.84(8)       0.84(8)     142.6    0.578     0.728
  87006.     1.80341    0.79(8)       0.79(8)     144.1    0.578     0.718
  87032.     1.80395    0.82(8)       0.82(8)     144.0    0.578     0.709
  87059.     1.80449    0.54(8)       0.54(8)     154.4    0.578     0.702
  87085.     1.80503    0.68(8)       0.68(8)     142.8    0.577     0.695
  87111.     1.80558    0.83(9)       0.83(9)     137.7    0.577     0.689
  87137.     1.80612    0.61(8)       0.61(8)     153.4    0.577     0.684
  87163.     1.80666    0.67(8)       0.67(8)     149.3    0.577     0.680
  87189.     1.80720    0.73(8)       0.73(8)     140.0    0.577     0.676
  87215.     1.80774    0.71(8)       0.71(8)     143.2    0.576     0.673
  87241.     1.80829    0.51(8)       0.51(8)     144.5    0.576     0.670
  87268.     1.80883    0.74(8)       0.74(8)     140.6    0.576     0.667
  87294.     1.80937    0.64(8)       0.64(8)     150.3    0.576     0.665
  87320.     1.80992    0.56(8)       0.56(8)     154.8    0.576     0.664
  87346.     1.81046    0.73(8)       0.73(8)     144.3    0.575     0.663
  87372.     1.81100    0.65(8)       0.65(8)     144.3    0.575     0.662
  87399.     1.81154    0.58(8)       0.58(8)     143.1    0.575     0.662
  87425.     1.81209    0.63(8)       0.63(8)     141.4    0.575     0.662
  87451.     1.81263    0.81(8)       0.81(8)     141.3    0.575     0.662
  87477.     1.81318    0.66(8)       0.66(8)     142.8    0.575     0.663
  87504.     1.81372    0.70(8)       0.70(8)     148.4    0.574     0.665
  87530.     1.81426    0.60(8)       0.60(8)     147.4    0.574     0.667
  87556.     1.81481    0.54(8)       0.54(8)     141.2    0.574     0.672
  87582.     1.81535    0.72(8)       0.72(8)     142.3    0.574     0.677
  87609.     1.81590    0.59(8)       0.59(8)     144.0    0.574     0.686
  87635.     1.81644    0.63(8)       0.63(8)     143.9    0.573     0.709
  87661.     1.81699    0.74(8)       0.74(8)     139.0    0.573     0.744
  87687.     1.81753    0.73(9)       0.73(9)     135.6    0.573     0.804
  87714.     1.81808    0.78(9)       0.78(9)     132.6    0.573     0.896
  87740.     1.81862    0.90(9)       0.90(9)     130.4    0.573     1.015
  87766.     1.81917    1.11(9)       1.11(9)     125.9    0.573     1.140
  87793.     1.81971    1.26(9)       1.26(9)     124.9    0.572     1.233
  87819.     1.82026    1.15(9)       1.15(9)     123.2    0.572     1.263
  87845.     1.82081    1.11(9)       1.11(9)     118.5    0.572     1.225
  87872.     1.82135    1.23(9)       1.23(9)     127.4    0.572     1.147
  87898.     1.82190    1.22(9)       1.22(9)     125.4    0.572     1.061
  87925.     1.82245    0.99(9)       0.99(9)     128.8    0.571     0.996
  87951.     1.82299    0.94(9)       0.94(9)     126.8    0.571     0.965
  87977.     1.82354    1.01(9)       1.01(9)     130.7    0.571     0.974
  88004.     1.82409    1.14(9)       1.14(9)     122.4    0.571     1.036
  88030.     1.82463    1.44(9)       1.44(9)     116.1    0.571     1.189
  88056.     1.82518    1.84(9)       1.84(9)     114.9    0.571     1.537
  88083.     1.82573    2.43(10)      2.43(10)    104.7    0.570     2.288
  88109.     1.82628    3.91(11)      3.91(11)    81.8     0.570     3.750
  88136.     1.82683    6.03(12)      6.03(12)    67.0     0.570     6.235
  88162.     1.82737    9.91(15)      9.91(15)    46.1     0.570     9.825
  88189.     1.82792   14.68(17)     14.68(17)    33.86    0.570    14.098
  88215.     1.82847   19.06(20)     19.06(20)    26.06    0.569    18.009
  88242.     1.82902   22.39(22)     22.39(22)    21.60    0.569    20.175
  88268.     1.82957   22.18(21)     22.18(21)    21.74    0.569    19.745
  88295.     1.83012   18.91(20)     18.91(20)    24.88    0.569    17.040
  88321.     1.83067   13.99(18)     13.99(18)    31.75    0.569    13.171
  88348.     1.83121    9.41(15)      9.41(15)    43.0     0.569     9.288
  88374.     1.83176    6.12(13)      6.12(13)    57.8     0.568     6.130
  88401.     1.83231    4.00(12)      4.00(12)    74.7     0.568     3.927
  88427.     1.83286    2.58(10)      2.58(10)    93.6     0.568     2.563
  88454.     1.83341    1.92(10)      1.92(10)    104.8    0.568     1.797
  88480.     1.83396    1.51(10)      1.51(10)    108.4    0.568     1.404
  88507.     1.83451    1.38(9)       1.38(9)     117.2    0.567     1.233
  88533.     1.83506    1.16(9)       1.16(9)     121.4    0.567     1.190
  88560.     1.83562    1.21(9)       1.21(9)     118.4    0.567     1.209
  88586.     1.83617    1.16(9)       1.16(9)     113.0    0.567     1.236
  88613.     1.83672    1.14(9)       1.14(9)     116.4    0.567     1.228
  88639.     1.83727    1.11(9)       1.11(9)     117.8    0.567     1.168
  88666.     1.83782    1.20(9)       1.20(9)     118.2    0.566     1.071
  88693.     1.83837    0.96(9)       0.96(9)     122.7    0.566     0.964
  88719.     1.83892    0.93(9)       0.93(9)     132.3    0.566     0.868
  88746.     1.83947    0.80(9)       0.80(9)     127.3    0.566     0.797
  88773.     1.84003    0.67(9)       0.67(9)     130.0    0.566     0.750
  88799.     1.84058    0.61(8)       0.61(8)     139.6    0.565     0.723
  88826.     1.84113    0.64(9)       0.64(9)     137.7    0.565     0.705
  88852.     1.84168    0.67(9)       0.67(9)     128.9    0.565     0.695
  88879.     1.84224    0.57(9)       0.57(9)     135.8    0.565     0.688
  88906.     1.84279    0.68(9)       0.68(9)     127.5    0.565     0.684
  88932.     1.84334    0.58(9)       0.58(9)     134.4    0.565     0.682
  88959.     1.84389    0.69(9)       0.69(9)     127.6    0.564     0.681
  88986.     1.84445    0.56(9)       0.56(9)     130.3    0.564     0.681
  89013.     1.84500    0.47(9)       0.47(9)     131.8    0.564     0.682
  89039.     1.84555    0.59(9)       0.59(9)     136.5    0.564     0.684
  89066.     1.84611    0.75(9)       0.75(9)     123.7    0.564     0.687
  89093.     1.84666    0.72(9)       0.72(9)     132.1    0.564     0.692
  89119.     1.84722    0.67(9)       0.67(9)     130.2    0.563     0.697
  89146.     1.84777    0.70(9)       0.70(9)     131.1    0.563     0.705
  89173.     1.84832    0.87(9)       0.87(9)     122.7    0.563     0.714
  89200.     1.84888    0.69(9)       0.69(9)     124.3    0.563     0.725
  89226.     1.84943    0.70(9)       0.70(9)     130.0    0.563     0.739
  89253.     1.84999    0.64(9)       0.64(9)     134.5    0.563     0.757
  89280.     1.85054    0.74(9)       0.74(9)     126.4    0.562     0.778
  89307.     1.85110    0.70(9)       0.70(9)     131.9    0.562     0.806
  89333.     1.85165    0.85(9)       0.85(9)     120.5    0.562     0.843
  89360.     1.85221    1.03(9)       1.03(9)     124.0    0.562     0.895
  89387.     1.85277    0.99(9)       0.99(9)     124.9    0.562     0.980
  89414.     1.85332    1.27(9)       1.27(9)     115.6    0.561     1.137
  89441.     1.85388    1.71(10)      1.71(10)    106.2    0.561     1.449
  89468.     1.85443    2.24(10)      2.24(10)    94.7     0.561     2.057
  89494.     1.85499    3.15(11)      3.15(11)    85.1     0.561     3.150
  89521.     1.85555    4.74(12)      4.74(12)    69.1     0.561     4.887
  89548.     1.85610    7.35(14)      7.35(14)    51.8     0.561     7.272
  89575.     1.85666    9.78(15)      9.78(15)    43.1     0.560    10.003
  89602.     1.85722   12.54(17)     12.54(17)    34.44    0.560    12.419
  89629.     1.85777   13.96(18)     13.96(18)    31.50    0.560    13.677
  89656.     1.85833   13.42(18)     13.42(18)    31.65    0.560    13.297
  89683.     1.85889   11.81(17)     11.81(17)    34.40    0.560    11.526
  89709.     1.85945    8.94(15)      8.94(15)    42.4     0.560     9.052
  89736.     1.86001    6.41(14)      6.41(14)    52.6     0.559     6.566
  89763.     1.86056    4.65(13)      4.65(13)    63.0     0.559     4.509
  89790.     1.86112    2.78(11)      2.78(11)    83.1     0.559     3.035
  89817.     1.86168    1.99(10)      1.99(10)    99.5     0.559     2.087
  89844.     1.86224    1.47(10)      1.47(10)    101.5    0.559     1.523
  89871.     1.86280    1.16(10)      1.16(10)    110.4    0.559     1.202
  89898.     1.86336    0.93(9)       0.93(9)     121.4    0.558     1.020
  89925.     1.86392    0.88(9)       0.88(9)     121.3    0.558     0.914
  89952.     1.86448    0.84(9)       0.84(9)     123.7    0.558     0.848
  89979.     1.86503    0.77(9)       0.77(9)     120.7    0.558     0.803
  90006.     1.86559    0.83(9)       0.83(9)     123.8    0.558     0.772
  90033.     1.86615    0.72(9)       0.72(9)     128.4    0.558     0.749
  90060.     1.86671    0.49(9)       0.49(9)     126.0    0.557     0.734
  90087.     1.86727    0.67(9)       0.67(9)     124.1    0.557     0.724
  90114.     1.86783    0.81(9)       0.81(9)     116.6    0.557     0.725
  90141.     1.86839    0.70(9)       0.70(9)     122.2    0.557     0.746
  90168.     1.86896    0.71(9)       0.71(9)     124.5    0.557     0.804
  90195.     1.86952    0.78(9)       0.78(9)     114.8    0.557     0.914
  90222.     1.87008    0.88(9)       0.88(9)     113.6    0.556     1.082
  90249.     1.87064    1.07(9)       1.07(9)     113.8    0.556     1.284
  90276.     1.87120    1.35(10)      1.35(10)    110.4    0.556     1.464
  90303.     1.87176    1.20(10)      1.20(10)    109.8    0.556     1.553
  90330.     1.87232    1.28(9)       1.28(9)     111.1    0.556     1.516
  90358.     1.87288    1.31(10)      1.31(10)    108.4    0.556     1.375
  90385.     1.87345    1.06(10)      1.06(10)    109.7    0.555     1.189
  90412.     1.87401    1.02(9)       1.02(9)     116.9    0.555     1.014
  90439.     1.87457    0.86(9)       0.86(9)     115.3    0.555     0.883
  90466.     1.87513    0.74(9)       0.74(9)     117.9    0.555     0.803
  90493.     1.87570    0.77(9)       0.77(9)     117.0    0.555     0.765
  90520.     1.87626    0.85(9)       0.85(9)     117.3    0.555     0.761
  90547.     1.87682    0.78(9)       0.78(9)     113.6    0.554     0.789
  90575.     1.87738    0.84(9)       0.84(9)     119.1    0.554     0.866
  90602.     1.87795    1.14(10)      1.14(10)    110.0    0.554     1.034
  90629.     1.87851    1.34(9)       1.34(9)     111.4    0.554     1.362
  90656.     1.87907    1.96(10)      1.96(10)    96.8     0.554     1.928
  90683.     1.87964    2.80(11)      2.80(11)    85.6     0.554     2.777
  90711.     1.88020    3.88(12)      3.88(12)    72.3     0.553     3.856
  90738.     1.88077    4.97(13)      4.97(13)    60.6     0.553     4.966
  90765.     1.88133    5.66(13)      5.66(13)    55.0     0.553     5.778
  90792.     1.88190    5.83(14)      5.83(14)    53.7     0.553     5.978
  90820.     1.88246    5.54(13)      5.54(13)    55.9     0.553     5.513
  90847.     1.88302    4.49(13)      4.49(13)    60.5     0.553     4.598
  90874.     1.88359    3.38(12)      3.38(12)    71.9     0.553     3.539
  90901.     1.88415    2.61(11)      2.61(11)    76.9     0.552     2.584
  90929.     1.88472    1.77(11)      1.77(11)    90.0     0.552     1.857
  90956.     1.88529    1.52(10)      1.52(10)    94.3     0.552     1.377
  90983.     1.88585    1.37(10)      1.37(10)    99.6     0.552     1.108
  91010.     1.88642    1.16(10)      1.16(10)    109.4    0.552     1.011
  91038.     1.88698    0.96(10)      0.96(10)    109.0    0.552     1.076
  91065.     1.88755    1.50(10)      1.50(10)    99.0     0.551     1.312
  91092.     1.88812    1.68(10)      1.68(10)    100.1    0.551     1.712
  91120.     1.88868    2.18(10)      2.18(10)    90.8     0.551     2.206
  91147.     1.88925    2.81(11)      2.81(11)    80.0     0.551     2.646
  91174.     1.88982    3.14(12)      3.14(12)    74.8     0.551     2.859
  91202.     1.89038    3.01(12)      3.01(12)    74.9     0.551     2.754
  91229.     1.89095    2.48(11)      2.48(11)    82.9     0.550     2.386
  91256.     1.89152    1.99(11)      1.99(11)    87.9     0.550     1.903
  91284.     1.89208    1.46(10)      1.46(10)    95.4     0.550     1.447
  91311.     1.89265    1.14(10)      1.14(10)    103.2    0.550     1.099
  91339.     1.89322    0.92(10)      0.92(10)    108.7    0.550     0.873
  91366.     1.89379    0.88(10)      0.88(10)    106.0    0.550     0.742
  91393.     1.89436    0.80(10)      0.80(10)    109.0    0.550     0.672
  91421.     1.89492    0.77(9)       0.77(9)     111.2    0.549     0.638
  91448.     1.89549    0.76(10)      0.76(10)    110.6    0.549     0.619
  91476.     1.89606    0.67(9)       0.67(9)     111.1    0.549     0.609
  91503.     1.89663    0.52(9)       0.52(9)     112.8    0.549     0.603
  91531.     1.89720    0.60(9)       0.60(9)     111.4    0.549     0.598
  91558.     1.89777    0.58(9)       0.58(9)     113.3    0.549     0.595
  91585.     1.89834    0.56(9)       0.56(9)     118.4    0.549     0.593
  91613.     1.89891    0.77(9)       0.77(9)     114.7    0.548     0.591
  91640.     1.89948    0.61(9)       0.61(9)     114.3    0.548     0.590
  91668.     1.90005    0.68(10)      0.68(10)    108.9    0.548     0.589
  91695.     1.90062    0.59(9)       0.59(9)     111.6    0.548     0.588
  91723.     1.90119    0.58(9)       0.58(9)     111.6    0.548     0.587
  91750.     1.90176    0.44(9)       0.44(9)     113.6    0.548     0.587
  91778.     1.90233    0.53(9)       0.53(9)     112.8    0.547     0.587
  91806.     1.90290    0.51(9)       0.51(9)     113.3    0.547     0.587
  91833.     1.90347    0.56(9)       0.56(9)     116.8    0.547     0.588
  91861.     1.90404    0.57(9)       0.57(9)     114.8    0.547     0.589
  91888.     1.90461    0.65(9)       0.65(9)     117.2    0.547     0.590
  91916.     1.90518    0.65(9)       0.65(9)     111.8    0.547     0.592
  91943.     1.90576    0.72(10)      0.72(10)    108.3    0.547     0.595
  91971.     1.90633    0.69(9)       0.69(9)     116.1    0.546     0.599
  91998.     1.90690    0.69(10)      0.69(10)    108.4    0.546     0.604
  92026.     1.90747    0.61(10)      0.61(10)    109.7    0.546     0.613
  92054.     1.90804    0.73(9)       0.73(9)     112.0    0.546     0.628
  92081.     1.90862    0.61(9)       0.61(9)     112.0    0.546     0.659
  92109.     1.90919    0.73(10)      0.73(10)    108.4    0.546     0.722
  92137.     1.90976    0.94(10)      0.94(10)    106.8    0.546     0.847
  92164.     1.91034    1.09(10)      1.09(10)    97.1     0.545     1.063
  92192.     1.91091    1.53(10)      1.53(10)    94.8     0.545     1.391
  92220.     1.91148    1.93(11)      1.93(11)    87.9     0.545     1.811
  92247.     1.91206    2.24(11)      2.24(11)    84.5     0.545     2.246
  92275.     1.91263    2.63(11)      2.63(11)    78.2     0.545     2.564
  92303.     1.91320    2.65(11)      2.65(11)    75.7     0.545     2.645
  92330.     1.91378    2.39(11)      2.39(11)    77.4     0.545     2.465
  92358.     1.91435    2.13(11)      2.13(11)    80.9     0.544     2.106
  92386.     1.91493    1.74(11)      1.74(11)    84.8     0.544     1.692
  92413.     1.91550    1.40(10)      1.40(10)    92.8     0.544     1.319
  92441.     1.91608    1.21(10)      1.21(10)    94.2     0.544     1.036
  92469.     1.91665    0.98(10)      0.98(10)    98.5     0.544     0.847
  92497.     1.91723    0.94(10)      0.94(10)    102.7    0.544     0.734
  92524.     1.91780    0.71(10)      0.71(10)    105.4    0.544     0.669
  92552.     1.91838    0.83(10)      0.83(10)    102.8    0.544     0.638
  92580.     1.91895    0.75(10)      0.75(10)    106.5    0.543     0.612
  92608.     1.91953    0.64(10)      0.64(10)    108.3    0.543     0.601
  92635.     1.92010    0.69(10)      0.69(10)    103.4    0.543     0.594
  92663.     1.92068    0.46(9)       0.46(9)     111.0    0.543     0.589
  92691.     1.92126    0.70(10)      0.70(10)    104.2    0.543     0.585
  92719.     1.92183    0.66(10)      0.66(10)    105.8    0.543     0.580
  92747.     1.92241    0.74(10)      0.74(10)    103.8    0.543     0.578
  92774.     1.92299    0.67(10)      0.67(10)    102.5    0.542     0.577
  92802.     1.92356    0.60(10)      0.60(10)    109.7    0.542     0.576
  92830.     1.92414    0.44(10)      0.44(10)    104.9    0.542     0.576
  92858.     1.92472    0.79(10)      0.79(10)    99.9     0.542     0.576
  92886.     1.92529    0.55(10)      0.55(10)    106.5    0.542     0.576
  92914.     1.92587    0.77(10)      0.77(10)    103.1    0.542     0.577
  92942.     1.92645    0.62(10)      0.62(10)    102.2    0.542     0.578
  92969.     1.92703    0.70(10)      0.70(10)    100.4    0.542     0.579
  92997.     1.92761    0.74(10)      0.74(10)    97.7     0.541     0.581
  93025.     1.92818    0.80(10)      0.80(10)    96.3     0.541     0.582
  93053.     1.92876    0.76(10)      0.76(10)    99.0     0.541     0.584
  93081.     1.92934    0.65(10)      0.65(10)    100.5    0.541     0.587
  93109.     1.92992    0.77(10)      0.77(10)    101.6    0.541     0.589
  93137.     1.93050    0.58(10)      0.58(10)    104.8    0.541     0.593
  93165.     1.93108    0.69(10)      0.69(10)    103.8    0.541     0.596
  93193.     1.93166    0.58(10)      0.58(10)    103.3    0.540     0.601
  93221.     1.93224    0.68(10)      0.68(10)    102.0    0.540     0.606
  93249.     1.93282    0.77(10)      0.77(10)    99.6     0.540     0.613
  93277.     1.93340    0.78(10)      0.78(10)    99.5     0.540     0.620
  93305.     1.93398    0.72(10)      0.72(10)    96.4     0.540     0.629
  93333.     1.93456    0.76(10)      0.76(10)    104.7    0.540     0.641
  93361.     1.93514    0.74(10)      0.74(10)    100.9    0.540     0.655
  93389.     1.93572    0.76(10)      0.76(10)    100.2    0.540     0.673
  93417.     1.93630    0.72(10)      0.72(10)    102.4    0.539     0.697
  93445.     1.93688    0.98(10)      0.98(10)    94.7     0.539     0.733
  93473.     1.93746    0.78(10)      0.78(10)    95.3     0.539     0.796
  93501.     1.93804    1.02(10)      1.02(10)    93.7     0.539     0.914
  93529.     1.93862    1.31(11)      1.31(11)    90.6     0.539     1.139
  93557.     1.93921    1.77(11)      1.77(11)    83.7     0.539     1.546
  93585.     1.93979    2.50(11)      2.50(11)    78.4     0.539     2.213
  93613.     1.94037    3.11(12)      3.11(12)    68.5     0.539     3.176
  93641.     1.94095    4.33(13)      4.33(13)    57.2     0.538     4.369
  93669.     1.94154    5.64(14)      5.64(14)    51.1     0.538     5.582
  93697.     1.94212    6.73(15)      6.73(15)    42.9     0.538     6.465
  93725.     1.94270    7.02(16)      7.02(16)    40.1     0.538     6.687
  93754.     1.94328    6.53(15)      6.53(15)    42.5     0.538     6.191
  93782.     1.94387    5.35(14)      5.35(14)    48.9     0.538     5.213
  93810.     1.94445    4.33(13)      4.33(13)    56.5     0.538     4.096
  93838.     1.94503    3.18(13)      3.18(13)    63.9     0.538     3.130
  93866.     1.94562    2.52(12)      2.52(12)    71.0     0.538     2.488
  93894.     1.94620    2.14(12)      2.14(12)    74.5     0.537     2.204
  93922.     1.94678    2.41(12)      2.41(12)    73.6     0.537     2.195
  93951.     1.94737    2.54(12)      2.54(12)    73.0     0.537     2.296
  93979.     1.94795    2.57(12)      2.57(12)    70.6     0.537     2.332
  94007.     1.94854    2.53(12)      2.53(12)    70.5     0.537     2.199
  94035.     1.94912    2.09(12)      2.09(12)    73.6     0.537     1.907
  94063.     1.94971    1.60(11)      1.60(11)    81.0     0.537     1.548
  94092.     1.95029    1.48(11)      1.48(11)    82.9     0.537     1.215
  94120.     1.95088    0.86(10)      0.86(10)    93.9     0.536     0.962
  94148.     1.95146    0.87(10)      0.87(10)    93.5     0.536     0.799
  94176.     1.95205    0.82(10)      0.82(10)    91.7     0.536     0.704
  94205.     1.95263    0.63(10)      0.63(10)    100.7    0.536     0.652
  94233.     1.95322    0.55(10)      0.55(10)    98.8     0.536     0.625
  94261.     1.95381    0.53(10)      0.53(10)    99.9     0.536     0.609
  94289.     1.95439    0.62(10)      0.62(10)    98.6     0.536     0.600
  94318.     1.95498    0.58(10)      0.58(10)    95.5     0.536     0.593
  94346.     1.95556    0.66(10)      0.66(10)    100.2    0.536     0.588
  94374.     1.95615    0.67(10)      0.67(10)    99.2     0.535     0.585
  94403.     1.95674    0.70(10)      0.70(10)    91.7     0.535     0.581
  94431.     1.95732    0.78(10)      0.78(10)    92.7     0.535     0.579
  94459.     1.95791    0.52(10)      0.52(10)    95.8     0.535     0.577
  94488.     1.95850    0.50(10)      0.50(10)    104.3    0.535     0.575
  94516.     1.95909    0.61(10)      0.61(10)    98.3     0.535     0.573
  94544.     1.95968    0.49(10)      0.49(10)    98.4     0.535     0.572
  94573.     1.96026    0.52(10)      0.52(10)    99.0     0.535     0.571
  94601.     1.96085    0.66(10)      0.66(10)    94.1     0.535     0.570
  94629.     1.96144    0.63(10)      0.63(10)    94.9     0.534     0.570
  94658.     1.96203    0.65(10)      0.65(10)    95.7     0.534     0.570
  94686.     1.96262    0.46(10)      0.46(10)    99.3     0.534     0.571
  94715.     1.96321    0.69(10)      0.69(10)    93.3     0.534     0.571
  94743.     1.96380    0.63(10)      0.63(10)    99.1     0.534     0.572
  94771.     1.96438    0.50(10)      0.50(10)    92.1     0.534     0.573
  94800.     1.96497    0.54(10)      0.54(10)    95.9     0.534     0.574
  94828.     1.96556    0.40(10)      0.40(10)    101.2    0.534     0.577
  94857.     1.96615    0.50(10)      0.50(10)    97.9     0.534     0.580
  94885.     1.96674    0.61(10)      0.61(10)    95.4     0.533     0.584
  94914.     1.96733    0.58(10)      0.58(10)    95.7     0.533     0.590
  94942.     1.96792    0.53(10)      0.53(10)    100.7    0.533     0.599
  94971.     1.96851    0.65(11)      0.65(11)    88.1     0.533     0.618
  94999.     1.96910    0.70(11)      0.70(11)    90.6     0.533     0.652
  95028.     1.96970    0.69(11)      0.69(11)    86.7     0.533     0.718
  95056.     1.97029    0.88(10)      0.88(10)    91.6     0.533     0.832
  95085.     1.97088    1.10(11)      1.10(11)    84.2     0.533     1.009
  95113.     1.97147    1.13(11)      1.13(11)    87.8     0.533     1.250
  95142.     1.97206    1.22(11)      1.22(11)    83.5     0.533     1.527
  95170.     1.97265    1.77(12)      1.77(12)    73.2     0.532     1.779
  95199.     1.97324    1.90(12)      1.90(12)    71.5     0.532     1.923
  95227.     1.97384    2.03(12)      2.03(12)    71.3     0.532     1.905
  95256.     1.97443    1.71(12)      1.71(12)    71.5     0.532     1.740
  95284.     1.97502    1.40(11)      1.40(11)    76.9     0.532     1.492
  95313.     1.97561    1.38(11)      1.38(11)    80.6     0.532     1.233
  95342.     1.97621    0.99(11)      0.99(11)    84.0     0.532     1.009
  95370.     1.97680    0.56(11)      0.56(11)    88.6     0.532     0.843
  95399.     1.97739    0.70(11)      0.70(11)    84.6     0.532     0.733
  95427.     1.97798    0.81(10)      0.81(10)    92.0     0.532     0.665
  95456.     1.97858    0.63(10)      0.63(10)    92.0     0.531     0.626
  95485.     1.97917    0.69(10)      0.69(10)    91.6     0.531     0.603
  95513.     1.97977    0.59(10)      0.59(10)    93.5     0.531     0.590
  95542.     1.98036    0.56(11)      0.56(11)    89.5     0.531     0.582
  95571.     1.98095    0.85(11)      0.85(11)    84.1     0.531     0.576
  95599.     1.98155    0.63(11)      0.63(11)    86.5     0.531     0.572
  95628.     1.98214    0.54(11)      0.54(11)    88.0     0.531     0.569
  95657.     1.98274    0.42(11)      0.42(11)    88.8     0.531     0.567
  95685.     1.98333    0.59(11)      0.59(11)    90.1     0.531     0.565
  95714.     1.98393    0.58(11)      0.58(11)    90.3     0.531     0.564
  95743.     1.98452    0.54(10)      0.54(10)    93.6     0.530     0.563
  95772.     1.98512    0.67(11)      0.67(11)    89.8     0.530     0.562
  95800.     1.98571    0.55(10)      0.55(10)    91.1     0.530     0.561
  95829.     1.98631    0.51(10)      0.51(10)    90.9     0.530     0.561
  95858.     1.98691    0.55(10)      0.55(10)    92.3     0.530     0.560
  95887.     1.98750    0.47(10)      0.47(10)    95.4     0.530     0.560
  95915.     1.98810    0.49(11)      0.49(11)    86.3     0.530     0.560
  95944.     1.98869    0.64(11)      0.64(11)    88.0     0.530     0.560
  95973.     1.98929    0.39(10)      0.39(10)    90.9     0.530     0.558
  96002.     1.98989    0.68(11)      0.68(11)    86.3     0.530     0.558
  96030.     1.99049    0.67(11)      0.67(11)    86.5     0.530     0.559
  96059.     1.99108    0.67(11)      0.67(11)    84.2     0.529     0.560
  96088.     1.99168    0.50(11)      0.50(11)    86.2     0.529     0.561
  96117.     1.99228    0.70(11)      0.70(11)    76.1     0.529     0.562
  96146.     1.99288    0.59(11)      0.59(11)    80.5     0.529     0.564
  96175.     1.99347    0.53(11)      0.53(11)    84.4     0.529     0.566
  96203.     1.99407    0.60(11)      0.60(11)    82.0     0.529     0.568
  96232.     1.99467    0.70(11)      0.70(11)    80.8     0.529     0.571
  96261.     1.99527    0.69(11)      0.69(11)    81.2     0.529     0.575
  96290.     1.99587    0.57(11)      0.57(11)    84.9     0.529     0.581
  96319.     1.99647    0.62(11)      0.62(11)    79.2     0.529     0.590
  96348.     1.99706    0.66(11)      0.66(11)    81.7     0.528     0.607
  96377.     1.99766    0.68(11)      0.68(11)    83.1     0.528     0.642
  96406.     1.99826    0.84(11)      0.84(11)    81.6     0.528     0.715
  96435.     1.99886    0.97(12)      0.97(12)    73.7     0.528     0.852
  96464.     1.99946    1.05(12)      1.05(12)    74.0     0.528     1.081
  96492.     2.00006    1.50(12)      1.50(12)    64.8     0.528     1.408
  96521.     2.00066    1.66(12)      1.66(12)    65.5     0.528     1.800
  96550.     2.00126    2.23(13)      2.23(13)    62.8     0.528     2.167
  96579.     2.00186    2.79(13)      2.79(13)    55.3     0.528     2.386
  96608.     2.00246    2.66(13)      2.66(13)    56.5     0.528     2.373
  96637.     2.00306    2.39(13)      2.39(13)    55.1     0.528     2.143
  96666.     2.00367    2.00(13)      2.00(13)    58.3     0.527     1.791
  96695.     2.00427    1.36(12)      1.36(12)    66.6     0.527     1.425
  96724.     2.00487    1.05(12)      1.05(12)    73.4     0.527     1.117
  96753.     2.00547    0.88(11)      0.88(11)    78.3     0.527     0.897
  96782.     2.00607    0.63(11)      0.63(11)    76.9     0.527     0.759
  96811.     2.00667    0.49(11)      0.49(11)    76.6     0.527     0.679
  96840.     2.00728    0.47(11)      0.47(11)    77.6     0.527     0.636
  96869.     2.00788    0.56(11)      0.56(11)    78.3     0.527     0.615
  96899.     2.00848    0.58(11)      0.58(11)    79.6     0.527     0.604
  96928.     2.00908    0.80(11)      0.80(11)    75.9     0.527     0.599
  96957.     2.00969    0.83(12)      0.83(12)    72.9     0.527     0.597
  96986.     2.01029    0.73(12)      0.73(12)    72.7     0.527     0.597
  97015.     2.01089    0.66(11)      0.66(11)    79.2     0.526     0.600
  97044.     2.01150    0.58(11)      0.58(11)    78.7     0.526     0.604
  97073.     2.01210    0.53(11)      0.53(11)    77.9     0.526     0.611
  97102.     2.01270    0.55(12)      0.55(12)    74.4     0.526     0.621
  97131.     2.01331    0.57(12)      0.57(12)    74.7     0.526     0.637
  97160.     2.01391    0.88(12)      0.88(12)    72.3     0.526     0.665
  97190.     2.01451    1.03(12)      1.03(12)    67.4     0.526     0.724
  97219.     2.01512    0.90(12)      0.90(12)    69.2     0.526     0.854
  97248.     2.01572    1.09(12)      1.09(12)    66.5     0.526     1.113
  97277.     2.01633    1.51(13)      1.51(13)    60.3     0.526     1.535
  97306.     2.01693    1.88(14)      1.88(14)    53.9     0.526     2.047
  97335.     2.01754    2.35(14)      2.35(14)    51.7     0.525     2.405
  97365.     2.01814    2.38(14)      2.38(14)    50.2     0.525     2.370
  97394.     2.01875    2.21(14)      2.21(14)    52.8     0.525     2.011
  97423.     2.01936    1.66(13)      1.66(13)    60.3     0.525     1.557
  97452.     2.01996    1.25(12)      1.25(12)    67.9     0.525     1.178
  97482.     2.02057    0.60(12)      0.60(12)    74.0     0.525     0.926
  97511.     2.02117    0.56(11)      0.56(11)    78.2     0.525     0.780
  97540.     2.02178    0.50(12)      0.50(12)    75.6     0.525     0.701
  97569.     2.02239    0.37(11)      0.37(11)    77.9     0.525     0.658
  97599.     2.02299    0.81(11)      0.81(11)    79.0     0.525     0.634
  97628.     2.02360    0.46(11)      0.46(11)    79.2     0.525     0.619
  97657.     2.02421    0.59(11)      0.59(11)    76.5     0.525     0.609
  97686.     2.02481    0.48(11)      0.48(11)    81.4     0.524     0.603
  97716.     2.02542    0.94(12)      0.94(12)    74.4     0.524     0.598
  97745.     2.02603    0.63(12)      0.63(12)    73.6     0.524     0.595
  97774.     2.02664    0.60(12)      0.60(12)    74.8     0.524     0.593
  97804.     2.02725    0.61(12)      0.61(12)    73.2     0.524     0.591
  97833.     2.02785    0.77(12)      0.77(12)    69.8     0.524     0.590
  97862.     2.02846    0.74(12)      0.74(12)    70.2     0.524     0.590
  97892.     2.02907    0.61(12)      0.61(12)    73.7     0.524     0.590
  97921.     2.02968    0.48(12)      0.48(12)    72.4     0.524     0.590
  97951.     2.03029    0.52(12)      0.52(12)    74.4     0.524     0.592
  97980.     2.03090    0.59(12)      0.59(12)    69.6     0.524     0.593
  98009.     2.03151    0.55(12)      0.55(12)    72.0     0.523     0.594
  98039.     2.03212    0.68(12)      0.68(12)    69.8     0.523     0.595
  98068.     2.03273    0.53(12)      0.53(12)    71.0     0.523     0.597
  98098.     2.03334    0.59(12)      0.59(12)    73.7     0.523     0.598
  98127.     2.03395    0.66(12)      0.66(12)    66.5     0.523     0.600
  98156.     2.03456    0.65(12)      0.65(12)    71.0     0.523     0.603
  98186.     2.03517    0.70(12)      0.70(12)    71.3     0.523     0.605
  98215.     2.03578    0.68(12)      0.68(12)    66.5     0.523     0.607
  98245.     2.03639    0.67(12)      0.67(12)    70.6     0.523     0.610
  98274.     2.03700    0.69(13)      0.69(13)    64.0     0.523     0.613
  98304.     2.03761    0.61(12)      0.61(12)    65.9     0.523     0.616
  98333.     2.03822    0.80(12)      0.80(12)    69.0     0.523     0.619
  98363.     2.03883    0.71(12)      0.71(12)    73.6     0.522     0.623
  98392.     2.03945    0.70(12)      0.70(12)    69.6     0.522     0.626
  98422.     2.04006    0.73(12)      0.73(12)    68.8     0.522     0.631
  98451.     2.04067    0.76(12)      0.76(12)    67.9     0.522     0.635
  98481.     2.04128    0.79(12)      0.79(12)    69.7     0.522     0.640
  98510.     2.04189    0.92(12)      0.92(12)    69.8     0.522     0.645
  98540.     2.04251    0.74(12)      0.74(12)    68.7     0.522     0.651
  98569.     2.04312    0.62(12)      0.62(12)    65.7     0.522     0.657
  98599.     2.04373    0.70(12)      0.70(12)    67.5     0.522     0.663
  98629.     2.04435    0.91(12)      0.91(12)    65.3     0.522     0.670
  98658.     2.04496    0.86(12)      0.86(12)    67.7     0.522     0.678
  98688.     2.04557    0.88(12)      0.88(12)    66.3     0.521     0.687
  98717.     2.04619    0.74(12)      0.74(12)    70.4     0.521     0.696
  98747.     2.04680    0.75(12)      0.75(12)    68.7     0.521     0.706
  98777.     2.04742    0.87(12)      0.87(12)    70.7     0.521     0.717
  98806.     2.04803    1.00(12)      1.00(12)    64.8     0.521     0.729
  98836.     2.04864    0.83(12)      0.83(12)    68.2     0.521     0.742
  98866.     2.04926    0.89(12)      0.89(12)    68.7     0.521     0.757
  98895.     2.04987    0.82(12)      0.82(12)    70.8     0.521     0.773
  98925.     2.05049    0.74(12)      0.74(12)    67.7     0.521     0.791
  98955.     2.05110    0.74(12)      0.74(12)    68.0     0.521     0.811
  98984.     2.05172    0.92(12)      0.92(12)    70.7     0.521     0.834
  99014.     2.05233    0.92(12)      0.92(12)    66.0     0.520     0.859
  99044.     2.05295    1.12(12)      1.12(12)    67.3     0.520     0.888
  99073.     2.05357    0.94(12)      0.94(12)    65.8     0.520     0.920
  99103.     2.05418    0.91(12)      0.91(12)    67.9     0.520     0.957
  99133.     2.05480    0.82(12)      0.82(12)    71.5     0.520     0.999
  99163.     2.05542    1.06(12)      1.06(12)    66.5     0.520     1.048
  99192.     2.05603    0.98(12)      0.98(12)    68.6     0.520     1.105
  99222.     2.05665    1.05(12)      1.05(12)    70.3     0.520     1.171
  99252.     2.05727    1.04(12)      1.04(12)    70.8     0.520     1.250
  99282.     2.05788    1.17(12)      1.17(12)    70.5     0.520     1.343
  99311.     2.05850    1.43(12)      1.43(12)    65.1     0.520     1.456
  99341.     2.05912    1.44(13)      1.44(13)    62.4     0.519     1.593
  99371.     2.05974    1.49(13)      1.49(13)    58.6     0.519     1.764
  99401.     2.06035    1.87(13)      1.87(13)    58.8     0.519     1.981
  99431.     2.06097    2.03(13)      2.03(13)    58.8     0.519     2.267
  99460.     2.06159    2.32(13)      2.32(13)    57.2     0.519     2.657
  99490.     2.06221    2.89(14)      2.89(14)    53.2     0.519     3.210
  99520.     2.06283    3.48(14)      3.48(14)    51.2     0.519     4.009
  99550.     2.06345    4.91(15)      4.91(15)    45.4     0.519     5.165
  99580.     2.06407    6.53(16)      6.53(16)    38.5     0.519     6.800
  99610.     2.06469    8.66(18)      8.66(18)    31.92    0.519     9.014
  99640.     2.06530   12.04(20)     12.04(20)    24.63    0.518    11.799
  99670.     2.06592   15.65(24)     15.65(24)    17.98    0.518    14.863
  99699.     2.06654   18.47(26)     18.47(26)    14.83    0.518    17.442
  99729.     2.06716   20.16(27)     20.16(27)    13.27    0.518    18.526
  99759.     2.06779   19.43(27)     19.43(27)    13.30    0.518    17.717
  99789.     2.06841   16.87(26)     16.87(26)    14.42    0.518    15.573
  99819.     2.06903   13.17(24)     13.17(24)    16.94    0.518    13.001
  99849.     2.06965    9.66(22)      9.66(22)    21.49    0.518    10.655
  99879.     2.07027    7.56(20)      7.56(20)    25.96    0.518     8.812
  99909.     2.07089    6.82(19)      6.82(19)    28.46    0.518     7.469
  99939.     2.07151    5.75(18)      5.75(18)    29.82    0.517     6.489
  99969.     2.07213    5.06(17)      5.06(17)    33.60    0.517     5.755
  99999.     2.07275    4.51(17)      4.51(17)    35.7     0.517     5.256
  100029.    2.07338    4.42(16)      4.42(16)    37.4     0.517     5.040
  100059.    2.07400    4.46(16)      4.46(16)    37.1     0.517     5.120
  100089.    2.07462    4.81(17)      4.81(17)    35.7     0.517     5.394
  100119.    2.07524    5.19(17)      5.19(17)    33.55    0.517     5.637
  100149.    2.07587    5.51(18)      5.51(18)    31.91    0.517     5.592
  100179.    2.07649    4.77(17)      4.77(17)    34.14    0.517     5.145
  100209.    2.07711    4.25(17)      4.25(17)    36.6     0.517     4.393
  100239.    2.07773    3.15(16)      3.15(16)    41.5     0.516     3.528
  100269.    2.07836    2.40(15)      2.40(15)    44.5     0.516     2.726
  100299.    2.07898    1.67(14)      1.67(14)    52.0     0.516     2.089
  100329.    2.07960    1.67(14)      1.67(14)    52.9     0.516     1.638
  100360.    2.08023    1.13(13)      1.13(13)    60.6     0.516     1.343
  100390.    2.08085    0.89(13)      0.89(13)    60.9     0.516     1.160
  100420.    2.08148    0.77(13)      0.77(13)    61.1     0.516     1.046
  100450.    2.08210    0.67(13)      0.67(13)    58.5     0.516     0.971
  100480.    2.08273    0.74(13)      0.74(13)    62.6     0.516     0.918
  100510.    2.08335    0.91(13)      0.91(13)    62.5     0.515     0.877
  100540.    2.08398    0.77(13)      0.77(13)    59.9     0.515     0.844
  100570.    2.08460    0.75(13)      0.75(13)    63.1     0.515     0.817
  100601.    2.08523    0.63(12)      0.63(12)    65.7     0.515     0.793
  100631.    2.08585    0.71(12)      0.71(12)    64.0     0.515     0.772
  100661.    2.08648    0.58(12)      0.58(12)    65.1     0.515     0.754
  100691.    2.08710    0.74(13)      0.74(13)    60.5     0.515     0.737
  100721.    2.08773    0.48(12)      0.48(12)    64.4     0.515     0.722
  100752.    2.08836    0.55(13)      0.55(13)    59.8     0.514     0.709
  100782.    2.08898    0.56(13)      0.56(13)    62.2     0.514     0.697
  100812.    2.08961    0.66(13)      0.66(13)    61.4     0.514     0.686
  100842.    2.09024    0.85(13)      0.85(13)    62.8     0.514     0.676
  100873.    2.09086    0.61(12)      0.61(12)    64.2     0.514     0.667
  100903.    2.09149    0.57(12)      0.57(12)    66.2     0.514     0.659
  100933.    2.09212    0.48(13)      0.48(13)    61.9     0.514     0.651
  100963.    2.09275    0.73(13)      0.73(13)    60.1     0.514     0.644
  100994.    2.09338    0.62(13)      0.62(13)    62.2     0.514     0.637
  101024.    2.09400    0.59(13)      0.59(13)    61.7     0.513     0.631
  101054.    2.09463    0.37(12)      0.37(12)    64.1     0.513     0.625
  101085.    2.09526    0.44(13)      0.44(13)    62.6     0.513     0.620
  101115.    2.09589    0.52(13)      0.52(13)    60.6     0.513     0.615
  101145.    2.09652    0.61(12)      0.61(12)    64.2     0.513     0.611
  101176.    2.09715    0.65(13)      0.65(13)    62.7     0.513     0.606
  101206.    2.09778    0.67(13)      0.67(13)    59.2     0.513     0.602
  101236.    2.09841    0.76(13)      0.76(13)    62.3     0.512     0.598
  101267.    2.09904    0.72(12)      0.72(12)    67.1     0.512     0.595
  101297.    2.09966    0.74(12)      0.74(12)    68.1     0.512     0.591
  101327.    2.10029    0.53(12)      0.53(12)    69.1     0.512     0.588
  101358.    2.10092    0.60(12)      0.60(12)    72.6     0.512     0.585
  101388.    2.10156    0.51(12)      0.51(12)    69.0     0.512     0.582
  101419.    2.10219    0.33(12)      0.33(12)    72.1     0.512     0.580
  101449.    2.10282    0.57(12)      0.57(12)    65.8     0.512     0.577
  101480.    2.10345    0.72(12)      0.72(12)    68.8     0.511     0.575
  101510.    2.10408    0.42(12)      0.42(12)    68.0     0.511     0.572
  101540.    2.10471    0.42(12)      0.42(12)    67.0     0.511     0.570
  101571.    2.10534    0.47(12)      0.47(12)    70.5     0.511     0.568
  101601.    2.10597    0.69(12)      0.69(12)    67.4     0.511     0.566
  101632.    2.10660    0.54(12)      0.54(12)    66.6     0.511     0.564
  101662.    2.10724    0.31(12)      0.31(12)    69.8     0.511     0.562
  101693.    2.10787    0.45(12)      0.45(12)    67.9     0.510     0.561
  101723.    2.10850    0.37(12)      0.37(12)    68.3     0.510     0.559
  101754.    2.10913    0.56(12)      0.56(12)    69.5     0.510     0.557
  101784.    2.10977    0.47(12)      0.47(12)    71.7     0.510     0.556
  101815.    2.11040    0.65(12)      0.65(12)    67.4     0.510     0.554
  101845.    2.11103    0.72(12)      0.72(12)    69.3     0.510     0.553
  101876.    2.11167    0.66(12)      0.66(12)    65.7     0.510     0.551
  101907.    2.11230    0.78(13)      0.78(13)    63.2     0.509     0.550
  101937.    2.11293    0.59(12)      0.59(12)    64.5     0.509     0.549
  101968.    2.11357    0.70(13)      0.70(13)    63.0     0.509     0.548
  101998.    2.11420    0.72(13)      0.72(13)    61.4     0.509     0.546
  102029.    2.11484    0.75(13)      0.75(13)    63.4     0.509     0.545
  102060.    2.11547    0.59(12)      0.59(12)    65.6     0.509     0.544
  102090.    2.11611    0.64(12)      0.64(12)    68.9     0.508     0.543
  102121.    2.11674    0.55(12)      0.55(12)    68.2     0.508     0.542
  102151.    2.11738    0.41(12)      0.41(12)    69.9     0.508     0.541
  102182.    2.11801    0.46(12)      0.46(12)    70.2     0.508     0.540
  102213.    2.11865    0.63(12)      0.63(12)    64.7     0.508     0.539
  102243.    2.11928    0.68(13)      0.68(13)    62.1     0.508     0.538
  102274.    2.11992    0.49(12)      0.49(12)    65.7     0.508     0.538
  102305.    2.12055    0.47(12)      0.47(12)    67.8     0.507     0.537
  102335.    2.12119    0.47(12)      0.47(12)    70.3     0.507     0.536
  102366.    2.12183    0.42(12)      0.42(12)    69.2     0.507     0.535
  102397.    2.12246    0.48(12)      0.48(12)    66.1     0.507     0.534
  102428.    2.12310    0.72(12)      0.72(12)    65.3     0.507     0.534
  102458.    2.12374    0.61(12)      0.61(12)    64.8     0.507     0.533
  102489.    2.12437    0.40(12)      0.40(12)    70.7     0.506     0.532
  102520.    2.12501    0.60(12)      0.60(12)    67.5     0.506     0.531
  102551.    2.12565    0.60(12)      0.60(12)    68.8     0.506     0.531
  102581.    2.12629    0.55(12)      0.55(12)    66.3     0.506     0.530
  102612.    2.12693    0.42(12)      0.42(12)    66.3     0.506     0.529
  102643.    2.12756    0.49(12)      0.49(12)    67.3     0.506     0.529
  102674.    2.12820    0.45(13)      0.45(13)    63.6     0.505     0.528
  102704.    2.12884    0.73(13)      0.73(13)    62.1     0.505     0.528
  102735.    2.12948    0.63(13)      0.63(13)    62.0     0.505     0.532
  102766.    2.13012    0.70(13)      0.70(13)    62.6     0.505     0.532
  102797.    2.13076    0.59(13)      0.59(13)    60.5     0.505     0.531
  102828.    2.13140    0.53(13)      0.53(13)    59.0     0.504     0.531
  102859.    2.13204    0.54(13)      0.54(13)    57.7     0.504     0.531
  102889.    2.13268    0.35(13)      0.35(13)    60.6     0.504     0.531
  102920.    2.13332    0.43(13)      0.43(13)    55.9     0.504     0.530
  102951.    2.13396    0.71(13)      0.71(13)    55.3     0.504     0.530
  102982.    2.13460    0.70(14)      0.70(14)    52.3     0.504     0.530
  103013.    2.13524    0.64(14)      0.64(14)    50.7     0.503     0.530
  103044.    2.13588    0.67(14)      0.67(14)    52.7     0.503     0.530
  103075.    2.13652    0.52(13)      0.52(13)    60.8     0.503     0.530
  103106.    2.13716    0.57(13)      0.57(13)    59.8     0.503     0.531
  103137.    2.13780    0.25(12)      0.25(12)    65.0     0.503     0.531
  103168.    2.13844    0.35(13)      0.35(13)    62.1     0.502     0.531
  103199.    2.13908    0.44(12)      0.44(12)    64.3     0.502     0.532
  103230.    2.13972    0.38(13)      0.38(13)    61.1     0.502     0.532
  103260.    2.14037    0.43(13)      0.43(13)    62.1     0.502     0.533
  103291.    2.14101    0.51(13)      0.51(13)    60.9     0.502     0.534
  103322.    2.14165    0.48(12)      0.48(12)    64.9     0.501     0.535
  103353.    2.14229    0.48(13)      0.48(13)    62.5     0.501     0.537
  103384.    2.14294    0.48(13)      0.48(13)    61.9     0.501     0.540
  103415.    2.14358    0.40(13)      0.40(13)    60.7     0.501     0.546
  103446.    2.14422    0.40(13)      0.40(13)    61.2     0.501     0.555
  103478.    2.14487    0.47(13)      0.47(13)    59.9     0.500     0.573
  103509.    2.14551    0.38(13)      0.38(13)    63.9     0.500     0.604
  103540.    2.14615    0.57(13)      0.57(13)    57.2     0.500     0.657
  103571.    2.14680    0.64(13)      0.64(13)    61.8     0.500     0.725
  103602.    2.14744    0.82(13)      0.82(13)    58.3     0.500     0.803
  103633.    2.14809    1.02(13)      1.02(13)    56.6     0.499     0.875
  103664.    2.14873    0.83(13)      0.83(13)    56.3     0.499     0.918
  103695.    2.14938    1.03(13)      1.03(13)    56.3     0.499     0.916
  103726.    2.15002    1.15(14)      1.15(14)    53.6     0.499     0.874
  103757.    2.15067    0.55(13)      0.55(13)    59.8     0.498     0.810
  103788.    2.15131    0.75(13)      0.75(13)    57.2     0.498     0.744
  103820.    2.15196    0.65(13)      0.65(13)    58.3     0.498     0.689
  103851.    2.15260    0.75(13)      0.75(13)    58.7     0.498     0.652
  103882.    2.15325    0.62(13)      0.62(13)    62.2     0.498     0.633
  103913.    2.15389    0.77(13)      0.77(13)    57.1     0.497     0.630
  103944.    2.15454    0.74(14)      0.74(14)    54.8     0.497     0.641
  103975.    2.15519    0.88(13)      0.88(13)    55.5     0.497     0.673
  104007.    2.15583    1.05(13)      1.05(13)    56.8     0.497     0.755
  104038.    2.15648    1.26(14)      1.26(14)    53.4     0.496     0.953
  104069.    2.15713    2.13(15)      2.13(15)    47.5     0.496     1.396
  104100.    2.15777    2.52(15)      2.52(15)    44.2     0.496     2.272
  104131.    2.15842    3.91(17)      3.91(17)    36.1     0.496     3.759
  104163.    2.15907    5.85(19)      5.85(19)    28.69    0.496     5.877
  104194.    2.15972    8.20(21)      8.20(21)    22.24    0.495     8.330
  104225.    2.16036   10.25(24)     10.25(24)    17.91    0.495    10.480
  104256.    2.16101   11.93(25)     11.93(25)    15.51    0.495    11.561
  104288.    2.16166   12.04(26)     12.04(26)    14.73    0.495    11.152
  104319.    2.16231   10.14(24)     10.14(24)    17.87    0.494     9.477
  104350.    2.16296    7.85(22)      7.85(22)    21.36    0.494     7.186
  104382.    2.16361    5.26(19)      5.26(19)    29.00    0.494     4.953
  104413.    2.16426    3.92(17)      3.92(17)    33.33    0.494     3.193
  104444.    2.16491    2.48(16)      2.48(16)    39.8     0.493     2.015
  104476.    2.16556    1.74(15)      1.74(15)    46.8     0.493     1.322
  104507.    2.16621    1.39(14)      1.39(14)    51.2     0.493     0.953
  104538.    2.16686    1.16(14)      1.16(14)    53.3     0.493     0.768
  104570.    2.16751    0.84(13)      0.84(13)    57.6     0.492     0.678
  104601.    2.16816    0.75(13)      0.75(13)    57.6     0.492     0.632
  104632.    2.16881    0.33(13)      0.33(13)    59.7     0.492     0.606
  104664.    2.16946    0.62(13)      0.62(13)    59.9     0.492     0.590
  104695.    2.17011    0.74(13)      0.74(13)    54.9     0.491     0.579
  104727.    2.17076    0.56(13)      0.56(13)    58.0     0.491     0.571
  104758.    2.17141    0.56(14)      0.56(14)    54.5     0.491     0.565
  104789.    2.17206    0.54(13)      0.54(13)    58.7     0.491     0.560
  104821.    2.17271    0.52(13)      0.52(13)    61.1     0.490     0.556
  104852.    2.17337    0.40(13)      0.40(13)    61.0     0.490     0.553
  104884.    2.17402    0.49(13)      0.49(13)    55.5     0.490     0.551
  104915.    2.17467    0.48(13)      0.48(13)    55.4     0.490     0.549
  104947.    2.17532    0.57(13)      0.57(13)    58.1     0.489     0.548
  104978.    2.17598    0.57(13)      0.57(13)    59.7     0.489     0.547
  105010.    2.17663    0.59(13)      0.59(13)    55.4     0.489     0.547
  105041.    2.17728    0.86(14)      0.86(14)    53.7     0.488     0.547
  105073.    2.17793    0.63(14)      0.63(14)    54.5     0.488     0.547
  105104.    2.17859    0.41(13)      0.41(13)    60.3     0.488     0.548
  105136.    2.17924    0.66(14)      0.66(14)    53.1     0.488     0.550
  105167.    2.17990    0.75(14)      0.75(14)    52.9     0.487     0.551
  105199.    2.18055    0.65(13)      0.65(13)    56.4     0.487     0.554
  105230.    2.18120    0.57(13)      0.57(13)    59.4     0.487     0.557
  105262.    2.18186    0.48(13)      0.48(13)    58.4     0.486     0.560
  105294.    2.18251    0.42(13)      0.42(13)    56.4     0.486     0.565
  105325.    2.18317    0.40(13)      0.40(13)    57.0     0.486     0.570
  105357.    2.18382    0.48(13)      0.48(13)    57.2     0.486     0.576
  105388.    2.18448    0.50(13)      0.50(13)    55.9     0.485     0.584
  105420.    2.18513    0.48(13)      0.48(13)    62.7     0.485     0.593
  105452.    2.18579    0.55(13)      0.55(13)    55.5     0.485     0.606
  105483.    2.18644    0.58(13)      0.58(13)    55.5     0.484     0.619
  105515.    2.18710    0.81(14)      0.81(14)    53.6     0.484     0.636
  105546.    2.18776    0.37(13)      0.37(13)    57.4     0.484     0.657
  105578.    2.18841    0.36(13)      0.36(13)    58.6     0.484     0.685
  105610.    2.18907    0.65(13)      0.65(13)    56.5     0.483     0.724
  105642.    2.18973    0.76(14)      0.76(14)    52.2     0.483     0.789
  105673.    2.19038    0.82(14)      0.82(14)    52.9     0.483     0.907
  105705.    2.19104    1.21(14)      1.21(14)    50.7     0.482     1.136
  105737.    2.19170    1.27(15)      1.27(15)    46.0     0.482     1.571
  105768.    2.19236    2.16(15)      2.16(15)    43.4     0.482     2.335
  105800.    2.19301    3.45(16)      3.45(16)    37.5     0.481     3.537
  105832.    2.19367    5.09(18)      5.09(18)    32.31    0.481     5.189
  105864.    2.19433    6.98(19)      6.98(19)    26.85    0.481     7.121
  105895.    2.19499    8.56(21)      8.56(21)    22.96    0.481     8.930
  105927.    2.19565   10.55(23)     10.55(23)    19.51    0.480    10.056
  105959.    2.19631   10.85(23)     10.85(23)    19.07    0.480    10.072
  105991.    2.19696    9.35(22)      9.35(22)    21.00    0.480     9.016
  106022.    2.19762    7.21(20)      7.21(20)    23.84    0.479     7.308
  106054.    2.19828    5.25(19)      5.25(19)    29.05    0.479     5.453
  106086.    2.19894    3.68(17)      3.68(17)    33.90    0.479     3.825
  106118.    2.19960    2.22(15)      2.22(15)    42.3     0.478     2.597
  106150.    2.20026    1.79(15)      1.79(15)    46.2     0.478     1.777
  106182.    2.20092    1.21(14)      1.21(14)    49.3     0.478     1.278
  106213.    2.20158    0.79(14)      0.79(14)    52.8     0.477     0.994
  106245.    2.20224    0.70(13)      0.70(13)    55.4     0.477     0.836
  106277.    2.20290    0.55(14)      0.55(14)    52.7     0.477     0.747
  106309.    2.20357    0.55(14)      0.55(14)    54.6     0.476     0.692
  106341.    2.20423    0.59(14)      0.59(14)    53.0     0.476     0.657
  106373.    2.20489    0.60(14)      0.60(14)    52.4     0.476     0.631
  106405.    2.20555    0.57(14)      0.57(14)    53.7     0.475     0.612
  106437.    2.20621    0.46(13)      0.46(13)    58.7     0.475     0.596
  106469.    2.20687    0.49(13)      0.49(13)    57.7     0.475     0.583
  106501.    2.20754    0.39(14)      0.39(14)    53.7     0.474     0.573
  106532.    2.20820    0.53(13)      0.53(13)    56.4     0.474     0.564
  106564.    2.20886    0.48(13)      0.48(13)    55.3     0.474     0.556
  106596.    2.20952    0.32(14)      0.32(14)    54.4     0.473     0.550
  106628.    2.21019    0.32(14)      0.32(14)    54.4     0.473     0.544
  106660.    2.21085    0.64(13)      0.64(13)    56.0     0.473     0.539
  106692.    2.21151    0.42(13)      0.42(13)    56.7     0.472     0.535
  106724.    2.21218    0.46(14)      0.46(14)    53.8     0.472     0.531
  106756.    2.21284    0.26(14)      0.26(14)    54.6     0.472     0.528
  106788.    2.21350    0.38(13)      0.38(13)    56.4     0.471     0.525
  106820.    2.21417    0.30(13)      0.30(13)    59.3     0.471     0.517
  106853.    2.21483    0.53(13)      0.53(13)    55.1     0.471     0.515
  106885.    2.21550    0.45(13)      0.45(13)    57.8     0.470     0.513
  106917.    2.21616    0.44(14)      0.44(14)    53.5     0.470     0.512
  106949.    2.21683    0.46(14)      0.46(14)    53.2     0.470     0.511
  106981.    2.21749    0.55(14)      0.55(14)    52.1     0.469     0.510
  107013.    2.21816    0.58(14)      0.58(14)    52.5     0.469     0.509
  107045.    2.21882    0.48(13)      0.48(13)    58.3     0.469     0.509
  107077.    2.21949    0.48(14)      0.48(14)    53.7     0.468     0.509
  107109.    2.22015    0.40(14)      0.40(14)    49.4     0.468     0.509
  107141.    2.22082    0.43(14)      0.43(14)    51.8     0.467     0.510
  107174.    2.22149    0.50(14)      0.50(14)    53.8     0.467     0.511
  107206.    2.22215    0.24(13)      0.24(13)    55.3     0.467     0.512
  107238.    2.22282    0.56(14)      0.56(14)    53.9     0.466     0.514
  107270.    2.22349    0.68(14)      0.68(14)    54.3     0.466     0.516
  107302.    2.22415    0.67(14)      0.67(14)    51.6     0.466     0.519
  107334.    2.22482    0.39(14)      0.39(14)    51.8     0.465     0.522
  107367.    2.22549    0.39(13)      0.39(13)    57.3     0.465     0.527
  107399.    2.22616    0.43(14)      0.43(14)    52.6     0.465     0.532
  107431.    2.22682    0.45(14)      0.45(14)    49.3     0.464     0.540
  107463.    2.22749    0.45(14)      0.45(14)    51.4     0.464     0.549
  107495.    2.22816    0.42(14)      0.42(14)    49.7     0.464     0.561
  107528.    2.22883    0.54(14)      0.54(14)    53.0     0.463     0.580
  107560.    2.22950    0.66(14)      0.66(14)    52.8     0.463     0.613
  107592.    2.23017    0.88(14)      0.88(14)    49.5     0.462     0.674
  107625.    2.23084    0.81(14)      0.81(14)    49.5     0.462     0.794
  107657.    2.23151    1.07(15)      1.07(15)    44.6     0.462     1.019
  107689.    2.23218    1.32(15)      1.32(15)    45.5     0.461     1.402
  107721.    2.23285    1.99(16)      1.99(16)    40.6     0.461     1.982
  107754.    2.23352    2.69(16)      2.69(16)    37.9     0.461     2.746
  107786.    2.23418    3.61(17)      3.61(17)    34.14    0.460     3.591
  107818.    2.23486    4.54(18)      4.54(18)    29.78    0.460     4.318
  107851.    2.23553    4.96(19)      4.96(19)    27.73    0.459     4.687
  107883.    2.23620    5.23(19)      5.23(19)    26.67    0.459     4.567
  107915.    2.23687    4.57(19)      4.57(19)    29.18    0.459     4.040
  107948.    2.23754    3.80(18)      3.80(18)    32.12    0.458     3.318
  107980.    2.23821    2.64(17)      2.64(17)    34.49    0.458     2.614
  108013.    2.23888    2.28(16)      2.28(16)    38.3     0.458     2.061
  108045.    2.23955    1.81(15)      1.81(15)    41.8     0.457     1.696
  108077.    2.24023    1.25(15)      1.25(15)    44.2     0.457     1.477
  108110.    2.24090    1.21(15)      1.21(15)    45.3     0.456     1.330
  108142.    2.24157    1.03(15)      1.03(15)    47.5     0.456     1.196
  108175.    2.24224    1.05(15)      1.05(15)    44.7     0.456     1.055
  108207.    2.24292    0.89(15)      0.89(15)    47.1     0.455     0.918
  108240.    2.24359    0.73(14)      0.73(14)    48.4     0.455     0.793
  108272.    2.24426    0.60(14)      0.60(14)    51.6     0.454     0.693
  108305.    2.24493    0.78(14)      0.78(14)    48.5     0.454     0.622
  108337.    2.24561    0.72(15)      0.72(15)    46.9     0.454     0.574
  108370.    2.24628    0.70(15)      0.70(15)    47.1     0.453     0.544
  108402.    2.24696    0.50(14)      0.50(14)    51.5     0.453     0.521
  108435.    2.24763    0.66(14)      0.66(14)    50.7     0.453     0.509
  108467.    2.24830    0.45(14)      0.45(14)    50.3     0.452     0.501
  108500.    2.24898    0.67(14)      0.67(14)    49.0     0.452     0.495
  108532.    2.24965    0.54(14)      0.54(14)    49.9     0.451     0.490
  108565.    2.25033    0.55(14)      0.55(14)    52.4     0.451     0.487
  108597.    2.25100    0.53(15)      0.53(15)    46.8     0.451     0.483
  108630.    2.25168    0.53(14)      0.53(14)    53.7     0.450     0.480
  108663.    2.25236    0.51(14)      0.51(14)    49.0     0.450     0.478
  108695.    2.25303    0.57(14)      0.57(14)    50.2     0.449     0.476
  108728.    2.25371    0.63(14)      0.63(14)    49.5     0.449     0.474
  108760.    2.25438    0.32(14)      0.32(14)    52.6     0.449     0.472
  108793.    2.25506    0.44(14)      0.44(14)    51.6     0.448     0.471
  108826.    2.25574    0.27(14)      0.27(14)    49.0     0.448     0.469
  108858.    2.25641    0.54(14)      0.54(14)    52.2     0.447     0.468
  108891.    2.25709    0.48(14)      0.48(14)    52.7     0.447     0.467
  108924.    2.25777    0.31(14)      0.31(14)    51.1     0.447     0.466
  108956.    2.25844    0.36(14)      0.36(14)    50.9     0.446     0.465
  108989.    2.25912    0.41(14)      0.41(14)    48.8     0.446     0.464
  109022.    2.25980    0.42(14)      0.42(14)    52.0     0.446     0.463
  109054.    2.26048    0.37(14)      0.37(14)    52.2     0.445     0.463
  109087.    2.26116    0.33(14)      0.33(14)    49.3     0.445     0.462
  109120.    2.26183    0.35(14)      0.35(14)    52.0     0.444     0.462
  109153.    2.26251    0.51(15)      0.51(15)    45.7     0.444     0.461
  109185.    2.26319    0.60(14)      0.60(14)    48.3     0.444     0.461
  109218.    2.26387    0.44(14)      0.44(14)    49.4     0.443     0.461
  109251.    2.26455    0.63(14)      0.63(14)    49.8     0.443     0.461
  109284.    2.26523    0.33(14)      0.33(14)    51.2     0.442     0.460
  109316.    2.26591    0.50(14)      0.50(14)    50.8     0.442     0.460
  109349.    2.26659    0.41(14)      0.41(14)    47.7     0.442     0.460
  109382.    2.26727    0.68(15)      0.68(15)    46.1     0.441     0.460
  109415.    2.26795    0.37(14)      0.37(14)    49.7     0.441     0.461
  109448.    2.26863    0.38(14)      0.38(14)    48.8     0.440     0.461
  109480.    2.26931    0.60(14)      0.60(14)    48.8     0.440     0.461
  109513.    2.26999    0.64(14)      0.64(14)    47.8     0.440     0.462
  109546.    2.27067    0.44(14)      0.44(14)    49.2     0.439     0.463
  109579.    2.27135    0.46(15)      0.46(15)    45.9     0.439     0.464
  109612.    2.27204    0.46(14)      0.46(14)    49.1     0.439     0.465
  109645.    2.27272    0.40(14)      0.40(14)    51.0     0.438     0.466
  109678.    2.27340    0.60(15)      0.60(15)    46.7     0.438     0.468
  109711.    2.27408    0.60(14)      0.60(14)    50.9     0.437     0.469
  109743.    2.27476    0.50(14)      0.50(14)    50.8     0.437     0.472
  109776.    2.27545    0.23(14)      0.23(14)    51.2     0.437     0.474
  109809.    2.27613    0.44(14)      0.44(14)    49.5     0.436     0.477
  109842.    2.27681    0.58(14)      0.58(14)    48.0     0.436     0.481
  109875.    2.27750    0.61(15)      0.61(15)    46.3     0.435     0.486
  109908.    2.27818    0.83(15)      0.83(15)    42.1     0.435     0.491
  109941.    2.27886    0.58(15)      0.58(15)    46.1     0.435     0.498
  109974.    2.27955    0.55(15)      0.55(15)    46.4     0.434     0.506
  110007.    2.28023    0.67(15)      0.67(15)    44.3     0.434     0.517
  110040.    2.28091    0.60(15)      0.60(15)    47.6     0.434     0.531
  110073.    2.28160    0.54(15)      0.54(15)    45.6     0.433     0.552
  110106.    2.28228    0.61(15)      0.61(15)    45.9     0.433     0.587
  110139.    2.28297    0.89(15)      0.89(15)    43.7     0.432     0.656
  110172.    2.28365    0.74(15)      0.74(15)    46.3     0.432     0.797
  110205.    2.28434    1.30(16)      1.30(16)    41.3     0.432     1.072
  110238.    2.28502    1.68(16)      1.68(16)    38.4     0.431     1.570
  110271.    2.28571    2.26(16)      2.26(16)    37.3     0.431     2.362
  110305.    2.28639    3.41(18)      3.41(18)    32.18    0.431     3.450
  110338.    2.28708    4.37(18)      4.37(18)    29.69    0.430     4.708
  110371.    2.28777    5.47(20)      5.47(20)    24.77    0.430     5.855
  110404.    2.28845    6.78(22)      6.78(22)    21.02    0.430     6.521
  110437.    2.28914    6.97(22)      6.97(22)    20.86    0.429     6.454
  110470.    2.28983    6.02(22)      6.02(22)    21.29    0.429     5.705
  110503.    2.29051    4.83(20)      4.83(20)    24.99    0.428     4.566
  110536.    2.29120    3.42(19)      3.42(19)    28.77    0.428     3.366
  110570.    2.29189    2.49(18)      2.49(18)    31.56    0.428     2.343
  110603.    2.29258    1.85(16)      1.85(16)    36.8     0.427     1.596
  110636.    2.29326    1.15(16)      1.15(16)    40.0     0.427     1.114
  110669.    2.29395    0.90(15)      0.90(15)    43.2     0.427     0.833
  110702.    2.29464    0.58(15)      0.58(15)    43.2     0.426     0.679
  110735.    2.29533    0.66(15)      0.66(15)    47.1     0.426     0.597
  110769.    2.29602    0.31(15)      0.31(15)    43.7     0.426     0.552
  110802.    2.29671    0.43(15)      0.43(15)    43.4     0.425     0.526
  110835.    2.29740    0.50(15)      0.50(15)    44.5     0.425     0.508
  110868.    2.29808    0.61(15)      0.61(15)    42.0     0.425     0.496
  110902.    2.29877    0.45(15)      0.45(15)    45.6     0.424     0.486
  110935.    2.29946    0.30(16)      0.30(16)    41.4     0.424     0.478
  110968.    2.30015    0.56(16)      0.56(16)    40.6     0.424     0.472
  111002.    2.30084    0.48(15)      0.48(15)    43.0     0.423     0.466
  111035.    2.30153    0.63(15)      0.63(15)    45.1     0.423     0.462
  111068.    2.30222    0.42(15)      0.42(15)    45.4     0.423     0.458
  111101.    2.30292    0.76(16)      0.76(16)    39.2     0.422     0.454
  111135.    2.30361    0.42(15)      0.42(15)    44.9     0.422     0.452
  111168.    2.30430    0.35(15)      0.35(15)    44.8     0.422     0.449
  111201.    2.30499    0.50(15)      0.50(15)    46.4     0.421     0.447
  111235.    2.30568    0.31(15)      0.31(15)    45.9     0.421     0.445
  111268.    2.30637    0.34(15)      0.34(15)    45.3     0.421     0.443
  111302.    2.30706    0.36(15)      0.36(15)    44.8     0.420     0.441
  111335.    2.30776    0.57(15)      0.57(15)    44.1     0.420     0.440
  111368.    2.30845    0.47(15)      0.47(15)    46.4     0.420     0.438
  111402.    2.30914    0.52(15)      0.52(15)    45.6     0.419     0.437
  111435.    2.30983    0.37(15)      0.37(15)    43.3     0.419     0.436
  111469.    2.31053    0.40(15)      0.40(15)    46.4     0.419     0.435
  111502.    2.31122    0.38(15)      0.38(15)    44.4     0.418     0.434
  111536.    2.31191    0.57(16)      0.57(16)    41.1     0.418     0.433
  111569.    2.31261    0.37(15)      0.37(15)    44.1     0.418     0.433
  111602.    2.31330    0.47(16)      0.47(16)    41.0     0.418     0.432
  111636.    2.31400    0.68(15)      0.68(15)    42.1     0.417     0.431
  111669.    2.31469    0.38(14)      0.38(14)    48.4     0.417     0.431
  111703.    2.31538    0.34(14)      0.34(14)    48.0     0.417     0.431
  111736.    2.31608    0.31(15)      0.31(15)    46.4     0.416     0.430
  111770.    2.31677    0.64(15)      0.64(15)    45.1     0.416     0.430
  111803.    2.31747    0.45(16)      0.45(16)    40.4     0.416     0.430
  111837.    2.31817    0.61(15)      0.61(15)    45.3     0.416     0.430
  111871.    2.31886    0.59(16)      0.59(16)    40.4     0.415     0.430
  111904.    2.31956    0.59(15)      0.59(15)    45.7     0.415     0.430
  111938.    2.32025    0.35(15)      0.35(15)    45.2     0.415     0.431
  111971.    2.32095    0.54(15)      0.54(15)    45.8     0.414     0.431
  112005.    2.32164    0.39(15)      0.39(15)    45.2     0.414     0.432
  112038.    2.32234    0.59(15)      0.59(15)    43.4     0.414     0.433
  112072.    2.32304    0.32(15)      0.32(15)    42.6     0.414     0.434
  112106.    2.32374    0.40(15)      0.40(15)    42.5     0.413     0.436
  112139.    2.32443    0.71(15)      0.71(15)    43.3     0.413     0.438
  112173.    2.32513    0.41(15)      0.41(15)    43.4     0.413     0.440
  112207.    2.32583    0.67(15)      0.67(15)    44.1     0.413     0.444
  112240.    2.32652    0.55(15)      0.55(15)    44.7     0.412     0.450
  112274.    2.32722    0.31(15)      0.31(15)    46.6     0.412     0.460
  112308.    2.32792    0.24(15)      0.24(15)    41.8     0.412     0.481
  112341.    2.32862    0.21(15)      0.21(15)    43.5     0.412     0.524
  112375.    2.32932    0.61(16)      0.61(16)    40.1     0.412     0.610
  112409.    2.33002    0.56(16)      0.56(16)    40.1     0.411     0.765
  112442.    2.33072    0.58(16)      0.58(16)    38.7     0.411     1.012
  112476.    2.33142    0.88(17)      0.88(17)    36.7     0.411     1.350
  112510.    2.33212    1.42(17)      1.42(17)    32.94    0.411     1.738
  112544.    2.33282    2.10(18)      2.10(18)    30.84    0.410     2.088
  112577.    2.33352    2.58(18)      2.58(18)    30.56    0.410     2.285
  112611.    2.33422    2.73(18)      2.73(18)    31.00    0.410     2.256
  112645.    2.33492    2.23(17)      2.23(17)    32.88    0.410     2.015
  112679.    2.33562    1.69(17)      1.69(17)    36.0     0.410     1.661
  112713.    2.33632    1.05(16)      1.05(16)    40.1     0.410     1.291
  112746.    2.33702    0.93(16)      0.93(16)    40.5     0.409     0.979
  112780.    2.33772    0.53(15)      0.53(15)    42.9     0.409     0.752
  112814.    2.33842    0.60(15)      0.60(15)    44.5     0.409     0.608
  112848.    2.33912    0.59(16)      0.59(16)    41.4     0.409     0.525
  112882.    2.33982    0.52(15)      0.52(15)    43.9     0.409     0.480
  112916.    2.34053    0.55(15)      0.55(15)    44.5     0.409     0.456
  112950.    2.34123    0.41(15)      0.41(15)    44.3     0.408     0.443
  112983.    2.34193    0.45(15)      0.45(15)    45.8     0.408     0.436
  113017.    2.34263    0.62(15)      0.62(15)    42.4     0.408     0.431
  113051.    2.34334    0.46(15)      0.46(15)    43.9     0.408     0.427
  113085.    2.34404    0.47(15)      0.47(15)    42.3     0.408     0.425
  113119.    2.34474    0.24(15)      0.24(15)    44.1     0.408     0.422
  113153.    2.34545    0.29(15)      0.29(15)    46.7     0.408     0.421
  113187.    2.34615    0.40(15)      0.40(15)    44.9     0.407     0.419
  113221.    2.34685    0.32(15)      0.32(15)    42.4     0.407     0.418
  113255.    2.34756    0.36(15)      0.36(15)    45.1     0.407     0.417
  113289.    2.34826    0.25(15)      0.25(15)    46.8     0.407     0.416
  113323.    2.34897    0.41(15)      0.41(15)    43.1     0.407     0.415
  113357.    2.34967    0.32(16)      0.32(16)    41.5     0.407     0.414
  113391.    2.35038    0.50(16)      0.50(16)    39.7     0.407     0.413
  113425.    2.35108    0.30(15)      0.30(15)    44.5     0.407     0.413
  113459.    2.35179    0.24(15)      0.24(15)    42.5     0.407     0.412
  113493.    2.35249    0.61(16)      0.61(16)    41.4     0.406     0.412
  113527.    2.35320    0.47(15)      0.47(15)    42.5     0.406     0.411
  113561.    2.35390    0.25(15)      0.25(15)    43.1     0.406     0.411
  113595.    2.35461    0.48(16)      0.48(16)    39.2     0.406     0.410
  113629.    2.35532    0.51(16)      0.51(16)    40.1     0.406     0.410
  113663.    2.35602    0.38(16)      0.38(16)    40.6     0.406     0.410
  113697.    2.35673    0.36(15)      0.36(15)    42.3     0.406     0.410
  113731.    2.35744   -0.03(15)      0.000(29)    0.0     0.4061   .
  113766.    2.35815    0.31(15)      0.31(15)    43.5     0.406     0.409
  113800.    2.35885    0.68(15)      0.68(15)    41.9     0.406     0.409
  113834.    2.35956    0.38(16)      0.38(16)    41.1     0.406     0.409
  113868.    2.36027    0.48(15)      0.48(15)    41.8     0.406     0.409
  113902.    2.36098    0.54(16)      0.54(16)    41.0     0.406     0.408
  113936.    2.36169    0.50(16)      0.50(16)    39.8     0.406     0.408
  113971.    2.36239    0.47(16)      0.47(16)    40.4     0.406     0.408
  114005.    2.36310    0.25(15)      0.25(15)    44.6     0.406     0.408
  114039.    2.36381    0.24(15)      0.24(15)    45.6     0.406     0.408
  114073.    2.36452    0.51(16)      0.51(16)    41.0     0.406     0.408
  114107.    2.36523    0.50(16)      0.50(16)    40.4     0.406     0.408
  114142.    2.36594    0.23(15)      0.23(15)    43.5     0.406     0.408
  114176.    2.36665    0.32(16)      0.32(16)    41.6     0.406     0.408
  114210.    2.36736    0.30(15)      0.30(15)    42.8     0.406     0.408
  114244.    2.36807    0.30(16)      0.30(16)    40.6     0.406     0.408
  114279.    2.36878    0.77(16)      0.77(16)    39.2     0.406     0.408
  114313.    2.36949    0.56(16)      0.56(16)    39.5     0.406     0.408
  114347.    2.37020    0.83(16)      0.83(16)    38.6     0.406     0.408
  114382.    2.37091    0.67(16)      0.67(16)    40.0     0.406     0.408
  114416.    2.37163    0.50(16)      0.50(16)    41.6     0.406     0.408
  114450.    2.37234    0.46(16)      0.46(16)    39.6     0.406     0.408
  114484.    2.37305    0.32(16)      0.32(16)    39.8     0.407     0.408
  114519.    2.37376    0.59(16)      0.59(16)    37.3     0.407     0.408
  114553.    2.37447    0.56(16)      0.56(16)    39.1     0.407     0.408
  114588.    2.37519    0.48(16)      0.48(16)    40.6     0.407     0.408
  114622.    2.37590    0.42(15)      0.42(15)    42.1     0.407     0.408
  114656.    2.37661    0.61(16)      0.61(16)    41.0     0.407     0.408
  114691.    2.37732    0.37(15)      0.37(15)    43.6     0.407     0.408
  114725.    2.37804    0.38(15)      0.38(15)    42.3     0.407     0.408
  114760.    2.37875    0.40(15)      0.40(15)    42.7     0.407     0.408
  114794.    2.37946    0.67(16)      0.67(16)    38.9     0.408     0.408
  114828.    2.38018    0.22(16)      0.22(16)    41.4     0.408     0.408
  114863.    2.38089    0.47(16)      0.47(16)    40.9     0.408     0.408
  114897.    2.38161    0.42(16)      0.42(16)    38.7     0.408     0.408
  114932.    2.38232    0.39(16)      0.39(16)    38.7     0.408     0.408
  114966.    2.38304    0.36(16)      0.36(16)    38.0     0.408     0.408
  115001.    2.38375    0.43(16)      0.43(16)    41.0     0.409     0.409
  115035.    2.38447    0.13(16)      0.13(16)    41.1     0.409     0.409
  115070.    2.38518    0.41(16)      0.41(16)    37.5     0.409     0.409
  115104.    2.38590    0.51(16)      0.51(16)    39.4     0.409     0.409
  115139.    2.38661    0.51(16)      0.51(16)    39.4     0.409     0.409
  115173.    2.38733    0.52(16)      0.52(16)    39.0     0.410     0.410
  115208.    2.38805    0.22(16)      0.22(16)    39.8     0.410     0.410
  115242.    2.38876    0.39(15)      0.39(15)    42.7     0.410     0.410
  115277.    2.38948    0.36(16)      0.36(16)    37.7     0.410     0.410
  115312.    2.39020    0.40(16)      0.40(16)    40.4     0.410     0.410
  115346.    2.39091    0.42(15)      0.42(15)    42.0     0.411     0.411
  115381.    2.39163    0.53(16)      0.53(16)    40.8     0.411     0.411
  115415.    2.39235    0.47(16)      0.47(16)    38.3     0.411     0.411
  115450.    2.39307    0.37(16)      0.37(16)    40.0     0.411     0.411
  115485.    2.39378    0.37(16)      0.37(16)    40.9     0.412     0.412
  115519.    2.39450    0.49(17)      0.49(17)    36.5     0.412     0.412
  115554.    2.39522    0.57(15)      0.57(15)    42.0     0.412     0.412
  115589.    2.39594    0.47(16)      0.47(16)    39.0     0.413     0.413
  115623.    2.39666    0.30(15)      0.30(15)    42.5     0.413     0.413
  115658.    2.39738    0.41(16)      0.41(16)    38.7     0.413     0.413
  115693.    2.39810    0.40(16)      0.40(16)    39.1     0.414     0.414
  115727.    2.39882    0.49(16)      0.49(16)    39.5     0.414     0.414
  115762.    2.39954    0.63(16)      0.63(16)    37.7     0.414     0.414
  115797.    2.40026    0.47(16)      0.47(16)    39.7     0.414     0.415
  115832.    2.40098    0.71(16)      0.71(16)    39.7     0.415     0.415
  115866.    2.40170    0.42(16)      0.42(16)    38.8     0.415     0.415
  115901.    2.40242    0.47(16)      0.47(16)    41.4     0.416     0.416
  115936.    2.40314    0.20(15)      0.20(15)    43.0     0.416     0.416
  115971.    2.40386    0.50(16)      0.50(16)    38.5     0.416     0.416
  116005.    2.40458    0.37(16)      0.37(16)    39.6     0.417     0.417
  116040.    2.40530    0.35(16)      0.35(16)    37.8     0.417     0.417
  116075.    2.40602    0.68(16)      0.68(16)    38.3     0.417     0.417
  116110.    2.40674    0.30(16)      0.30(16)    39.0     0.418     0.418
  116145.    2.40747    0.33(15)      0.33(15)    41.6     0.418     0.418
  116180.    2.40819    0.61(17)      0.61(17)    35.9     0.419     0.419
  116214.    2.40891    0.20(16)      0.20(16)    40.7     0.419     0.419
  116249.    2.40963    0.38(16)      0.38(16)    39.7     0.419     0.419
  116284.    2.41036    0.69(16)      0.69(16)    37.1     0.420     0.420
  116319.    2.41108    0.20(16)      0.20(16)    38.7     0.420     0.420
  116354.    2.41180    0.62(16)      0.62(16)    38.8     0.421     0.421
  116389.    2.41253    0.70(16)      0.70(16)    39.6     0.421     0.421
  116424.    2.41325    0.23(15)      0.23(15)    42.3     0.422     0.422
  116459.    2.41398    0.18(15)      0.18(15)    41.9     0.422     0.422
  116494.    2.41470    0.50(16)      0.50(16)    39.7     0.422     0.423
  116529.    2.41542    0.80(17)      0.80(17)    35.8     0.423     0.423
  116564.    2.41615    0.71(17)      0.71(17)    36.2     0.423     0.423
  116599.    2.41687    0.15(16)      0.15(16)    41.3     0.424     0.424
  116633.    2.41760    0.34(16)      0.34(16)    37.2     0.424     0.424
  116668.    2.41832    0.39(16)      0.39(16)    37.6     0.425     0.425
  116703.    2.41905    0.46(16)      0.46(16)    36.9     0.425     0.425
  116739.    2.41978    0.52(16)      0.52(16)    38.7     0.426     0.426
  116774.    2.42050    0.43(16)      0.43(16)    38.3     0.426     0.426
  116809.    2.42123    0.50(16)      0.50(16)    38.0     0.427     0.427
  116844.    2.42195    0.33(17)      0.33(17)    36.5     0.427     0.428
  116879.    2.42268    0.16(16)      0.16(16)    38.2     0.428     0.428
  116914.    2.42341    0.33(16)      0.33(16)    38.9     0.428     0.429
  116949.    2.42414    0.63(17)      0.63(17)    34.44    0.429     0.429
  116984.    2.42486    0.77(16)      0.77(16)    37.2     0.430     0.430
  117019.    2.42559    0.84(17)      0.84(17)    33.51    0.430     0.430
  117054.    2.42632    0.76(17)      0.76(17)    34.80    0.431     0.431
  117089.    2.42705    0.29(16)      0.29(16)    37.9     0.431     0.431
  117124.    2.42777    0.36(16)      0.36(16)    39.4     0.432     0.432
  117159.    2.42850    0.25(17)      0.25(17)    35.3     0.432     0.433
  117195.    2.42923    0.25(16)      0.25(16)    37.7     0.433     0.433
  117230.    2.42996    0.13(16)      0.13(16)    38.3     0.434     0.436
  117265.    2.43069    0.68(16)      0.68(16)    37.6     0.434     0.436
  117300.    2.43142    0.08(17)      0.08(17)    35.5     0.435     0.437
  117335.    2.43215    0.65(17)      0.65(17)    35.5     0.435     0.438
  117370.    2.43288    0.41(16)      0.41(16)    38.5     0.436     0.438
  117406.    2.43361    0.44(17)      0.44(17)    35.1     0.437     0.439
  117441.    2.43434    0.20(17)      0.20(17)    35.4     0.437     0.440
  117476.    2.43507    0.21(17)      0.21(17)    35.04    0.438     0.441
  117511.    2.43580    0.62(17)      0.62(17)    35.4     0.438     0.441
  117547.    2.43653    0.26(17)      0.26(17)    35.9     0.439     0.442
  117582.    2.43726    0.64(17)      0.64(17)    36.6     0.440     0.443
  117617.    2.43799    0.19(16)      0.19(16)    37.4     0.440     0.444
  117652.    2.43872    0.32(17)      0.32(17)    34.57    0.441     0.445
  117688.    2.43946    0.48(17)      0.48(17)    34.86    0.442     0.446
  117723.    2.44019    0.50(17)      0.50(17)    35.03    0.442     0.447
  117758.    2.44092    0.74(17)      0.74(17)    34.05    0.443     0.448
  117794.    2.44165    0.48(17)      0.48(17)    34.26    0.444     0.449
  117829.    2.44238    0.47(16)      0.47(16)    37.5     0.444     0.450
  117864.    2.44312    0.61(17)      0.61(17)    34.29    0.445     0.451
  117900.    2.44385    0.50(17)      0.50(17)    35.2     0.446     0.452
  117935.    2.44458    0.49(17)      0.49(17)    34.65    0.446     0.453
  117971.    2.44532    0.45(17)      0.45(17)    34.52    0.447     0.454
  118006.    2.44605    0.61(17)      0.61(17)    36.4     0.448     0.456
  118041.    2.44678    0.32(17)      0.32(17)    35.2     0.448     0.458
  118077.    2.44752    0.33(17)      0.33(17)    34.39    0.449     0.461
  118112.    2.44825    0.28(17)      0.28(17)    35.8     0.450     0.466
  118148.    2.44899    0.53(17)      0.53(17)    34.26    0.450     0.473
  118183.    2.44972    0.61(18)      0.61(18)    30.54    0.451     0.483
  118218.    2.45046    0.65(17)      0.65(17)    33.85    0.452     0.497
  118254.    2.45119    0.69(18)      0.69(18)    31.03    0.452     0.511
  118289.    2.45193    0.42(18)      0.42(18)    32.34    0.453     0.525
  118325.    2.45266    0.32(17)      0.32(17)    34.81    0.454     0.533
  118360.    2.45340    0.56(17)      0.56(17)    32.91    0.454     0.535
  118396.    2.45414    0.34(18)      0.34(18)    32.62    0.455     0.531
  118431.    2.45487    0.42(18)      0.42(18)    32.63    0.456     0.524
  118467.    2.45561    0.19(17)      0.19(17)    33.78    0.457     0.517
  118503.    2.45635    0.25(17)      0.25(17)    34.78    0.457     0.514
  118538.    2.45708    0.23(17)      0.23(17)    33.84    0.458     0.521
  118574.    2.45782    0.57(18)      0.57(18)    31.04    0.459     0.550
  118609.    2.45856    0.58(18)      0.58(18)    31.79    0.459     0.625
  118645.    2.45930    0.92(18)      0.92(18)    29.35    0.460     0.794
  118680.    2.46003    0.97(18)      0.97(18)    32.27    0.461     1.129
  118716.    2.46077    1.42(19)      1.42(19)    29.02    0.461     1.696
  118752.    2.46151    2.08(19)      2.08(19)    26.46    0.462     2.511
  118787.    2.46225    3.35(21)      3.35(21)    23.15    0.463     3.472
  118823.    2.46299    4.91(23)      4.91(23)    18.31    0.464     4.357
  118858.    2.46373    5.28(25)      5.28(25)    16.48    0.464     4.876
  118894.    2.46446    6.06(25)      6.06(25)    16.55    0.465     4.833
  118930.    2.46520    5.40(24)      5.40(24)    17.36    0.466     4.261
  118965.    2.46594    3.96(23)      3.96(23)    19.11    0.466     3.380
  119001.    2.46668    2.24(21)      2.24(21)    22.60    0.467     2.460
  119037.    2.46742    1.76(19)      1.76(19)    26.50    0.468     1.694
  119073.    2.46816    0.90(18)      0.90(18)    29.70    0.468     1.159
  119108.    2.46890    0.73(18)      0.73(18)    32.30    0.469     0.834
  119144.    2.46965    0.64(18)      0.64(18)    30.90    0.470     0.659
  119180.    2.47039    0.57(19)      0.57(19)    29.11    0.470     0.573
  119216.    2.47113    0.63(18)      0.63(18)    30.67    0.471     0.533
  119251.    2.47187    0.23(17)      0.23(17)    32.76    0.472     0.514
  119287.    2.47261    0.37(17)      0.37(17)    35.4     0.472     0.505
  119323.    2.47335    0.10(18)      0.10(18)    32.14    0.473     0.500
  119359.    2.47409    0.81(18)      0.81(18)    30.25    0.474     0.496
  119394.    2.47484    0.66(18)      0.66(18)    31.50    0.474     0.494
  119430.    2.47558    0.37(17)      0.37(17)    34.74    0.475     0.492
  119466.    2.47632    0.43(17)      0.43(17)    33.85    0.476     0.491
  119502.    2.47707    0.43(17)      0.43(17)    33.41    0.476     0.490
  119538.    2.47781    0.69(18)      0.69(18)    32.23    0.477     0.490
  119574.    2.47855    0.25(19)      0.25(19)    28.54    0.477     0.489
  119610.    2.47930    0.34(19)      0.34(19)    28.27    0.478     0.489
  119645.    2.48004    0.71(20)      0.71(20)    25.20    0.479     0.489
  119681.    2.48078    0.41(20)      0.41(20)    25.83    0.479     0.489
  119717.    2.48153    0.56(21)      0.56(21)    23.77    0.480     0.488
  119753.    2.48227    0.46(20)      0.46(20)    26.26    0.480     0.489
  119789.    2.48302    0.54(19)      0.54(19)    26.79    0.481     0.489
  119825.    2.48376    0.61(21)      0.61(21)    23.34    0.481     0.489
  119861.    2.48451    0.64(20)      0.64(20)    24.39    0.482     0.489
  119897.    2.48525    0.63(20)      0.63(20)    24.66    0.482     0.489
  119933.    2.48600    0.29(19)      0.29(19)    27.87    0.483     0.490
  119969.    2.48674    0.44(19)      0.44(19)    26.74    0.483     0.490
  120005.    2.48749    0.78(20)      0.78(20)    24.84    0.484     0.490
  120041.    2.48824    0.83(21)      0.83(21)    23.74    0.484     0.491
  120077.    2.48898    0.53(20)      0.53(20)    24.90    0.485     0.491
  120113.    2.48973    0.70(20)      0.70(20)    24.68    0.485     0.491
  120149.    2.49048    0.52(21)      0.52(21)    23.74    0.486     0.492
  120185.    2.49122    0.48(19)      0.48(19)    27.60    0.486     0.492
  120221.    2.49197    0.66(20)      0.66(20)    24.55    0.487     0.493
  120257.    2.49272    0.56(20)      0.56(20)    24.11    0.487     0.493
  120293.    2.49347    0.46(19)      0.46(19)    26.78    0.487     0.494
  120329.    2.49422    0.30(19)      0.30(19)    27.16    0.488     0.494
  120365.    2.49496    0.64(21)      0.64(21)    23.26    0.488     0.495
  120401.    2.49571    0.50(20)      0.50(20)    24.32    0.488     0.495
  120438.    2.49646    0.56(21)      0.56(21)    23.51    0.489     0.496
  120474.    2.49721    0.44(20)      0.44(20)    25.02    0.489     0.496
  120510.    2.49796    0.45(20)      0.45(20)    24.85    0.489     0.497
  120546.    2.49871    0.19(19)      0.19(19)    26.42    0.490     0.497
  120582.    2.49946    0.81(20)      0.81(20)    25.31    0.490     0.498
  120618.    2.50021    0.49(20)      0.49(20)    25.63    0.490     0.499
  120655.    2.50096    0.50(20)      0.50(20)    25.12    0.490     0.500
  120691.    2.50171    0.15(20)      0.15(20)    25.00    0.490     0.501
  120727.    2.50246    0.09(19)      0.09(19)    27.24    0.491     0.502
  120763.    2.50321    0.15(20)      0.15(20)    24.94    0.491     0.503
  120799.    2.50396    0.44(20)      0.44(20)    24.28    0.491     0.503
  120836.    2.50471    0.68(21)      0.68(21)    22.04    0.491     0.505
  120872.    2.50547    0.40(20)      0.40(20)    24.10    0.491     0.507
  120908.    2.50622    0.46(20)      0.46(20)    24.24    0.491     0.509
  120944.    2.50697    0.78(19)      0.78(19)    26.96    0.491     0.512
  120981.    2.50772    0.52(20)      0.52(20)    24.96    0.491     0.516
  121017.    2.50847    0.31(20)      0.31(20)    24.32    0.491     0.523
  121053.    2.50923    0.43(20)      0.43(20)    25.04    0.491     0.535
  121090.    2.50998    0.34(20)      0.34(20)    25.10    0.491     0.559
  121126.    2.51073    0.60(20)      0.60(20)    25.53    0.491     0.604
  121162.    2.51149    0.59(19)      0.59(19)    28.01    0.491     0.686
  121199.    2.51224    0.84(21)      0.84(21)    22.33    0.491     0.820
  121235.    2.51299    0.78(21)      0.78(21)    22.58    0.490     1.013
  121271.    2.51375    1.21(21)      1.21(21)    22.21    0.490     1.256
  121308.    2.51450    1.56(23)      1.56(23)    19.71    0.490     1.509
  121344.    2.51526    1.46(22)      1.46(22)    21.28    0.490     1.709
  121381.    2.51601    2.03(22)      2.03(22)    19.91    0.489     1.789
  121417.    2.51677    1.51(22)      1.51(22)    20.17    0.489     1.719
  121453.    2.51752    1.73(22)      1.73(22)    20.85    0.488     1.531
  121490.    2.51828    1.14(21)      1.14(21)    23.30    0.488     1.287
  121526.    2.51903    0.76(20)      0.76(20)    25.14    0.488     1.051
  121563.    2.51979    0.92(21)      0.92(21)    21.74    0.487     0.854
  121599.    2.52054    0.65(20)      0.65(20)    24.45    0.486     0.713
  121636.    2.52130    0.48(19)      0.48(19)    26.49    0.486     0.623
  121672.    2.52206    0.67(21)      0.67(21)    23.79    0.485     0.570
  121709.    2.52281    0.45(20)      0.45(20)    25.55    0.485     0.541
  121745.    2.52357    0.58(20)      0.58(20)    25.64    0.484     0.525
  121782.    2.52433    0.14(19)      0.14(19)    27.58    0.483     0.515
  121818.    2.52508    0.25(20)      0.25(20)    25.09    0.482     0.509
  121855.    2.52584    0.42(20)      0.42(20)    26.07    0.482     0.505
  121891.    2.52660    0.52(20)      0.52(20)    23.97    0.481     0.502
  121928.    2.52736    0.43(20)      0.43(20)    25.80    0.480     0.499
  121964.    2.52812    0.37(20)      0.37(20)    24.30    0.479     0.496
  122001.    2.52887    0.27(19)      0.27(19)    26.37    0.478     0.494
  122038.    2.52963    0.71(20)      0.71(20)    24.73    0.477     0.492
  122074.    2.53039    0.65(20)      0.65(20)    24.12    0.476     0.490
  122111.    2.53115    0.95(20)      0.95(20)    24.26    0.474     0.489
  122148.    2.53191    0.34(21)      0.34(21)    23.53    0.473     0.487
  122184.    2.53267    0.44(21)      0.44(21)    22.90    0.472     0.485
  122221.    2.53343    0.30(21)      0.30(21)    22.96    0.471     0.483
  122257.    2.53419    0.68(20)      0.68(20)    24.99    0.469     0.482
  122294.    2.53495    0.82(20)      0.82(20)    25.81    0.468     0.480
  122331.    2.53571    0.61(20)      0.61(20)    24.00    0.466     0.479
  122368.    2.53647    0.15(20)      0.15(20)    24.41    0.465     0.477
  122404.    2.53723    0.21(20)      0.21(20)    25.61    0.463     0.476
  122441.    2.53799    0.15(20)      0.15(20)    24.13    0.462     0.474
  122478.    2.53876    0.25(20)      0.25(20)    25.77    0.460     0.472
  122514.    2.53952    0.55(21)      0.55(21)    23.63    0.458     0.471
  122551.    2.54028    0.19(21)      0.19(21)    23.75    0.456     0.469
  122588.    2.54104    0.25(20)      0.25(20)    23.90    0.454     0.467
  122625.    2.54180    0.94(22)      0.94(22)    21.04    0.452     0.466
  122662.    2.54257    0.36(20)      0.36(20)    24.03    0.450     0.464
  122698.    2.54333    0.66(21)      0.66(21)    23.69    0.448     0.462
  122735.    2.54409    0.49(21)      0.49(21)    23.23    0.446     0.461
  122772.    2.54486    0.42(21)      0.42(21)    22.84    0.444     0.459
  122809.    2.54562    0.58(20)      0.58(20)    24.30    0.441     0.457
  122846.    2.54638    0.30(20)      0.30(20)    24.53    0.439     0.455
  122883.    2.54715    0.44(21)      0.44(21)    21.98    0.437     0.453
  122919.    2.54791    0.65(22)      0.65(22)    20.37    0.434     0.452
  122956.    2.54868    0.79(22)      0.79(22)    19.88    0.432     0.450
  122993.    2.54944    0.89(22)      0.89(22)    21.31    0.429     0.448
  123030.    2.55021    1.00(24)      1.00(24)    17.74    0.426     0.446
  123067.    2.55097    0.34(21)      0.34(21)    22.06    0.423     0.444
  123104.    2.55174    0.54(21)      0.54(21)    22.08    0.420     0.443
  123141.    2.55250    0.33(21)      0.33(21)    21.87    0.417     0.441
  123178.    2.55327    0.15(21)      0.15(21)    23.13    0.414     0.439
  123215.    2.55403    0.77(22)      0.77(22)    20.58    0.411     0.438
  123252.    2.55480    0.65(22)      0.65(22)    20.68    0.408     0.436
  123289.    2.55557    0.39(23)      0.39(23)    19.72    0.404     0.435
  123326.    2.55633    0.45(22)      0.45(22)    19.83    0.401     0.434
  123363.    2.55710    0.45(22)      0.45(22)    21.24    0.397     0.432
  123400.    2.55787    0.36(22)      0.36(22)    20.13    0.394     0.432
  123437.    2.55864    0.55(22)      0.55(22)    21.18    0.390     0.431
  123474.    2.55940    0.34(22)      0.34(22)    20.96    0.386     0.431
  123511.    2.56017    0.32(22)      0.32(22)    20.53    0.382     0.431
  123548.    2.56094    0.78(22)      0.78(22)    20.89    0.378     0.432
  123585.    2.56171    0.40(22)      0.40(22)    19.98    0.374     0.433
  123622.    2.56248    0.35(23)      0.35(23)    19.58    0.370     0.435
  123659.    2.56324    0.73(24)      0.73(24)    17.27    0.366     0.439
  123696.    2.56401    0.72(24)      0.72(24)    17.98    0.361     0.443
  123733.   .           0.47(22)      0.72(24)    .       .         .
  123770.   .           0.35(23)      0.72(24)    .       .         .
  123807.   .           0.42(24)      0.72(24)    .       .         .
  123845.   .           0.90(24)      0.72(24)    .       .         .
  123882.   .           0.52(23)      0.72(24)    .       .         .
  123919.   .           0.70(25)      0.72(24)    .       .         .
  123956.   .           0.47(24)      0.72(24)    .       .         .
  123993.   .           1.37(25)      0.72(24)    .       .         .
  124030.   .           1.29(25)      0.72(24)    .       .         .
  124068.   .           2.00(26)      0.72(24)    .       .         .
  124105.   .           2.85(27)      0.72(24)    .       .         .
  124142.   .           3.85(30)      0.72(24)    .       .         .
  124179.   .           5.71(33)      0.72(24)    .       .         .
  124217.   .           8.3(4)        0.72(24)    .       .         .
  124254.   .          10.5(4)        0.72(24)    .       .         .
  124291.   .          10.4(4)        0.72(24)    .       .         .
  124328.   .          10.0(4)        0.72(24)    .       .         .
  124366.   .           7.9(4)        0.72(24)    .       .         .
  124403.   .           5.7(4)        0.72(24)    .       .         .
  124440.   .           3.39(32)      0.72(24)    .       .         .
  124478.   .           2.35(29)      0.72(24)    .       .         .
  124515.   .           1.42(26)      0.72(24)    .       .         .
  124552.   .           1.34(26)      0.72(24)    .       .         .
  124590.   .           0.89(27)      0.72(24)    .       .         .
  124627.   .           1.09(27)      0.72(24)    .       .         .
  124665.   .           0.80(26)      0.72(24)    .       .         .
  124702.   .           0.46(26)      0.72(24)    .       .         .
  124739.   .           0.13(25)      0.72(24)    .       .         .
  124777.   .           0.46(27)      0.72(24)    .       .         .
  124814.   .           0.39(26)      0.72(24)    .       .         .
  124852.   .           0.44(26)      0.72(24)    .       .         .
  124889.   .           0.49(30)      0.72(24)    .       .         .
  124921.   .          -0.00012(6)    0.72(24)    .       .         .
_pd_meas_number_of_points              4610
_pd_proc_number_of_points              4610

loop_
      _refln_index_h
      _refln_index_k
      _refln_index_l
      _pd_refln_phase_id
      _refln_observed_status
      _refln_F_squared_meas
      _refln_F_squared_calc
      _refln_phase_calc
      _refln_d_spacing
      _gsas_i100_meas
   2   2   2  1 o  13.026   16.383    180.00   2.51580   5.17
   6   2   0  1 o  82.570   78.397    180.00   2.46380  15.24
   2   6   0  1 o  27.029   25.663     0.00    2.46380   4.99
   3   1   2  1 o   0.001    0.001     0.00    2.45268   0.00
   1   3   2  1 o   1.726    0.849     0.00    2.45268   0.63
   6   1   1  1 o  21.978   20.759    180.00   2.33353   6.72
   1   6   1  1 o   6.904    6.462    180.00   2.33353   2.11
   0   4   2  1 o  99.384   94.050    180.00   2.28848  28.41
   3   3   2  1 o   9.703    9.796     0.00    2.24066   2.58
   5   4   1  1 o   5.992    5.685     0.00    2.23542   1.58
   4   5   1  1 o  68.229   64.756    180.00   2.23542  17.97
   4   2   2  1 o  138.786  145.208    0.00    2.19572  34.33
   2   4   2  1 o  24.655   25.865     0.00    2.19572   6.10
   6   4   0  1 o  25.967   23.979    180.00   2.16090   3.04
   4   6   0  1 o  358.262  330.831    0.00    2.16090  41.90
   6   3   1  1 o   1.776    1.942    180.00   2.14872   0.41
   3   6   1  1 o   4.405    4.833     0.00    2.14872   1.01
   0   7   1  1 o  29.631   33.230     0.00    2.07139   5.97
   5   1   2  1 o   8.752    9.755     0.00    2.07557   1.78
   1   5   2  1 o  61.741   68.893    180.00   2.07557  12.53
   1   1   0  3 o   4.026    4.026     0.00    2.01756   5.95
   7   2   1  1 o  40.915   37.478    180.00   2.00185   7.31
   2   7   1  1 o   1.226    1.122    180.00   2.00185   0.22
   0   8   0  1 o  66.952   59.485     0.00    1.94781   5.42
   4   4   2  1 o  31.939   32.440     0.00    1.97320   5.42
   1   1   1  2 o  11.358   11.358     0.00    2.06692 100.00
   5   3   2  1 o   0.000    0.000    180.00   1.94230   0.00
   3   5   2  1 o  162.570  149.009   180.00   1.94230  26.08
   0   6   2  1 o  55.543   49.412     0.00    1.91281   8.44
   2   8   0  1 o  103.741  95.113    180.00   1.88965   7.54
   8   2   0  1 o   1.461    1.340     0.00    1.88965   0.11
   0   1   3  1 o  15.794   20.014    180.00   1.87160   2.22
   6   5   1  1 o  24.334   24.245    180.00   1.88149   3.48
   5   6   1  1 o  111.893  111.474   180.00   1.88149  16.02
   6   2   2  1 o  293.013  293.559    0.00    1.85764  40.08
   2   6   2  1 o  52.014   52.136     0.00    1.85764   7.12
   6   6   0  1 o  20.180   20.646     0.00    1.83641   1.32
   8   1   1  1 o   0.810    0.759     0.00    1.82892   0.10
   1   8   1  1 o  467.065  438.254   180.00   1.82892  60.42
   7   4   1  1 o   0.092    0.086     0.00    1.82892   0.01
   4   7   1  1 o  72.730   68.354    180.00   1.82892   9.41
   1   2   3  1 o  12.069   12.875    180.00   1.81983   1.53
   2   1   3  1 o   0.677    0.723     0.00    1.81983   0.09
   0   3   3  1 o  311.277  341.736   180.00   1.77213  35.95
   4   8   0  1 o  43.366   44.902    180.00   1.74217   2.36
   8   4   0  1 o  497.142  514.752    0.00    1.74217  27.00
   7   1   2  1 o  10.909   11.009     0.00    1.73823   1.18
   8   3   1  1 o  102.504  99.851     0.00    1.73577  10.99
   1   7   2  1 o  113.762  114.782    0.00    1.73823  12.26
   3   8   1  1 o  60.354   58.770     0.00    1.73577   6.47
   5   5   2  1 o  97.665   98.648    180.00   1.73823  10.52
   2   3   3  1 o   0.975    1.304    180.00   1.72799   0.10
   3   2   3  1 o   1.053    1.409    180.00   1.72799   0.11
   4   6   2  1 o   0.319    0.473     0.00    1.71699   0.03
   6   4   2  1 o   2.706    3.992    180.00   1.71699   0.28
   2   0   0  2 o  11.048   11.048     0.00    1.79001  30.80
   4   1   3  1 o  62.420   67.787    180.00   1.68700   6.04
   1   4   3  1 o   6.992    7.590     0.00    1.68700   0.68
   0   9   1  1 o  21.409   21.012    180.00   1.65555   1.93
   7   3   2  1 o  179.689  186.272   180.00   1.65767  16.31
   3   7   2  1 o  57.301   59.381     0.00    1.65767   5.20
   2   9   1  1 o  210.896  206.803   180.00   1.61939  17.58
   9   2   1  1 o  28.553   27.994     0.00    1.61939   2.38
   6   7   1  1 o  185.415  181.945   180.00   1.61939  15.46
   7   6   1  1 o   0.587    0.576     0.00    1.61939   0.05
   0   5   3  1 o   0.449    0.460     0.00    1.61307   0.04
   4   3   3  1 o  212.131  217.100    0.00    1.61307  17.43
   3   4   3  1 o  89.019   91.090    180.00   1.61307   7.32
   0   8   2  1 o  155.202  150.171    0.00    1.60411  12.50
   5   8   1  1 o  26.858   27.009     0.00    1.58551   2.07
   8   5   1  1 o  77.058   77.483     0.00    1.58551   5.95
   5   2   3  1 o  35.726   37.670    180.00   1.57957   2.72
   2   5   3  1 o  148.018  155.972   180.00   1.57957  11.27
   0  10   0  1 o  226.261  223.868   180.00   1.55825   8.20
   8   2   2  1 o  137.261  133.360   180.00   1.57115  10.25
   2   8   2  1 o  13.044   12.668     0.00    1.57115   0.97
   8   6   0  1 o  112.739  110.478   180.00   1.55825   4.08
   6   8   0  1 o  254.783  249.675    0.00    1.55825   9.23
  10   2   0  1 o  15.644   14.767    180.00   1.52799   0.53
   2  10   0  1 o  11.048   10.429     0.00    1.52799   0.37
   6   6   2  1 o  172.774  167.082   180.00   1.54015  12.00
   9   4   1  1 o  18.115   16.865     0.00    1.52366   1.21
   4   9   1  1 o  56.807   52.858    180.00   1.52366   3.79
   7   5   2  1 o  82.955   78.613     0.00    1.52532   5.56
   5   7   2  1 o   2.381    2.256    180.00   1.52532   0.16
   6   1   3  1 o  76.896   70.548    180.00   1.51839   5.07
   1   6   3  1 o   0.475    0.432     0.00    1.51839   0.03
  10   1   1  1 o   1.708    1.615    180.00   1.49534   0.11
   1  10   1  1 o  188.261  177.994    0.00    1.49534  11.73
   4   5   3  1 o  25.893   24.907     0.00    1.49036   1.59
   5   4   3  1 o  80.437   77.397     0.00    1.49036   4.95
   8   4   2  1 o   1.635    1.555     0.00    1.48328   0.10
   4   8   2  1 o  90.895   86.383    180.00   1.48328   5.50
   9   1   2  1 o  30.110   28.615     0.00    1.47002   1.76
   1   9   2  1 o   7.286    6.923     0.00    1.47002   0.43
   3   6   3  1 o   3.441    3.374     0.00    1.46382   0.20
   6   3   3  1 o  67.430   66.193     0.00    1.46382   3.89
  10   4   0  1 o  49.839   44.007     0.00    1.44679   1.38
   4  10   0  1 o  24.602   21.723    180.00   1.44679   0.68
  10   3   1  1 o  50.032   45.847     0.00    1.44312   2.74
   3  10   1  1 o   4.844    4.436     0.00    1.44312   0.27
   0   7   3  1 o  11.452    7.762    180.00   1.43864   0.62
   0   0   4  1 o  215.069  224.561    0.00    1.41393   2.73
   2   0   0  3 o   3.744    3.744     0.00    1.42663   8.95
   8   7   1  1 o  17.530   17.196    180.00   1.41899   0.90
   7   8   1  1 o  66.795   65.523     0.00    1.41899   3.43
   9   3   2  1 o  122.487  118.531   180.00   1.42033   6.32
   3   9   2  1 o   3.551    3.436    180.00   1.42033   0.18
   2   7   3  1 o  50.267   52.124     0.00    1.41473   2.56
   7   2   3  1 o  156.969  162.861   180.00   1.41473   7.98
   1   1   4  1 o   1.186    2.279    180.00   1.40243   0.06
   0   2   4  1 o  127.925  133.950    0.00    1.39121   6.12
   6   9   1  1 o  61.081   58.495     0.00    1.39602   2.96
   9   6   1  1 o  32.863   31.468    180.00   1.39602   1.59
   8   8   0  1 o  58.082   65.032    180.00   1.37731   1.34
   0  11   1  1 o  41.933   43.133     0.00    1.37414   1.92
   2   2   4  1 o  23.177   24.277     0.00    1.36955   1.05
   7   7   2  1 o   8.583    9.023     0.00    1.37536   0.39
   0  10   2  1 o  67.424   65.035     0.00    1.36476   3.00
   6   5   3  1 o  315.839  333.605    0.00    1.37027  14.28
   5   6   3  1 o  13.731   14.502     0.00    1.37027   0.62
   3   1   4  1 o  91.341   104.718   180.00   1.35909   4.01
   1   3   4  1 o   3.175    3.636    180.00   1.35909   0.14
   6   8   2  1 o   0.322    0.311    180.00   1.36476   0.01
   8   6   2  1 o  71.326   68.928    180.00   1.36476   3.18
  11   2   1  1 o  13.180   13.017     0.00    1.35325   0.57
   2  11   1  1 o  30.249   29.878     0.00    1.35325   1.31
   5  10   1  1 o  56.296   55.626     0.00    1.35325   2.43
  10   5   1  1 o  88.354   87.298     0.00    1.35325   3.81
   8   1   3  1 o  150.348  149.542    0.00    1.34956   6.43
   1   8   3  1 o  12.787   12.717    180.00   1.34956   0.55
   4   7   3  1 o  36.550   36.342     0.00    1.34956   1.56
   7   4   3  1 o   2.316    2.303    180.00   1.34956   0.10
  10   2   2  1 o  346.748  342.805   180.00   1.34430  14.61
   6  10   0  1 o  116.760  124.218   180.00   1.33618   2.40
  10   6   0  1 o  128.887  137.120    0.00    1.33618   2.65
   2  10   2  1 o   3.315    3.278     0.00    1.34430   0.14
   0   4   4  1 o  117.300  133.630   180.00   1.32910   4.74
   9   5   2  1 o  85.109   85.684     0.00    1.33440   3.49
   5   9   2  1 o  50.951   51.314     0.00    1.33440   2.09
   3   3   4  1 o  31.622   35.098     0.00    1.31953   1.24
   4   2   4  1 o  191.625  200.235   180.00   1.31017   7.34
   0  12   0  1 o  746.779  731.808   180.00   1.29854  13.84
   2   4   4  1 o  54.591   57.045     0.00    1.31017   2.09
   3   8   3  1 o  30.444   31.689     0.00    1.31080   1.17
   8   3   3  1 o  53.087   55.243    180.00   1.31080   2.04
  11   4   1  1 o  17.868   17.623    180.00   1.29588   0.66
   4  11   1  1 o   6.483    6.399    180.00   1.29588   0.24
   2  12   0  1 o   6.257    9.107    180.00   1.28087   0.11
  12   2   0  1 o   0.086    0.125     0.00    1.28087   0.00
  10   4   2  1 o  366.158  363.085   180.00   1.28801  13.16
   4  10   2  1 o  85.754   85.085    180.00   1.28801   3.08
   1   5   4  1 o   5.977    7.185    180.00   1.28324   0.21
   5   1   4  1 o   0.528    0.635     0.00    1.28324   0.02
   0   9   3  1 o  200.179  202.420   180.00   1.27520   6.94
  12   1   1  1 o  67.758   69.249     0.00    1.26145   2.25
   1  12   1  1 o  25.233   25.790     0.00    1.26145   0.84
  11   1   2  1 o   0.571    0.585    180.00   1.26239   0.02
   1  11   2  1 o   0.055    0.057    180.00   1.26239   0.00
   8   9   1  1 o  141.884  145.029    0.00    1.26145   4.72
   9   8   1  1 o   1.273    1.301     0.00    1.26145   0.04
   9   2   3  1 o   8.047    8.175     0.00    1.25846   0.27
   4   4   4  1 o  82.549   84.078     0.00    1.25790   2.72
   2   9   3  1 o   8.400    8.535     0.00    1.25846   0.28
   7   6   3  1 o  271.775  276.245    0.00    1.25846   8.96
   6   7   3  1 o  35.918   36.510    180.00   1.25846   1.18
   3   5   4  1 o  88.916   95.753     0.00    1.24978   2.86
   5   3   4  1 o  56.200   60.528     0.00    1.24978   1.81
  10   7   1  1 o  78.090   77.217     0.00    1.24524   2.48
   7  10   1  1 o  139.217  137.657   180.00   1.24524   4.42
   0   6   4  1 o  14.231   13.015    180.00   1.24182   0.45
   4  12   0  1 o  998.693  1002.325   0.00    1.23190  15.22
  12   4   0  1 o  26.734   26.831     0.00    1.23190   0.41
   8   5   3  1 o  37.464   34.953    180.00   1.24236   1.18
   5   8   3  1 o  58.828   54.882    180.00   1.24236   1.85
   8   8   2  1 o   1.622    1.490    180.00   1.23825   0.05
   3  12   1  1 o  17.394   16.427    180.00   1.22963   0.53
  12   3   1  1 o  16.323   15.410     0.00    1.22963   0.49
  11   3   2  1 o   1.265    1.234    180.00   1.23050   0.04
   3  11   2  1 o  14.539   14.187    180.00   1.23050   0.44
   7   9   2  1 o   2.869    2.800     0.00    1.23050   0.09
   9   7   2  1 o  69.585   67.900     0.00    1.23050   2.11
   6   2   4  1 o  24.252   24.393     0.00    1.22634   0.73
   2   6   4  1 o  372.093  373.842   180.00   1.22634  11.15
   8  10   0  1 o  97.089   69.471     0.00    1.21679   1.41
  10   8   0  1 o  277.478  198.547   180.00   1.21679   4.04
   6  11   1  1 o  37.103   26.947     0.00    1.21460   1.07
  11   6   1  1 o   0.025    0.018    180.00   1.21460   0.00
   4   9   3  1 o  67.994   62.798     0.00    1.21192   1.95
   9   4   3  1 o  11.849   10.950     0.00    1.21192   0.34
  10   6   2  1 o  217.104  219.595    0.00    1.20811   6.15
   6  10   2  1 o  18.251   18.455    180.00   1.20811   0.52
   2   2   0  2 o   9.922    9.922     0.00    1.26572  11.50
  10   1   3  1 o  38.161   39.156     0.00    1.19752   1.05
   1  10   3  1 o   0.000    0.000     0.00    1.19752   0.00
   7   1   4  1 o   5.172    6.714    180.00   1.19004   0.14
   1   7   4  1 o   3.744    4.865    180.00   1.19004   0.10
   5   5   4  1 o   1.254    1.631    180.00   1.19004   0.03
   0  12   2  1 o  39.466   40.447     0.00    1.18007   1.02
   4   6   4  1 o   0.405    0.414    180.00   1.18316   0.01
   6   4   4  1 o  97.278   99.626    180.00   1.18316   2.55
   0  13   1  1 o  97.881   95.070    180.00   1.17260   2.48
  12   5   1  1 o  212.968  207.002   180.00   1.17260   5.40
   5  12   1  1 o   1.170    1.138     0.00    1.17260   0.03
  11   5   2  1 o   5.036    4.931    180.00   1.17336   0.13
   5  11   2  1 o  134.444  131.668   180.00   1.17336   3.42
   6  12   0  1 o  76.491   76.247     0.00    1.16145   0.94
  12   6   0  1 o   1.052    1.048    180.00   1.16145   0.01
  10   3   3  1 o  53.060   51.165    180.00   1.17020   1.33
   3  10   3  1 o  124.272  119.869   180.00   1.17020   3.13
   2  12   2  1 o  101.530  99.803    180.00   1.16676   2.53
  12   2   2  1 o  242.706  238.556    0.00    1.16676   6.04
   2  13   1  1 o  14.199   13.983     0.00    1.15955   0.35
  13   2   1  1 o   6.839    6.733    180.00   1.15955   0.17
   2   1   1  3 o   5.004    5.004     0.00    1.16484   0.05
   7   3   4  1 o  11.858   11.310    180.00   1.16321   0.29
   3   7   4  1 o   6.332    6.044     0.00    1.16321   0.16
   7   8   3  1 o  24.997   24.759    180.00   1.15722   0.60
   8   7   3  1 o  118.118  116.987   180.00   1.15722   2.85
   0   8   4  1 o  12.790   16.243     0.00    1.14424   0.30
   9   6   3  1 o  19.445   24.600    180.00   1.14466   0.45
   6   9   3  1 o   8.410   10.639    180.00   1.14466   0.19
   0   1   5  1 o  37.353   37.396     0.00    1.12818   0.82
   9  10   1  1 o   0.946    0.978     0.00    1.13469   0.02
  10   9   1  1 o   0.034    0.035    180.00   1.13469   0.00
   0  11   3  1 o  60.270   59.865     0.00    1.13250   1.34
   8   2   4  1 o  334.625  332.166    0.00    1.13210   7.44
   2   8   4  1 o   1.821    1.807     0.00    1.13210   0.04
  12   4   2  1 o  102.972  96.541     0.00    1.12939   2.27
   4  12   2  1 o  25.132   23.581    180.00   1.12939   0.55
  13   4   1  1 o  497.058  495.114   180.00   1.12284  10.71
   4  13   1  1 o  104.976  104.565    0.00    1.12284   2.26
   0  14   0  1 o  156.387  158.808    0.00    1.11303   1.63
   8  11   1  1 o  150.427  149.851    0.00    1.12284   3.24
  11   8   1  1 o  41.285   41.127    180.00   1.12284   0.89
   2   1   5  1 o  127.003  126.407    0.00    1.11653   2.68
   1   2   5  1 o   8.776    8.734     0.00    1.11653   0.19
   9   9   2  1 o  47.733   47.550    180.00   1.12350   1.03
  11   2   3  1 o   1.082    1.067    180.00   1.12073   0.02
   2  11   3  1 o  69.948   68.994     0.00    1.12073   1.50
   5  10   3  1 o   0.005    0.005    180.00   1.12073   0.00
  10   5   3  1 o  137.238  135.382   180.00   1.12073   2.94
   6   6   4  1 o   8.191    8.034     0.00    1.12033   0.18
  10   8   2  1 o  270.762  272.542    0.00    1.11771   5.74
   8  10   2  1 o  206.203  207.540    0.00    1.11771   4.37
   5   7   4  1 o   0.186    0.173    180.00   1.11458   0.00
   7   5   4  1 o   8.005    7.426     0.00    1.11458   0.17
   2  14   0  1 o   8.349    8.201     0.00    1.10185   0.08
  14   2   0  1 o   0.011    0.011     0.00    1.10185   0.00
   0   3   5  1 o  98.581   110.398    0.00    1.10524   2.00
  10  10   0  1 o  62.433   61.321    180.00   1.10185   0.63
[truncated: 66,925 more chars]
