# Supplementary material for: Crystal Structures and Intermolecular Interactions in α‐ and β‐phosgene
Source: Angew Chem Int Ed Engl. 2025 Nov 14;65(2):e17323. doi: 10.1002/anie.202517323 (PMC12790384; doi:10.1002/anie.202517323)
Supplement: Supplementary file 2 — Supporting Information [file ANIE-65-e17323-s001.zip › PHOSGENE_METASTABLE_135K_edited.cif]

data_PHOSGENE_METASTABLE__publ

_pd_block_id
  2025-01-28T13:48|PHOSGENE_METASTABLE_|Tambornino|Overall

_audit_creation_method  "from EXP file using GSAS2CIF"
_audit_creation_date                   2025-01-28T13:48
_audit_author_name                     Tambornino
_audit_update_record
; 2025-01-28T13:48  Initial CIF as created by GSAS2CIF
;

#=============================================================================
# this information describes the project, paper etc. for the CIF             #
# Acta Cryst. Section C papers and editorial correspondence is generated     #
# from the information in this section                                       #
#                                                                            #
#   (from)   CIF submission form for Rietveld refinements (Acta Cryst. C)    #
#                                                 Version 14 December 1998   #
#=============================================================================
# 1. SUBMISSION DETAILS

_publ_contact_author_name            ?   # Name of author for correspondence
_publ_contact_author_address             # Address of author for correspondence
; ?
;
_publ_contact_author_email           ?
_publ_contact_author_fax             ?
_publ_contact_author_phone           ?

_publ_contact_letter
; ?
;

_publ_requested_journal              ?
_publ_requested_coeditor_name        ?
_publ_requested_category             ?   # Acta C: one of CI/CM/CO/FI/FM/FO

#==============================================================================

# 2. PROCESSING SUMMARY (IUCr Office Use Only)

_journal_data_validation_number      ?

_journal_date_recd_electronic        ?
_journal_date_to_coeditor            ?
_journal_date_from_coeditor          ?
_journal_date_accepted               ?
_journal_date_printers_first         ?
_journal_date_printers_final         ?
_journal_date_proofs_out             ?
_journal_date_proofs_in              ?
_journal_coeditor_name               ?
_journal_coeditor_code               ?
_journal_coeditor_notes
; ?
;
_journal_techeditor_code             ?
_journal_techeditor_notes
; ?
;
_journal_coden_ASTM                  ?
_journal_name_full                   ?
_journal_year                        ?
_journal_volume                      ?
_journal_issue                       ?
_journal_page_first                  ?
_journal_page_last                   ?
_journal_paper_category              ?
_journal_suppl_publ_number           ?
_journal_suppl_publ_pages            ?

#==============================================================================

# 3. TITLE AND AUTHOR LIST

_publ_section_title
; ?
;
_publ_section_title_footnote
; ?
;

# The loop structure below should contain the names and addresses of all
# authors, in the required order of publication. Repeat as necessary.

loop_
	_publ_author_name
        _publ_author_footnote
	_publ_author_address
 ?                                   #<--'Last name, first name'
; ?
;
; ?
;

#==============================================================================

# 4. TEXT

_publ_section_synopsis
;  ?
;
_publ_section_abstract
; ?
;
_publ_section_comment
; ?
;
_publ_section_exptl_prep      # Details of the preparation of the sample(s)
                              # should be given here.
; ?
;
_publ_section_exptl_refinement
; ?
;
_publ_section_references
; ?
;
_publ_section_figure_captions
; ?
;
_publ_section_acknowledgements
; ?
;

#=============================================================================
# 5. OVERALL REFINEMENT & COMPUTING DETAILS

_refine_special_details
; ?
;
_pd_proc_ls_special_details
; ?
;

# The following items are used to identify the programs used.
_computing_molecular_graphics     ?
_computing_publication_material   ?

_refine_ls_weighting_scheme       ?
_refine_ls_weighting_details      ?
_refine_ls_hydrogen_treatment     ?
_refine_ls_extinction_method      ?
_refine_ls_extinction_coef        ?
_refine_ls_number_constraints     ?

_refine_ls_restrained_S_all       ?
_refine_ls_restrained_S_obs       ?

#==============================================================================
# 6. SAMPLE PREPARATION DATA

# (In the unusual case where multiple samples are used in a single
#  Rietveld study, this information should be moved into the phase
#  blocks)

# The following three fields describe the preparation of the material.
# The cooling rate is in K/min.  The pressure at which the sample was
# prepared is in kPa.  The temperature of preparation is in K.

_pd_prep_cool_rate                ?
_pd_prep_pressure                 ?
_pd_prep_temperature              ?

_pd_char_colour                   ?       # use ICDD colour descriptions
data_PHOSGENE_METASTABLE__overall

_refine_ls_shift/su_max                0.04
_refine_ls_shift/su_mean               0.01
_computing_structure_refinement        GSAS
_refine_ls_number_parameters           31
_refine_ls_goodness_of_fit_all         1.77
_refine_ls_number_restraints           0
_refine_ls_matrix_type                 full

# pointers to the phase blocks
loop_   _pd_phase_block_id
      2025-01-28T13:48|PHOSGENE_METASTABLE__phase1|Tambornino||
      2025-01-28T13:48|PHOSGENE_METASTABLE__phase2|Tambornino||
      2025-01-28T13:48|PHOSGENE_METASTABLE__phase3|Tambornino||
# pointers to the diffraction patterns
loop_   _pd_block_diffractogram_id
      2025-01-28T13:48|PHOSGENE_METASTABLE__H_01|Tambornino|HRPD

# Information for phase 1
data_PHOSGENE_METASTABLE__phase_1

_pd_block_id
  2025-01-28T13:48|PHOSGENE_METASTABLE__phase1|Tambornino||

# Histograms for phase 1
loop_   _pd_block_diffractogram_id
  2025-01-28T13:48|PHOSGENE_METASTABLE__H_01|Tambornino|HRPD

#==============================================================================
# 7. CHEMICAL, STRUCTURAL AND CRYSTAL DATA

_pd_char_particle_morphology     'coarse powder'

_chemical_name_systematic        'carbonyl dichloride'
_chemical_name_common            'phosgene'
_chemical_formula_sum            'C Cl2 O'
_chemical_formula_moiety         'C Cl2 O'
_chemical_compound_source        ?
_chemical_formula_structural     ?
_chemical_formula_analytical     ?
_chemical_formula_weight         98.92
_cell_formula_units_Z            4
_exptl_crystal_recrystallization_method 'Frozen with liquid nitrogen'

_chemical_melting_point          155
_exptl_crystal_colour            white

_exptl_crystal_F_000             ?
_exptl_crystal_density_diffrn     1.87011 
_exptl_crystal_density_meas       ?
_exptl_crystal_density_method     'not measured'

_cell_measurement_temperature     135
_diffrn_ambient_temperature       135
_cell_special_details
?

_geom_special_details             ?

# The following item identifies the program(s) used (if appropriate).
_computing_structure_solution     ?

#==============================================================================

# 8. Phase information from GSAS

_pd_phase_name                         "metastable phosgene"
_cell_length_a                         10.244042(22)
_cell_length_b                         6.280321(21)
_cell_length_c                         5.46069(4)
_cell_angle_alpha                      90.0
_cell_angle_beta                       90.0
_cell_angle_gamma                      90.0
_cell_volume                           351.3190(20)
_symmetry_cell_setting                 orthorhombic
_symmetry_space_group_name_H-M         "C m c 21"
_symmetry_space_group_name_Hall        "C_2c_-2"
loop_ _symmetry_equiv_pos_site_id _symmetry_equiv_pos_as_xyz
       1 +x,+y,+z 
       2 -x,+y,+z 
       3 +x,-y,+z+1/2 
       4 -x,-y,+z+1/2 
     101 +x+1/2,+y+1/2,+z 
     102 -x+1/2,+y+1/2,+z 
     103 +x+1/2,-y+1/2,+z+1/2 
     104 -x+1/2,-y+1/2,+z+1/2 

# ATOMIC COORDINATES AND DISPLACEMENT PARAMETERS


loop_
      _atom_site_type_symbol
      _atom_site_label
      _atom_site_fract_x
      _atom_site_fract_y
      _atom_site_fract_z
      _atom_site_occupancy
      _atom_site_thermal_displace_type
      _atom_site_U_iso_or_equiv
      _atom_site_symmetry_multiplicity
Cl
Cl1     0.63913(7)   0.77808(20)  0.7933(5)    1.0        Uani   0.0535        8
C 
C1      0.5          0.2587(4)    0.1280(5)    1.0        Uani   0.03207       4
O 
O1      0.5          0.2974(6)    0.9093(7)    1.0        Uani   0.05543       4

loop_ _atom_site_aniso_label
      _atom_site_aniso_U_11
      _atom_site_aniso_U_12
      _atom_site_aniso_U_13
      _atom_site_aniso_U_22
      _atom_site_aniso_U_23
      _atom_site_aniso_U_33
Cl1     0.0322(4)   0.0004(5)   0.0031(9)   0.0515(9)  -0.0068(15)  0.0768(24)
C1      0.0457(13)  0.0         0.0         0.0236(12)  0.0031(14)  0.0269(21)
O1      0.0836(17)  0.0         0.0         0.0480(23) -0.0003(21)  0.035(4)  

loop_ _atom_type_symbol
      _atom_type_number_in_cell
                   Cl  8.0        
                   C   4.0        
                   O   4.0        

# MOLECULAR GEOMETRY

loop_
      _geom_bond_atom_site_label_1
      _geom_bond_atom_site_label_2
      _geom_bond_distance
      _geom_bond_site_symmetry_1
      _geom_bond_site_symmetry_2
      _geom_bond_publ_flag
  Cl1       Cl1             2.8505(15)  .      2_655  N
  Cl1       C1              1.7029(25)  .      3_565  N
  Cl1       O1                2.579(5)  .      3_564  N
  C1        Cl1             1.7029(25)  .      3_564  N
  C1        Cl1             1.7029(25)  .      4_664  N
  C1        O1                1.219(5)  .      1_554  N
  O1        Cl1               2.579(5)  .      3_565  N
  O1        Cl1               2.579(5)  .      4_665  N
  O1        C1                1.219(5)  .      1_556  N

loop_
      _geom_angle_atom_site_label_1
      _geom_angle_atom_site_label_2
      _geom_angle_atom_site_label_3
      _geom_angle
      _geom_angle_site_symmetry_1
      _geom_angle_site_symmetry_2
      _geom_angle_site_symmetry_3
      _geom_angle_publ_flag
  Cl1       Cl1       C1               33.18(12)      2_655  .      3_565  N
  Cl1       C1        Cl1             113.64(24)      3_564  .      4_664  N
  Cl1       C1        O1              123.13(12)      3_564  .      1_554  N
  Cl1       C1        O1              123.13(12)      4_664  .      1_554  N

# Information for phase 2
data_PHOSGENE_METASTABLE__phase_2

_pd_block_id
  2025-01-28T13:48|PHOSGENE_METASTABLE__phase2|Tambornino||

# Histograms for phase 2
loop_   _pd_block_diffractogram_id
  2025-01-28T13:48|PHOSGENE_METASTABLE__H_01|Tambornino|HRPD

#==============================================================================
# 7. CHEMICAL, STRUCTURAL AND CRYSTAL DATA

_pd_char_particle_morphology      ?

_chemical_name_systematic         'copper'
_chemical_name_common             'copper'
_chemical_formula_moiety          Cu
_chemical_formula_structural      Cu
_chemical_formula_analytical      Cu
_chemical_melting_point           1358
_chemical_formula_sum             Cu
_chemical_formula_weight          63.55
_cell_formula_units_Z             4

_exptl_crystal_density_diffrn      9.1827
_exptl_crystal_density_meas        ?
_exptl_crystal_density_method      'not measured'

_cell_measurement_temperature     135
_diffrn_ambient_temperature       135

_cell_special_details
; ?
;

_geom_special_details             ?

#==============================================================================

# 8. Phase information from GSAS

_pd_phase_name                         copper
_cell_length_a                         3.582147(31)
_cell_length_b                         3.582147
_cell_length_c                         3.582147
_cell_angle_alpha                      90.0
_cell_angle_beta                       90.0
_cell_angle_gamma                      90.0
_cell_volume                           45.9650(10)
_symmetry_cell_setting                 cubic
_symmetry_space_group_name_H-M         "F m -3 m"
_symmetry_space_group_name_Hall        "-F_4_2_3"
loop_ _symmetry_equiv_pos_site_id _symmetry_equiv_pos_as_xyz
       1 +x,+y,+z 
       2 +z,+x,+y 
       3 +y,+z,+x 
       4 +x,+y,-z 
       5 -z,+x,+y 
       6 +y,-z,+x 
       7 -z,+x,-y 
       8 -y,-z,+x 
       9 +y,-z,-x 
      10 -x,+y,-z 
      11 -z,-x,+y 
      12 +x,-y,-z 
      13 +y,+x,+z 
      14 +z,+y,+x 
      15 +x,+z,+y 
      16 +y,+x,-z 
      17 -z,+y,+x 
      18 +x,-z,+y 
      19 -z,+y,-x 
      20 -x,-z,+y 
      21 +x,-z,-y 
      22 -y,+x,-z 
      23 -z,-y,+x 
      24 +y,-x,-z 
      -1 -x,-y,-z 
      -2 -z,-x,-y 
      -3 -y,-z,-x 
      -4 -x,-y,+z 
      -5 +z,-x,-y 
      -6 -y,+z,-x 
      -7 +z,-x,+y 
      -8 +y,+z,-x 
      -9 -y,+z,+x 
     -10 +x,-y,+z 
     -11 +z,+x,-y 
     -12 -x,+y,+z 
     -13 -y,-x,-z 
     -14 -z,-y,-x 
     -15 -x,-z,-y 
     -16 -y,-x,+z 
     -17 +z,-y,-x 
     -18 -x,+z,-y 
     -19 +z,-y,+x 
     -20 +x,+z,-y 
     -21 -x,+z,+y 
     -22 +y,-x,+z 
     -23 +z,+y,-x 
     -24 -y,+x,+z 
     101 +x,+y+1/2,+z+1/2 
     102 +z,+x+1/2,+y+1/2 
     103 +y,+z+1/2,+x+1/2 
     104 +x,+y+1/2,-z+1/2 
     105 -z,+x+1/2,+y+1/2 
     106 +y,-z+1/2,+x+1/2 
     107 -z,+x+1/2,-y+1/2 
     108 -y,-z+1/2,+x+1/2 
     109 +y,-z+1/2,-x+1/2 
     110 -x,+y+1/2,-z+1/2 
     111 -z,-x+1/2,+y+1/2 
     112 +x,-y+1/2,-z+1/2 
     113 +y,+x+1/2,+z+1/2 
     114 +z,+y+1/2,+x+1/2 
     115 +x,+z+1/2,+y+1/2 
     116 +y,+x+1/2,-z+1/2 
     117 -z,+y+1/2,+x+1/2 
     118 +x,-z+1/2,+y+1/2 
     119 -z,+y+1/2,-x+1/2 
     120 -x,-z+1/2,+y+1/2 
     121 +x,-z+1/2,-y+1/2 
     122 -y,+x+1/2,-z+1/2 
     123 -z,-y+1/2,+x+1/2 
     124 +y,-x+1/2,-z+1/2 
    -101 -x,-y+1/2,-z+1/2 
    -102 -z,-x+1/2,-y+1/2 
    -103 -y,-z+1/2,-x+1/2 
    -104 -x,-y+1/2,+z+1/2 
    -105 +z,-x+1/2,-y+1/2 
    -106 -y,+z+1/2,-x+1/2 
    -107 +z,-x+1/2,+y+1/2 
    -108 +y,+z+1/2,-x+1/2 
    -109 -y,+z+1/2,+x+1/2 
    -110 +x,-y+1/2,+z+1/2 
    -111 +z,+x+1/2,-y+1/2 
    -112 -x,+y+1/2,+z+1/2 
    -113 -y,-x+1/2,-z+1/2 
    -114 -z,-y+1/2,-x+1/2 
    -115 -x,-z+1/2,-y+1/2 
    -116 -y,-x+1/2,+z+1/2 
    -117 +z,-y+1/2,-x+1/2 
    -118 -x,+z+1/2,-y+1/2 
    -119 +z,-y+1/2,+x+1/2 
    -120 +x,+z+1/2,-y+1/2 
    -121 -x,+z+1/2,+y+1/2 
    -122 +y,-x+1/2,+z+1/2 
    -123 +z,+y+1/2,-x+1/2 
    -124 -y,+x+1/2,+z+1/2 
     201 +x+1/2,+y,+z+1/2 
     202 +z+1/2,+x,+y+1/2 
     203 +y+1/2,+z,+x+1/2 
     204 +x+1/2,+y,-z+1/2 
     205 -z+1/2,+x,+y+1/2 
     206 +y+1/2,-z,+x+1/2 
     207 -z+1/2,+x,-y+1/2 
     208 -y+1/2,-z,+x+1/2 
     209 +y+1/2,-z,-x+1/2 
     210 -x+1/2,+y,-z+1/2 
     211 -z+1/2,-x,+y+1/2 
     212 +x+1/2,-y,-z+1/2 
     213 +y+1/2,+x,+z+1/2 
     214 +z+1/2,+y,+x+1/2 
     215 +x+1/2,+z,+y+1/2 
     216 +y+1/2,+x,-z+1/2 
     217 -z+1/2,+y,+x+1/2 
     218 +x+1/2,-z,+y+1/2 
     219 -z+1/2,+y,-x+1/2 
     220 -x+1/2,-z,+y+1/2 
     221 +x+1/2,-z,-y+1/2 
     222 -y+1/2,+x,-z+1/2 
     223 -z+1/2,-y,+x+1/2 
     224 +y+1/2,-x,-z+1/2 
    -201 -x+1/2,-y,-z+1/2 
    -202 -z+1/2,-x,-y+1/2 
    -203 -y+1/2,-z,-x+1/2 
    -204 -x+1/2,-y,+z+1/2 
    -205 +z+1/2,-x,-y+1/2 
    -206 -y+1/2,+z,-x+1/2 
    -207 +z+1/2,-x,+y+1/2 
    -208 +y+1/2,+z,-x+1/2 
    -209 -y+1/2,+z,+x+1/2 
    -210 +x+1/2,-y,+z+1/2 
    -211 +z+1/2,+x,-y+1/2 
    -212 -x+1/2,+y,+z+1/2 
    -213 -y+1/2,-x,-z+1/2 
    -214 -z+1/2,-y,-x+1/2 
    -215 -x+1/2,-z,-y+1/2 
    -216 -y+1/2,-x,+z+1/2 
    -217 +z+1/2,-y,-x+1/2 
    -218 -x+1/2,+z,-y+1/2 
    -219 +z+1/2,-y,+x+1/2 
    -220 +x+1/2,+z,-y+1/2 
    -221 -x+1/2,+z,+y+1/2 
    -222 +y+1/2,-x,+z+1/2 
    -223 +z+1/2,+y,-x+1/2 
    -224 -y+1/2,+x,+z+1/2 
     301 +x+1/2,+y+1/2,+z 
     302 +z+1/2,+x+1/2,+y 
     303 +y+1/2,+z+1/2,+x 
     304 +x+1/2,+y+1/2,-z 
     305 -z+1/2,+x+1/2,+y 
     306 +y+1/2,-z+1/2,+x 
     307 -z+1/2,+x+1/2,-y 
     308 -y+1/2,-z+1/2,+x 
     309 +y+1/2,-z+1/2,-x 
     310 -x+1/2,+y+1/2,-z 
     311 -z+1/2,-x+1/2,+y 
     312 +x+1/2,-y+1/2,-z 
     313 +y+1/2,+x+1/2,+z 
     314 +z+1/2,+y+1/2,+x 
     315 +x+1/2,+z+1/2,+y 
     316 +y+1/2,+x+1/2,-z 
     317 -z+1/2,+y+1/2,+x 
     318 +x+1/2,-z+1/2,+y 
     319 -z+1/2,+y+1/2,-x 
     320 -x+1/2,-z+1/2,+y 
     321 +x+1/2,-z+1/2,-y 
     322 -y+1/2,+x+1/2,-z 
     323 -z+1/2,-y+1/2,+x 
     324 +y+1/2,-x+1/2,-z 
    -301 -x+1/2,-y+1/2,-z 
    -302 -z+1/2,-x+1/2,-y 
    -303 -y+1/2,-z+1/2,-x 
    -304 -x+1/2,-y+1/2,+z 
    -305 +z+1/2,-x+1/2,-y 
    -306 -y+1/2,+z+1/2,-x 
    -307 +z+1/2,-x+1/2,+y 
    -308 +y+1/2,+z+1/2,-x 
    -309 -y+1/2,+z+1/2,+x 
    -310 +x+1/2,-y+1/2,+z 
    -311 +z+1/2,+x+1/2,-y 
    -312 -x+1/2,+y+1/2,+z 
    -313 -y+1/2,-x+1/2,-z 
    -314 -z+1/2,-y+1/2,-x 
    -315 -x+1/2,-z+1/2,-y 
    -316 -y+1/2,-x+1/2,+z 
    -317 +z+1/2,-y+1/2,-x 
    -318 -x+1/2,+z+1/2,-y 
    -319 +z+1/2,-y+1/2,+x 
    -320 +x+1/2,+z+1/2,-y 
    -321 -x+1/2,+z+1/2,+y 
    -322 +y+1/2,-x+1/2,+z 
    -323 +z+1/2,+y+1/2,-x 
    -324 -y+1/2,+x+1/2,+z 

# ATOMIC COORDINATES AND DISPLACEMENT PARAMETERS


loop_
      _atom_site_type_symbol
      _atom_site_label
      _atom_site_fract_x
      _atom_site_fract_y
      _atom_site_fract_z
      _atom_site_occupancy
      _atom_site_thermal_displace_type
      _atom_site_U_iso_or_equiv
      _atom_site_symmetry_multiplicity
Cu
Cu      0.0          0.0          0.0          1.0        Uiso   0.002         4

loop_ _atom_type_symbol
      _atom_type_number_in_cell
                   Cu  4.0        

# MOLECULAR GEOMETRY

loop_
      _geom_bond_atom_site_label_1
      _geom_bond_atom_site_label_2
      _geom_bond_distance
      _geom_bond_site_symmetry_1
      _geom_bond_site_symmetry_2
      _geom_bond_publ_flag
  Cu        Cu            2.532960(20)  .    101_544  N
  Cu        Cu            2.532960(20)  .    101_545  N
  Cu        Cu            2.532960(20)  .    101_554  N
  Cu        Cu            2.532960(20)  .    101_555  N
  Cu        Cu            2.532960(20)  .    201_454  N
  Cu        Cu            2.532960(20)  .    201_455  N
  Cu        Cu            2.532960(20)  .    201_554  N
  Cu        Cu            2.532960(20)  .    201_555  N
  Cu        Cu            2.532960(20)  .    301_445  N
  Cu        Cu            2.532960(20)  .    301_455  N
  Cu        Cu            2.532960(20)  .    301_545  N
  Cu        Cu            2.532960(20)  .    301_555  N

loop_
      _geom_angle_atom_site_label_1
      _geom_angle_atom_site_label_2
      _geom_angle_atom_site_label_3
      _geom_angle
      _geom_angle_site_symmetry_1
      _geom_angle_site_symmetry_2
      _geom_angle_site_symmetry_3
      _geom_angle_publ_flag
  Cu        Cu        Cu              90.0000(7)    101_544  .    101_545  N
  Cu        Cu        Cu              90.0000(7)    101_544  .    101_554  N
  Cu        Cu        Cu                   180.0    101_544  .    101_555  N
  Cu        Cu        Cu              60.0000(4)    101_544  .    201_454  N
  Cu        Cu        Cu             120.0000(4)    101_544  .    201_455  N
  Cu        Cu        Cu              60.0000(4)    101_544  .    201_554  N
  Cu        Cu        Cu             120.0000(4)    101_544  .    201_555  N
  Cu        Cu        Cu            60.00000(20)    101_544  .    301_445  N
  Cu        Cu        Cu           120.00000(20)    101_544  .    301_455  N
  Cu        Cu        Cu            60.00000(20)    101_544  .    301_545  N
  Cu        Cu        Cu           120.00000(20)    101_544  .    301_555  N
  Cu        Cu        Cu                   180.0    101_545  .    101_554  N
  Cu        Cu        Cu              90.0000(7)    101_545  .    101_555  N
  Cu        Cu        Cu             120.0000(4)    101_545  .    201_454  N
  Cu        Cu        Cu              60.0000(4)    101_545  .    201_455  N
  Cu        Cu        Cu             120.0000(4)    101_545  .    201_554  N
  Cu        Cu        Cu              60.0000(4)    101_545  .    201_555  N
  Cu        Cu        Cu            60.00000(20)    101_545  .    301_445  N
  Cu        Cu        Cu           120.00000(20)    101_545  .    301_455  N
  Cu        Cu        Cu            60.00000(20)    101_545  .    301_545  N
  Cu        Cu        Cu           120.00000(20)    101_545  .    301_555  N
  Cu        Cu        Cu              90.0000(7)    101_554  .    101_555  N
  Cu        Cu        Cu              60.0000(4)    101_554  .    201_454  N
  Cu        Cu        Cu             120.0000(4)    101_554  .    201_455  N
  Cu        Cu        Cu              60.0000(4)    101_554  .    201_554  N
  Cu        Cu        Cu             120.0000(4)    101_554  .    201_555  N
  Cu        Cu        Cu           120.00000(20)    101_554  .    301_445  N
  Cu        Cu        Cu            60.00000(20)    101_554  .    301_455  N
  Cu        Cu        Cu           120.00000(20)    101_554  .    301_545  N
  Cu        Cu        Cu            60.00000(20)    101_554  .    301_555  N
  Cu        Cu        Cu             120.0000(4)    101_555  .    201_454  N
  Cu        Cu        Cu              60.0000(4)    101_555  .    201_455  N
  Cu        Cu        Cu             120.0000(4)    101_555  .    201_554  N
  Cu        Cu        Cu              60.0000(4)    101_555  .    201_555  N
  Cu        Cu        Cu           120.00000(20)    101_555  .    301_445  N
  Cu        Cu        Cu            60.00000(20)    101_555  .    301_455  N
  Cu        Cu        Cu           120.00000(20)    101_555  .    301_545  N
  Cu        Cu        Cu            60.00000(20)    101_555  .    301_555  N
  Cu        Cu        Cu              90.0000(7)    201_454  .    201_455  N
  Cu        Cu        Cu              90.0000(7)    201_454  .    201_554  N
  Cu        Cu        Cu                   180.0    201_454  .    201_555  N
  Cu        Cu        Cu            60.00000(20)    201_454  .    301_445  N
  Cu        Cu        Cu            60.00000(20)    201_454  .    301_455  N
  Cu        Cu        Cu           120.00000(20)    201_454  .    301_545  N
  Cu        Cu        Cu           120.00000(20)    201_454  .    301_555  N
  Cu        Cu        Cu                   180.0    201_455  .    201_554  N
  Cu        Cu        Cu              90.0000(7)    201_455  .    201_555  N
  Cu        Cu        Cu            60.00000(20)    201_455  .    301_445  N
  Cu        Cu        Cu            60.00000(20)    201_455  .    301_455  N
  Cu        Cu        Cu           120.00000(20)    201_455  .    301_545  N
  Cu        Cu        Cu           120.00000(20)    201_455  .    301_555  N
  Cu        Cu        Cu              90.0000(7)    201_554  .    201_555  N
  Cu        Cu        Cu           120.00000(20)    201_554  .    301_445  N
  Cu        Cu        Cu           120.00000(20)    201_554  .    301_455  N
  Cu        Cu        Cu            60.00000(20)    201_554  .    301_545  N
  Cu        Cu        Cu            60.00000(20)    201_554  .    301_555  N
  Cu        Cu        Cu           120.00000(20)    201_555  .    301_445  N
  Cu        Cu        Cu           120.00000(20)    201_555  .    301_455  N
  Cu        Cu        Cu            60.00000(20)    201_555  .    301_545  N
  Cu        Cu        Cu            60.00000(20)    201_555  .    301_555  N
  Cu        Cu        Cu                    90.0    301_445  .    301_455  N
  Cu        Cu        Cu                    90.0    301_445  .    301_545  N
  Cu        Cu        Cu                   180.0    301_445  .    301_555  N
  Cu        Cu        Cu                   180.0    301_455  .    301_545  N
  Cu        Cu        Cu                    90.0    301_455  .    301_555  N
  Cu        Cu        Cu                    90.0    301_545  .    301_555  N

# Information for phase 3
data_PHOSGENE_METASTABLE__phase_3

_pd_block_id
  2025-01-28T13:48|PHOSGENE_METASTABLE__phase3|Tambornino||

# Histograms for phase 3
loop_   _pd_block_diffractogram_id
  2025-01-28T13:48|PHOSGENE_METASTABLE__H_01|Tambornino|HRPD

#==============================================================================
# 7. CHEMICAL, STRUCTURAL AND CRYSTAL DATA

_pd_char_particle_morphology      ?

_chemical_name_systematic         'iron'
_chemical_name_common             'iron'
_chemical_formula_moiety          Fe
_chemical_formula_structural      Fe
_chemical_formula_analytical      Fe
_chemical_melting_point           1811
_chemical_formula_sum             Fe
_chemical_formula_weight          55.85
_cell_formula_units_Z             2

_exptl_crystal_density_diffrn      7.9628
_exptl_crystal_density_meas        ?
_exptl_crystal_density_method      'not measured'

_cell_measurement_temperature     135
_diffrn_ambient_temperature       135

_cell_special_details
; ?
;

_geom_special_details             ?

#==============================================================================

# 8. Phase information from GSAS

_pd_phase_name                         iron
_cell_length_a                         2.85586(5)
_cell_length_b                         2.85586
_cell_length_c                         2.85586
_cell_angle_alpha                      90.0
_cell_angle_beta                       90.0
_cell_angle_gamma                      90.0
_cell_volume                           23.2920(10)
_symmetry_cell_setting                 cubic
_symmetry_space_group_name_H-M         "I m -3 m"
_symmetry_space_group_name_Hall        "-I_4_2_3"
loop_ _symmetry_equiv_pos_site_id _symmetry_equiv_pos_as_xyz
       1 +x,+y,+z 
       2 +z,+x,+y 
       3 +y,+z,+x 
       4 +x,+y,-z 
       5 -z,+x,+y 
       6 +y,-z,+x 
       7 -z,+x,-y 
       8 -y,-z,+x 
       9 +y,-z,-x 
      10 -x,+y,-z 
      11 -z,-x,+y 
      12 +x,-y,-z 
      13 +y,+x,+z 
      14 +z,+y,+x 
      15 +x,+z,+y 
      16 +y,+x,-z 
      17 -z,+y,+x 
      18 +x,-z,+y 
      19 -z,+y,-x 
      20 -x,-z,+y 
      21 +x,-z,-y 
      22 -y,+x,-z 
      23 -z,-y,+x 
      24 +y,-x,-z 
      -1 -x,-y,-z 
      -2 -z,-x,-y 
      -3 -y,-z,-x 
      -4 -x,-y,+z 
      -5 +z,-x,-y 
      -6 -y,+z,-x 
      -7 +z,-x,+y 
      -8 +y,+z,-x 
      -9 -y,+z,+x 
     -10 +x,-y,+z 
     -11 +z,+x,-y 
     -12 -x,+y,+z 
     -13 -y,-x,-z 
     -14 -z,-y,-x 
     -15 -x,-z,-y 
     -16 -y,-x,+z 
     -17 +z,-y,-x 
     -18 -x,+z,-y 
     -19 +z,-y,+x 
     -20 +x,+z,-y 
     -21 -x,+z,+y 
     -22 +y,-x,+z 
     -23 +z,+y,-x 
     -24 -y,+x,+z 
     101 +x+1/2,+y+1/2,+z+1/2 
     102 +z+1/2,+x+1/2,+y+1/2 
     103 +y+1/2,+z+1/2,+x+1/2 
     104 +x+1/2,+y+1/2,-z+1/2 
     105 -z+1/2,+x+1/2,+y+1/2 
     106 +y+1/2,-z+1/2,+x+1/2 
     107 -z+1/2,+x+1/2,-y+1/2 
     108 -y+1/2,-z+1/2,+x+1/2 
     109 +y+1/2,-z+1/2,-x+1/2 
     110 -x+1/2,+y+1/2,-z+1/2 
     111 -z+1/2,-x+1/2,+y+1/2 
     112 +x+1/2,-y+1/2,-z+1/2 
     113 +y+1/2,+x+1/2,+z+1/2 
     114 +z+1/2,+y+1/2,+x+1/2 
     115 +x+1/2,+z+1/2,+y+1/2 
     116 +y+1/2,+x+1/2,-z+1/2 
     117 -z+1/2,+y+1/2,+x+1/2 
     118 +x+1/2,-z+1/2,+y+1/2 
     119 -z+1/2,+y+1/2,-x+1/2 
     120 -x+1/2,-z+1/2,+y+1/2 
     121 +x+1/2,-z+1/2,-y+1/2 
     122 -y+1/2,+x+1/2,-z+1/2 
     123 -z+1/2,-y+1/2,+x+1/2 
     124 +y+1/2,-x+1/2,-z+1/2 
    -101 -x+1/2,-y+1/2,-z+1/2 
    -102 -z+1/2,-x+1/2,-y+1/2 
    -103 -y+1/2,-z+1/2,-x+1/2 
    -104 -x+1/2,-y+1/2,+z+1/2 
    -105 +z+1/2,-x+1/2,-y+1/2 
    -106 -y+1/2,+z+1/2,-x+1/2 
    -107 +z+1/2,-x+1/2,+y+1/2 
    -108 +y+1/2,+z+1/2,-x+1/2 
    -109 -y+1/2,+z+1/2,+x+1/2 
    -110 +x+1/2,-y+1/2,+z+1/2 
    -111 +z+1/2,+x+1/2,-y+1/2 
    -112 -x+1/2,+y+1/2,+z+1/2 
    -113 -y+1/2,-x+1/2,-z+1/2 
    -114 -z+1/2,-y+1/2,-x+1/2 
    -115 -x+1/2,-z+1/2,-y+1/2 
    -116 -y+1/2,-x+1/2,+z+1/2 
    -117 +z+1/2,-y+1/2,-x+1/2 
    -118 -x+1/2,+z+1/2,-y+1/2 
    -119 +z+1/2,-y+1/2,+x+1/2 
    -120 +x+1/2,+z+1/2,-y+1/2 
    -121 -x+1/2,+z+1/2,+y+1/2 
    -122 +y+1/2,-x+1/2,+z+1/2 
    -123 +z+1/2,+y+1/2,-x+1/2 
    -124 -y+1/2,+x+1/2,+z+1/2 

# ATOMIC COORDINATES AND DISPLACEMENT PARAMETERS


loop_
      _atom_site_type_symbol
      _atom_site_label
      _atom_site_fract_x
      _atom_site_fract_y
      _atom_site_fract_z
      _atom_site_occupancy
      _atom_site_thermal_displace_type
      _atom_site_U_iso_or_equiv
      _atom_site_symmetry_multiplicity
Fe
Fe      0.0          0.0          0.0          1.0        Uiso   0.002         2

loop_ _atom_type_symbol
      _atom_type_number_in_cell
                   Fe  2.0        

# MOLECULAR GEOMETRY

loop_
      _geom_bond_atom_site_label_1
      _geom_bond_atom_site_label_2
      _geom_bond_distance
      _geom_bond_site_symmetry_1
      _geom_bond_site_symmetry_2
      _geom_bond_publ_flag
  Fe        Fe              2.85586(5)  .      1_455  N
  Fe        Fe              2.85586(5)  .      1_545  N
  Fe        Fe              2.85586(5)  .      1_554  N
  Fe        Fe              2.85586(5)  .      1_556  N
  Fe        Fe              2.85586(5)  .      1_565  N
  Fe        Fe              2.85586(5)  .      1_655  N
  Fe        Fe            2.473250(30)  .    101_444  N
  Fe        Fe            2.473250(30)  .    101_445  N
  Fe        Fe            2.473250(30)  .    101_454  N
  Fe        Fe            2.473250(30)  .    101_455  N
  Fe        Fe            2.473250(30)  .    101_544  N
  Fe        Fe            2.473250(30)  .    101_545  N
  Fe        Fe            2.473250(30)  .    101_554  N
  Fe        Fe            2.473250(30)  .    101_555  N

loop_
      _geom_angle_atom_site_label_1
      _geom_angle_atom_site_label_2
      _geom_angle_atom_site_label_3
      _geom_angle
      _geom_angle_site_symmetry_1
      _geom_angle_site_symmetry_2
      _geom_angle_site_symmetry_3
      _geom_angle_publ_flag
  Fe        Fe        Fe             70.5288(12)    101_444  .    101_445  N
  Fe        Fe        Fe              70.5288(6)    101_444  .    101_454  N
  Fe        Fe        Fe             109.4712(6)    101_444  .    101_455  N
  Fe        Fe        Fe              70.5288(6)    101_444  .    101_544  N
  Fe        Fe        Fe             109.4712(6)    101_444  .    101_545  N
  Fe        Fe        Fe            109.4712(12)    101_444  .    101_554  N
  Fe        Fe        Fe                   180.0    101_444  .    101_555  N
  Fe        Fe        Fe             109.4712(6)    101_445  .    101_454  N
  Fe        Fe        Fe              70.5288(6)    101_445  .    101_455  N
  Fe        Fe        Fe             109.4712(6)    101_445  .    101_544  N
  Fe        Fe        Fe              70.5288(6)    101_445  .    101_545  N
  Fe        Fe        Fe                   180.0    101_445  .    101_554  N
  Fe        Fe        Fe            109.4712(12)    101_445  .    101_555  N
  Fe        Fe        Fe             70.5288(12)    101_454  .    101_455  N
  Fe        Fe        Fe            109.4712(12)    101_454  .    101_544  N
  Fe        Fe        Fe                   180.0    101_454  .    101_545  N
  Fe        Fe        Fe              70.5288(6)    101_454  .    101_554  N
  Fe        Fe        Fe             109.4712(6)    101_454  .    101_555  N
  Fe        Fe        Fe                   180.0    101_455  .    101_544  N
  Fe        Fe        Fe            109.4712(12)    101_455  .    101_545  N
  Fe        Fe        Fe             109.4712(6)    101_455  .    101_554  N
  Fe        Fe        Fe              70.5288(6)    101_455  .    101_555  N
  Fe        Fe        Fe             70.5288(12)    101_544  .    101_545  N
  Fe        Fe        Fe              70.5288(6)    101_544  .    101_554  N
  Fe        Fe        Fe             109.4712(6)    101_544  .    101_555  N
  Fe        Fe        Fe             109.4712(6)    101_545  .    101_554  N
  Fe        Fe        Fe              70.5288(6)    101_545  .    101_555  N
  Fe        Fe        Fe             70.5288(12)    101_554  .    101_555  N

# Powder diffraction data for histogram  1
data_PHOSGENE_METASTABLE__p_01

_pd_block_id
  2025-01-28T13:48|PHOSGENE_METASTABLE__H_01|Tambornino|HRPD
#==============================================================================
# 9. INSTRUMENT CHARACTERIZATION

_exptl_special_details           ?
_diffrn_radiation_probe          neutron
_diffrn_radiation_type           white-beam

_diffrn_radiation_wavelength     0.5-8.2
_diffrn_source                   'spallation source'
_diffrn_source_type              'ISIS TS1 beamline HRPD'
_diffrn_measurement_device_type  
'HRPD, High Resolution Neutron Powder Diffractometer'
_pd_meas_scan_method             tof
_pd_instr_dist_spec/detc         965
_pd_instr_dist_src/spec          95000
_pd_meas_special_details         
;
Data were collected in the instrument's 30-130ms time-of-flight
 windows. Data from the highest resolution backscattering
 detectors (2-theta = 168.33 deg.) were used.
;

# The following two items identify the program(s) used (if appropriate).
_computing_data_collection       'HRPD DAE3, IBEX'
_computing_data_reduction        
'Mantid (Arnold <i>et al</i>., 2014: Mantid, 2013)'

# Describe any processing performed on the data, prior to refinement.
# For example: a manual Lp correction or a precomputed absorption correction
_pd_proc_info_data_reduction      
'Incident-beam normalisation and instrumental efficiency correction'

# 10. Specimen size and mounting information

# The next three fields give the specimen dimensions in mm.  The equatorial
# plane contains the incident and diffracted beam.

_pd_spec_size_axial              18
_pd_spec_size_equat              23
_pd_spec_size_thick              15
_pd_spec_mounting                
;
Aluminium-framed slab can with vanadium windows, shielded with Gd foil
;

_pd_spec_mount_mode              reflection

_pd_proc_info_excluded_regions   
;
;

_pd_instr_location               
;
High Resolution Powder Diffractometer, ISIS neutron spallation source,
 Rutherford Appleton Laboratory, Oxfordshire, U.K.
;
_pd_calibration_special_details  
;
Diffractometer constants DIFA, DIFC and Zero are determined using a NIST silicon
 standard: instrumental peak profile coefficients are refined from a 
ceria line-shape standard.
;


# phase table
loop_     _pd_phase_id
          _pd_phase_block_id
          _pd_phase_mass_%
          _pd_proc_ls_profile_function
          _pd_proc_ls_peak_cutoff
  1  2025-01-28T13:48|PHOSGENE_METASTABLE__phase1|Tambornino||
           85.39999
;
 TOF Profile function number 3 with  21 terms
 Profile coefficients for exponential pseudovoigt
  convolution Von Dreele, 1990 (unpublished)
 #1 (alp  ) =   2.9267 #2 (bet-0) = 0.030249 #3 (bet-1) = 0.011028
 #4 (sig-0) =      0.0 #5 (sig-1) =    248.0 #6 (sig-2) =     -8.9
 #7 (gam-0) =     0.00 #8 (gam-1) =     1.87 #9 (gam-2) =     0.00
 #10(gsf  ) =     0.00 #11(g1ec ) =     0.00 #12(g2ec ) =     0.00
 #13(rstr ) =    0.000 #14(rsta ) =    0.000 #15(rsca ) =    0.000
 #16(L11)   =    0.000 #17(L22)   =    0.000 #18(L33)   =    0.395
 #19(L12)   =    0.067 #20(L13)   =   -0.070 #21(L23)   =    0.076
 Peak tails are ignored  where the intensity is below 0.0005 times the peak
   Aniso. broadening axis   0.0   0.0   1.0
;
           0.00050
  2  2025-01-28T13:48|PHOSGENE_METASTABLE__phase2|Tambornino||
           13.80(12)
;
 TOF Profile function number 3 with  21 terms
 Profile coefficients for exponential pseudovoigt
  convolution Von Dreele, 1990 (unpublished)
 #1 (alp  ) =   2.9267 #2 (bet-0) = 0.030249 #3 (bet-1) = 0.011028
 #4 (sig-0) =      0.0 #5 (sig-1) =    655.7 #6 (sig-2) =    -62.5
 #7 (gam-0) =     0.00 #8 (gam-1) =    73.64 #9 (gam-2) =     0.00
 #10(gsf  ) =     0.00 #11(g1ec ) =     0.00 #12(g2ec ) =     0.00
 #13(rstr ) =    0.000 #14(rsta ) =    0.000 #15(rsca ) =    0.000
 #16(L11)   =    0.000 #17(L22)   =    0.000 #18(L33)   =    0.000
 #19(L12)   =    0.000 #20(L13)   =    0.000 #21(L23)   =    0.000
 Peak tails are ignored  where the intensity is below 0.0002 times the peak
   Aniso. broadening axis   0.0   0.0   1.0
;
           0.00020
  3  2025-01-28T13:48|PHOSGENE_METASTABLE__phase3|Tambornino||
            0.80(4)
;
 TOF Profile function number 3 with  21 terms
 Profile coefficients for exponential pseudovoigt
  convolution Von Dreele, 1990 (unpublished)
 #1 (alp  ) =   2.9267 #2 (bet-0) = 0.030249 #3 (bet-1) = 0.011028
 #4 (sig-0) =      0.0 #5 (sig-1) =    380.1 #6 (sig-2) =    -18.6
 #7 (gam-0) =     0.00 #8 (gam-1) =    19.85 #9 (gam-2) =     0.00
 #10(gsf  ) =     0.00 #11(g1ec ) =     0.00 #12(g2ec ) =     0.00
 #13(rstr ) =    0.000 #14(rsta ) =    0.000 #15(rsca ) =    0.000
 #16(L11)   =    0.000 #17(L22)   =    0.000 #18(L33)   =    0.000
 #19(L12)   =    0.000 #20(L13)   =    0.000 #21(L23)   =    0.000
 Peak tails are ignored  where the intensity is below 0.0005 times the peak
   Aniso. broadening axis   0.0   0.0   1.0
;
           0.00050

loop_ _atom_type_symbol
      _atom_type_scat_length_neutron
      _atom_type_scat_source
  Cl   0.9577
  International_Tables_Vol_C
  C   0.6646
  International_Tables_Vol_C
  O   0.5803
  International_Tables_Vol_C
  Cu   0.7718
  International_Tables_Vol_C
  Fe   0.9450
  International_Tables_Vol_C

_pd_proc_ls_prof_R_factor              0.0659
_pd_proc_ls_prof_wR_factor             0.0549
_pd_proc_ls_prof_wR_expected           0.0311
_refine_ls_R_Fsqd_factor               0.13607

_pd_proc_ls_background_function
;   GSAS Background function number 1 with 12 terms.
 Shifted Chebyshev function of 1st kind
      1:    1.38680     2:  -0.733401     3:   7.531000E-02 4:   9.819600E-02
      5:  -2.593300E-02 6:   0.102696     7:  -5.122600E-02 8:   3.857000E-02
      9:  -2.404900E-0210:  -6.120000E-0411:   2.734700E-0212:  -7.442000E-03
;

_exptl_absorpt_process_details
;   GSAS Absorption/surface roughness correction: function number 1
 Linear absorption correction
Term =     0.11348    
Correction is not refined.
;
_exptl_absorpt_correction_T_min        0.57745
_exptl_absorpt_correction_T_max        0.87405
# Extinction correction
_gsas_exptl_extinct_corr_T_min         1.00000
_gsas_exptl_extinct_corr_T_max         1.00000
_pd_proc_info_datetime                 2025-01-28T13:48:38
_pd_calc_method                        "Rietveld Refinement"
_pd_meas_2theta_fixed                  168.33

#---- raw/calc data loop -----

loop_
      _pd_meas_time_of_flight
      _pd_proc_d_spacing
      _pd_meas_intensity_total
      _pd_proc_ls_weight
      _pd_proc_intensity_bkg_calc
      _pd_calc_intensity_total
  31350.6    0.64969    1.77(21)     22.34    1.890    2.009
  31360.0    0.64988    1.88(19)     28.64    1.891    2.029
  31369.4    0.65008    1.83(19)     27.07    1.892    2.062
  31378.8    0.65028    1.69(19)     26.92    1.893    2.081
  31388.2    0.65047    2.29(20)     25.24    1.894    2.069
  31397.7    0.65067    1.65(18)     29.39    1.895    2.044
  31407.1    0.65086    1.75(18)     30.72    1.896    2.022
  31416.5    0.65106    1.95(18)     29.44    1.897    2.007
  31425.9    0.65125    1.91(19)     29.07    1.898    1.997
  31435.4    0.65145    1.96(19)     27.61    1.898    1.992
  31444.8    0.65164    1.85(19)     27.21    1.899    1.990
  31454.2    0.65184    1.87(19)     28.33    1.900    1.989
  31463.7    0.65203    1.85(20)     26.29    1.901    1.989
  31473.1    0.65223    2.18(18)     31.91    1.902    1.988
  31482.5    0.65242    2.03(19)     28.58    1.903    1.988
  31492.0    0.65262    1.89(18)     31.38    1.904    1.988
  31501.4    0.65282    2.07(18)     31.41    1.905    1.988
  31510.9    0.65301    1.95(17)     32.97    1.906    1.989
  31520.3    0.65321    1.94(18)     30.11    1.907    1.989
  31529.8    0.65340    2.28(19)     27.88    1.908    1.990
  31539.2    0.65360    2.04(18)     32.04    1.909    1.994
  31548.7    0.65380    2.00(17)     35.1     1.910    2.000
  31558.2    0.65399    2.02(17)     35.6     1.911    2.003
  31567.6    0.65419    2.10(17)     32.92    1.911    2.001
  31577.1    0.65439    2.00(17)     32.67    1.912    1.997
  31586.6    0.65458    1.98(16)     39.3     1.913    1.994
  31596.1    0.65478    2.11(17)     35.8     1.914    1.993
  31605.5    0.65497    1.90(17)     36.3     1.915    1.993
  31615.0    0.65517    1.90(17)     35.4     1.916    1.994
  31624.5    0.65537    1.99(16)     40.4     1.917    2.002
  31634.0    0.65556    1.74(16)     40.5     1.918    2.020
  31643.5    0.65576    1.81(15)     44.5     1.919    2.040
  31653.0    0.65596    2.24(17)     34.79    1.920    2.042
  31662.5    0.65615    1.93(16)     40.1     1.921    2.031
  31672.0    0.65635    1.87(16)     41.6     1.922    2.025
  31681.5    0.65655    1.78(15)     45.9     1.923    2.034
  31691.0    0.65675    1.82(15)     46.2     1.924    2.049
  31700.5    0.65694    2.04(15)     41.7     1.925    2.060
  31710.0    0.65714    1.96(16)     41.2     1.926    2.070
  31719.5    0.65734    2.12(16)     38.8     1.927    2.072
  31729.0    0.65753    2.11(16)     39.5     1.927    2.061
  31738.5    0.65773    2.09(15)     42.9     1.928    2.047
  31748.1    0.65793    1.94(14)     49.2     1.929    2.041
  31757.6    0.65813    2.05(15)     47.5     1.930    2.060
  31767.1    0.65832    2.03(14)     48.7     1.931    2.092
  31776.6    0.65852    1.83(13)     54.9     1.932    2.095
  31786.2    0.65872    2.03(15)     46.6     1.933    2.068
  31795.7    0.65892    1.96(14)     48.3     1.934    2.040
  31805.2    0.65911    2.05(14)     49.1     1.935    2.024
  31814.8    0.65931    2.17(15)     41.8     1.936    2.018
  31824.3    0.65951    2.18(15)     47.2     1.937    2.018
  31833.9    0.65971    2.08(14)     48.6     1.938    2.016
  31843.4    0.65991    2.15(14)     50.5     1.939    2.012
  31853.0    0.66010    1.94(14)     52.2     1.940    2.012
  31862.5    0.66030    2.07(14)     52.3     1.941    2.019
  31872.1    0.66050    1.92(14)     53.2     1.942    2.030
  31881.7    0.66070    2.06(14)     52.3     1.943    2.032
  31891.2    0.66090    2.23(14)     48.7     1.944    2.030
  31900.8    0.66109    2.32(14)     50.0     1.945    2.036
  31910.4    0.66129    2.27(15)     47.3     1.946    2.049
  31919.9    0.66149    2.29(14)     53.2     1.946    2.052
  31929.5    0.66169    1.99(13)     56.9     1.947    2.042
  31939.1    0.66189    2.28(13)     55.0     1.948    2.029
  31948.7    0.66209    2.14(14)     53.6     1.949    2.023
  31958.3    0.66229    2.10(13)     58.2     1.950    2.031
  31967.8    0.66248    2.11(13)     57.9     1.951    2.047
  31977.4    0.66268    1.99(13)     60.6     1.952    2.062
  31987.0    0.66288    2.03(13)     63.1     1.953    2.092
  31996.6    0.66308    2.22(13)     57.3     1.954    2.155
  32006.2    0.66328    1.97(13)     60.1     1.955    2.198
  32015.8    0.66348    2.02(13)     60.4     1.956    2.175
  32025.4    0.66368    1.88(12)     65.6     1.957    2.125
  32035.0    0.66388    2.10(13)     60.0     1.958    2.094
  32044.6    0.66408    2.08(13)     56.1     1.959    2.091
  32054.3    0.66428    2.18(12)     66.2     1.960    2.091
  32063.9    0.66448    2.22(13)     61.4     1.961    2.075
  32073.5    0.66467    2.14(13)     58.6     1.962    2.052
  32083.1    0.66487    2.01(13)     61.2     1.963    2.035
  32092.7    0.66507    2.12(12)     69.2     1.964    2.027
  32102.4    0.66527    2.09(13)     63.4     1.965    2.023
  32112.0    0.66547    2.06(12)     69.0     1.966    2.022
  32121.6    0.66567    2.01(12)     66.0     1.967    2.021
  32131.3    0.66587    2.19(12)     67.3     1.967    2.021
  32140.9    0.66607    2.13(12)     68.2     1.968    2.021
  32150.6    0.66627    2.18(12)     67.7     1.969    2.022
  32160.2    0.66647    2.13(12)     65.7     1.970    2.025
  32169.8    0.66667    2.15(12)     66.8     1.971    2.032
  32179.5    0.66687    2.06(12)     71.5     1.972    2.050
  32189.2    0.66707    2.12(12)     72.9     1.973    2.080
  32198.8    0.66727    1.96(11)     77.8     1.974    2.107
  32208.5    0.66747    2.07(12)     67.0     1.975    2.106
  32218.1    0.66767    2.21(12)     73.5     1.976    2.083
  32227.8    0.66787    2.21(12)     69.1     1.977    2.059
  32237.5    0.66807    2.14(12)     67.7     1.978    2.043
  32247.1    0.66827    2.00(11)     76.2     1.979    2.035
  32256.8    0.66847    2.06(11)     80.0     1.980    2.032
  32266.5    0.66868    2.12(11)     79.2     1.981    2.031
  32276.2    0.66888    2.13(12)     74.9     1.982    2.034
  32285.9    0.66908    2.13(12)     72.9     1.983    2.042
  32295.5    0.66928    1.76(11)     84.9     1.984    2.049
  32305.2    0.66948    1.81(11)     88.4     1.985    2.048
  32314.9    0.66968    1.91(11)     84.1     1.986    2.042
  32324.6    0.66988    1.94(11)     88.3     1.987    2.039
  32334.3    0.67008    2.01(11)     80.2     1.988    2.038
  32344.0    0.67028    2.09(11)     78.2     1.988    2.042
  32353.7    0.67048    2.10(11)     76.0     1.989    2.053
  32363.4    0.67068    2.18(12)     75.2     1.990    2.067
  32373.1    0.67089    2.11(11)     82.4     1.991    2.074
  32382.8    0.67109    2.00(11)     86.4     1.992    2.075
  32392.6    0.67129    2.18(11)     88.0     1.993    2.071
  32402.3    0.67149    2.03(11)     86.4     1.994    2.063
  32412.0    0.67169    2.06(11)     78.2     1.995    2.056
  32421.7    0.67189    2.08(11)     87.2     1.996    2.053
  32431.4    0.67209    2.07(11)     84.8     1.997    2.055
  32441.2    0.67230    2.06(11)     84.0     1.998    2.064
  32450.9    0.67250    1.95(11)     88.7     1.999    2.090
  32460.6    0.67270    2.24(11)     86.6     2.000    2.142
  32470.4    0.67290    2.36(11)     80.0     2.001    2.220
  32480.1    0.67310    2.26(11)     86.3     2.002    2.293
  32489.9    0.67331    2.16(10)     91.2     2.003    2.351
  32499.6    0.67351    2.38(11)     84.5     2.004    2.462
  32509.4    0.67371    2.43(11)     82.7     2.005    2.580
  32519.1    0.67391    2.31(11)     89.1     2.006    2.527
  32528.9    0.67411    2.32(11)     89.4     2.007    2.357
  32538.6    0.67432    2.15(11)     84.0     2.008    2.237
  32548.4    0.67452    2.24(11)     88.5     2.008    2.198
  32558.2    0.67472    2.05(10)     95.0     2.009    2.176
  32567.9    0.67492    2.15(11)     88.5     2.010    2.136
  32577.7    0.67513    2.14(10)     98.3     2.011    2.099
  32587.5    0.67533    2.14(10)     90.9     2.012    2.077
  32597.2    0.67553    2.18(10)     93.8     2.013    2.067
  32607.0    0.67573    2.19(10)     91.0     2.014    2.026
  32616.8    0.67594    2.14(10)     95.3     2.015    2.025
  32626.6    0.67614    2.05(10)     103.6    2.016    2.028
  32636.4    0.67634    2.05(10)     97.3     2.017    2.034
  32646.2    0.67655    2.12(10)     93.0     2.018    2.041
  32656.0    0.67675    2.14(10)     96.5     2.019    2.043
  32665.8    0.67695    2.13(10)     92.6     2.020    2.039
  32675.6    0.67716    2.26(10)     94.0     2.021    2.035
  32685.4    0.67736    2.21(10)     104.6    2.022    2.033
  32695.2    0.67756    2.02(10)     107.2    2.023    2.032
  32705.0    0.67776    1.88(10)     105.4    2.024    2.034
  32714.8    0.67797    2.06(10)     102.8    2.024    2.046
  32724.6    0.67817    2.11(9)      111.4    2.025    2.075
  32734.4    0.67838    2.29(10)     102.3    2.026    2.104
  32744.2    0.67858    2.14(10)     103.1    2.027    2.103
  32754.1    0.67878    2.04(10)     103.0    2.028    2.086
  32763.9    0.67899    2.28(10)     103.2    2.029    2.080
  32773.7    0.67919    2.20(10)     103.5    2.030    2.085
  32783.6    0.67939    2.18(10)     100.5    2.031    2.084
  32793.4    0.67960    2.10(10)     110.1    2.032    2.073
  32803.2    0.67980    2.23(10)     107.6    2.033    2.061
  32813.1    0.68001    2.10(10)     110.1    2.034    2.055
  32822.9    0.68021    2.15(10)     104.3    2.035    2.061
  32832.8    0.68041    2.12(10)     107.6    2.036    2.077
  32842.6    0.68062    2.07(9)      113.5    2.037    2.092
  32852.5    0.68082    2.20(10)     106.4    2.038    2.090
  32862.3    0.68103    2.26(10)     103.5    2.038    2.077
  32872.2    0.68123    2.11(9)      113.5    2.039    2.066
  32882.0    0.68144    2.24(10)     107.9    2.040    2.059
  32891.9    0.68164    2.12(9)      112.7    2.041    2.057
  32901.8    0.68184    2.36(10)     109.2    2.042    2.057
  32911.6    0.68205    2.22(9)      115.9    2.043    2.059
  32921.5    0.68225    2.40(10)     105.2    2.044    2.063
  32931.4    0.68246    2.45(10)     103.3    2.045    2.069
  32941.3    0.68266    2.64(10)     99.4     2.046    2.073
  32951.1    0.68287    2.42(10)     101.9    2.047    2.073
  32961.0    0.68307    2.38(10)     109.9    2.048    2.074
  32970.9    0.68328    2.33(10)     109.1    2.049    2.090
  32980.8    0.68348    2.33(10)     103.0    2.049    2.130
  32990.7    0.68369    2.38(9)      111.7    2.050    2.165
  33000.6    0.68389    2.24(9)      114.8    2.051    2.162
  33010.5    0.68410    2.04(9)      123.3    2.052    2.139
  33020.4    0.68430    2.20(9)      114.2    2.053    2.123
  33030.3    0.68451    2.13(9)      121.0    2.054    2.110
  33040.2    0.68471    1.93(9)      128.8    2.055    2.100
  33050.1    0.68492    2.25(9)      114.0    2.056    2.095
  33060.0    0.68513    2.24(9)      121.7    2.057    2.094
  33070.0    0.68533    2.16(9)      120.6    2.058    2.096
  33079.9    0.68554    2.06(9)      130.0    2.059    2.100
  33089.8    0.68574    2.23(9)      123.1    2.060    2.104
  33099.7    0.68595    2.07(9)      127.5    2.060    2.110
  33109.7    0.68615    2.06(9)      122.2    2.061    2.118
  33119.6    0.68636    2.23(9)      124.1    2.062    2.129
  33129.5    0.68657    2.11(9)      128.9    2.063    2.147
  33139.5    0.68677    2.12(9)      114.0    2.064    2.167
  33149.4    0.68698    2.03(9)      130.3    2.065    2.180
  33159.4    0.68718    2.23(9)      117.6    2.066    2.190
  33169.3    0.68739    2.27(9)      127.0    2.067    2.206
  33179.3    0.68760    2.18(9)      131.3    2.068    2.233
  33189.2    0.68780    2.23(9)      126.1    2.069    2.276
  33199.2    0.68801    2.22(9)      132.6    2.069    2.343
  33209.1    0.68822    2.31(9)      126.5    2.070    2.442
  33219.1    0.68842    2.51(9)      117.0    2.071    2.583
  33229.1    0.68863    2.47(9)      119.8    2.072    2.771
  33239.0    0.68884    2.63(9)      118.7    2.073    3.005
  33249.0    0.68904    2.94(10)     108.1    2.074    3.280
  33259.0    0.68925    3.10(10)     104.8    2.075    3.576
  33268.9    0.68946    3.25(10)     98.8     2.076    3.790
  33278.9    0.68966    3.26(10)     101.9    2.077    3.774
  33288.9    0.68987    3.23(10)     97.9     2.077    3.560
  33298.9    0.69008    2.83(9)      113.5    2.078    3.289
  33308.9    0.69028    2.68(9)      118.5    2.079    3.036
  33318.9    0.69049    2.62(9)      117.0    2.080    2.829
  33328.9    0.69070    2.40(9)      124.3    2.081    2.657
  33338.9    0.69091    2.51(9)      122.4    2.082    2.509
  33348.9    0.69111    2.49(9)      122.7    2.083    2.397
  33358.9    0.69132    2.33(9)      119.0    2.084    2.331
  33368.9    0.69153    2.32(9)      128.1    2.084    2.320
  33378.9    0.69173    2.45(9)      124.6    2.085    2.351
  33388.9    0.69194    2.37(9)      128.0    2.086    2.370
  33398.9    0.69215    2.34(9)      129.8    2.087    2.329
  33409.0    0.69236    2.27(9)      127.0    2.088    2.260
  33419.0    0.69257    2.24(9)      129.8    2.089    2.207
  33429.0    0.69277    2.15(9)      137.3    2.090    2.176
  33439.0    0.69298    2.14(8)      141.0    2.091    2.161
  33449.1    0.69319    2.19(8)      139.3    2.091    2.158
  33459.1    0.69340    2.27(9)      136.3    2.092    2.163
  33469.1    0.69361    2.32(9)      126.6    2.093    2.167
  33479.2    0.69381    2.24(8)      139.9    2.094    2.169
  33489.2    0.69402    2.23(9)      134.1    2.095    2.162
  33499.3    0.69423    2.14(9)      136.5    2.096    2.149
  33509.3    0.69444    2.09(8)      141.3    2.097    2.137
  33519.4    0.69465    2.16(8)      144.2    2.097    2.129
  33529.4    0.69485    2.03(8)      146.4    2.098    2.125
  33539.5    0.69506    2.18(8)      144.9    2.099    2.123
  33549.5    0.69527    2.19(8)      144.1    2.100    2.121
  33559.6    0.69548    2.12(8)      141.7    2.101    2.120
  33569.7    0.69569    2.21(8)      146.0    2.102    2.120
  33579.7    0.69590    2.15(8)      149.5    2.103    2.120
  33589.8    0.69611    2.20(9)      138.2    2.103    2.120
  33599.9    0.69632    2.19(8)      146.2    2.104    2.122
  33610.0    0.69652    2.28(8)      147.2    2.105    2.129
  33620.1    0.69673    2.33(8)      149.8    2.106    2.140
  33630.1    0.69694    2.19(8)      141.0    2.107    2.146
  33640.2    0.69715    2.04(8)      151.7    2.108    2.142
  33650.3    0.69736    2.09(8)      157.6    2.108    2.133
  33660.4    0.69757    2.21(8)      153.6    2.109    2.127
  33670.5    0.69778    2.18(8)      149.4    2.110    2.124
  33680.6    0.69799    2.27(8)      141.1    2.111    2.124
  33690.7    0.69820    2.24(8)      144.3    2.112    2.126
  33700.8    0.69841    2.21(8)      146.4    2.113    2.135
  33710.9    0.69862    2.00(8)      148.6    2.113    2.153
  33721.1    0.69883    2.13(8)      156.5    2.114    2.168
  33731.2    0.69904    2.24(8)      153.3    2.115    2.163
  33741.3    0.69925    2.11(8)      154.1    2.116    2.149
  33751.4    0.69946    2.23(8)      152.5    2.117    2.137
  33761.5    0.69967    2.27(8)      149.3    2.118    2.131
  33771.7    0.69988    2.13(8)      158.3    2.118    2.128
  33781.8    0.70009    2.22(8)      151.8    2.119    2.127
  33791.9    0.70030    2.17(8)      152.4    2.120    2.127
  33802.1    0.70051    2.21(8)      161.0    2.121    2.127
  33812.2    0.70072    2.24(8)      151.4    2.122    2.128
  33822.4    0.70093    2.18(8)      156.4    2.122    2.128
  33832.5    0.70114    2.04(8)      157.4    2.123    2.129
  33842.7    0.70135    2.22(8)      144.2    2.124    2.130
  33852.8    0.70156    2.19(8)      156.0    2.125    2.130
  33863.0    0.70177    2.12(8)      148.5    2.126    2.131
  33873.1    0.70198    2.15(8)      150.2    2.126    2.132
  33883.3    0.70219    2.19(8)      150.1    2.127    2.133
  33893.5    0.70240    2.21(8)      161.0    2.128    2.133
  33903.6    0.70261    2.16(8)      161.5    2.129    2.134
  33913.8    0.70282    2.15(8)      162.9    2.130    2.135
  33924.0    0.70303    2.18(8)      159.6    2.130    2.136
  33934.1    0.70324    2.18(8)      159.8    2.131    2.137
  33944.3    0.70346    2.12(8)      153.5    2.132    2.139
  33954.5    0.70367    2.34(8)      154.4    2.133    2.146
  33964.7    0.70388    2.32(8)      147.8    2.134    2.165
  33974.9    0.70409    2.23(8)      155.7    2.134    2.189
  33985.1    0.70430    2.35(8)      150.0    2.135    2.197
  33995.3    0.70451    2.26(8)      161.8    2.136    2.188
  34005.5    0.70472    2.41(8)      153.6    2.137    2.185
  34015.7    0.70493    2.33(8)      159.2    2.138    2.207
  34025.9    0.70515    2.32(8)      163.9    2.138    2.259
  34036.1    0.70536    2.32(8)      159.0    2.139    2.289
  34046.3    0.70557    2.32(8)      159.3    2.140    2.261
  34056.5    0.70578    2.29(8)      168.6    2.141    2.214
  34066.7    0.70599    2.27(8)      159.6    2.141    2.185
  34076.9    0.70620    2.38(8)      155.6    2.142    2.190
  34087.2    0.70642    2.36(8)      157.8    2.143    2.259
  34097.4    0.70663    2.45(8)      157.5    2.144    2.387
  34107.6    0.70684    2.58(8)      154.7    2.144    2.474
  34117.9    0.70705    2.49(8)      154.2    2.145    2.471
  34128.1    0.70726    2.53(8)      145.9    2.146    2.409
  34138.3    0.70748    2.33(8)      157.3    2.147    2.321
  34148.6    0.70769    2.17(8)      163.7    2.148    2.246
  34158.8    0.70790    2.27(8)      165.5    2.148    2.200
  34169.1    0.70811    2.22(8)      167.5    2.149    2.177
  34179.3    0.70833    2.26(8)      175.6    2.150    2.166
  34189.6    0.70854    2.23(8)      164.2    2.151    2.161
  34199.8    0.70875    2.27(8)      163.5    2.151    2.159
  34210.1    0.70896    2.22(8)      168.3    2.152    2.159
  34220.3    0.70918    2.19(8)      168.3    2.153    2.159
  34230.6    0.70939    2.22(8)      165.0    2.154    2.159
  34240.9    0.70960    2.19(8)      165.4    2.154    2.160
  34251.2    0.70982    2.10(8)      173.5    2.155    2.161
  34261.4    0.71003    2.23(8)      177.4    2.156    2.162
  34271.7    0.71024    2.14(7)      178.4    2.156    2.163
  34282.0    0.71045    2.29(8)      169.9    2.157    2.164
  34292.3    0.71067    2.19(8)      171.0    2.158    2.165
  34302.6    0.71088    2.14(8)      171.1    2.159    2.166
  34312.9    0.71109    2.22(8)      175.4    2.159    2.168
  34323.1    0.71131    2.21(8)      171.7    2.160    2.170
  34333.4    0.71152    2.22(8)      168.6    2.161    2.175
  34343.7    0.71173    2.25(8)      174.4    2.162    2.185
  34354.0    0.71195    2.15(7)      178.4    2.162    2.205
  34364.4    0.71216    2.34(8)      168.8    2.163    2.269
  34374.7    0.71238    2.53(8)      166.3    2.164    2.437
  34385.0    0.71259    2.71(8)      153.6    2.164    2.627
  34395.3    0.71280    2.56(8)      158.1    2.165    2.638
  34405.6    0.71302    2.53(8)      154.5    2.166    2.513
  34415.9    0.71323    2.52(8)      155.7    2.167    2.422
  34426.3    0.71345    2.56(8)      155.8    2.167    2.426
  34436.6    0.71366    2.49(8)      159.5    2.168    2.515
  34446.9    0.71387    2.54(8)      158.5    2.169    2.630
  34457.2    0.71409    2.52(8)      159.3    2.169    2.664
  34467.6    0.71430    2.48(8)      168.3    2.170    2.589
  34477.9    0.71452    2.38(8)      170.2    2.171    2.472
  34488.3    0.71473    2.43(8)      168.1    2.172    2.378
  34498.6    0.71495    2.38(8)      166.8    2.172    2.321
  34509.0    0.71516    2.26(8)      175.5    2.173    2.280
  34519.3    0.71537    2.30(7)      179.3    2.174    2.245
  34529.7    0.71559    2.27(7)      186.5    2.174    2.220
  34540.0    0.71580    2.22(7)      185.7    2.175    2.205
  34550.4    0.71602    2.17(7)      185.5    2.176    2.197
  34560.8    0.71623    2.24(7)      189.2    2.176    2.192
  34571.1    0.71645    2.11(7)      180.1    2.177    2.190
  34581.5    0.71666    2.24(7)      184.6    2.178    2.189
  34591.9    0.71688    2.18(7)      189.5    2.178    2.189
  34602.2    0.71709    2.18(7)      194.5    2.179    2.192
  34612.6    0.71731    2.06(7)      198.8    2.180    2.197
  34623.0    0.71752    2.16(7)      190.2    2.180    2.207
  34633.4    0.71774    2.30(7)      189.2    2.181    2.224
  34643.8    0.71795    2.25(7)      198.6    2.182    2.250
  34654.2    0.71817    2.29(7)      184.6    2.182    2.266
  34664.6    0.71839    2.35(8)      176.7    2.183    2.255
  34675.0    0.71860    2.36(8)      176.8    2.184    2.232
  34685.4    0.71882    2.29(7)      191.4    2.184    2.214
  34695.8    0.71903    2.29(7)      189.3    2.185    2.204
  34706.2    0.71925    2.16(7)      182.9    2.186    2.199
  34716.6    0.71946    2.29(7)      187.0    2.186    2.198
  34727.0    0.71968    2.21(7)      189.6    2.187    2.198
  34737.4    0.71990    2.28(7)      189.8    2.188    2.200
  34747.9    0.72011    2.31(7)      179.7    2.188    2.207
  34758.3    0.72033    2.24(7)      195.1    2.189    2.221
  34768.7    0.72054    2.26(7)      191.8    2.190    2.244
  34779.1    0.72076    2.20(7)      197.4    2.190    2.273
  34789.6    0.72098    2.27(7)      185.6    2.191    2.293
  34800.0    0.72119    2.26(7)      185.3    2.192    2.316
  34810.5    0.72141    2.24(7)      190.7    2.192    2.357
  34820.9    0.72163    2.37(7)      185.6    2.193    2.379
  34831.3    0.72184    2.26(7)      187.1    2.193    2.369
  34841.8    0.72206    2.36(7)      195.5    2.194    2.340
  34852.2    0.72228    2.25(7)      197.6    2.195    2.300
  34862.7    0.72249    2.30(7)      189.5    2.195    2.265
  34873.2    0.72271    2.18(7)      203.9    2.196    2.256
  34883.6    0.72293    2.24(7)      194.1    2.197    2.288
  34894.1    0.72314    2.34(7)      191.6    2.197    2.347
  34904.6    0.72336    2.33(7)      193.7    2.198    2.406
  34915.0    0.72358    2.40(7)      186.5    2.198    2.481
  34925.5    0.72379    2.42(7)      185.2    2.199    2.522
  34936.0    0.72401    2.43(7)      184.8    2.200    2.466
  34946.5    0.72423    2.41(7)      190.7    2.200    2.375
  34956.9    0.72445    2.33(7)      196.0    2.201    2.320
  34967.4    0.72466    2.33(7)      199.5    2.201    2.308
  34977.9    0.72488    2.30(7)      203.2    2.202    2.306
  34988.4    0.72510    2.29(7)      200.9    2.203    2.299
  34998.9    0.72532    2.40(7)      197.7    2.203    2.314
  35009.4    0.72553    2.36(7)      194.0    2.204    2.353
  35019.9    0.72575    2.38(7)      191.4    2.204    2.369
  35030.4    0.72597    2.26(7)      201.3    2.205    2.353
  35040.9    0.72619    2.37(7)      188.2    2.206    2.355
  35051.4    0.72640    2.35(7)      197.0    2.206    2.368
  35062.0    0.72662    2.35(7)      194.2    2.207    2.353
  35072.5    0.72684    2.23(7)      203.3    2.207    2.318
  35083.     0.72706    2.35(7)      204.3    2.208    2.287
  35094.     0.72728    2.35(7)      200.0    2.208    2.268
  35104.     0.72750    2.36(7)      200.3    2.209    2.258
  35115.     0.72771    2.20(7)      212.2    2.210    2.255
  35125.     0.72793    2.26(7)      198.4    2.210    2.257
  35136.     0.72815    2.13(7)      210.1    2.211    2.261
  35146.     0.72837    2.30(7)      203.2    2.211    2.268
  35157.     0.72859    2.21(7)      208.7    2.212    2.279
  35167.     0.72881    2.23(7)      212.9    2.212    2.296
  35178.     0.72902    2.29(7)      211.8    2.213    2.320
  35188.     0.72924    2.35(7)      209.1    2.214    2.343
  35199.     0.72946    2.34(7)      202.0    2.214    2.366
  35210.     0.72968    2.21(7)      209.3    2.215    2.399
  35220.     0.72990    2.45(7)      204.2    2.215    2.452
  35231.     0.73012    2.53(7)      194.8    2.216    2.537
  35241.     0.73034    2.55(7)      198.1    2.216    2.666
  35252.     0.73056    2.79(7)      190.0    2.217    2.860
  35262.     0.73078    3.08(8)      177.4    2.217    3.092
  35273.     0.73100    3.31(8)      163.1    2.218    3.274
  35284.     0.73122    3.52(8)      164.0    2.218    3.376
  35294.     0.73143    3.46(8)      164.0    2.219    3.463
  35305.     0.73165    3.61(8)      157.3    2.220    3.514
  35315.     0.73187    3.48(8)      157.8    2.220    3.386
  35326.     0.73209    3.08(8)      169.9    2.221    3.114
  35336.     0.73231    2.85(8)      177.7    2.221    2.855
  35347.     0.73253    2.84(7)      186.2    2.222    2.665
  35358.     0.73275    2.58(7)      206.6    2.222    2.536
  35368.     0.73297    2.52(7)      200.1    2.223    2.449
  35379.     0.73319    2.30(7)      215.7    2.223    2.391
  35390.     0.73341    2.28(7)      207.7    2.224    2.352
  35400.     0.73363    2.30(7)      216.8    2.224    2.326
  35411.     0.73385    2.41(7)      208.9    2.225    2.309
  35421.     0.73407    2.38(7)      214.0    2.225    2.299
  35432.     0.73429    2.30(7)      216.8    2.226    2.294
  35443.     0.73451    2.32(7)      218.1    2.226    2.290
  35453.     0.73473    2.32(7)      221.0    2.227    2.284
  35464.     0.73495    2.31(7)      215.4    2.227    2.278
  35475.     0.73518    2.25(7)      225.1    2.228    2.273
  35485.     0.73540    2.22(7)      215.6    2.228    2.268
  35496.     0.73562    2.17(7)      233.6    2.229    2.264
  35506.     0.73584    2.22(7)      223.4    2.229    2.266
  35517.     0.73606    2.22(7)      224.0    2.230    2.286
  35528.     0.73628    2.53(7)      205.6    2.230    2.343
  35538.     0.73650    2.40(7)      225.9    2.231    2.405
  35549.     0.73672    2.39(7)      212.6    2.231    2.406
  35560.     0.73694    2.26(7)      218.6    2.232    2.360
  35570.     0.73716    2.29(7)      223.8    2.232    2.323
  35581.     0.73738    2.33(7)      217.1    2.233    2.311
  35592.     0.73761    2.20(7)      229.5    2.233    2.305
  35602.     0.73783    2.41(7)      216.9    2.234    2.289
  35613.     0.73805    2.30(7)      225.9    2.234    2.272
  35624.     0.73827    2.19(7)      228.7    2.234    2.260
  35635.     0.73849    2.24(7)      228.5    2.235    2.253
  35645.     0.73871    2.24(7)      227.6    2.235    2.250
  35656.     0.73893    2.26(7)      226.4    2.236    2.249
  35667.     0.73916    2.16(7)      229.9    2.236    2.248
  35677.     0.73938    2.31(7)      213.9    2.237    2.248
  35688.     0.73960    2.16(7)      231.0    2.237    2.250
  35699.     0.73982    2.20(7)      233.3    2.238    2.258
  35709.     0.74004    2.27(6)      239.7    2.238    2.282
  35720.     0.74027    2.28(7)      234.4    2.239    2.314
  35731.     0.74049    2.41(7)      228.6    2.239    2.328
  35742.     0.74071    2.24(6)      238.3    2.239    2.331
  35752.     0.74093    2.28(7)      234.2    2.240    2.358
  35763.     0.74115    2.30(6)      238.2    2.240    2.393
  35774.     0.74138    2.39(7)      225.2    2.241    2.388
  35784.     0.74160    2.21(7)      236.3    2.241    2.360
  35795.     0.74182    2.27(6)      237.3    2.242    2.337
  35806.     0.74204    2.34(7)      231.2    2.242    2.314
  35817.     0.74227    2.07(7)      235.9    2.242    2.291
  35827.     0.74249    2.28(7)      234.2    2.243    2.280
  35838.     0.74271    2.29(7)      235.2    2.243    2.290
  35849.     0.74294    2.33(7)      228.2    2.244    2.318
  35860.     0.74316    2.34(7)      229.8    2.244    2.361
  35870.     0.74338    2.42(7)      225.4    2.244    2.433
  35881.     0.74360    2.47(7)      223.4    2.245    2.485
  35892.     0.74383    2.35(7)      227.5    2.245    2.451
  35903.     0.74405    2.42(7)      225.3    2.246    2.377
  35913.     0.74427    2.37(7)      229.3    2.246    2.319
  35924.     0.74450    2.28(6)      245.1    2.246    2.287
  35935.     0.74472    2.29(7)      233.9    2.247    2.271
  35946.     0.74494    2.29(6)      239.9    2.247    2.263
  35957.     0.74517    2.36(7)      236.5    2.248    2.260
  35967.     0.74539    2.32(7)      236.2    2.248    2.259
  35978.     0.74562    2.33(6)      242.3    2.248    2.261
  35989.     0.74584    2.14(6)      245.3    2.249    2.275
  36000.     0.74606    2.30(6)      239.1    2.249    2.327
  36011.     0.74629    2.34(7)      231.0    2.250    2.417
  36021.     0.74651    2.48(7)      231.7    2.250    2.469
  36032.     0.74673    2.31(6)      236.9    2.250    2.449
  36043.     0.74696    2.22(6)      241.4    2.251    2.407
  36054.     0.74718    2.30(6)      249.2    2.251    2.380
  36065.     0.74741    2.25(6)      242.7    2.251    2.399
  36075.     0.74763    2.46(7)      231.5    2.252    2.475
  36086.     0.74786    2.55(7)      228.0    2.252    2.567
  36097.     0.74808    2.55(7)      231.6    2.253    2.604
  36108.     0.74830    2.44(6)      243.0    2.253    2.546
  36119.     0.74853    2.40(6)      242.0    2.253    2.459
  36130.     0.74875    2.33(6)      244.4    2.254    2.420
  36140.     0.74898    2.34(6)      245.2    2.254    2.424
  36151.     0.74920    2.42(7)      234.4    2.254    2.406
  36162.     0.74943    2.20(6)      245.6    2.255    2.360
  36173.     0.74965    2.25(6)      241.3    2.255    2.318
  36184.     0.74988    2.24(6)      251.1    2.255    2.293
  36195.     0.75010    2.21(6)      252.5    2.256    2.284
  36206.     0.75033    2.29(6)      241.5    2.256    2.289
  36216.     0.75055    2.27(6)      254.6    2.256    2.294
  36227.     0.75078    2.28(6)      249.4    2.257    2.290
  36238.     0.75100    2.22(6)      252.1    2.257    2.279
  36249.     0.75123    2.19(6)      252.8    2.257    2.272
  36260.     0.75145    2.30(6)      251.3    2.258    2.269
  36271.     0.75168    2.19(6)      265.9    2.258    2.268
  36282.     0.75191    2.24(6)      263.9    2.258    2.267
  36293.     0.75213    2.25(6)      258.9    2.259    2.266
  36303.     0.75236    2.27(6)      255.4    2.259    2.268
  36314.     0.75258    2.22(6)      265.3    2.259    2.270
  36325.     0.75281    2.22(6)      255.2    2.260    2.270
  36336.     0.75303    2.22(6)      257.4    2.260    2.269
  36347.     0.75326    2.17(6)      264.2    2.260    2.267
  36358.     0.75349    2.13(6)      257.9    2.260    2.266
  36369.     0.75371    2.30(6)      260.2    2.261    2.266
  36380.     0.75394    2.26(6)      262.5    2.261    2.274
  36391.     0.75416    2.29(6)      254.7    2.261    2.298
  36402.     0.75439    2.30(6)      248.4    2.262    2.332
  36412.     0.75462    2.31(6)      261.4    2.262    2.343
  36423.     0.75484    2.28(6)      261.6    2.262    2.325
  36434.     0.75507    2.34(6)      260.6    2.262    2.304
  36445.     0.75530    2.32(6)      263.2    2.263    2.292
  36456.     0.75552    2.32(6)      260.5    2.263    2.288
  36467.     0.75575    2.31(6)      264.7    2.263    2.287
  36478.     0.75598    2.20(6)      270.2    2.264    2.283
  36489.     0.75620    2.23(6)      254.4    2.264    2.277
  36500.     0.75643    2.22(6)      262.7    2.264    2.274
  36511.     0.75666    2.22(6)      264.2    2.264    2.275
  36522.     0.75688    2.32(6)      259.0    2.265    2.286
  36533.     0.75711    2.33(6)      265.8    2.265    2.325
  36544.     0.75734    2.44(6)      265.0    2.265    2.393
  36555.     0.75757    2.40(6)      259.4    2.265    2.432
  36566.     0.75779    2.33(6)      260.4    2.266    2.404
  36577.     0.75802    2.31(6)      269.8    2.266    2.352
  36588.     0.75825    2.25(6)      271.6    2.266    2.314
  36599.     0.75848    2.23(6)      269.5    2.266    2.292
  36610.     0.75870    2.27(6)      263.5    2.267    2.281
  36621.     0.75893    2.20(6)      277.6    2.267    2.276
  36632.     0.75916    2.22(6)      269.4    2.267    2.273
  36643.     0.75939    2.30(6)      259.0    2.267    2.271
  36654.     0.75961    2.24(6)      270.9    2.268    2.271
  36665.     0.75984    2.23(6)      278.1    2.268    2.270
  36676.     0.76007    2.29(6)      264.8    2.268    2.270
  36687.     0.76030    2.18(6)      274.6    2.268    2.270
  36698.     0.76053    2.24(6)      267.8    2.269    2.271
  36709.     0.76076    2.28(6)      269.4    2.269    2.271
  36720.     0.76098    2.38(6)      258.0    2.269    2.271
  36731.     0.76121    2.33(6)      269.7    2.269    2.271
  36742.     0.76144    2.24(6)      270.7    2.269    2.271
  36753.     0.76167    2.29(6)      271.1    2.270    2.271
  36764.     0.76190    2.32(6)      263.2    2.270    2.272
  36775.     0.76213    2.32(6)      263.8    2.270    2.272
  36786.     0.76235    2.31(6)      263.7    2.270    2.272
  36797.     0.76258    2.32(6)      264.3    2.271    2.272
  36808.     0.76281    2.28(6)      283.3    2.271    2.273
  36819.     0.76304    2.23(6)      272.8    2.271    2.274
  36830.     0.76327    2.24(6)      280.8    2.271    2.275
  36841.     0.76350    2.20(6)      281.5    2.271    2.277
  36852.     0.76373    2.32(6)      273.5    2.271    2.278
  36863.     0.76396    2.24(6)      282.9    2.272    2.281
  36874.     0.76419    2.30(6)      268.4    2.272    2.289
  36885.     0.76442    2.33(6)      273.5    2.272    2.311
  36896.     0.76465    2.40(6)      264.5    2.272    2.342
  36907.     0.76487    2.30(6)      269.8    2.272    2.367
  36918.     0.76510    2.48(6)      267.5    2.273    2.377
  36929.     0.76533    2.28(6)      276.4    2.273    2.370
  36941.     0.76556    2.28(6)      277.1    2.273    2.344
  36952.     0.76579    2.25(6)      277.8    2.273    2.317
  36963.     0.76602    2.27(6)      271.3    2.273    2.299
  36974.     0.76625    2.29(6)      282.6    2.273    2.288
  36985.     0.76648    2.37(6)      268.6    2.274    2.283
  36996.     0.76671    2.31(6)      274.2    2.274    2.281
  37007.     0.76694    2.31(6)      278.9    2.274    2.280
  37018.     0.76717    2.22(6)      286.6    2.274    2.280
  37029.     0.76740    2.25(6)      284.2    2.274    2.280
  37040.     0.76763    2.31(6)      278.1    2.274    2.283
  37051.     0.76786    2.29(6)      277.8    2.275    2.296
  37063.     0.76809    2.29(6)      284.7    2.275    2.323
  37074.     0.76832    2.27(6)      286.8    2.275    2.341
  37085.     0.76856    2.20(6)      293.4    2.275    2.331
  37096.     0.76879    2.25(6)      298.8    2.275    2.311
  37107.     0.76902    2.26(6)      294.8    2.275    2.297
  37118.     0.76925    2.40(6)      272.6    2.275    2.289
  37129.     0.76948    2.26(6)      287.4    2.276    2.286
  37141.     0.76971    2.26(6)      285.9    2.276    2.286
  37152.     0.76994    2.39(6)      274.2    2.276    2.290
  37163.     0.77017    2.41(6)      278.5    2.276    2.317
  37174.     0.77040    2.43(6)      280.5    2.276    2.432
  37185.     0.77063    2.73(6)      268.8    2.276    2.669
  37196.     0.77086    2.81(6)      244.1    2.276    2.843
  37207.     0.77110    2.65(6)      263.5    2.276    2.775
  37219.     0.77133    2.47(6)      279.8    2.276    2.597
  37230.     0.77156    2.41(6)      277.9    2.277    2.463
  37241.     0.77179    2.29(6)      292.9    2.277    2.394
  37252.     0.77202    2.37(6)      293.3    2.277    2.359
  37263.     0.77225    2.31(6)      294.6    2.277    2.334
  37274.     0.77249    2.38(6)      301.3    2.277    2.315
  37286.     0.77272    2.33(6)      289.4    2.277    2.304
  37297.     0.77295    2.35(6)      288.8    2.277    2.299
  37308.     0.77318    2.41(6)      295.2    2.277    2.299
  37319.     0.77341    2.35(6)      291.8    2.277    2.318
  37330.     0.77365    2.44(6)      286.4    2.277    2.403
  37342.     0.77388    2.65(6)      275.9    2.278    2.539
  37353.     0.77411    2.66(6)      265.3    2.278    2.586
  37364.     0.77434    2.51(6)      273.2    2.278    2.509
  37375.     0.77457    2.44(6)      281.9    2.278    2.413
  37386.     0.77481    2.45(6)      278.0    2.278    2.351
  37398.     0.77504    2.44(6)      281.3    2.278    2.319
  37409.     0.77527    2.32(6)      299.9    2.278    2.305
  37420.     0.77550    2.27(6)      294.4    2.278    2.311
  37431.     0.77574    2.33(6)      294.1    2.278    2.347
  37443.     0.77597    2.43(6)      297.1    2.278    2.397
  37454.     0.77620    2.52(6)      286.0    2.278    2.409
  37465.     0.77644    2.39(6)      294.5    2.278    2.395
  37476.     0.77667    2.48(6)      290.9    2.278    2.419
  37487.     0.77690    2.62(6)      281.9    2.278    2.489
  37499.     0.77713    2.61(6)      284.3    2.279    2.516
  37510.     0.77737    2.68(6)      283.1    2.279    2.466
  37521.     0.77760    2.55(6)      289.6    2.279    2.408
  37532.     0.77783    2.45(6)      289.4    2.279    2.394
  37544.     0.77807    2.47(6)      283.6    2.279    2.409
  37555.     0.77830    2.42(6)      300.3    2.279    2.406
  37566.     0.77853    2.47(6)      297.4    2.279    2.375
  37578.     0.77877    2.39(6)      297.7    2.279    2.340
  37589.     0.77900    2.24(6)      312.0    2.279    2.316
  37600.     0.77924    2.24(6)      301.5    2.279    2.302
  37611.     0.77947    2.32(6)      303.0    2.279    2.294
  37623.     0.77970    2.31(6)      304.5    2.279    2.290
  37634.     0.77994    2.23(6)      313.9    2.279    2.288
  37645.     0.78017    2.21(6)      317.7    2.279    2.288
  37657.     0.78041    2.29(6)      308.2    2.279    2.288
  37668.     0.78064    2.37(6)      298.9    2.279    2.291
  37679.     0.78087    2.43(6)      299.1    2.279    2.304
  37690.     0.78111    2.44(6)      302.1    2.279    2.347
  37702.     0.78134    2.47(6)      300.0    2.279    2.428
  37713.     0.78158    2.55(6)      289.4    2.279    2.493
  37724.     0.78181    2.45(6)      294.6    2.279    2.498
  37736.     0.78205    2.45(6)      294.8    2.279    2.455
  37747.     0.78228    2.33(6)      295.0    2.279    2.398
  37758.     0.78252    2.32(6)      306.6    2.279    2.357
  37770.     0.78275    2.45(6)      306.2    2.279    2.358
  37781.     0.78299    2.41(6)      297.1    2.279    2.421
  37792.     0.78322    2.44(6)      299.0    2.279    2.512
  37804.     0.78346    2.57(6)      299.4    2.279    2.527
  37815.     0.78369    2.46(6)      293.9    2.279    2.462
  37826.     0.78393    2.33(6)      290.7    2.279    2.390
  37838.     0.78416    2.47(6)      301.0    2.279    2.342
  37849.     0.78440    2.30(6)      313.2    2.279    2.318
  37860.     0.78463    2.36(6)      306.9    2.279    2.312
  37872.     0.78487    2.26(6)      318.7    2.279    2.322
  37883.     0.78510    2.30(6)      313.2    2.279    2.329
  37894.     0.78534    2.31(6)      321.7    2.279    2.321
  37906.     0.78557    2.25(6)      314.4    2.279    2.307
  37917.     0.78581    2.26(6)      321.8    2.279    2.298
  37929.     0.78605    2.32(6)      326.7    2.279    2.293
  37940.     0.78628    2.27(6)      325.4    2.279    2.291
  37951.     0.78652    2.35(6)      320.9    2.279    2.294
  37963.     0.78675    2.31(6)      322.6    2.279    2.305
  37974.     0.78699    2.33(6)      307.8    2.279    2.325
  37986.     0.78723    2.32(6)      314.0    2.279    2.348
  37997.     0.78746    2.38(6)      304.6    2.279    2.359
  38008.     0.78770    2.35(6)      320.4    2.278    2.349
  38020.     0.78793    2.44(6)      312.1    2.278    2.339
  38031.     0.78817    2.51(6)      312.1    2.278    2.373
  38043.     0.78841    2.51(6)      294.5    2.278    2.496
  38054.     0.78864    2.66(6)      291.3    2.278    2.629
  38065.     0.78888    2.69(6)      299.4    2.278    2.621
  38077.     0.78912    2.55(6)      305.7    2.278    2.512
  38088.     0.78935    2.45(6)      311.2    2.278    2.417
  38100.     0.78959    2.40(6)      313.1    2.278    2.371
  38111.     0.78983    2.43(6)      315.1    2.278    2.373
  38122.     0.79006    2.39(6)      317.0    2.278    2.399
  38134.     0.79030    2.46(6)      310.2    2.278    2.401
  38145.     0.79054    2.39(6)      322.4    2.278    2.371
  38157.     0.79078    2.35(6)      322.6    2.278    2.339
  38168.     0.79101    2.29(6)      322.5    2.278    2.317
  38180.     0.79125    2.26(5)      332.7    2.277    2.305
  38191.     0.79149    2.29(6)      313.1    2.277    2.299
  38203.     0.79173    2.47(6)      317.7    2.277    2.297
  38214.     0.79196    2.37(6)      326.6    2.277    2.300
  38226.     0.79220    2.33(5)      333.3    2.277    2.323
  38237.     0.79244    2.51(6)      322.7    2.277    2.414
  38248.     0.79268    2.61(6)      306.2    2.277    2.574
  38260.     0.79291    2.80(6)      287.2    2.277    2.664
  38271.     0.79315    2.66(6)      305.5    2.277    2.600
  38283.     0.79339    2.61(6)      314.2    2.277    2.486
  38294.     0.79363    2.47(6)      318.6    2.276    2.406
  38306.     0.79387    2.32(5)      337.2    2.276    2.361
  38317.     0.79410    2.42(6)      326.3    2.276    2.334
  38329.     0.79434    2.36(6)      321.1    2.276    2.318
  38340.     0.79458    2.40(6)      327.1    2.276    2.309
  38352.     0.79482    2.32(6)      325.2    2.276    2.305
  38363.     0.79506    2.30(6)      321.0    2.276    2.303
  38375.     0.79530    2.40(6)      320.3    2.276    2.303
  38386.     0.79554    2.30(5)      340.7    2.275    2.304
  38398.     0.79577    2.37(5)      338.9    2.275    2.306
  38409.     0.79601    2.29(6)      320.9    2.275    2.308
  38421.     0.79625    2.28(6)      325.6    2.275    2.310
  38432.     0.79649    2.22(5)      338.3    2.275    2.313
  38444.     0.79673    2.27(5)      336.2    2.275    2.317
  38456.     0.79697    2.32(5)      335.7    2.275    2.321
  38467.     0.79721    2.35(6)      326.4    2.275    2.326
  38479.     0.79745    2.28(5)      348.4    2.274    2.332
  38490.     0.79769    2.31(6)      325.2    2.274    2.339
  38502.     0.79793    2.35(5)      333.4    2.274    2.348
  38513.     0.79817    2.34(5)      340.5    2.274    2.359
  38525.     0.79840    2.45(6)      323.8    2.274    2.373
  38536.     0.79864    2.39(5)      332.7    2.274    2.392
  38548.     0.79888    2.50(6)      322.7    2.273    2.418
  38560.     0.79912    2.44(6)      322.8    2.273    2.455
  38571.     0.79936    2.53(6)      316.3    2.273    2.511
  38583.     0.79960    2.58(6)      322.1    2.273    2.593
  38594.     0.79984    2.68(6)      307.0    2.273    2.711
  38606.     0.80008    2.93(6)      290.6    2.273    2.872
  38617.     0.80032    3.12(6)      287.6    2.273    3.079
  38629.     0.80056    3.29(6)      279.5    2.272    3.319
  38641.     0.80080    3.52(6)      259.8    2.272    3.563
  38652.     0.80104    3.79(6)      251.5    2.272    3.759
  38664.     0.80128    3.70(6)      256.1    2.272    3.861
  38675.     0.80152    3.74(6)      249.5    2.272    3.843
  38687.     0.80177    3.50(6)      268.2    2.271    3.684
  38699.     0.80201    3.39(6)      268.3    2.271    3.443
  38710.     0.80225    3.18(6)      277.5    2.271    3.217
  38722.     0.80249    2.94(6)      296.0    2.271    3.022
  38733.     0.80273    2.78(6)      299.0    2.271    2.856
  38745.     0.80297    2.81(6)      302.3    2.271    2.725
  38757.     0.80321    2.58(6)      316.7    2.270    2.623
  38768.     0.80345    2.56(6)      311.9    2.270    2.536
  38780.     0.80369    2.44(6)      330.2    2.270    2.467
  38792.     0.80393    2.38(5)      338.2    2.270    2.418
  38803.     0.80417    2.41(5)      332.8    2.270    2.386
  38815.     0.80442    2.32(5)      353.     2.269    2.364
  38826.     0.80466    2.37(5)      342.3    2.269    2.349
  38838.     0.80490    2.32(5)      335.9    2.269    2.337
  38850.     0.80514    2.31(5)      347.1    2.269    2.329
  38861.     0.80538    2.27(5)      339.9    2.268    2.323
  38873.     0.80562    2.29(5)      336.4    2.268    2.319
  38885.     0.80587    2.39(5)      335.8    2.268    2.316
  38896.     0.80611    2.35(5)      332.0    2.268    2.314
  38908.     0.80635    2.34(5)      331.9    2.268    2.315
  38920.     0.80659    2.40(6)      325.0    2.267    2.321
  38931.     0.80683    2.30(6)      328.9    2.267    2.334
  38943.     0.80708    2.43(6)      310.4    2.267    2.377
  38955.     0.80732    2.45(6)      317.0    2.267    2.466
  38966.     0.80756    2.51(6)      315.1    2.266    2.537
  38978.     0.80780    2.53(6)      327.3    2.266    2.516
  38990.     0.80804    2.47(5)      332.3    2.266    2.443
  39002.     0.80829    2.43(6)      325.0    2.266    2.378
  39013.     0.80853    2.36(5)      333.9    2.265    2.338
  39025.     0.80877    2.38(5)      336.3    2.265    2.315
  39037.     0.80901    2.32(5)      348.9    2.265    2.303
  39048.     0.80926    2.27(5)      358.     2.265    2.297
  39060.     0.80950    2.36(5)      345.2    2.265    2.294
  39072.     0.80974    2.37(5)      347.4    2.264    2.302
  39084.     0.80999    2.31(5)      349.4    2.264    2.341
  39095.     0.81023    2.51(5)      343.5    2.264    2.419
  39107.     0.81047    2.44(5)      332.3    2.264    2.478
  39119.     0.81072    2.52(5)      337.8    2.263    2.464
  39130.     0.81096    2.46(5)      338.8    2.263    2.409
  39142.     0.81120    2.46(5)      335.0    2.263    2.360
  39154.     0.81145    2.37(5)      352.     2.262    2.329
  39166.     0.81169    2.30(5)      357.     2.262    2.322
  39177.     0.81193    2.31(5)      362.     2.262    2.363
  39189.     0.81218    2.56(5)      345.4    2.262    2.467
  39201.     0.81242    2.57(5)      339.3    2.261    2.568
  39213.     0.81266    2.66(6)      330.4    2.261    2.585
  39224.     0.81291    2.48(5)      341.6    2.261    2.519
  39236.     0.81315    2.38(5)      345.8    2.261    2.431
  39248.     0.81340    2.46(5)      358.     2.260    2.366
  39260.     0.81364    2.39(5)      365.     2.260    2.329
  39272.     0.81388    2.30(5)      368.     2.260    2.312
  39283.     0.81413    2.39(5)      360.     2.259    2.322
  39295.     0.81437    2.40(5)      363.     2.259    2.397
  39307.     0.81462    2.53(5)      346.3    2.259    2.530
  39319.     0.81486    2.65(6)      329.4    2.259    2.596
  39330.     0.81511    2.53(5)      338.3    2.258    2.532
  39342.     0.81535    2.39(5)      343.1    2.258    2.434
  39354.     0.81559    2.38(5)      372.     2.258    2.367
  39366.     0.81584    2.40(5)      342.9    2.257    2.332
  39378.     0.81608    2.33(5)      354.     2.257    2.314
  39390.     0.81633    2.35(5)      345.7    2.257    2.306
  39401.     0.81657    2.35(5)      361.     2.256    2.304
  39413.     0.81682    2.36(5)      355.     2.256    2.304
  39425.     0.81706    2.35(5)      368.     2.256    2.307
  39437.     0.81731    2.40(5)      360.     2.256    2.312
  39449.     0.81755    2.34(5)      369.     2.255    2.321
  39460.     0.81780    2.39(5)      364.     2.255    2.352
  39472.     0.81805    2.54(5)      348.5    2.255    2.461
  39484.     0.81829    2.70(6)      326.9    2.254    2.676
  39496.     0.81854    2.81(6)      323.1    2.254    2.841
  39508.     0.81878    2.76(5)      330.8    2.254    2.823
  39520.     0.81903    2.69(5)      332.1    2.253    2.775
  39532.     0.81927    2.69(5)      332.8    2.253    2.811
  39543.     0.81952    2.75(6)      326.9    2.253    2.830
  39555.     0.81977    2.77(6)      327.8    2.252    2.791
  39567.     0.82001    2.75(5)      334.8    2.252    2.756
  39579.     0.82026    2.63(5)      345.5    2.252    2.754
  39591.     0.82050    2.72(5)      338.7    2.251    2.807
  39603.     0.82075    2.78(5)      334.7    2.251    2.936
  39615.     0.82100    2.99(6)      318.3    2.251    3.161
  39627.     0.82124    3.36(6)      303.4    2.250    3.525
  39638.     0.82149    4.01(6)      276.4    2.250    4.129
  39650.     0.82174    4.78(6)      238.9    2.250    4.946
  39662.     0.82198    5.34(7)      213.9    2.249    5.426
  39674.     0.82223    5.13(7)      212.3    2.249    5.133
  39686.     0.82247    4.35(6)      245.2    2.249    4.464
  39698.     0.82272    3.74(6)      273.2    2.248    3.859
  39710.     0.82297    3.46(6)      291.3    2.248    3.413
  39722.     0.82322    3.15(6)      300.4    2.247    3.098
  39734.     0.82346    2.96(6)      324.9    2.247    2.892
  39746.     0.82371    2.80(5)      332.6    2.247    2.784
  39757.     0.82396    2.80(5)      337.3    2.246    2.762
  39769.     0.82420    2.90(5)      335.7    2.246    2.799
  39781.     0.82445    2.81(5)      343.5    2.246    2.826
  39793.     0.82470    2.76(5)      359.     2.245    2.776
  39805.     0.82495    2.59(5)      376.     2.245    2.667
  39817.     0.82519    2.49(5)      387.     2.245    2.552
  39829.     0.82544    2.43(5)      395.     2.244    2.462
  39841.     0.82569    2.41(5)      398.     2.244    2.401
  39853.     0.82594    2.37(5)      393.     2.243    2.364
  39865.     0.82618    2.41(5)      387.     2.243    2.344
  39877.     0.82643    2.42(5)      390.     2.243    2.354
  39889.     0.82668    2.46(5)      378.     2.242    2.414
  39901.     0.82693    2.58(5)      366.     2.242    2.493
  39913.     0.82718    2.57(5)      360.     2.242    2.503
  39925.     0.82743    2.29(5)      369.     2.241    2.445
  39937.     0.82767    2.36(5)      350.0    2.241    2.378
  39949.     0.82792    2.36(6)      295.2    2.240    2.331
  39961.     0.82817    2.30(6)      269.8    2.240    2.304
  39973.     0.82842    2.19(6)      282.4    2.240    2.287
  39985.     0.82867    2.34(6)      258.4    2.239    2.277
  39997.     0.82892    2.37(6)      259.5    2.239    2.271
  40009.     0.82916    2.15(6)      261.9    2.238    2.267
  40021.     0.82941    2.25(6)      263.1    2.238    2.264
  40033.     0.82966    2.21(6)      260.9    2.238    2.262
  40045.     0.82991    2.26(6)      253.9    2.237    2.263
  40057.     0.83016    2.31(6)      258.8    2.237    2.272
  40069.     0.83041    2.23(6)      266.7    2.236    2.294
  40081.     0.83066    2.25(6)      259.5    2.236    2.314
  40093.     0.83091    2.25(6)      269.8    2.236    2.312
  40105.     0.83116    2.21(6)      259.7    2.235    2.294
  40117.     0.83141    2.22(6)      266.5    2.235    2.279
  40129.     0.83166    2.34(6)      267.8    2.234    2.273
  40141.     0.83191    2.34(6)      269.4    2.234    2.270
  40153.     0.83216    2.22(6)      263.6    2.234    2.266
  40165.     0.83240    2.23(6)      269.1    2.233    2.259
  40177.     0.83265    2.22(6)      269.2    2.233    2.256
  40189.     0.83290    2.38(6)      269.8    2.232    2.261
  40201.     0.83315    2.25(6)      270.8    2.232    2.293
  40213.     0.83340    2.43(6)      270.6    2.231    2.350
  40225.     0.83365    2.43(6)      274.1    2.231    2.381
  40237.     0.83390    2.36(6)      276.8    2.231    2.356
  40249.     0.83415    2.36(6)      276.9    2.230    2.313
  40262.     0.83441    2.24(6)      284.3    2.230    2.281
  40274.     0.83466    2.26(6)      275.9    2.229    2.261
  40286.     0.83491    2.21(6)      280.6    2.229    2.250
  40298.     0.83516    2.25(6)      286.8    2.228    2.244
  40310.     0.83541    2.29(6)      280.4    2.228    2.240
  40322.     0.83566    2.31(6)      282.5    2.228    2.238
  40334.     0.83591    2.37(6)      275.8    2.227    2.236
  40346.     0.83616    2.25(6)      297.3    2.227    2.235
  40358.     0.83641    2.28(6)      289.2    2.226    2.234
  40370.     0.83666    2.28(6)      298.7    2.226    2.234
  40382.     0.83691    2.30(6)      292.7    2.225    2.233
  40395.     0.83716    2.32(6)      291.3    2.225    2.232
  40407.     0.83741    2.26(6)      294.0    2.224    2.232
  40419.     0.83767    2.24(6)      310.6    2.224    2.231
  40431.     0.83792    2.27(6)      305.6    2.224    2.231
  40443.     0.83817    2.18(6)      291.2    2.223    2.231
  40455.     0.83842    2.22(6)      308.9    2.223    2.231
  40467.     0.83867    2.30(6)      307.7    2.222    2.231
  40479.     0.83892    2.29(6)      318.1    2.222    2.231
  40492.     0.83918    2.28(6)      327.6    2.221    2.232
  40504.     0.83943    2.22(5)      349.9    2.221    2.233
  40516.     0.83968    2.36(5)      345.6    2.220    2.238
  40528.     0.83993    2.29(5)      355.     2.220    2.260
  40540.     0.84018    2.49(5)      344.0    2.219    2.381
  40552.     0.84044    2.75(6)      323.5    2.219    2.720
  40565.     0.84069    3.21(6)      304.6    2.218    3.130
  40577.     0.84094    3.26(6)      295.1    2.218    3.188
  40589.     0.84119    2.85(5)      338.2    2.217    2.919
  40601.     0.84144    2.66(5)      351.     2.217    2.633
  40613.     0.84170    2.42(5)      373.     2.217    2.450
  40625.     0.84195    2.34(5)      398.     2.216    2.349
  40638.     0.84220    2.26(5)      403.     2.216    2.298
  40650.     0.84245    2.36(5)      393.     2.215    2.275
  40662.     0.84271    2.29(5)      399.     2.215    2.262
  40674.     0.84296    2.21(5)      407.     2.214    2.255
  40686.     0.84321    2.27(5)      399.     2.214    2.259
  40699.     0.84347    2.25(5)      396.     2.213    2.263
  40711.     0.84372    2.18(5)      399.     2.213    2.257
  40723.     0.84397    2.20(5)      403.     2.212    2.245
  40735.     0.84423    2.24(5)      406.     2.212    2.236
  40747.     0.84448    2.24(5)      405.     2.211    2.230
  40760.     0.84473    2.24(5)      399.     2.211    2.226
  40772.     0.84499    2.23(5)      411.     2.210    2.223
  40784.     0.84524    2.24(5)      406.     2.210    2.223
  40796.     0.84549    2.30(5)      403.     2.209    2.229
  40809.     0.84575    2.35(5)      401.     2.209    2.252
  40821.     0.84600    2.39(5)      396.     2.208    2.295
  40833.     0.84625    2.40(5)      387.     2.208    2.329
  40845.     0.84651    2.33(5)      386.     2.207    2.322
  40858.     0.84676    2.35(5)      391.     2.207    2.299
  40870.     0.84702    2.30(5)      404.     2.206    2.312
  40882.     0.84727    2.39(5)      388.     2.206    2.400
  40894.     0.84752    2.48(5)      379.     2.205    2.509
  40907.     0.84778    2.47(5)      378.     2.205    2.533
  40919.     0.84803    2.55(5)      378.     2.204    2.498
  40931.     0.84829    2.47(5)      386.     2.204    2.449
  40944.     0.84854    2.37(5)      392.     2.203    2.385
  40956.     0.84880    2.39(5)      400.     2.203    2.338
  40968.     0.84905    2.39(5)      398.     2.202    2.354
  40980.     0.84931    2.41(5)      390.     2.202    2.420
  40993.     0.84956    2.46(5)      385.     2.201    2.441
  41005.     0.84982    2.42(5)      388.     2.201    2.387
  41017.     0.85007    2.29(5)      417.     2.200    2.326
  41030.     0.85033    2.28(5)      416.     2.199    2.322
  41042.     0.85058    2.38(5)      395.     2.199    2.413
  41054.     0.85084    2.52(5)      378.     2.198    2.537
  41067.     0.85109    2.60(5)      381.     2.198    2.546
  41079.     0.85135    2.39(5)      390.     2.197    2.449
  41091.     0.85160    2.28(5)      408.     2.197    2.348
  41103.     0.85186    2.37(5)      399.     2.196    2.282
  41116.     0.85211    2.35(5)      398.     2.196    2.246
  41128.     0.85237    2.29(5)      410.     2.195    2.225
  41140.     0.85263    2.27(5)      418.     2.195    2.214
  41153.     0.85288    2.41(5)      391.     2.194    2.208
  41165.     0.85314    2.35(5)      389.     2.194    2.207
  41178.     0.85339    2.36(5)      400.     2.193    2.212
  41190.     0.85365    2.29(5)      401.     2.193    2.219
  41202.     0.85391    2.25(5)      408.     2.192    2.219
  41215.     0.85416    2.26(5)      403.     2.191    2.213
  41227.     0.85442    2.21(5)      397.     2.191    2.212
  41239.     0.85467    2.31(5)      403.     2.190    2.233
  41252.     0.85493    2.33(5)      393.     2.190    2.302
  41264.     0.85519    2.48(5)      374.     2.189    2.403
  41276.     0.85544    2.43(5)      386.     2.189    2.439
  41289.     0.85570    2.46(5)      393.     2.188    2.388
  41301.     0.85596    2.45(5)      407.     2.188    2.316
  41314.     0.85621    2.30(5)      415.     2.187    2.269
  41326.     0.85647    2.27(5)      399.     2.187    2.266
  41338.     0.85673    2.28(5)      402.     2.186    2.316
  41351.     0.85699    2.36(5)      400.     2.185    2.373
  41363.     0.85724    2.43(5)      399.     2.185    2.369
  41376.     0.85750    2.27(5)      410.     2.184    2.327
  41388.     0.85776    2.41(5)      386.     2.184    2.293
  41400.     0.85801    2.31(5)      396.     2.183    2.273
  41413.     0.85827    2.29(5)      406.     2.183    2.264
  41425.     0.85853    2.28(5)      403.     2.182    2.274
  41438.     0.85879    2.23(5)      404.     2.182    2.280
  41450.     0.85904    2.22(5)      408.     2.181    2.260
  41463.     0.85930    2.25(5)      405.     2.180    2.232
  41475.     0.85956    2.22(5)      407.     2.180    2.210
  41487.     0.85982    2.25(5)      395.     2.179    2.198
  41500.     0.86008    2.22(5)      414.     2.179    2.191
  41512.     0.86033    2.18(5)      401.     2.178    2.187
  41525.     0.86059    2.17(5)      420.     2.178    2.186
  41537.     0.86085    2.24(5)      415.     2.177    2.187
  41550.     0.86111    2.22(5)      409.     2.176    2.196
  41562.     0.86137    2.23(5)      413.     2.176    2.218
  41575.     0.86163    2.20(5)      401.     2.175    2.244
  41587.     0.86188    2.26(5)      403.     2.175    2.249
  41600.     0.86214    2.14(5)      424.     2.174    2.232
  41612.     0.86240    2.26(5)      418.     2.174    2.212
  41625.     0.86266    2.23(5)      407.     2.173    2.197
  41637.     0.86292    2.13(5)      427.     2.172    2.188
  41650.     0.86318    2.24(5)      404.     2.172    2.183
  41662.     0.86344    2.25(5)      403.     2.171    2.179
  41675.     0.86370    2.14(5)      421.     2.171    2.177
  41687.     0.86396    2.16(5)      421.     2.170    2.176
  41700.     0.86421    2.16(5)      413.     2.169    2.175
  41712.     0.86447    2.19(5)      427.     2.169    2.175
  41725.     0.86473    2.17(5)      420.     2.168    2.175
  41737.     0.86499    2.16(5)      411.     2.168    2.175
  41750.     0.86525    2.15(5)      411.     2.167    2.176
  41762.     0.86551    2.23(5)      416.     2.166    2.178
  41775.     0.86577    2.32(5)      409.     2.166    2.183
  41787.     0.86603    2.24(5)      407.     2.165    2.197
  41800.     0.86629    2.34(5)      408.     2.165    2.257
  41812.     0.86655    2.53(5)      388.     2.164    2.427
  41825.     0.86681    2.81(5)      360.     2.164    2.656
  41837.     0.86707    2.98(5)      339.7    2.163    2.762
  41850.     0.86733    2.95(5)      360.     2.162    2.809
  41862.     0.86759    2.97(5)      353.     2.162    2.949
  41875.     0.86785    2.96(5)      355.     2.161    2.992
  41888.     0.86811    2.76(5)      369.     2.161    2.802
  41900.     0.86837    2.52(5)      387.     2.160    2.557
  41913.     0.86863    2.40(5)      400.     2.159    2.385
  41925.     0.86889    2.30(5)      414.     2.159    2.287
  41938.     0.86916    2.19(5)      416.     2.158    2.232
  41950.     0.86942    2.22(5)      409.     2.157    2.202
  41963.     0.86968    2.30(5)      406.     2.157    2.185
  41976.     0.86994    2.22(5)      419.     2.156    2.175
  41988.     0.87020    2.18(5)      414.     2.156    2.171
  42001.     0.87046    2.17(5)      408.     2.155    2.173
  42013.     0.87072    2.19(5)      408.     2.154    2.192
  42026.     0.87098    2.27(5)      385.     2.154    2.239
  42039.     0.87124    2.34(5)      373.     2.153    2.286
  42051.     0.87151    2.39(5)      371.     2.153    2.286
  42064.     0.87177    2.34(5)      362.     2.152    2.250
  42077.     0.87203    2.19(5)      368.     2.151    2.213
  42089.     0.87229    2.22(5)      394.     2.151    2.196
  42102.     0.87255    2.22(5)      403.     2.150    2.202
  42114.     0.87281    2.28(5)      390.     2.150    2.220
  42127.     0.87308    2.22(5)      404.     2.149    2.221
  42140.     0.87334    2.25(5)      407.     2.148    2.211
  42152.     0.87360    2.24(5)      398.     2.148    2.220
  42165.     0.87386    2.22(5)      412.     2.147    2.263
  42178.     0.87412    2.28(5)      397.     2.146    2.310
  42190.     0.87439    2.32(5)      397.     2.146    2.311
  42203.     0.87465    2.22(5)      411.     2.145    2.277
  42216.     0.87491    2.27(5)      408.     2.145    2.253
  42228.     0.87517    2.30(5)      418.     2.144    2.265
  42241.     0.87544    2.27(5)      414.     2.143    2.288
  42254.     0.87570    2.28(5)      417.     2.143    2.283
  42266.     0.87596    2.14(5)      415.     2.142    2.270
  42279.     0.87622    2.26(5)      421.     2.141    2.282
  42292.     0.87649    2.33(5)      406.     2.141    2.293
  42304.     0.87675    2.26(5)      401.     2.140    2.267
  42317.     0.87701    2.24(5)      401.     2.140    2.224
  42330.     0.87728    2.24(5)      415.     2.139    2.190
  42342.     0.87754    2.17(5)      407.     2.138    2.170
  42355.     0.87780    2.21(5)      409.     2.138    2.158
  42368.     0.87807    2.14(5)      411.     2.137    2.151
  42380.     0.87833    2.19(5)      417.     2.136    2.147
  42393.     0.87859    2.07(5)      425.     2.136    2.145
  42406.     0.87886    2.18(5)      419.     2.135    2.144
  42419.     0.87912    2.17(5)      422.     2.134    2.143
  42431.     0.87938    2.16(5)      420.     2.134    2.143
  42444.     0.87965    2.14(5)      419.     2.133    2.145
  42457.     0.87991    2.20(5)      417.     2.133    2.158
  42470.     0.88018    2.27(5)      405.     2.132    2.211
  42482.     0.88044    2.33(5)      410.     2.131    2.330
  42495.     0.88070    2.47(5)      401.     2.131    2.437
  42508.     0.88097    2.37(5)      399.     2.130    2.426
  42521.     0.88123    2.29(5)      401.     2.129    2.356
  42533.     0.88150    2.43(5)      394.     2.129    2.365
  42546.     0.88176    2.52(5)      395.     2.128    2.542
  42559.     0.88203    2.72(5)      367.     2.127    2.748
  42572.     0.88229    2.77(5)      368.     2.127    2.734
  42584.     0.88256    2.55(5)      372.     2.126    2.565
  42597.     0.88282    2.40(5)      399.     2.125    2.422
  42610.     0.88309    2.40(5)      405.     2.125    2.343
  42623.     0.88335    2.30(5)      402.     2.124    2.286
  42636.     0.88362    2.28(5)      409.     2.124    2.233
  42648.     0.88388    2.20(5)      421.     2.123    2.192
  42661.     0.88415    2.15(5)      413.     2.122    2.165
  42674.     0.88441    2.13(5)      423.     2.122    2.150
  42687.     0.88468    2.14(5)      417.     2.121    2.140
  42699.     0.88494    2.15(5)      423.     2.120    2.135
  42712.     0.88521    2.12(5)      420.     2.120    2.131
  42725.     0.88547    2.06(5)      422.     2.119    2.129
  42738.     0.88574    2.14(5)      420.     2.118    2.128
  42751.     0.88601    2.16(5)      405.     2.118    2.127
  42764.     0.88627    2.09(5)      418.     2.117    2.126
  42776.     0.88654    2.12(5)      420.     2.116    2.125
  42789.     0.88680    2.10(5)      420.     2.116    2.125
  42802.     0.88707    2.15(5)      431.     2.115    2.125
  42815.     0.88734    2.21(5)      418.     2.114    2.125
  42828.     0.88760    2.22(5)      423.     2.114    2.124
  42841.     0.88787    2.18(5)      419.     2.113    2.124
  42853.     0.88813    2.16(5)      424.     2.112    2.124
  42866.     0.88840    2.19(5)      418.     2.112    2.124
  42879.     0.88867    2.17(5)      427.     2.111    2.125
  42892.     0.88893    2.21(5)      415.     2.110    2.125
  42905.     0.88920    2.22(5)      409.     2.110    2.125
  42918.     0.88947    2.12(5)      423.     2.109    2.126
  42931.     0.88973    2.15(5)      427.     2.108    2.127
  42944.     0.89000    2.15(5)      431.     2.108    2.128
  42956.     0.89027    2.11(5)      429.     2.107    2.129
  42969.     0.89054    2.11(5)      422.     2.106    2.130
  42982.     0.89080    2.12(5)      430.     2.106    2.133
  42995.     0.89107    2.14(5)      420.     2.105    2.136
  43008.     0.89134    2.10(5)      418.     2.104    2.141
  43021.     0.89161    2.19(5)      417.     2.104    2.156
  43034.     0.89187    2.30(5)      413.     2.103    2.209
  43047.     0.89214    2.29(5)      409.     2.102    2.315
  43060.     0.89241    2.48(5)      389.     2.102    2.403
  43073.     0.89268    2.44(5)      390.     2.101    2.394
  43085.     0.89294    2.42(5)      391.     2.100    2.341
  43098.     0.89321    2.33(5)      405.     2.100    2.317
  43111.     0.89348    2.33(5)      406.     2.099    2.324
  43124.     0.89375    2.37(5)      412.     2.098    2.334
  43137.     0.89402    2.35(5)      409.     2.098    2.353
  43150.     0.89428    2.45(5)      397.     2.097    2.400
  43163.     0.89455    2.51(5)      381.     2.096    2.490
  43176.     0.89482    2.54(5)      390.     2.096    2.636
  43189.     0.89509    2.71(5)      375.     2.095    2.818
  43202.     0.89536    2.81(5)      363.     2.094    2.960
  43215.     0.89563    2.71(5)      371.     2.094    3.018
  43228.     0.89590    2.73(5)      375.     2.093    3.001
  43241.     0.89616    2.61(5)      377.     2.092    2.924
  43254.     0.89643    2.57(5)      380.     2.092    2.804
  43267.     0.89670    2.46(5)      380.     2.091    2.667
  43280.     0.89697    2.46(5)      393.     2.090    2.536
  43293.     0.89724    2.33(5)      408.     2.090    2.427
  43306.     0.89751    2.29(5)      406.     2.089    2.342
  43319.     0.89778    2.27(5)      406.     2.088    2.280
  43332.     0.89805    2.21(5)      422.     2.088    2.236
  43345.     0.89832    2.18(5)      424.     2.087    2.205
  43358.     0.89859    2.23(5)      405.     2.086    2.185
  43371.     0.89886    2.12(5)      432.     2.086    2.175
  43384.     0.89913    2.27(5)      404.     2.085    2.194
  43397.     0.89940    2.36(5)      408.     2.084    2.299
  43410.     0.89967    2.49(5)      387.     2.084    2.517
  43423.     0.89994    2.70(5)      375.     2.083    2.679
  43436.     0.90021    2.56(5)      386.     2.082    2.630
  43449.     0.90048    2.46(5)      393.     2.082    2.498
  43462.     0.90075    2.45(5)      398.     2.081    2.440
  43475.     0.90102    2.59(5)      384.     2.080    2.446
  43488.     0.90129    2.59(5)      372.     2.080    2.411
  43501.     0.90156    2.35(5)      406.     2.079    2.330
  43514.     0.90183    2.32(5)      399.     2.078    2.264
  43527.     0.90210    2.42(5)      388.     2.078    2.250
  43540.     0.90237    2.42(5)      395.     2.077    2.316
  43553.     0.90264    2.43(5)      392.     2.076    2.480
  43566.     0.90291    2.63(5)      365.     2.075    2.700
  43579.     0.90318    2.68(5)      369.     2.075    2.839
  43592.     0.90345    2.66(5)      371.     2.074    2.798
  43606.     0.90372    2.53(5)      385.     2.073    2.637
  43619.     0.90400    2.39(5)      397.     2.073    2.458
  43632.     0.90427    2.30(5)      407.     2.072    2.322
  43645.     0.90454    2.16(5)      420.     2.071    2.231
  43658.     0.90481    2.17(5)      405.     2.071    2.176
  43671.     0.90508    2.17(5)      400.     2.070    2.142
  43684.     0.90535    2.17(5)      421.     2.069    2.122
  43697.     0.90562    2.17(5)      417.     2.069    2.110
  43710.     0.90590    2.20(5)      408.     2.068    2.102
  43723.     0.90617    2.10(5)      417.     2.067    2.099
  43737.     0.90644    2.13(5)      416.     2.067    2.100
  43750.     0.90671    2.26(5)      416.     2.066    2.117
  43763.     0.90698    2.22(5)      409.     2.065    2.174
  43776.     0.90726    2.33(5)      398.     2.065    2.269
  43789.     0.90753    2.54(5)      394.     2.064    2.376
  43802.     0.90780    2.92(5)      366.     2.063    2.734
  43815.     0.90807    3.94(6)      308.0    2.062    3.803
  43828.     0.90835    5.33(7)      236.1    2.062    5.017
  43842.     0.90862    5.34(7)      227.7    2.061    5.047
  43855.     0.90889    4.21(6)      279.7    2.060    4.142
  43868.     0.90916    3.33(6)      322.9    2.060    3.281
  43881.     0.90944    2.90(5)      358.     2.059    2.758
  43894.     0.90971    2.57(5)      387.     2.058    2.492
  43907.     0.90998    2.38(5)      395.     2.058    2.374
  43921.     0.91025    2.45(5)      385.     2.057    2.305
  43934.     0.91053    2.36(5)      389.     2.056    2.235
  43947.     0.91080    2.29(5)      403.     2.056    2.174
  43960.     0.91107    2.26(5)      416.     2.055    2.131
  43973.     0.91135    2.14(5)      416.     2.054    2.105
  43986.     0.91162    2.21(5)      404.     2.054    2.092
  44000.     0.91189    2.11(5)      411.     2.053    2.086
  44013.     0.91217    2.18(5)      412.     2.052    2.094
  44026.     0.91244    2.30(5)      418.     2.051    2.156
  44039.     0.91272    2.53(5)      396.     2.051    2.366
  44053.     0.91299    2.75(5)      379.     2.050    2.700
  44066.     0.91326    2.89(5)      359.     2.049    2.853
  44079.     0.91354    2.67(5)      374.     2.049    2.706
  44092.     0.91381    2.38(5)      397.     2.048    2.470
  44105.     0.91409    2.35(5)      394.     2.047    2.296
  44119.     0.91436    2.31(5)      413.     2.047    2.192
  44132.     0.91463    2.26(5)      403.     2.046    2.134
  44145.     0.91491    2.17(5)      407.     2.045    2.101
  44158.     0.91518    2.14(5)      421.     2.045    2.082
  44172.     0.91546    2.15(5)      418.     2.044    2.072
  44185.     0.91573    2.10(5)      413.     2.043    2.068
  44198.     0.91601    2.15(5)      414.     2.042    2.068
  44211.     0.91628    2.28(5)      417.     2.042    2.080
  44225.     0.91656    2.35(5)      407.     2.041    2.176
  44238.     0.91683    2.64(5)      389.     2.040    2.574
  44251.     0.91711    3.48(6)      329.2    2.040    3.328
  44264.     0.91738    3.90(6)      292.3    2.039    3.790
  44278.     0.91766    3.48(6)      307.4    2.038    3.524
  44291.     0.91793    3.01(5)      340.8    2.038    2.990
  44304.     0.91821    2.69(5)      356.     2.037    2.585
  44318.     0.91848    2.33(5)      397.     2.036    2.347
  44331.     0.91876    2.26(5)      411.     2.036    2.215
  44344.     0.91904    2.10(5)      422.     2.035    2.142
  44357.     0.91931    2.12(5)      419.     2.034    2.103
  44371.     0.91959    2.14(5)      430.     2.033    2.086
  44384.     0.91986    2.19(5)      429.     2.033    2.102
  44397.     0.92014    2.21(5)      416.     2.032    2.185
  44411.     0.92042    2.32(5)      402.     2.031    2.337
  44424.     0.92069    2.37(5)      398.     2.031    2.449
  44437.     0.92097    2.40(5)      391.     2.030    2.440
  44451.     0.92124    2.34(5)      392.     2.029    2.362
  44464.     0.92152    2.22(5)      400.     2.029    2.263
  44477.     0.92180    2.18(5)      409.     2.028    2.178
  44491.     0.92207    2.17(5)      410.     2.027    2.130
  44504.     0.92235    2.19(5)      412.     2.027    2.139
  44517.     0.92263    2.26(5)      411.     2.026    2.232
  44531.     0.92290    2.39(5)      404.     2.025    2.360
  44544.     0.92318    2.44(5)      392.     2.024    2.384
  44558.     0.92346    2.33(5)      406.     2.024    2.297
  44571.     0.92374    2.25(5)      420.     2.023    2.195
  44584.     0.92401    2.21(5)      407.     2.022    2.124
  44598.     0.92429    2.20(5)      417.     2.022    2.082
  44611.     0.92457    2.21(5)      412.     2.021    2.058
  44624.     0.92484    2.17(5)      423.     2.020    2.044
  44638.     0.92512    2.33(5)      409.     2.020    2.035
  44651.     0.92540    2.42(5)      408.     2.019    2.030
  44665.     0.92568    2.43(5)      408.     2.018    2.026
  44678.     0.92595    2.64(5)      389.     2.018    2.024
  44691.     0.92623    2.83(5)      383.     2.017    2.022
  44705.     0.92651    2.91(5)      385.     2.016    2.021
  44718.     0.92679    2.80(5)      399.     2.016    2.020
  44732.     0.92707    2.63(5)      389.     2.015    2.019
  44745.     0.92734    2.48(5)      390.     2.014    2.018
  44758.     0.92762    2.32(5)      409.     2.013    2.017
  44772.     0.92790    2.25(5)      410.     2.013    2.016
  44785.     0.92818    2.12(5)      429.     2.012    2.015
  44799.     0.92846    2.02(5)      437.     2.011    2.015
  44812.     0.92874    2.00(5)      436.     2.011    2.014
  44826.     0.92902    2.12(5)      428.     2.010    2.014
  44839.     0.92929    2.08(5)      422.     2.009    2.013
  44853.     0.92957    1.95(5)      438.     2.009    2.013
  44866.     0.92985    1.99(5)      439.     2.008    2.013
  44879.     0.93013    2.05(5)      436.     2.007    2.014
  44893.     0.93041    2.04(5)      431.     2.007    2.015
  44906.     0.93069    2.08(5)      444.     2.006    2.021
  44920.     0.93097    2.01(5)      441.     2.005    2.041
  44933.     0.93125    2.04(5)      432.     2.004    2.086
  44947.     0.93153    2.04(5)      435.     2.004    2.135
  44960.     0.93181    2.09(5)      430.     2.003    2.152
  44974.     0.93209    2.14(5)      425.     2.002    2.170
  44987.     0.93237    2.13(5)      413.     2.002    2.250
  45001.     0.93265    2.27(5)      419.     2.001    2.336
  45014.     0.93293    2.29(5)      397.     2.000    2.315
  45028.     0.93321    2.23(5)      418.     2.000    2.224
  45041.     0.93349    2.19(5)      417.     1.999    2.155
  45055.     0.93377    2.16(5)      419.     1.998    2.134
  45068.     0.93405    2.29(5)      407.     1.998    2.125
  45082.     0.93433    2.13(5)      434.     1.997    2.094
  45095.     0.93461    2.05(5)      431.     1.996    2.059
  45109.     0.93489    2.05(5)      428.     1.996    2.034
  45122.     0.93517    2.12(5)      437.     1.995    2.019
  45136.     0.93545    2.12(5)      438.     1.994    2.010
  45149.     0.93573    2.05(5)      428.     1.994    2.005
  45163.     0.93601    2.04(5)      444.     1.993    2.002
  45177.     0.93629    2.04(5)      429.     1.992    2.001
  45190.     0.93657    2.03(5)      429.     1.991    2.000
  45204.     0.93685    1.94(5)      441.     1.991    2.000
  45217.     0.93713    1.96(5)      435.     1.990    2.002
  45231.     0.93742    1.98(5)      444.     1.989    2.004
  45244.     0.93770    2.08(5)      442.     1.989    2.009
  45258.     0.93798    2.04(5)      449.     1.988    2.032
  45272.     0.93826    2.24(5)      422.     1.987    2.149
  45285.     0.93854    2.62(5)      394.     1.987    2.511
  45299.     0.93882    3.20(5)      341.7    1.986    3.043
  45312.     0.93910    3.23(5)      334.3    1.985    3.244
  45326.     0.93939    2.90(5)      356.     1.985    2.983
  45339.     0.93967    2.60(5)      379.     1.984    2.613
  45353.     0.93995    2.37(5)      405.     1.983    2.349
  45367.     0.94023    2.21(5)      411.     1.983    2.193
  45380.     0.94051    2.10(5)      431.     1.982    2.104
  45394.     0.94080    2.05(5)      421.     1.981    2.053
  45408.     0.94108    2.09(5)      430.     1.981    2.024
  45421.     0.94136    1.98(5)      440.     1.980    2.007
  45435.     0.94164    1.99(5)      435.     1.979    1.997
  45448.     0.94193    2.01(5)      446.     1.979    1.990
  45462.     0.94221    1.99(5)      439.     1.978    1.986
  45476.     0.94249    1.97(5)      442.     1.977    1.984
  45489.     0.94277    2.04(5)      444.     1.977    1.982
  45503.     0.94306    2.01(5)      426.     1.976    1.980
  45517.     0.94334    2.02(5)      430.     1.975    1.979
  45530.     0.94362    1.95(5)      443.     1.974    1.978
  45544.     0.94391    1.93(5)      453.     1.974    1.977
  45558.     0.94419    1.98(5)      436.     1.973    1.976
  45571.     0.94447    2.00(5)      442.     1.972    1.975
  45585.     0.94476    1.93(5)      439.     1.972    1.974
  45599.     0.94504    1.96(5)      430.     1.971    1.974
  45612.     0.94532    2.01(5)      435.     1.970    1.973
  45626.     0.94561    2.02(5)      441.     1.970    1.972
  45640.     0.94589    2.00(5)      441.     1.969    1.972
  45653.     0.94617    1.99(5)      423.     1.968    1.971
  45667.     0.94646    2.01(5)      444.     1.968    1.970
  45681.     0.94674    2.04(5)      437.     1.967    1.970
  45694.     0.94703    1.90(5)      455.     1.966    1.969
  45708.     0.94731    2.02(5)      452.     1.966    1.969
  45722.     0.94759    2.04(5)      446.     1.965    1.968
  45736.     0.94788    1.94(5)      440.     1.964    1.967
  45749.     0.94816    1.95(5)      453.     1.964    1.967
  45763.     0.94845    2.00(5)      447.     1.963    1.967
  45777.     0.94873    2.03(5)      455.     1.962    1.966
  45791.     0.94902    1.98(5)      457.     1.962    1.966
  45804.     0.94930    1.95(5)      435.     1.961    1.965
  45818.     0.94959    2.03(5)      436.     1.960    1.965
  45832.     0.94987    1.97(5)      445.     1.960    1.965
  45845.     0.95016    1.90(5)      450.     1.959    1.965
  45859.     0.95044    1.97(5)      452.     1.958    1.966
  45873.     0.95073    1.96(5)      450.     1.958    1.966
  45887.     0.95101    2.05(5)      438.     1.957    1.967
  45901.     0.95130    1.97(5)      433.     1.956    1.969
  45914.     0.95158    1.98(5)      447.     1.956    1.975
  45928.     0.95187    2.00(5)      436.     1.955    1.997
  45942.     0.95215    2.04(5)      438.     1.954    2.066
  45956.     0.95244    2.24(5)      423.     1.954    2.192
  45969.     0.95273    2.19(5)      423.     1.953    2.310
  45983.     0.95301    2.28(5)      413.     1.952    2.371
  45997.     0.95330    2.44(5)      390.     1.952    2.427
  46011.     0.95358    2.67(5)      385.     1.951    2.644
  46025.     0.95387    2.98(5)      355.     1.950    3.021
  46038.     0.95416    3.05(5)      339.9    1.950    3.147
  46052.     0.95444    2.84(5)      347.0    1.949    2.891
  46066.     0.95473    2.54(5)      373.     1.948    2.558
  46080.     0.95501    2.35(5)      383.     1.948    2.362
  46094.     0.95530    2.39(5)      386.     1.947    2.368
  46108.     0.95559    2.56(5)      374.     1.946    2.538
  46121.     0.95587    2.62(5)      377.     1.946    2.648
  46135.     0.95616    2.52(5)      377.     1.945    2.553
  46149.     0.95645    2.38(5)      384.     1.944    2.386
  46163.     0.95674    2.26(5)      399.     1.944    2.263
  46177.     0.95702    2.27(5)      407.     1.943    2.176
  46191.     0.95731    2.05(5)      421.     1.942    2.103
  46204.     0.95760    2.10(5)      415.     1.942    2.048
  46218.     0.95788    2.06(5)      419.     1.941    2.018
  46232.     0.95817    2.08(5)      426.     1.941    2.047
  46246.     0.95846    2.33(5)      405.     1.940    2.255
  46260.     0.95875    2.77(5)      380.     1.939    2.815
  46274.     0.95903    3.60(6)      319.1    1.939    3.491
  46288.     0.95932    3.78(6)      296.6    1.938    3.641
  46302.     0.95961    3.43(6)      314.9    1.937    3.344
  46315.     0.95990    3.13(5)      336.9    1.937    3.113
  46329.     0.96019    2.91(5)      348.0    1.936    2.922
  46343.     0.96047    2.55(5)      383.     1.935    2.640
  46357.     0.96076    2.38(5)      398.     1.935    2.369
  46371.     0.96105    2.17(5)      425.     1.934    2.187
  46385.     0.96134    2.12(5)      426.     1.933    2.081
  46399.     0.96163    2.05(5)      434.     1.933    2.022
  46413.     0.96192    2.01(5)      431.     1.932    1.989
  46427.     0.96220    1.95(5)      436.     1.931    1.972
  46441.     0.96249    1.97(5)      431.     1.931    1.964
  46455.     0.96278    1.98(5)      436.     1.930    1.965
  46468.     0.96307    1.96(5)      423.     1.929    1.986
  46482.     0.96336    2.13(5)      430.     1.929    2.068
  46496.     0.96365    2.16(5)      419.     1.928    2.256
  46510.     0.96394    2.40(5)      393.     1.928    2.469
  46524.     0.96423    2.45(5)      385.     1.927    2.512
  46538.     0.96452    2.28(5)      392.     1.926    2.383
  46552.     0.96481    2.13(5)      407.     1.926    2.224
  46566.     0.96510    2.14(5)      424.     1.925    2.106
  46580.     0.96539    2.05(5)      423.     1.924    2.034
  46594.     0.96568    2.02(5)      425.     1.924    1.991
  46608.     0.96597    2.02(5)      435.     1.923    1.966
  46622.     0.96625    2.02(5)      436.     1.922    1.950
  46636.     0.96654    1.93(5)      424.     1.922    1.941
  46650.     0.96683    2.00(5)      431.     1.921    1.935
  46664.     0.96712    1.94(5)      428.     1.921    1.931
  46678.     0.96742    1.95(5)      442.     1.920    1.928
  46692.     0.96771    1.91(5)      449.     1.919    1.926
  46706.     0.96800    1.90(5)      448.     1.919    1.924
  46720.     0.96829    1.94(5)      445.     1.918    1.923
  46734.     0.96858    1.90(5)      438.     1.917    1.922
  46748.     0.96887    1.98(5)      422.     1.917    1.921
  46762.     0.96916    1.91(5)      438.     1.916    1.920
  46776.     0.96945    1.88(5)      454.     1.915    1.919
  46790.     0.96974    1.90(5)      437.     1.915    1.918
  46804.     0.97003    1.86(5)      446.     1.914    1.918
  46818.     0.97032    1.96(5)      444.     1.914    1.917
  46832.     0.97061    1.91(5)      434.     1.913    1.917
  46846.     0.97090    1.87(5)      446.     1.912    1.916
  46860.     0.97120    1.89(5)      443.     1.912    1.916
  46874.     0.97149    1.87(5)      440.     1.911    1.915
  46889.     0.97178    1.92(5)      449.     1.910    1.915
  46903.     0.97207    1.93(5)      442.     1.910    1.915
  46917.     0.97236    1.96(5)      454.     1.909    1.915
  46931.     0.97265    1.89(5)      442.     1.909    1.916
  46945.     0.97295    1.98(5)      409.     1.908    1.921
  46959.     0.97324    1.93(5)      421.     1.907    1.952
  46973.     0.97353    2.09(5)      435.     1.907    2.046
  46987.     0.97382    2.16(5)      394.     1.906    2.167
  47001.     0.97411    2.26(5)      409.     1.905    2.194
  47015.     0.97441    2.12(5)      411.     1.905    2.125
  47029.     0.97470    1.97(5)      431.     1.904    2.047
  47043.     0.97499    1.92(5)      447.     1.904    2.009
  47058.     0.97528    2.04(5)      442.     1.903    2.025
  47072.     0.97558    2.15(5)      417.     1.902    2.112
  47086.     0.97587    2.23(5)      418.     1.902    2.315
  47100.     0.97616    2.50(5)      386.     1.901    2.634
  47114.     0.97645    2.66(5)      364.     1.901    2.802
  47128.     0.97675    2.56(5)      378.     1.900    2.677
  47142.     0.97704    2.40(5)      383.     1.899    2.484
  47157.     0.97733    2.30(5)      390.     1.899    2.362
  47171.     0.97763    2.19(5)      394.     1.898    2.248
  47185.     0.97792    2.11(5)      414.     1.897    2.127
  47199.     0.97821    2.00(5)      421.     1.897    2.035
  47213.     0.97851    1.97(5)      438.     1.896    1.978
  47227.     0.97880    1.98(5)      424.     1.896    1.944
  47241.     0.97909    1.93(5)      434.     1.895    1.925
  47256.     0.97939    1.88(5)      430.     1.894    1.914
  47270.     0.97968    1.88(5)      439.     1.894    1.907
  47284.     0.97998    1.92(5)      445.     1.893    1.903
  47298.     0.98027    1.95(5)      425.     1.893    1.900
  47312.     0.98056    1.88(5)      432.     1.892    1.899
  47327.     0.98086    1.88(5)      441.     1.891    1.897
  47341.     0.98115    1.97(5)      430.     1.891    1.896
  47355.     0.98145    1.95(5)      425.     1.890    1.896
  47369.     0.98174    1.96(5)      430.     1.890    1.896
  47383.     0.98204    1.89(5)      429.     1.889    1.896
  47398.     0.98233    1.88(5)      429.     1.888    1.898
  47412.     0.98263    1.91(5)      435.     1.888    1.905
  47426.     0.98292    1.95(5)      441.     1.887    1.948
  47440.     0.98322    2.08(5)      433.     1.887    2.087
  47455.     0.98351    2.19(5)      416.     1.886    2.290
  47469.     0.98381    2.31(5)      387.     1.885    2.360
  47483.     0.98410    2.22(5)      396.     1.885    2.257
  47497.     0.98440    2.07(5)      420.     1.884    2.118
  47511.     0.98469    2.00(5)      413.     1.884    2.021
  47526.     0.98499    2.03(5)      417.     1.883    1.966
  47540.     0.98528    1.87(5)      453.     1.882    1.943
  47554.     0.98558    1.88(5)      441.     1.882    1.946
  47569.     0.98587    1.93(5)      433.     1.881    1.957
  47583.     0.98617    1.88(5)      445.     1.881    1.951
  47597.     0.98647    1.95(5)      435.     1.880    1.932
  47611.     0.98676    1.88(5)      438.     1.879    1.915
  47626.     0.98706    1.86(5)      414.     1.879    1.905
  47640.     0.98735    1.91(5)      426.     1.878    1.900
  47654.     0.98765    1.83(5)      441.     1.878    1.899
  47668.     0.98795    1.86(5)      442.     1.877    1.900
  47683.     0.98824    1.87(5)      436.     1.877    1.909
  47697.     0.98854    1.98(5)      440.     1.876    1.946
  47711.     0.98884    2.13(5)      421.     1.875    2.098
  47726.     0.98913    2.47(5)      392.     1.875    2.463
  47740.     0.98943    2.96(5)      343.9    1.874    2.859
  47754.     0.98973    3.03(5)      340.3    1.874    2.899
  47769.     0.99002    2.61(5)      365.     1.873    2.637
  47783.     0.99032    2.29(5)      390.     1.872    2.353
  47797.     0.99062    2.06(5)      408.     1.872    2.162
  47812.     0.99092    2.05(5)      412.     1.871    2.054
  47826.     0.99121    1.98(5)      431.     1.871    2.004
  47840.     0.99151    2.09(5)      409.     1.870    2.048
  47855.     0.99181    2.35(5)      400.     1.870    2.343
  47869.     0.99210    2.92(5)      352.     1.869    2.952
  47883.     0.99240    3.43(6)      311.0    1.868    3.392
  47898.     0.99270    3.13(6)      330.5    1.868    3.236
  47912.     0.99300    2.68(5)      361.     1.867    2.808
  47927.     0.99330    2.36(5)      389.     1.867    2.475
  47941.     0.99359    2.26(5)      391.     1.866    2.273
  47955.     0.99389    2.06(5)      408.     1.866    2.131
  47970.     0.99419    2.02(5)      419.     1.865    2.029
  47984.     0.99449    1.92(5)      439.     1.864    1.963
  47998.     0.99479    1.87(5)      435.     1.864    1.924
  48013.     0.99509    1.88(5)      439.     1.863    1.902
  48027.     0.99538    1.87(5)      431.     1.863    1.889
  48042.     0.99568    1.92(5)      436.     1.862    1.881
  48056.     0.99598    1.88(5)      434.     1.862    1.879
  48071.     0.99628    1.87(5)      425.     1.861    1.889
  48085.     0.99658    1.90(5)      429.     1.860    1.920
  48099.     0.99688    1.90(5)      422.     1.860    1.955
  48114.     0.99718    1.93(5)      418.     1.859    1.957
  48128.     0.99748    1.90(5)      423.     1.859    1.933
  48143.     0.99778    1.88(5)      424.     1.858    1.908
  48157.     0.99808    1.86(5)      430.     1.858    1.897
  48172.     0.99838    1.77(5)      440.     1.857    1.896
  48186.     0.99867    1.84(5)      437.     1.857    1.894
  48200.     0.99897    1.84(5)      444.     1.856    1.887
  48215.     0.99927    1.99(5)      437.     1.855    1.885
  48229.     0.99957    1.88(5)      428.     1.855    1.898
  48244.     0.99987    1.86(5)      417.     1.854    1.922
  48258.     1.00017    1.89(5)      429.     1.854    1.929
  48273.     1.00047    1.99(5)      428.     1.853    1.918
  48287.     1.00077    1.92(5)      429.     1.853    1.920
  48302.     1.00107    2.00(5)      414.     1.852    1.981
  48316.     1.00137    2.15(5)      405.     1.852    2.095
  48331.     1.00168    2.14(5)      398.     1.851    2.154
  48345.     1.00198    2.14(5)      396.     1.850    2.103
  48360.     1.00228    1.98(5)      414.     1.850    2.015
  48374.     1.00258    1.90(5)      422.     1.849    1.948
  48389.     1.00288    1.94(5)      410.     1.849    1.907
  48403.     1.00318    1.84(5)      423.     1.848    1.884
  48418.     1.00348    1.85(5)      431.     1.848    1.870
  48432.     1.00378    1.88(5)      424.     1.847    1.862
  48447.     1.00408    1.80(5)      439.     1.847    1.858
  48461.     1.00438    1.85(5)      427.     1.846    1.855
  48476.     1.00468    1.88(5)      425.     1.846    1.853
  48491.     1.00499    1.87(5)      437.     1.845    1.852
  48505.     1.00529    1.77(5)      436.     1.845    1.851
  48520.     1.00559    1.83(5)      433.     1.844    1.850
  48534.     1.00589    1.77(5)      429.     1.843    1.851
  48549.     1.00619    1.84(5)      427.     1.843    1.851
  48563.     1.00649    1.90(5)      422.     1.842    1.852
  48578.     1.00680    1.80(5)      443.     1.842    1.854
  48592.     1.00710    1.84(5)      423.     1.841    1.870
  48607.     1.00740    1.91(5)      423.     1.841    1.931
  48622.     1.00770    2.04(5)      416.     1.840    2.047
  48636.     1.00801    2.08(5)      404.     1.840    2.123
  48651.     1.00831    2.02(5)      417.     1.839    2.089
  48665.     1.00861    1.90(5)      420.     1.839    2.016
  48680.     1.00891    2.07(5)      416.     1.838    1.985
  48695.     1.00922    2.07(5)      399.     1.838    2.050
  48709.     1.00952    2.32(5)      387.     1.837    2.221
  48724.     1.00982    2.43(5)      364.     1.837    2.390
  48738.     1.01013    2.54(5)      357.     1.836    2.411
  48753.     1.01043    2.32(5)      378.     1.836    2.288
  48768.     1.01073    2.14(5)      395.     1.835    2.148
  48782.     1.01103    2.04(5)      409.     1.834    2.059
  48797.     1.01134    1.92(5)      411.     1.834    2.004
  48812.     1.01164    1.86(5)      422.     1.833    1.955
  48826.     1.01195    1.80(5)      437.     1.833    1.914
  48841.     1.01225    1.82(5)      435.     1.832    1.884
  48856.     1.01255    1.81(5)      437.     1.832    1.866
  48870.     1.01286    1.79(5)      435.     1.831    1.855
  48885.     1.01316    1.82(5)      431.     1.831    1.848
  48899.     1.01346    1.80(5)      434.     1.830    1.844
  48914.     1.01377    1.78(5)      436.     1.830    1.841
  48929.     1.01407    1.73(5)      434.     1.829    1.839
  48944.     1.01438    1.80(5)      437.     1.829    1.837
  48958.     1.01468    1.79(5)      433.     1.828    1.836
  48973.     1.01499    1.82(5)      429.     1.828    1.835
  48988.     1.01529    1.75(5)      438.     1.827    1.835
  49002.     1.01559    1.80(5)      419.     1.827    1.834
  49017.     1.01590    1.79(5)      430.     1.826    1.833
  49032.     1.01620    1.80(5)      427.     1.826    1.833
  49046.     1.01651    1.85(5)      418.     1.825    1.832
  49061.     1.01681    1.79(5)      416.     1.825    1.832
  49076.     1.01712    1.73(5)      434.     1.824    1.831
  49091.     1.01742    1.77(5)      430.     1.824    1.831
  49105.     1.01773    1.77(5)      434.     1.823    1.831
  49120.     1.01804    1.82(5)      421.     1.823    1.830
  49135.     1.01834    1.70(5)      424.     1.822    1.830
  49149.     1.01865    1.80(5)      427.     1.822    1.830
  49164.     1.01895    1.80(5)      426.     1.821    1.829
  49179.     1.01926    1.76(5)      423.     1.821    1.829
  49194.     1.01956    1.79(5)      437.     1.820    1.829
  49208.     1.01987    1.85(5)      425.     1.820    1.829
  49223.     1.02018    1.71(5)      432.     1.819    1.829
  49238.     1.02048    1.84(5)      425.     1.819    1.829
  49253.     1.02079    1.72(5)      435.     1.818    1.829
  49268.     1.02109    1.75(5)      435.     1.818    1.829
  49282.     1.02140    1.77(5)      424.     1.817    1.829
  49297.     1.02171    1.77(5)      419.     1.817    1.829
  49312.     1.02201    1.83(5)      413.     1.816    1.829
  49327.     1.02232    1.78(5)      421.     1.816    1.830
  49341.     1.02263    1.81(5)      423.     1.815    1.830
  49356.     1.02293    1.81(5)      409.     1.815    1.831
  49371.     1.02324    1.72(5)      421.     1.814    1.833
  49386.     1.02355    1.79(5)      411.     1.814    1.845
  49401.     1.02385    1.93(5)      412.     1.813    1.903
  49416.     1.02416    2.10(5)      395.     1.813    2.032
  49430.     1.02447    2.26(5)      391.     1.812    2.136
  49445.     1.02478    2.13(5)      394.     1.812    2.123
  49460.     1.02508    2.08(5)      394.     1.812    2.091
  49475.     1.02539    2.05(5)      396.     1.811    2.125
  49490.     1.02570    2.07(5)      401.     1.811    2.188
  49505.     1.02601    2.20(5)      403.     1.810    2.253
  49519.     1.02632    2.22(5)      394.     1.810    2.280
  49534.     1.02662    2.04(5)      403.     1.809    2.212
  49549.     1.02693    2.05(5)      409.     1.809    2.110
  49564.     1.02724    2.07(5)      404.     1.808    2.110
  49579.     1.02755    2.40(5)      375.     1.808    2.410
  49594.     1.02786    2.91(5)      335.4    1.807    2.977
  49609.     1.02816    3.16(6)      324.9    1.807    3.245
  49624.     1.02847    2.95(6)      328.4    1.806    2.984
  49638.     1.02878    2.54(5)      356.     1.806    2.580
  49653.     1.02909    2.38(5)      369.     1.805    2.286
  49668.     1.02940    2.08(5)      402.     1.805    2.121
  49683.     1.02971    2.00(5)      394.     1.804    2.058
  49698.     1.03002    2.05(5)      393.     1.804    2.065
  49713.     1.03033    2.13(5)      397.     1.804    2.075
  49728.     1.03063    2.07(5)      406.     1.803    2.050
  49743.     1.03094    1.93(5)      415.     1.803    2.016
  49758.     1.03125    1.96(5)      401.     1.802    2.002
  49773.     1.03156    1.95(5)      406.     1.802    2.012
  49788.     1.03187    2.00(5)      414.     1.801    2.038
  49802.     1.03218    2.08(5)      405.     1.801    2.087
  49817.     1.03249    2.04(5)      398.     1.800    2.168
  49832.     1.03280    2.24(5)      377.     1.800    2.290
  49847.     1.03311    2.37(5)      373.     1.799    2.457
  49862.     1.03342    2.71(5)      353.     1.799    2.660
  49877.     1.03373    2.97(5)      340.3    1.798    2.869
  49892.     1.03404    3.35(6)      305.5    1.798    3.027
  49907.     1.03435    3.40(6)      301.9    1.798    3.076
  49922.     1.03466    3.40(6)      312.8    1.797    3.009
  49937.     1.03497    3.13(6)      316.8    1.797    2.859
  49952.     1.03528    2.82(6)      327.3    1.796    2.675
  49967.     1.03559    2.65(5)      346.8    1.796    2.494
  49982.     1.03590    2.38(5)      377.     1.795    2.336
  49997.     1.03622    2.27(5)      376.     1.795    2.209
  50012.     1.03653    2.07(5)      389.     1.794    2.110
  50027.     1.03684    1.97(5)      405.     1.794    2.035
  50042.     1.03715    1.91(5)      413.     1.794    1.981
  50057.     1.03746    1.91(5)      404.     1.793    1.942
  50072.     1.03777    1.80(5)      418.     1.793    1.913
  50087.     1.03808    1.79(5)      411.     1.792    1.892
  50102.     1.03839    1.87(5)      400.     1.792    1.876
  50117.     1.03871    1.89(5)      404.     1.791    1.864
  50132.     1.03902    1.87(5)      415.     1.791    1.854
  50147.     1.03933    1.85(5)      413.     1.790    1.846
  50162.     1.03964    1.82(5)      423.     1.790    1.840
  50177.     1.03995    1.84(5)      419.     1.790    1.834
  50192.     1.04026    1.81(5)      426.     1.789    1.829
  50207.     1.04058    1.82(5)      412.     1.789    1.825
  50222.     1.04089    1.80(5)      426.     1.788    1.822
  50238.     1.04120    1.83(5)      421.     1.788    1.819
  50253.     1.04151    1.80(5)      416.     1.787    1.816
  50268.     1.04183    1.83(5)      412.     1.787    1.814
  50283.     1.04214    1.83(5)      417.     1.787    1.812
  50298.     1.04245    1.81(5)      406.     1.786    1.810
  50313.     1.04276    1.71(5)      415.     1.786    1.808
  50328.     1.04308    1.82(5)      419.     1.785    1.807
  50343.     1.04339    1.79(5)      411.     1.785    1.805
  50358.     1.04370    1.85(5)      411.     1.784    1.804
  50373.     1.04402    1.80(5)      418.     1.784    1.803
  50388.     1.04433    1.89(5)      414.     1.784    1.802
  50404.     1.04464    1.80(5)      421.     1.783    1.801
  50419.     1.04496    1.82(5)      420.     1.783    1.801
  50434.     1.04527    1.76(5)      426.     1.782    1.801
  50449.     1.04558    1.81(5)      416.     1.782    1.804
  50464.     1.04590    1.86(5)      417.     1.782    1.839
  50479.     1.04621    1.99(5)      405.     1.781    2.000
  50494.     1.04653    2.33(5)      375.     1.781    2.312
  50510.     1.04684    2.44(5)      359.     1.780    2.499
  50525.     1.04715    2.37(5)      368.     1.780    2.382
  50540.     1.04747    2.15(5)      380.     1.779    2.163
  50555.     1.04778    1.94(5)      400.     1.779    2.003
  50570.     1.04810    1.91(5)      407.     1.779    1.910
  50585.     1.04841    1.83(5)      408.     1.778    1.858
  50601.     1.04873    1.80(5)      418.     1.778    1.829
  50616.     1.04904    1.72(5)      416.     1.777    1.814
  50631.     1.04936    1.70(5)      427.     1.777    1.806
  50646.     1.04967    1.85(5)      406.     1.777    1.806
  50661.     1.04998    1.85(5)      418.     1.776    1.831
  50676.     1.05030    1.96(5)      400.     1.776    1.935
  50692.     1.05061    2.09(5)      393.     1.775    2.129
  50707.     1.05093    2.31(5)      370.     1.775    2.255
  50722.     1.05125    2.15(5)      369.     1.775    2.194
  50737.     1.05156    1.96(5)      391.     1.774    2.055
  50753.     1.05188    1.89(5)      403.     1.774    1.944
  50768.     1.05219    1.80(5)      415.     1.773    1.876
  50783.     1.05251    1.87(5)      405.     1.773    1.837
  50798.     1.05282    1.75(5)      410.     1.773    1.815
  50813.     1.05314    1.80(5)      416.     1.772    1.802
  50829.     1.05346    1.81(5)      413.     1.772    1.795
  50844.     1.05377    1.71(5)      415.     1.771    1.790
  50859.     1.05409    1.75(5)      422.     1.771    1.787
  50874.     1.05440    1.80(5)      422.     1.771    1.785
  50890.     1.05472    1.83(5)      402.     1.770    1.784
  50905.     1.05504    1.79(5)      434.     1.770    1.783
  50920.     1.05535    1.83(5)      410.     1.769    1.783
  50936.     1.05567    1.73(5)      410.     1.769    1.782
  50951.     1.05599    1.74(5)      413.     1.769    1.782
  50966.     1.05630    1.89(5)      390.     1.768    1.782
  50981.     1.05662    1.76(5)      414.     1.768    1.781
  50997.     1.05694    1.71(5)      404.     1.767    1.781
  51012.     1.05725    1.74(5)      413.     1.767    1.781
  51027.     1.05757    1.75(5)      410.     1.767    1.781
  51043.     1.05789    1.78(5)      402.     1.766    1.781
  51058.     1.05821    1.89(5)      402.     1.766    1.780
  51073.     1.05852    1.73(5)      416.     1.766    1.780
  51089.     1.05884    1.69(5)      416.     1.765    1.780
  51104.     1.05916    1.72(5)      410.     1.765    1.780
  51119.     1.05948    1.82(5)      409.     1.764    1.780
  51135.     1.05980    1.79(5)      417.     1.764    1.780
  51150.     1.06011    1.83(5)      401.     1.764    1.780
  51165.     1.06043    1.80(5)      401.     1.763    1.781
  51181.     1.06075    1.81(5)      417.     1.763    1.781
  51196.     1.06107    1.81(5)      411.     1.763    1.781
  51211.     1.06139    1.79(5)      404.     1.762    1.782
  51227.     1.06170    1.72(5)      417.     1.762    1.782
  51242.     1.06202    1.79(5)      407.     1.761    1.783
  51257.     1.06234    1.82(5)      400.     1.761    1.784
  51273.     1.06266    1.79(5)      400.     1.761    1.785
  51288.     1.06298    1.82(5)      414.     1.760    1.787
  51304.     1.06330    1.72(5)      417.     1.760    1.795
  51319.     1.06362    1.86(5)      404.     1.760    1.828
  51334.     1.06394    1.93(5)      400.     1.759    1.909
  51350.     1.06426    2.09(5)      384.     1.759    1.996
  51365.     1.06458    2.08(5)      383.     1.759    2.004
  51381.     1.06489    1.89(5)      392.     1.758    1.947
  51396.     1.06521    1.90(5)      403.     1.758    1.891
  51411.     1.06553    1.90(5)      386.     1.757    1.872
  51427.     1.06585    1.84(5)      392.     1.757    1.905
  51442.     1.06617    1.85(5)      398.     1.757    1.961
  51458.     1.06649    1.92(5)      394.     1.756    1.968
  51473.     1.06681    1.86(5)      394.     1.756    1.925
  51489.     1.06713    1.78(5)      397.     1.756    1.880
  51504.     1.06745    1.82(5)      397.     1.755    1.852
  51519.     1.06777    1.77(5)      387.     1.755    1.840
  51535.     1.06809    1.73(5)      407.     1.755    1.838
  51550.     1.06842    1.70(5)      401.     1.754    1.845
  51566.     1.06874    1.81(5)      391.     1.754    1.866
  51581.     1.06906    1.90(5)      388.     1.753    1.935
  51597.     1.06938    2.03(5)      388.     1.753    2.165
  51612.     1.06970    2.46(5)      359.     1.753    2.696
  51628.     1.07002    3.14(6)      313.7    1.752    3.372
  51643.     1.07034    3.60(6)      281.4    1.752    3.713
  51659.     1.07066    3.51(6)      288.9    1.752    3.664
  51674.     1.07098    3.24(6)      300.3    1.751    3.366
  51690.     1.07130    2.81(6)      323.9    1.751    2.915
  51705.     1.07163    2.44(5)      346.8    1.751    2.506
  51721.     1.07195    2.20(5)      359.     1.750    2.233
  51736.     1.07227    2.07(5)      384.     1.750    2.073
  51752.     1.07259    1.95(5)      385.     1.750    1.983
  51767.     1.07291    1.91(5)      393.     1.749    1.934
  51783.     1.07323    1.87(5)      406.     1.749    1.909
  51798.     1.07356    1.87(5)      403.     1.749    1.898
  51814.     1.07388    1.88(5)      395.     1.748    1.897
  51829.     1.07420    1.89(5)      385.     1.748    1.901
  51845.     1.07452    1.86(5)      389.     1.748    1.910
  51861.     1.07485    1.90(5)      389.     1.747    1.924
  51876.     1.07517    1.88(5)      390.     1.747    1.941
  51892.     1.07549    1.92(5)      385.     1.747    1.963
  51907.     1.07581    2.03(5)      388.     1.746    1.991
  51923.     1.07614    2.06(5)      377.     1.746    2.026
  51938.     1.07646    2.03(5)      395.     1.746    2.071
  51954.     1.07678    2.13(5)      369.     1.745    2.130
  51970.     1.07710    2.27(5)      353.     1.745    2.214
  51985.     1.07743    2.40(5)      348.5    1.745    2.357
  52001.     1.07775    2.63(5)      339.1    1.744    2.646
  52016.     1.07807    3.27(6)      302.2    1.744    3.152
  52032.     1.07840    3.67(6)      280.1    1.744    3.731
  52048.     1.07872    4.25(6)      258.1    1.743    4.185
  52063.     1.07905    4.58(6)      244.3    1.743    4.631
  52079.     1.07937    4.96(7)      231.2    1.743    5.221
  52094.     1.07969    5.67(7)      210.3    1.742    5.897
  52110.     1.08002    6.06(7)      198.2    1.742    6.430
  52126.     1.08034    6.20(7)      191.3    1.742    6.588
  52141.     1.08067    6.06(7)      196.9    1.741    6.321
  52157.     1.08099    5.62(7)      202.8    1.741    5.758
  52173.     1.08131    5.09(7)      222.6    1.741    5.100
  52188.     1.08164    4.54(6)      240.3    1.740    4.576
  52204.     1.08196    4.41(6)      244.6    1.740    4.348
  52220.     1.08229    4.16(6)      249.3    1.740    4.215
  52235.     1.08261    3.89(6)      253.4    1.739    3.823
  52251.     1.08294    3.30(6)      292.4    1.739    3.277
  52267.     1.08326    2.68(6)      316.6    1.739    2.821
  52282.     1.08359    2.45(5)      334.2    1.738    2.513
  52298.     1.08391    2.26(5)      345.7    1.738    2.315
  52314.     1.08424    2.22(5)      348.3    1.738    2.187
  52329.     1.08456    2.05(5)      360.     1.738    2.099
  52345.     1.08489    1.99(5)      374.     1.737    2.035
  52361.     1.08521    2.03(5)      370.     1.737    1.989
  52376.     1.08554    2.06(5)      382.     1.737    1.955
  52392.     1.08586    1.84(5)      383.     1.736    1.930
  52408.     1.08619    1.96(5)      364.     1.736    1.914
  52424.     1.08652    2.00(5)      367.     1.736    1.926
  52439.     1.08684    2.19(5)      357.     1.735    2.072
  52455.     1.08717    2.65(5)      334.8    1.735    2.555
  52471.     1.08749    3.09(6)      306.2    1.735    3.209
  52487.     1.08782    3.12(6)      294.9    1.734    3.367
  52502.     1.08815    2.78(6)      312.5    1.734    2.977
  52518.     1.08847    2.42(5)      331.2    1.734    2.519
  52534.     1.08880    2.19(5)      358.     1.733    2.211
  52550.     1.08913    2.06(5)      358.     1.733    2.032
  52565.     1.08945    1.92(5)      364.     1.733    1.929
  52581.     1.08978    1.90(5)      370.     1.733    1.869
  52597.     1.09011    1.80(5)      371.     1.732    1.834
  52613.     1.09044    1.77(5)      385.     1.732    1.812
  52628.     1.09076    1.86(5)      378.     1.732    1.798
  52644.     1.09109    1.78(5)      369.     1.731    1.789
  52660.     1.09142    1.75(5)      387.     1.731    1.783
  52676.     1.09174    1.79(5)      381.     1.731    1.779
  52692.     1.09207    1.79(5)      381.     1.730    1.775
  52707.     1.09240    1.78(5)      386.     1.730    1.772
  52723.     1.09273    1.81(5)      378.     1.730    1.769
  52739.     1.09306    1.78(5)      380.     1.730    1.767
  52755.     1.09338    1.78(5)      393.     1.729    1.765
  52771.     1.09371    1.73(5)      384.     1.729    1.764
  52786.     1.09404    1.79(5)      382.     1.729    1.762
  52802.     1.09437    1.70(5)      390.     1.728    1.761
  52818.     1.09470    1.75(5)      373.     1.728    1.761
  52834.     1.09502    1.76(5)      384.     1.728    1.761
  52850.     1.09535    1.79(5)      389.     1.728    1.761
  52866.     1.09568    1.83(5)      390.     1.727    1.763
  52882.     1.09601    1.87(5)      382.     1.727    1.776
  52897.     1.09634    1.85(5)      381.     1.727    1.864
  52913.     1.09667    2.17(5)      357.     1.726    2.201
  52929.     1.09700    2.73(6)      317.4    1.726    2.760
  52945.     1.09733    3.02(6)      297.7    1.726    3.067
  52961.     1.09766    2.96(6)      309.1    1.726    3.070
  52977.     1.09799    2.96(6)      306.3    1.725    3.117
  52993.     1.09831    2.95(6)      298.4    1.725    3.045
  53009.     1.09864    2.62(6)      316.8    1.725    2.710
  53025.     1.09897    2.28(5)      343.7    1.724    2.341
  53040.     1.09930    2.09(5)      356.     1.724    2.087
  53056.     1.09963    1.97(5)      383.     1.724    1.938
  53072.     1.09996    1.91(5)      373.     1.724    1.853
  53088.     1.10029    1.75(5)      390.     1.723    1.805
  53104.     1.10062    1.77(5)      382.     1.723    1.777
  53120.     1.10095    1.81(5)      379.     1.723    1.761
  53136.     1.10128    1.81(5)      377.     1.722    1.751
  53152.     1.10161    1.83(5)      380.     1.722    1.745
  53168.     1.10195    1.79(5)      379.     1.722    1.741
  53184.     1.10228    1.76(5)      377.     1.722    1.739
  53200.     1.10261    1.75(5)      383.     1.721    1.737
  53216.     1.10294    1.83(5)      381.     1.721    1.735
  53232.     1.10327    1.80(5)      384.     1.721    1.734
  53248.     1.10360    1.87(5)      373.     1.720    1.733
  53264.     1.10393    1.80(5)      371.     1.720    1.732
  53280.     1.10426    1.77(5)      384.     1.720    1.731
  53296.     1.10459    1.81(5)      381.     1.720    1.731
  53312.     1.10492    1.80(5)      384.     1.719    1.730
  53328.     1.10526    1.80(5)      380.     1.719    1.729
  53344.     1.10559    1.74(5)      381.     1.719    1.728
  53360.     1.10592    1.75(5)      372.     1.719    1.728
  53376.     1.10625    1.78(5)      383.     1.718    1.727
  53392.     1.10658    1.73(5)      386.     1.718    1.727
  53408.     1.10692    1.81(5)      371.     1.718    1.726
  53424.     1.10725    1.82(5)      372.     1.718    1.726
  53440.     1.10758    1.78(5)      379.     1.717    1.726
  53456.     1.10791    1.80(5)      380.     1.717    1.725
  53472.     1.10824    1.75(5)      384.     1.717    1.725
  53488.     1.10858    1.76(5)      377.     1.716    1.724
  53504.     1.10891    1.80(5)      377.     1.716    1.724
  53520.     1.10924    1.75(5)      374.     1.716    1.724
  53536.     1.10958    1.74(5)      383.     1.716    1.723
  53552.     1.10991    1.78(5)      382.     1.715    1.723
  53568.     1.11024    1.68(5)      387.     1.715    1.722
  53584.     1.11057    1.76(5)      386.     1.715    1.722
  53600.     1.11091    1.79(5)      374.     1.715    1.722
  53616.     1.11124    1.83(5)      374.     1.714    1.721
  53632.     1.11157    1.75(5)      380.     1.714    1.721
  53648.     1.11191    1.79(5)      384.     1.714    1.721
  53665.     1.11224    1.77(5)      367.     1.714    1.720
  53681.     1.11258    1.74(5)      376.     1.713    1.720
  53697.     1.11291    1.81(5)      383.     1.713    1.720
  53713.     1.11324    1.79(5)      374.     1.713    1.720
  53729.     1.11358    1.72(5)      383.     1.713    1.720
  53745.     1.11391    1.74(5)      380.     1.712    1.719
  53761.     1.11425    1.78(5)      377.     1.712    1.719
  53777.     1.11458    1.73(5)      380.     1.712    1.719
  53793.     1.11491    1.68(5)      386.     1.712    1.719
  53810.     1.11525    1.80(5)      369.     1.711    1.719
  53826.     1.11558    1.86(5)      366.     1.711    1.719
  53842.     1.11592    1.83(5)      369.     1.711    1.718
  53858.     1.11625    1.79(5)      369.     1.711    1.718
  53874.     1.11659    1.77(5)      374.     1.710    1.719
  53890.     1.11692    1.85(5)      371.     1.710    1.719
  53907.     1.11726    1.78(5)      375.     1.710    1.720
  53923.     1.11759    1.78(5)      379.     1.710    1.723
  53939.     1.11793    1.71(5)      382.     1.709    1.725
  53955.     1.11826    1.82(5)      371.     1.709    1.725
  53971.     1.11860    1.77(5)      366.     1.709    1.724
  53987.     1.11894    1.85(5)      367.     1.709    1.724
  54004.     1.11927    1.81(5)      360.     1.708    1.727
  54020.     1.11961    1.83(5)      361.     1.708    1.735
  54036.     1.11994    1.87(5)      364.     1.708    1.746
  54052.     1.12028    1.79(5)      374.     1.708    1.749
  54069.     1.12062    1.70(5)      378.     1.707    1.748
  54085.     1.12095    1.88(5)      364.     1.707    1.758
  54101.     1.12129    1.96(5)      367.     1.707    1.839
  54117.     1.12162    2.36(5)      344.5    1.707    2.169
  54133.     1.12196    3.02(6)      298.0    1.706    2.793
  54150.     1.12230    3.30(6)      272.1    1.706    3.179
  54166.     1.12263    3.11(6)      278.1    1.706    2.971
  54182.     1.12297    2.58(6)      306.7    1.706    2.542
  54198.     1.12331    2.35(6)      321.9    1.705    2.228
  54215.     1.12364    2.18(5)      342.1    1.705    2.097
  54231.     1.12398    2.38(5)      335.1    1.705    2.254
  54247.     1.12432    2.99(6)      298.2    1.705    2.898
  54263.     1.12466    4.00(6)      251.0    1.704    3.799
  54280.     1.12499    4.41(7)      221.0    1.704    4.081
  54296.     1.12533    3.77(6)      248.4    1.704    3.586
  54312.     1.12567    2.95(6)      291.7    1.704    2.917
  54329.     1.12601    2.42(6)      315.5    1.703    2.428
  54345.     1.12634    2.07(5)      340.2    1.703    2.133
  54361.     1.12668    2.09(5)      345.5    1.703    1.962
  54378.     1.12702    1.87(5)      347.3    1.703    1.863
  54394.     1.12736    1.79(5)      369.     1.702    1.806
  54410.     1.12770    1.87(5)      357.     1.702    1.773
  54426.     1.12804    1.84(5)      362.     1.702    1.754
  54443.     1.12837    1.84(5)      366.     1.702    1.743
  54459.     1.12871    1.84(5)      371.     1.702    1.738
  54475.     1.12905    1.83(5)      364.     1.701    1.737
  54492.     1.12939    1.72(5)      360.     1.701    1.746
  54508.     1.12973    1.89(5)      357.     1.701    1.807
  54525.     1.13007    2.08(5)      353.     1.701    2.043
  54541.     1.13041    2.55(6)      314.5    1.700    2.505
  54557.     1.13075    2.81(6)      299.4    1.700    2.828
  54574.     1.13109    2.71(6)      290.2    1.700    2.701
  54590.     1.13143    2.33(6)      311.3    1.700    2.370
  54606.     1.13176    2.15(5)      330.7    1.699    2.101
  54623.     1.13210    2.00(5)      342.0    1.699    1.938
  54639.     1.13244    1.96(5)      340.2    1.699    1.847
  54656.     1.13278    1.91(5)      341.1    1.699    1.803
  54672.     1.13312    1.92(5)      347.1    1.699    1.817
  54688.     1.13346    2.06(5)      346.5    1.698    1.974
  54705.     1.13380    2.37(6)      314.7    1.698    2.336
  54721.     1.13414    2.75(6)      302.2    1.698    2.636
  54738.     1.13448    2.72(6)      281.3    1.698    2.570
  54754.     1.13482    2.30(6)      314.4    1.697    2.301
  54770.     1.13516    2.04(6)      328.0    1.697    2.075
  54787.     1.13551    1.99(5)      337.5    1.697    1.966
  54803.     1.13585    1.95(5)      344.7    1.697    1.997
  54820.     1.13619    2.16(6)      330.2    1.696    2.156
  54836.     1.13653    2.24(6)      330.6    1.696    2.281
  54853.     1.13687    2.24(6)      318.4    1.696    2.225
  54869.     1.13721    2.13(6)      329.5    1.696    2.070
  54886.     1.13755    1.89(5)      349.5    1.696    1.931
  54902.     1.13789    1.84(5)      354.     1.695    1.840
  54918.     1.13823    1.82(5)      343.5    1.695    1.787
  54935.     1.13858    1.80(5)      356.     1.695    1.757
  54951.     1.13892    1.78(5)      355.     1.695    1.740
  54968.     1.13926    1.78(5)      355.     1.694    1.733
  54984.     1.13960    1.82(5)      350.0    1.694    1.736
  55001.     1.13994    1.83(5)      342.8    1.694    1.775
  55017.     1.14028    1.96(5)      336.6    1.694    1.934
  55034.     1.14063    2.30(6)      311.9    1.694    2.260
  55050.     1.14097    2.62(6)      292.5    1.693    2.528
  55067.     1.14131    2.56(6)      303.3    1.693    2.473
  55083.     1.14165    2.39(6)      316.1    1.693    2.235
  55100.     1.14200    1.98(5)      335.6    1.693    2.021
  55116.     1.14234    1.93(5)      339.1    1.692    1.885
  55133.     1.14268    1.83(5)      343.5    1.692    1.807
  55150.     1.14303    1.68(5)      351.     1.692    1.762
  55166.     1.14337    1.66(5)      364.     1.692    1.736
  55183.     1.14371    1.79(5)      349.5    1.692    1.720
  55199.     1.14405    1.82(5)      346.2    1.691    1.712
  55216.     1.14440    1.80(5)      349.5    1.691    1.707
  55232.     1.14474    1.87(5)      347.9    1.691    1.704
  55249.     1.14508    1.70(5)      364.     1.691    1.701
  55265.     1.14543    1.71(5)      358.     1.691    1.700
  55282.     1.14577    1.81(5)      346.3    1.690    1.699
  55299.     1.14612    1.72(5)      356.     1.690    1.698
  55315.     1.14646    1.78(5)      351.     1.690    1.698
  55332.     1.14680    1.80(5)      352.     1.690    1.698
  55348.     1.14715    1.83(5)      353.     1.689    1.697
  55365.     1.14749    1.73(5)      346.2    1.689    1.697
  55382.     1.14784    1.80(5)      350.1    1.689    1.697
  55398.     1.14818    1.74(5)      346.3    1.689    1.697
  55415.     1.14852    1.68(5)      343.3    1.689    1.698
  55432.     1.14887    1.74(5)      358.     1.688    1.698
  55448.     1.14921    1.80(5)      362.     1.688    1.699
  55465.     1.14956    1.84(5)      347.3    1.688    1.700
  55481.     1.14990    1.77(5)      349.4    1.688    1.702
  55498.     1.15025    1.80(5)      341.8    1.688    1.705
  55515.     1.15059    1.89(5)      347.4    1.687    1.710
  55531.     1.15094    1.79(5)      348.5    1.687    1.721
  55548.     1.15128    1.87(5)      337.4    1.687    1.776
  55565.     1.15163    2.24(5)      332.5    1.687    2.019
  55581.     1.15198    2.76(6)      299.6    1.686    2.578
  55598.     1.15232    3.31(6)      258.9    1.686    3.088
  55615.     1.15267    3.21(6)      255.5    1.686    3.030
  55631.     1.15301    2.80(6)      278.2    1.686    2.617
  55648.     1.15336    2.32(6)      297.5    1.686    2.246
  55665.     1.15370    2.06(6)      322.9    1.685    2.017
  55681.     1.15405    1.97(5)      331.4    1.685    1.893
  55698.     1.15440    1.90(5)      343.8    1.685    1.841
  55715.     1.15474    2.16(6)      310.2    1.685    1.916
  55732.     1.15509    2.68(6)      313.7    1.685    2.343
  55748.     1.15544    3.57(6)      260.8    1.684    3.225
  55765.     1.15578    4.45(7)      220.1    1.684    3.867
  55782.     1.15613    3.94(7)      228.5    1.684    3.634
  55799.     1.15648    3.36(6)      254.1    1.684    2.990
  55815.     1.15682    2.54(6)      296.0    1.684    2.474
  55832.     1.15717    2.26(6)      312.9    1.683    2.201
  55849.     1.15752    2.14(6)      315.4    1.683    2.120
  55865.     1.15787    2.25(6)      312.8    1.683    2.197
  55882.     1.15821    2.52(6)      307.5    1.683    2.471
  55899.     1.15856    2.94(6)      280.3    1.682    2.959
  55916.     1.15891    3.38(6)      256.6    1.682    3.550
  55933.     1.15926    3.75(6)      247.9    1.682    3.977
  55949.     1.15960    3.79(6)      238.1    1.682    3.781
  55966.     1.15995    3.07(6)      263.5    1.682    3.112
  55983.     1.16030    2.53(6)      295.5    1.681    2.513
  56000.     1.16065    2.18(6)      319.2    1.681    2.147
  56017.     1.16100    2.05(5)      333.1    1.681    1.942
  56033.     1.16134    1.90(5)      335.6    1.681    1.833
  56050.     1.16169    1.97(6)      328.5    1.681    1.771
  56067.     1.16204    1.80(5)      341.5    1.680    1.737
  56084.     1.16239    1.85(5)      337.9    1.680    1.718
  56101.     1.16274    1.74(5)      353.     1.680    1.708
  56117.     1.16309    1.81(5)      335.9    1.680    1.702
  56134.     1.16344    1.85(6)      329.6    1.680    1.700
  56151.     1.16379    1.85(5)      340.0    1.679    1.701
  56168.     1.16414    1.90(5)      343.2    1.679    1.704
  56185.     1.16448    1.84(5)      344.8    1.679    1.715
  56202.     1.16483    1.81(5)      338.4    1.679    1.743
  56219.     1.16518    1.78(5)      345.5    1.679    1.804
  56235.     1.16553    1.78(5)      336.4    1.678    1.894
  56252.     1.16588    1.77(5)      341.2    1.678    1.973
  56269.     1.16623    1.75(5)      335.4    1.678    1.985
  56286.     1.16658    1.80(5)      339.8    1.678    1.934
  56303.     1.16693    1.83(5)      334.2    1.678    1.864
  56320.     1.16728    1.85(5)      343.2    1.677    1.805
  56337.     1.16763    1.84(5)      335.3    1.677    1.766
  56354.     1.16798    1.77(5)      341.0    1.677    1.743
  56370.     1.16833    1.83(5)      339.4    1.677    1.732
  56387.     1.16868    1.75(5)      336.7    1.676    1.730
  56404.     1.16904    1.79(5)      333.7    1.676    1.733
  56421.     1.16939    1.95(5)      331.0    1.676    1.743
  56438.     1.16974    1.95(5)      337.4    1.676    1.762
  56455.     1.17009    1.93(5)      330.9    1.676    1.811
  56472.     1.17044    2.27(6)      309.9    1.675    2.058
  56489.     1.17079    3.36(6)      271.5    1.675    3.193
  56506.     1.17114    5.83(7)      197.2    1.675    5.986
  56523.     1.17149    8.68(9)      134.7    1.675    8.803
  56540.     1.17184    8.73(9)      126.8    1.675    8.743
  56557.     1.17220    6.29(8)      160.5    1.674    6.629
  56574.     1.17255    4.30(7)      214.7    1.674    4.619
  56591.     1.17290    3.12(6)      262.5    1.674    3.350
  56608.     1.17325    2.37(6)      293.8    1.674    2.629
  56625.     1.17360    2.11(6)      312.7    1.674    2.225
  56642.     1.17396    2.02(6)      329.2    1.673    1.999
  56659.     1.17431    1.91(6)      326.0    1.673    1.871
  56676.     1.17466    1.96(6)      319.0    1.673    1.798
  56693.     1.17501    1.85(5)      332.1    1.673    1.757
  56710.     1.17537    1.90(5)      335.0    1.673    1.733
  56727.     1.17572    1.96(6)      319.4    1.672    1.723
  56744.     1.17607    1.93(6)      330.1    1.672    1.716
  56761.     1.17642    1.78(6)      328.9    1.672    1.714
  56778.     1.17678    1.87(6)      325.4    1.672    1.715
  56795.     1.17713    1.92(5)      333.1    1.672    1.722
  56812.     1.17748    1.88(6)      329.1    1.671    1.746
  56829.     1.17784    2.22(6)      307.3    1.671    1.889
  56846.     1.17819    2.76(6)      289.7    1.671    2.531
  56863.     1.17854    3.93(6)      238.0    1.671    3.954
  56880.     1.17890    5.12(7)      193.0    1.671    5.122
  56897.     1.17925    4.99(7)      192.6    1.670    4.841
  56914.     1.17960    3.90(7)      223.4    1.670    3.790
  56931.     1.17996    2.91(6)      263.8    1.670    2.907
  56948.     1.18031    2.41(6)      284.3    1.670    2.373
  56965.     1.18067    2.12(6)      306.5    1.670    2.075
  56982.     1.18102    2.08(6)      318.8    1.669    1.909
  57000.     1.18138    1.93(6)      328.1    1.669    1.817
  57017.     1.18173    1.79(5)      335.5    1.669    1.767
  57034.     1.18208    1.88(6)      322.4    1.669    1.740
  57051.     1.18244    1.83(5)      333.2    1.669    1.727
  57068.     1.18279    1.82(6)      321.1    1.668    1.722
  57085.     1.18315    1.87(6)      330.1    1.668    1.724
  57102.     1.18350    1.79(6)      329.0    1.668    1.732
  57119.     1.18386    1.85(6)      323.6    1.668    1.747
  57137.     1.18421    1.93(5)      333.5    1.667    1.784
  57154.     1.18457    2.19(6)      301.5    1.667    1.960
  57171.     1.18492    3.17(6)      276.3    1.667    2.883
  57188.     1.18528    5.37(7)      207.4    1.667    5.573
  57205.     1.18564    8.92(9)      134.0    1.667    8.946
  57222.     1.18599   10.09(9)      111.6    1.666    9.563
  57239.     1.18635    7.50(8)      139.1    1.666    7.466
  57257.     1.18670    4.90(7)      187.9    1.666    5.156
  57274.     1.18706    3.38(6)      243.8    1.666    3.645
  57291.     1.18742    2.63(6)      270.3    1.666    2.788
  57308.     1.18777    2.27(6)      298.3    1.665    2.323
  57325.     1.18813    2.01(6)      309.5    1.665    2.107
  57343.     1.18848    2.04(6)      301.0    1.665    2.084
  57360.     1.18884    2.20(6)      296.9    1.665    2.143
  57377.     1.18920    2.28(6)      297.0    1.665    2.116
  57394.     1.18955    2.08(6)      302.4    1.664    1.996
  57411.     1.18991    1.96(6)      324.7    1.664    1.875
  57429.     1.19027    1.91(6)      322.4    1.664    1.794
  57446.     1.19063    1.95(6)      317.8    1.664    1.745
  57463.     1.19098    1.84(6)      319.3    1.664    1.717
  57480.     1.19134    1.82(5)      333.4    1.663    1.701
  57498.     1.19170    1.73(6)      321.9    1.663    1.691
  57515.     1.19206    1.65(6)      330.2    1.663    1.685
  57532.     1.19241    1.81(6)      325.7    1.663    1.681
  57549.     1.19277    1.73(6)      319.6    1.663    1.678
  57567.     1.19313    1.70(6)      325.7    1.662    1.677
  57584.     1.19349    1.82(6)      322.6    1.662    1.676
  57601.     1.19384    1.74(6)      320.4    1.662    1.675
  57618.     1.19420    1.72(6)      325.2    1.662    1.674
  57636.     1.19456    1.76(6)      330.1    1.662    1.674
  57653.     1.19492    1.78(6)      317.7    1.661    1.674
  57670.     1.19528    1.68(6)      320.6    1.661    1.674
  57688.     1.19564    1.81(6)      322.7    1.661    1.674
  57705.     1.19600    1.81(6)      319.4    1.661    1.675
  57722.     1.19635    1.78(6)      316.6    1.660    1.676
  57740.     1.19671    1.89(6)      321.5    1.660    1.677
  57757.     1.19707    1.73(6)      318.4    1.660    1.678
  57774.     1.19743    1.75(6)      315.6    1.660    1.680
  57791.     1.19779    1.73(6)      315.1    1.660    1.683
  57809.     1.19815    1.86(6)      317.9    1.659    1.691
  57826.     1.19851    1.85(6)      330.3    1.659    1.724
  57844.     1.19887    1.90(6)      318.6    1.659    1.831
  57861.     1.19923    2.08(6)      290.3    1.659    2.010
  57878.     1.19959    2.27(6)      296.9    1.659    2.106
  57896.     1.19995    2.16(6)      292.3    1.658    2.046
  57913.     1.20031    2.02(6)      300.9    1.658    1.947
  57930.     1.20067    2.02(6)      308.9    1.658    1.937
  57948.     1.20103    2.39(6)      288.6    1.658    2.250
  57965.     1.20139    3.38(6)      253.3    1.658    3.307
  57983.     1.20175    4.82(7)      199.9    1.657    4.847
  58000.     1.20211    5.37(8)      176.5    1.657    5.393
  58017.     1.20247    4.47(7)      200.3    1.657    4.603
  58035.     1.20283    3.30(7)      235.7    1.657    3.523
  58052.     1.20319    2.59(6)      271.5    1.656    2.767
  58070.     1.20355    2.34(6)      280.6    1.656    2.381
  58087.     1.20392    2.45(6)      285.3    1.656    2.413
  58104.     1.20428    3.03(6)      257.1    1.656    3.011
  58122.     1.20464    3.83(7)      222.6    1.656    3.800
  58139.     1.20500    4.19(7)      205.0    1.655    3.887
  58157.     1.20536    3.48(7)      233.3    1.655    3.306
  58174.     1.20572    2.81(6)      257.6    1.655    2.671
  58192.     1.20608    2.27(6)      286.2    1.655    2.247
  58209.     1.20645    1.99(6)      305.2    1.655    2.001
  58227.     1.20681    1.85(6)      303.8    1.654    1.862
  58244.     1.20717    1.79(6)      314.7    1.654    1.782
  58261.     1.20753    1.88(6)      305.0    1.654    1.736
  58279.     1.20790    1.80(6)      316.2    1.654    1.710
  58296.     1.20826    1.63(6)      322.6    1.653    1.695
  58314.     1.20862    1.64(6)      313.7    1.653    1.685
  58331.     1.20898    1.75(6)      313.7    1.653    1.679
  58349.     1.20935    1.76(6)      313.7    1.653    1.676
  58366.     1.20971    1.70(6)      304.8    1.653    1.673
  58384.     1.21007    1.74(6)      319.5    1.652    1.672
  58401.     1.21043    1.80(6)      319.2    1.652    1.671
  58419.     1.21080    1.72(6)      323.4    1.652    1.671
  58436.     1.21116    1.68(6)      317.5    1.652    1.672
  58454.     1.21152    1.69(6)      319.1    1.652    1.673
  58472.     1.21189    1.67(6)      313.9    1.651    1.674
  58489.     1.21225    1.79(6)      313.5    1.651    1.677
  58507.     1.21262    1.83(6)      305.6    1.651    1.680
  58524.     1.21298    1.87(6)      305.6    1.651    1.686
  58542.     1.21334    1.86(6)      300.4    1.650    1.694
  58559.     1.21371    1.87(6)      309.7    1.650    1.707
  58577.     1.21407    1.86(6)      299.8    1.650    1.741
  58594.     1.21444    2.07(6)      300.7    1.650    1.913
  58612.     1.21480    2.79(6)      270.9    1.650    2.654
  58630.     1.21516    4.39(7)      211.8    1.649    4.280
  58647.     1.21553    5.97(8)      163.0    1.649    5.745
  58665.     1.21589    6.24(8)      156.2    1.649    5.897
  58682.     1.21626    5.45(8)      171.9    1.649    5.158
  58700.     1.21662    4.51(7)      199.8    1.648    4.133
  58718.     1.21699    3.75(7)      220.3    1.648    3.211
  58735.     1.21735    3.41(7)      232.9    1.648    2.570
  58753.     1.21772    3.29(6)      236.8    1.648    2.184
  58770.     1.21808    3.14(6)      239.0    1.648    1.963
  58788.     1.21845    2.82(6)      256.5    1.647    1.837
  58806.     1.21882    2.43(6)      270.9    1.647    1.765
  58823.     1.21918    2.06(6)      284.6    1.647    1.724
  58841.     1.21955    1.98(6)      291.6    1.647    1.699
  58859.     1.21991    1.93(6)      302.7    1.646    1.684
  58876.     1.22028    1.79(6)      302.8    1.646    1.674
  58894.     1.22065    1.72(6)      301.5    1.646    1.668
  58912.     1.22101    1.67(6)      298.3    1.646    1.664
  58929.     1.22138    1.67(6)      308.1    1.646    1.661
  58947.     1.22174    1.73(6)      310.8    1.645    1.659
  58965.     1.22211    1.69(6)      301.1    1.645    1.657
  58982.     1.22248    1.72(6)      308.2    1.645    1.656
  59000.     1.22284    1.74(6)      307.4    1.645    1.655
  59018.     1.22321    1.71(6)      305.2    1.644    1.654
  59035.     1.22358    1.68(6)      307.9    1.644    1.653
  59053.     1.22395    1.70(6)      305.4    1.644    1.652
  59071.     1.22431    1.79(6)      304.3    1.644    1.651
  59089.     1.22468    1.68(6)      303.8    1.643    1.651
  59106.     1.22505    1.64(6)      315.7    1.643    1.650
  59124.     1.22541    1.57(6)      318.9    1.643    1.650
  59142.     1.22578    1.62(6)      304.9    1.643    1.649
  59160.     1.22615    1.71(6)      300.2    1.643    1.649
  59177.     1.22652    1.73(6)      312.9    1.642    1.648
  59195.     1.22689    1.71(6)      303.5    1.642    1.648
  59213.     1.22725    1.66(6)      301.1    1.642    1.648
  59231.     1.22762    1.69(6)      312.6    1.642    1.647
  59248.     1.22799    1.63(6)      311.2    1.641    1.647
  59266.     1.22836    1.58(6)      314.1    1.641    1.647
  59284.     1.22873    1.67(6)      306.2    1.641    1.646
  59302.     1.22910    1.75(6)      290.1    1.641    1.646
  59319.     1.22947    1.70(6)      300.9    1.640    1.646
  59337.     1.22983    1.67(6)      294.9    1.640    1.645
  59355.     1.23020    1.67(6)      299.6    1.640    1.645
  59373.     1.23057    1.76(6)      286.2    1.640    1.645
  59391.     1.23094    1.71(6)      277.9    1.639    1.645
  59409.     1.23131    1.69(6)      271.0    1.639    1.644
  59426.     1.23168    1.79(6)      258.7    1.639    1.644
  59444.     1.23205    1.68(6)      245.2    1.639    1.644
  59462.     1.23242    1.65(7)      229.1    1.639    1.644
  59480.     1.23279    1.67(7)      208.5    1.638    1.643
  59498.     1.23316    1.49(7)      206.2    1.638    1.643
  59516.     1.23353    1.42(7)      224.1    1.638    1.643
  59533.     1.23390    1.55(6)      249.0    1.638    1.643
  59551.     1.23427    1.59(6)      266.3    1.637    1.643
  59569.     1.23464    1.57(6)      279.7    1.637    1.642
  59587.     1.23501    1.66(6)      286.1    1.637    1.642
  59605.     1.23538    1.50(6)      298.9    1.637    1.642
  59623.     1.23575    1.41(6)      299.4    1.636    1.642
  59641.     1.23612    1.34(6)      288.3    1.636    1.642
  59659.     1.23649    1.43(6)      297.3    1.636    1.642
  59676.     1.23686    1.46(6)      306.2    1.636    1.641
  59694.     1.23724    1.49(6)      318.9    1.635    1.641
  59712.     1.23761    1.58(6)      319.2    1.635    1.641
  59730.     1.23798    1.68(6)      325.1    1.635    1.641
  59748.     1.23835    1.63(6)      328.1    1.635    1.641
  59766.     1.23872    1.61(6)      326.7    1.634    1.641
  59784.     1.23909    1.58(6)      326.6    1.634    1.641
  59802.     1.23946    1.68(6)      325.4    1.634    1.641
  59820.     1.23984    1.67(6)      325.2    1.634    1.640
  59838.     1.24021    1.63(6)      313.0    1.633    1.640
  59856.     1.24058    1.78(6)      275.6    1.633    1.640
  59874.     1.24095    1.60(6)      269.2    1.633    1.640
  59892.     1.24133    1.73(6)      244.7    1.633    1.640
  59910.     1.24170    1.78(7)      228.7    1.632    1.640
  59928.     1.24207    1.58(6)      243.3    1.632    1.641
  59946.     1.24244    1.66(7)      235.7    1.632    1.641
  59964.     1.24282    1.71(7)      230.9    1.632    1.641
  59981.     1.24319    1.69(7)      226.3    1.631    1.641
  59999.     1.24356    1.71(7)      234.0    1.631    1.641
  60017.     1.24394    1.66(6)      241.0    1.631    1.640
  60036.     1.24431    1.63(7)      235.1    1.631    1.640
  60054.     1.24468    1.60(6)      237.2    1.630    1.640
  60072.     1.24506    1.64(7)      230.8    1.630    1.640
  60090.     1.24543    1.62(6)      242.9    1.630    1.641
  60108.     1.24580    1.58(6)      238.7    1.630    1.642
  60126.     1.24618    1.58(6)      242.2    1.629    1.645
  60144.     1.24655    1.62(7)      226.2    1.629    1.650
  60162.     1.24692    1.67(7)      236.4    1.629    1.652
  60180.     1.24730    1.64(6)      242.3    1.629    1.650
  60198.     1.24767    1.61(6)      240.7    1.628    1.647
  60216.     1.24805    1.64(6)      242.0    1.628    1.646
  60234.     1.24842    1.63(6)      243.2    1.628    1.645
  60252.     1.24880    1.72(6)      244.2    1.628    1.645
  60270.     1.24917    1.70(6)      244.6    1.627    1.646
  60288.     1.24955    1.69(6)      248.0    1.627    1.648
  60306.     1.24992    1.55(6)      240.4    1.627    1.650
  60324.     1.25030    1.53(6)      241.6    1.627    1.654
  60342.     1.25067    1.59(6)      238.8    1.626    1.666
  60361.     1.25105    1.72(7)      233.3    1.626    1.704
  60379.     1.25142    1.73(6)      245.2    1.626    1.800
  60397.     1.25180    1.87(6)      239.2    1.625    1.937
  60415.     1.25217    2.02(7)      226.6    1.625    1.998
  60433.     1.25255    1.90(7)      226.8    1.625    1.941
  60451.     1.25292    1.80(6)      242.4    1.625    1.843
  60469.     1.25330    1.59(7)      236.0    1.624    1.766
  60487.     1.25368    1.66(6)      244.5    1.624    1.719
  60506.     1.25405    1.65(6)      238.5    1.624    1.692
  60524.     1.25443    1.64(6)      254.0    1.624    1.677
  60542.     1.25480    1.64(6)      254.2    1.623    1.668
  60560.     1.25518    1.76(6)      240.9    1.623    1.664
  60578.     1.25556    1.66(6)      249.8    1.623    1.663
  60596.     1.25593    1.66(6)      259.3    1.623    1.664
  60615.     1.25631    1.53(6)      261.0    1.622    1.665
  60633.     1.25669    1.72(6)      247.8    1.622    1.666
  60651.     1.25707    1.68(6)      242.6    1.622    1.669
  60669.     1.25744    1.58(6)      252.3    1.621    1.671
  60687.     1.25782    1.67(6)      249.4    1.621    1.675
  60706.     1.25820    1.59(6)      252.5    1.621    1.679
  60724.     1.25857    1.59(6)      259.4    1.621    1.683
  60742.     1.25895    1.69(6)      271.8    1.620    1.689
  60760.     1.25933    1.69(6)      270.0    1.620    1.695
  60778.     1.25971    1.69(6)      278.7    1.620    1.703
  60797.     1.26009    1.65(6)      281.3    1.620    1.711
  60815.     1.26046    1.68(6)      281.9    1.619    1.722
  60833.     1.26084    1.71(6)      289.3    1.619    1.734
  60851.     1.26122    1.65(6)      292.0    1.619    1.749
  60870.     1.26160    1.81(6)      281.7    1.618    1.767
  60888.     1.26198    1.80(6)      294.2    1.618    1.791
  60906.     1.26236    1.87(6)      283.5    1.618    1.829
  60924.     1.26274    1.89(6)      288.4    1.618    1.918
  60943.     1.26311    2.05(6)      284.1    1.617    2.100
  60961.     1.26349    2.10(6)      267.2    1.617    2.294
  60979.     1.26387    2.34(6)      268.8    1.617    2.382
  60998.     1.26425    2.37(6)      267.0    1.616    2.438
  61016.     1.26463    2.61(6)      249.9    1.616    2.580
  61034.     1.26501    2.73(6)      244.0    1.616    2.849
  61052.     1.26539    3.24(7)      229.2    1.616    3.239
  61071.     1.26577    3.81(7)      204.0    1.615    3.714
  61089.     1.26615    4.49(7)      189.4    1.615    4.179
  61107.     1.26653    4.89(7)      181.1    1.615    4.485
  61126.     1.26691    4.99(8)      171.9    1.614    4.517
  61144.     1.26729    4.77(8)      174.5    1.614    4.286
  61162.     1.26767    4.35(7)      181.8    1.614    3.897
  61181.     1.26805    3.71(7)      208.1    1.614    3.461
  61199.     1.26843    3.15(7)      223.0    1.613    3.052
  61218.     1.26881    2.63(6)      239.5    1.613    2.708
  61236.     1.26919    2.41(6)      250.0    1.613    2.440
  61254.     1.26957    2.20(6)      261.8    1.612    2.241
  61273.     1.26995    1.97(6)      275.5    1.612    2.098
  61291.     1.27033    1.96(6)      274.0    1.612    1.997
  61309.     1.27072    1.83(6)      277.3    1.612    1.926
  61328.     1.27110    1.78(6)      283.8    1.611    1.876
  61346.     1.27148    1.76(6)      285.2    1.611    1.841
  61365.     1.27186    1.84(6)      290.7    1.611    1.819
  61383.     1.27224    1.73(6)      290.9    1.610    1.808
  61401.     1.27262    1.77(6)      286.0    1.610    1.812
  61420.     1.27300    1.84(6)      283.3    1.610    1.867
  61438.     1.27339    2.19(6)      269.7    1.609    2.135
  61457.     1.27377    3.01(6)      245.4    1.609    2.971
  61475.     1.27415    4.28(7)      196.0    1.609    4.312
  61494.     1.27453    5.22(8)      167.3    1.609    4.998
  61512.     1.27492    4.66(8)      171.6    1.608    4.448
  61530.     1.27530    3.44(7)      206.8    1.608    3.474
  61549.     1.27568    2.54(6)      240.9    1.608    2.722
  61567.     1.27606    2.17(6)      273.8    1.607    2.269
  61586.     1.27645    1.90(6)      282.3    1.607    2.011
  61604.     1.27683    1.81(6)      282.0    1.607    1.866
  61623.     1.27721    1.61(6)      282.7    1.606    1.784
  61641.     1.27760    1.66(6)      280.9    1.606    1.737
  61660.     1.27798    1.65(6)      295.6    1.606    1.711
  61678.     1.27836    1.61(6)      293.7    1.606    1.698
  61697.     1.27875    1.73(6)      287.9    1.605    1.697
  61715.     1.27913    1.76(6)      282.7    1.605    1.744
  61734.     1.27951    2.42(6)      260.0    1.605    2.193
  61752.     1.27990    4.30(7)      207.5    1.604    4.231
  61771.     1.28028    8.02(9)      131.3    1.604    8.104
  61789.     1.28067   11.25(10)     92.1     1.604   10.186
  61808.     1.28105    9.31(10)     105.5    1.603    8.509
  61826.     1.28143    6.06(8)      144.8    1.603    5.786
  61845.     1.28182    3.84(7)      197.2    1.603    3.901
  61864.     1.28220    2.71(7)      236.5    1.602    2.850
  61882.     1.28259    2.12(6)      260.7    1.602    2.286
  61901.     1.28297    1.78(6)      273.2    1.602    1.983
  61919.     1.28336    1.72(6)      280.4    1.602    1.820
  61938.     1.28374    1.70(6)      284.1    1.601    1.731
  61956.     1.28413    1.72(6)      288.6    1.601    1.682
  61975.     1.28451    1.66(6)      282.7    1.601    1.655
  61994.     1.28490    1.60(6)      280.7    1.600    1.640
  62012.     1.28528    1.67(6)      290.7    1.600    1.631
  62031.     1.28567    1.58(6)      288.4    1.600    1.625
  62049.     1.28606    1.56(6)      280.5    1.599    1.622
  62068.     1.28644    1.54(6)      290.5    1.599    1.619
  62087.     1.28683    1.54(6)      294.0    1.599    1.617
  62105.     1.28721    1.56(6)      284.7    1.598    1.616
  62124.     1.28760    1.57(6)      277.2    1.598    1.616
  62143.     1.28799    1.63(6)      289.2    1.598    1.615
  62161.     1.28837    1.51(6)      290.2    1.597    1.615
  62180.     1.28876    1.55(6)      294.7    1.597    1.616
  62198.     1.28915    1.69(6)      285.9    1.597    1.621
  62217.     1.28953    1.67(6)      295.3    1.596    1.649
  62236.     1.28992    1.59(6)      284.6    1.596    1.728
  62254.     1.29031    1.84(6)      267.9    1.596    1.828
  62273.     1.29069    1.74(6)      268.6    1.595    1.848
  62292.     1.29108    1.72(6)      274.2    1.595    1.785
  62311.     1.29147    1.66(6)      278.0    1.595    1.714
  62329.     1.29186    1.59(6)      284.8    1.594    1.666
  62348.     1.29224    1.69(6)      277.3    1.594    1.639
  62367.     1.29263    1.52(6)      294.1    1.594    1.624
  62385.     1.29302    1.74(6)      272.0    1.594    1.616
  62404.     1.29341    1.65(6)      282.3    1.593    1.611
  62423.     1.29380    1.67(6)      281.5    1.593    1.608
  62442.     1.29418    1.58(6)      280.2    1.593    1.606
  62460.     1.29457    1.64(6)      284.2    1.592    1.606
  62479.     1.29496    1.63(6)      274.8    1.592    1.605
  62498.     1.29535    1.66(6)      285.3    1.592    1.605
  62516.     1.29574    1.65(6)      285.4    1.591    1.605
  62535.     1.29613    1.53(6)      285.9    1.591    1.606
  62554.     1.29652    1.60(6)      288.2    1.591    1.607
  62573.     1.29690    1.63(6)      289.9    1.590    1.609
  62592.     1.29729    1.45(6)      292.7    1.590    1.612
  62610.     1.29768    1.58(6)      266.0    1.590    1.616
  62629.     1.29807    1.60(6)      272.8    1.589    1.623
  62648.     1.29846    1.63(6)      282.7    1.589    1.640
  62667.     1.29885    1.73(6)      279.4    1.588    1.713
  62685.     1.29924    2.09(6)      263.4    1.588    2.057
  62704.     1.29963    2.76(7)      233.6    1.588    2.953
  62723.     1.30002    3.87(7)      191.4    1.587    3.947
  62742.     1.30041    4.04(8)      177.5    1.587    4.008
  62761.     1.30080    3.29(7)      204.0    1.587    3.305
  62780.     1.30119    2.46(7)      231.2    1.586    2.600
  62798.     1.30158    1.98(6)      260.4    1.586    2.154
  62817.     1.30197    1.74(6)      262.4    1.586    1.905
  62836.     1.30236    1.63(6)      269.8    1.585    1.768
  62855.     1.30275    1.64(6)      271.4    1.585    1.693
  62874.     1.30314    1.58(6)      276.9    1.585    1.651
  62893.     1.30354    1.52(6)      280.3    1.584    1.628
  62911.     1.30393    1.50(6)      276.8    1.584    1.614
  62930.     1.30432    1.69(6)      279.0    1.584    1.606
  62949.     1.30471    1.66(6)      273.7    1.583    1.601
  62968.     1.30510    1.57(6)      276.4    1.583    1.598
  62987.     1.30549    1.61(6)      275.4    1.583    1.596
  63006.     1.30588    1.55(6)      268.0    1.582    1.594
  63025.     1.30628    1.51(6)      276.6    1.582    1.593
  63044.     1.30667    1.58(6)      264.5    1.582    1.592
  63063.     1.30706    1.51(6)      268.2    1.581    1.591
  63082.     1.30745    1.58(6)      276.9    1.581    1.591
  63100.     1.30784    1.51(6)      276.5    1.580    1.590
  63119.     1.30824    1.58(6)      273.4    1.580    1.590
  63138.     1.30863    1.49(6)      274.2    1.580    1.590
  63157.     1.30902    1.61(6)      279.1    1.579    1.589
  63176.     1.30942    1.53(6)      265.9    1.579    1.589
  63195.     1.30981    1.49(6)      272.8    1.579    1.590
  63214.     1.31020    1.54(6)      273.8    1.578    1.590
  63233.     1.31059    1.51(6)      263.5    1.578    1.590
  63252.     1.31099    1.43(6)      266.2    1.578    1.591
  63271.     1.31138    1.46(6)      270.2    1.577    1.592
  63290.     1.31177    1.50(6)      278.1    1.577    1.594
  63309.     1.31217    1.47(6)      267.7    1.577    1.597
  63328.     1.31256    1.64(6)      276.8    1.576    1.601
  63347.     1.31296    1.62(6)      270.9    1.576    1.608
  63366.     1.31335    1.65(6)      270.8    1.575    1.632
  63385.     1.31374    1.66(6)      265.0    1.575    1.740
  63404.     1.31414    1.85(6)      258.8    1.575    2.071
  63423.     1.31453    2.48(7)      230.4    1.574    2.614
  63442.     1.31493    2.99(7)      208.2    1.574    3.107
  63461.     1.31532    3.18(7)      199.5    1.574    3.386
  63480.     1.31572    3.14(7)      201.4    1.573    3.236
  63499.     1.31611    2.55(7)      218.3    1.573    2.749
  63518.     1.31651    2.14(7)      228.6    1.573    2.285
  63537.     1.31690    1.76(6)      245.2    1.572    1.990
  63556.     1.31730    1.74(6)      259.9    1.572    1.830
  63575.     1.31769    1.73(6)      259.6    1.571    1.766
  63595.     1.31809    1.90(6)      258.9    1.571    1.831
  63614.     1.31848    1.97(6)      249.8    1.571    2.152
  63633.     1.31888    2.35(7)      233.5    1.570    2.711
  63652.     1.31927    2.69(7)      214.4    1.570    3.030
  63671.     1.31967    2.63(7)      215.6    1.570    2.817
  63690.     1.32006    2.22(7)      234.6    1.569    2.395
  63709.     1.32046    1.80(6)      247.2    1.569    2.059
  63728.     1.32086    1.74(6)      256.1    1.568    1.856
  63747.     1.32125    1.62(6)      267.8    1.568    1.742
  63766.     1.32165    1.58(6)      256.6    1.568    1.687
  63786.     1.32205    1.59(6)      265.9    1.567    1.681
  63805.     1.32244    1.75(6)      270.4    1.567    1.724
  63824.     1.32284    1.74(6)      263.9    1.567    1.773
  63843.     1.32324    1.84(6)      258.6    1.566    1.765
  63862.     1.32363    1.65(6)      270.1    1.566    1.713
  63881.     1.32403    1.71(6)      258.5    1.565    1.661
  63900.     1.32443    1.46(6)      270.5    1.565    1.626
  63920.     1.32483    1.56(6)      260.5    1.565    1.606
  63939.     1.32522    1.65(6)      264.5    1.564    1.594
  63958.     1.32562    1.50(6)      263.8    1.564    1.587
  63977.     1.32602    1.60(6)      266.2    1.563    1.583
  63996.     1.32642    1.57(6)      262.6    1.563    1.582
  64016.     1.32681    1.46(6)      259.2    1.563    1.581
  64035.     1.32721    1.49(6)      264.3    1.562    1.583
  64054.     1.32761    1.55(6)      256.0    1.562    1.585
  64073.     1.32801    1.62(6)      260.8    1.562    1.591
  64092.     1.32841    1.55(6)      261.2    1.561    1.609
  64112.     1.32881    1.74(6)      249.1    1.561    1.702
  64131.     1.32920    1.96(6)      244.7    1.560    2.065
  64150.     1.32960    2.65(7)      223.7    1.560    2.791
  64169.     1.33000    3.28(7)      195.2    1.560    3.308
  64189.     1.33040    2.96(7)      197.6    1.559    3.097
  64208.     1.33080    2.51(7)      229.3    1.559    2.558
  64227.     1.33120    1.93(6)      242.9    1.558    2.128
  64246.     1.33160    1.79(6)      250.0    1.558    1.875
  64266.     1.33200    1.71(6)      249.6    1.558    1.736
  64285.     1.33240    1.49(6)      249.0    1.557    1.660
  64304.     1.33280    1.60(6)      264.1    1.557    1.619
  64324.     1.33320    1.64(6)      252.2    1.556    1.595
  64343.     1.33360    1.58(6)      257.1    1.556    1.582
  64362.     1.33400    1.48(6)      258.3    1.556    1.574
  64381.     1.33440    1.44(6)      264.1    1.555    1.570
  64401.     1.33480    1.54(6)      264.0    1.555    1.567
  64420.     1.33520    1.62(6)      251.8    1.554    1.565
  64439.     1.33560    1.44(6)      259.7    1.554    1.564
  64459.     1.33600    1.58(6)      254.4    1.554    1.563
  64478.     1.33640    1.39(6)      256.3    1.553    1.563
  64497.     1.33680    1.46(6)      260.6    1.553    1.564
  64517.     1.33720    1.45(6)      263.2    1.552    1.568
  64536.     1.33760    1.60(6)      261.5    1.552    1.592
  64555.     1.33801    1.72(6)      252.3    1.552    1.668
  64575.     1.33841    1.83(6)      244.7    1.551    1.777
  64594.     1.33881    1.89(6)      244.6    1.551    1.812
  64614.     1.33921    1.79(6)      256.1    1.550    1.752
  64633.     1.33961    1.66(6)      252.3    1.550    1.679
  64652.     1.34001    1.62(6)      262.0    1.550    1.639
  64672.     1.34042    1.66(6)      259.9    1.549    1.659
  64691.     1.34082    1.80(6)      251.9    1.549    1.799
  64711.     1.34122    2.19(7)      235.5    1.548    2.053
  64730.     1.34162    2.36(7)      219.2    1.548    2.194
  64749.     1.34203    2.14(7)      228.9    1.548    2.089
  64769.     1.34243    1.94(6)      237.3    1.547    1.896
  64788.     1.34283    1.67(6)      250.1    1.547    1.748
  64808.     1.34323    1.56(6)      246.1    1.546    1.661
  64827.     1.34364    1.48(6)      254.0    1.546    1.612
  64847.     1.34404    1.54(6)      262.7    1.545    1.585
  64866.     1.34444    1.45(6)      253.7    1.545    1.570
  64886.     1.34485    1.49(6)      258.1    1.545    1.561
  64905.     1.34525    1.53(6)      259.6    1.544    1.556
  64924.     1.34565    1.36(6)      264.0    1.544    1.553
  64944.     1.34606    1.47(6)      264.0    1.543    1.551
  64963.     1.34646    1.59(6)      255.2    1.543    1.549
  64983.     1.34687    1.53(6)      257.6    1.543    1.548
  65002.     1.34727    1.47(6)      253.0    1.542    1.547
  65022.     1.34767    1.52(6)      248.0    1.542    1.546
  65041.     1.34808    1.50(6)      252.5    1.541    1.545
  65061.     1.34848    1.43(6)      255.9    1.541    1.545
  65080.     1.34889    1.49(6)      246.0    1.540    1.544
  65100.     1.34929    1.51(6)      252.2    1.540    1.544
  65119.     1.34970    1.67(6)      254.2    1.540    1.543
  65139.     1.35010    1.58(6)      252.8    1.539    1.543
  65159.     1.35051    1.57(6)      251.0    1.539    1.542
  65178.     1.35091    1.48(6)      244.8    1.538    1.542
  65198.     1.35132    1.58(6)      251.0    1.538    1.541
  65217.     1.35172    1.78(7)      236.3    1.537    1.541
  65237.     1.35213    1.75(6)      241.3    1.537    1.539
  65256.     1.35254    1.69(6)      244.2    1.537    1.539
  65276.     1.35294    1.60(6)      239.3    1.536    1.539
  65296.     1.35335    1.50(6)      245.1    1.536    1.538
  65315.     1.35375    1.54(6)      249.9    1.535    1.538
  65335.     1.35416    1.54(6)      246.6    1.535    1.538
  65354.     1.35457    1.48(6)      248.7    1.534    1.538
  65374.     1.35497    1.59(6)      260.9    1.534    1.538
  65394.     1.35538    1.47(6)      241.9    1.534    1.538
  65413.     1.35579    1.52(6)      244.0    1.533    1.538
  65433.     1.35619    1.48(6)      253.0    1.533    1.538
  65452.     1.35660    1.51(6)      249.2    1.532    1.538
  65472.     1.35701    1.42(6)      253.4    1.532    1.539
  65492.     1.35741    1.43(6)      258.1    1.531    1.539
  65511.     1.35782    1.61(6)      246.9    1.531    1.541
  65531.     1.35823    1.68(6)      243.6    1.531    1.542
  65551.     1.35864    1.57(6)      240.1    1.530    1.545
  65570.     1.35904    1.51(6)      248.3    1.530    1.551
  65590.     1.35945    1.47(6)      252.8    1.529    1.562
  65610.     1.35986    1.59(6)      243.0    1.529    1.611
  65629.     1.36027    1.77(6)      239.3    1.528    1.819
  65649.     1.36067    2.31(7)      217.3    1.528    2.324
  65669.     1.36108    2.91(7)      198.2    1.528    2.857
  65688.     1.36149    2.90(7)      186.9    1.527    2.890
  65708.     1.36190    2.61(7)      197.0    1.527    2.514
  65728.     1.36231    2.24(7)      215.1    1.526    2.121
  65748.     1.36272    1.77(7)      224.2    1.526    1.863
  65767.     1.36313    1.72(7)      231.9    1.525    1.719
  65787.     1.36354    1.57(6)      241.6    1.525    1.644
  65807.     1.36394    1.59(6)      239.5    1.524    1.617
  65826.     1.36435    1.67(7)      234.1    1.524    1.648
  65846.     1.36476    1.74(7)      228.5    1.524    1.744
  65866.     1.36517    1.74(7)      220.3    1.523    1.839
  65886.     1.36558    1.87(7)      226.3    1.523    1.829
  65906.     1.36599    1.77(7)      228.6    1.522    1.744
  65925.     1.36640    1.58(7)      234.3    1.522    1.659
  65945.     1.36681    1.53(7)      234.1    1.521    1.603
  65965.     1.36722    1.51(6)      240.3    1.521    1.569
  65985.     1.36763    1.49(6)      247.1    1.520    1.550
  66004.     1.36804    1.56(6)      239.0    1.520    1.539
  66024.     1.36845    1.58(7)      234.9    1.520    1.533
  66044.     1.36886    1.52(6)      245.9    1.519    1.528
  66064.     1.36927    1.49(6)      241.3    1.519    1.526
  66084.     1.36969    1.51(6)      241.6    1.518    1.524
  66103.     1.37010    1.60(7)      235.1    1.518    1.522
  66123.     1.37051    1.62(6)      239.7    1.517    1.521
  66143.     1.37092    1.46(6)      248.7    1.517    1.520
  66163.     1.37133    1.61(6)      238.9    1.516    1.519
  66183.     1.37174    1.49(6)      241.0    1.516    1.532
  66203.     1.37215    1.55(7)      228.8    1.515    1.533
  66223.     1.37256    1.49(7)      236.5    1.515    1.534
  66242.     1.37298    1.54(6)      239.6    1.515    1.535
  66262.     1.37339    1.62(6)      236.9    1.514    1.538
  66282.     1.37380    1.53(6)      238.2    1.514    1.540
  66302.     1.37421    1.53(6)      243.2    1.513    1.544
  66322.     1.37463    1.54(7)      230.7    1.513    1.549
  66342.     1.37504    1.62(7)      235.7    1.512    1.555
  66362.     1.37545    1.57(7)      235.0    1.512    1.564
  66382.     1.37586    1.54(7)      230.7    1.511    1.576
  66402.     1.37628    1.66(7)      224.5    1.511    1.594
  66422.     1.37669    1.64(7)      228.0    1.510    1.621
  66441.     1.37710    1.77(7)      223.0    1.510    1.668
  66461.     1.37751    2.39(7)      215.1    1.510    1.835
  66481.     1.37793    4.14(8)      172.2    1.509    3.045
  66501.     1.37834    9.39(10)     110.7    1.509    8.771
  66521.     1.37875   19.61(13)     57.4     1.508   20.902
  66541.     1.37917   30.23(17)     33.06    1.508   29.079
  66561.     1.37958   26.94(17)     34.47    1.507   24.787
  66581.     1.38000   16.07(13)     55.3     1.507   15.793
  66601.     1.38041    8.38(10)     94.6     1.506    9.242
  66621.     1.38082    4.68(8)      142.2    1.506    5.603
  66641.     1.38124    3.00(7)      182.7    1.505    3.687
  66661.     1.38165    2.24(7)      208.9    1.505    2.680
  66681.     1.38207    1.86(7)      219.5    1.504    2.149
  66701.     1.38248    1.69(7)      216.9    1.504    1.867
  66721.     1.38290    1.55(7)      221.1    1.504    1.715
  66741.     1.38331    1.60(7)      226.5    1.503    1.633
  66761.     1.38373    1.59(7)      232.3    1.503    1.586
  66781.     1.38414    1.62(7)      223.9    1.502    1.560
  66801.     1.38456    1.57(7)      218.9    1.502    1.544
  66821.     1.38497    1.47(7)      233.7    1.501    1.534
  66841.     1.38539    1.54(7)      229.3    1.501    1.527
  66861.     1.38580    1.53(6)      238.2    1.500    1.522
  66881.     1.38622    1.62(7)      227.3    1.500    1.519
  66901.     1.38664    1.59(7)      232.1    1.499    1.516
  66921.     1.38705    1.53(7)      230.3    1.499    1.513
  66942.     1.38747    1.60(7)      226.1    1.498    1.511
  66962.     1.38788    1.60(7)      226.6    1.498    1.510
  66982.     1.38830    1.65(7)      224.0    1.497    1.508
  67002.     1.38872    1.47(7)      233.0    1.497    1.507
  67022.     1.38913    1.47(7)      236.5    1.497    1.505
  67042.     1.38955    1.68(7)      227.3    1.496    1.504
  67062.     1.38997    1.60(7)      223.3    1.496    1.503
  67082.     1.39039    1.36(7)      234.6    1.495    1.502
  67102.     1.39080    1.50(7)      235.1    1.495    1.495
  67123.     1.39122    1.47(6)      238.4    1.494    1.494
  67143.     1.39164    1.50(7)      229.7    1.494    1.494
  67163.     1.39205    1.44(7)      236.6    1.493    1.493
  67183.     1.39247    1.46(7)      234.0    1.493    1.493
  67203.     1.39289    1.43(7)      233.3    1.492    1.492
  67223.     1.39331    1.40(7)      233.5    1.492    1.492
  67243.     1.39373    1.38(7)      224.9    1.491    1.491
  67264.     1.39414    1.48(7)      225.7    1.491    1.491
  67284.     1.39456    1.55(7)      227.1    1.490    1.490
  67304.     1.39498    1.51(7)      229.8    1.490    1.490
  67324.     1.39540    1.47(7)      231.1    1.489    1.489
  67344.     1.39582    1.41(7)      236.2    1.489    1.489
  67365.     1.39624    1.37(6)      238.5    1.488    1.488
  67385.     1.39666    1.35(7)      228.8    1.488    1.488
  67405.     1.39708    1.44(7)      235.1    1.487    1.487
  67425.     1.39749    1.45(7)      236.3    1.487    1.487
  67445.     1.39791    1.48(6)      239.9    1.487    1.487
  67466.     1.39833    1.43(7)      222.2    1.486    1.486
  67486.     1.39875    1.42(7)      233.0    1.486    1.486
  67506.     1.39917    1.54(7)      230.1    1.485    1.485
  67526.     1.39959    1.44(7)      226.8    1.485    1.485
  67547.     1.40001    1.46(7)      222.0    1.484    1.484
  67567.     1.40043    1.38(7)      231.4    1.484    1.484
  67587.     1.40085    1.48(7)      226.9    1.483    1.484
  67607.     1.40127    1.44(7)      227.3    1.483    1.484
  67628.     1.40169    1.42(7)      227.9    1.482    1.484
  67648.     1.40211    1.53(7)      229.0    1.482    1.483
  67668.     1.40253    1.49(7)      222.8    1.481    1.483
  67689.     1.40296    1.42(7)      228.3    1.481    1.482
  67709.     1.40338    1.50(7)      228.3    1.480    1.484
  67729.     1.40380    1.50(7)      231.5    1.480    1.484
  67750.     1.40422    1.44(7)      226.4    1.479    1.483
  67770.     1.40464    1.47(7)      224.6    1.479    1.483
  67790.     1.40506    1.60(7)      220.6    1.478    1.483
  67811.     1.40548    1.54(7)      221.7    1.478    1.483
  67831.     1.40590    1.51(7)      218.6    1.477    1.483
  67851.     1.40633    1.49(7)      215.5    1.477    1.483
  67872.     1.40675    1.37(7)      226.4    1.476    1.483
  67892.     1.40717    1.43(7)      217.8    1.476    1.483
  67912.     1.40759    1.53(7)      215.9    1.475    1.483
  67933.     1.40802    1.55(7)      222.9    1.475    1.483
  67953.     1.40844    1.45(7)      220.4    1.474    1.483
  67973.     1.40886    1.43(7)      219.7    1.474    1.484
  67994.     1.40928    1.55(7)      218.4    1.473    1.485
  68014.     1.40971    1.58(7)      218.6    1.473    1.486
  68035.     1.41013    1.45(7)      215.0    1.473    1.487
  68055.     1.41055    1.48(7)      216.9    1.472    1.489
  68075.     1.41098    1.51(7)      218.9    1.472    1.492
  68096.     1.41140    1.51(7)      215.3    1.471    1.497
  68116.     1.41182    1.57(7)      215.7    1.471    1.503
  68137.     1.41225    1.54(7)      208.5    1.470    1.515
  68157.     1.41267    1.67(7)      212.9    1.470    1.546
  68178.     1.41309    1.84(7)      209.8    1.469    1.701
  68198.     1.41352    2.43(7)      192.3    1.469    2.342
  68219.     1.41394    3.80(8)      157.3    1.468    3.695
  68239.     1.41437    5.00(9)      124.7    1.468    4.733
  68260.     1.41479    4.53(9)      130.1    1.467    4.375
  68280.     1.41521    3.24(8)      157.2    1.467    3.342
  68300.     1.41564    2.47(7)      178.6    1.466    2.516
  68321.     1.41606    1.99(7)      190.7    1.466    2.037
  68341.     1.41649    1.67(7)      207.5    1.465    1.781
  68362.     1.41691    1.60(7)      206.6    1.465    1.645
  68382.     1.41734    1.52(7)      208.5    1.464    1.572
  68403.     1.41776    1.54(7)      210.7    1.464    1.533
  68424.     1.41819    1.51(7)      206.1    1.463    1.512
  68444.     1.41861    1.47(7)      210.4    1.463    1.500
  68465.     1.41904    1.50(7)      210.8    1.462    1.493
  68485.     1.41947    1.56(7)      207.5    1.462    1.490
  68506.     1.41989    1.39(7)      210.1    1.461    1.488
  68526.     1.42032    1.48(7)      216.6    1.461    1.488
  68547.     1.42074    1.45(7)      209.1    1.460    1.488
  68567.     1.42117    1.59(7)      212.4    1.460    1.489
  68588.     1.42160    1.53(7)      213.4    1.459    1.491
  68608.     1.42202    1.52(7)      210.8    1.459    1.494
  68629.     1.42245    1.53(7)      207.7    1.458    1.497
  68650.     1.42288    1.55(7)      214.6    1.458    1.503
  68670.     1.42330    1.66(7)      205.8    1.457    1.509
  68691.     1.42373    1.61(7)      201.9    1.457    1.519
  68711.     1.42416    1.63(7)      201.7    1.456    1.541
  68732.     1.42459    1.71(7)      202.1    1.456    1.600
  68753.     1.42501    1.84(7)      197.9    1.455    1.698
  68773.     1.42544    1.93(7)      185.2    1.455    1.772
  68794.     1.42587    1.94(7)      181.6    1.454    1.812
  68815.     1.42630    2.29(8)      169.9    1.454    1.954
  68835.     1.42672    2.53(8)      155.6    1.453    2.412
  68856.     1.42715    3.24(9)      137.6    1.453    3.378
  68877.     1.42758    4.23(9)      116.3    1.452    4.705
  68897.     1.42801    5.10(10)     98.3     1.452    5.614
  68918.     1.42844    5.37(10)     95.7     1.451    5.429
  68939.     1.42887    4.49(10)     107.7    1.451    4.487
  68959.     1.42929    3.39(9)      136.2    1.450    3.448
  68980.     1.42972    2.42(8)      163.2    1.450    2.667
  69001.     1.43015    2.01(8)      177.0    1.449    2.179
  69021.     1.43058    1.81(7)      185.4    1.449    1.895
  69042.     1.43101    1.57(7)      203.1    1.448    1.731
  69063.     1.43144    1.75(7)      190.7    1.448    1.636
  69083.     1.43187    1.54(7)      205.0    1.447    1.579
  69104.     1.43230    1.44(7)      207.0    1.447    1.543
  69125.     1.43273    1.56(7)      198.9    1.446    1.520
  69146.     1.43316    1.52(7)      208.5    1.446    1.504
  69166.     1.43359    1.51(7)      203.9    1.445    1.493
  69187.     1.43402    1.59(7)      199.4    1.445    1.485
  69208.     1.43445    1.56(7)      199.2    1.444    1.478
  69229.     1.43488    1.52(7)      203.6    1.444    1.474
  69249.     1.43531    1.49(7)      203.1    1.443    1.470
  69270.     1.43574    1.52(7)      199.1    1.443    1.466
  69291.     1.43617    1.39(7)      198.6    1.442    1.464
  69312.     1.43660    1.61(7)      197.4    1.442    1.461
  69333.     1.43703    1.64(7)      204.9    1.441    1.459
  69353.     1.43746    1.63(7)      205.0    1.441    1.457
  69374.     1.43790    1.54(7)      201.1    1.440    1.455
  69395.     1.43833    1.40(7)      202.2    1.440    1.454
  69416.     1.43876    1.27(7)      206.8    1.439    1.453
  69437.     1.43919    1.47(7)      198.4    1.439    1.452
  69457.     1.43962    1.48(7)      205.8    1.438    1.451
  69478.     1.44005    1.47(7)      198.5    1.438    1.450
  69499.     1.44049    1.49(7)      204.9    1.437    1.449
  69520.     1.44092    1.41(7)      208.8    1.437    1.449
  69541.     1.44135    1.46(7)      198.7    1.436    1.448
  69562.     1.44178    1.37(7)      202.2    1.436    1.448
  69583.     1.44222    1.43(7)      198.1    1.435    1.448
  69603.     1.44265    1.53(7)      196.9    1.435    1.449
  69624.     1.44308    1.46(7)      209.8    1.434    1.451
  69645.     1.44351    1.46(7)      207.5    1.434    1.453
  69666.     1.44395    1.37(7)      199.3    1.433    1.456
  69687.     1.44438    1.39(7)      205.2    1.433    1.462
  69708.     1.44481    1.48(7)      199.2    1.432    1.481
  69729.     1.44525    1.55(7)      191.7    1.432    1.580
  69750.     1.44568    1.93(7)      188.8    1.431    1.971
  69771.     1.44612    2.58(8)      171.4    1.431    2.727
  69792.     1.44655    3.23(8)      148.7    1.430    3.363
  69813.     1.44698    3.53(8)      146.6    1.430    3.785
  69833.     1.44742    3.90(9)      135.0    1.429    4.212
  69854.     1.44785    3.75(9)      135.6    1.429    4.017
  69875.     1.44829    3.19(8)      144.1    1.428    3.186
  69896.     1.44872    2.25(8)      170.1    1.428    2.414
  69917.     1.44916    2.00(7)      182.7    1.427    1.949
  69938.     1.44959    1.80(7)      189.9    1.427    1.705
  69959.     1.45003    1.64(7)      198.3    1.426    1.577
  69980.     1.45046    1.60(7)      195.0    1.426    1.511
  70001.     1.45090    1.41(7)      202.8    1.425    1.475
  70022.     1.45133    1.58(7)      194.6    1.425    1.456
  70043.     1.45177    1.62(7)      195.3    1.424    1.445
  70064.     1.45220    1.46(7)      193.1    1.424    1.437
  70085.     1.45264    1.50(7)      198.9    1.423    1.433
  70106.     1.45307    1.49(7)      211.2    1.423    1.431
  70127.     1.45351    1.36(7)      200.1    1.422    1.429
  70148.     1.45395    1.40(7)      204.1    1.422    1.428
  70169.     1.45438    1.31(7)      201.9    1.421    1.426
  70190.     1.45482    1.47(7)      202.8    1.421    1.426
  70212.     1.45526    1.44(7)      202.7    1.420    1.425
  70233.     1.45569    1.40(7)      203.1    1.420    1.424
  70254.     1.45613    1.34(7)      205.6    1.419    1.423
  70275.     1.45657    1.38(7)      198.6    1.419    1.423
  70296.     1.45700    1.45(7)      209.4    1.418    1.422
  70317.     1.45744    1.36(7)      205.9    1.418    1.422
  70338.     1.45788    1.38(7)      199.3    1.417    1.422
  70359.     1.45831    1.32(7)      208.1    1.417    1.421
  70380.     1.45875    1.41(7)      193.9    1.416    1.421
  70401.     1.45919    1.41(7)      198.6    1.416    1.421
  70422.     1.45963    1.53(7)      198.4    1.415    1.422
  70444.     1.46007    1.42(7)      204.0    1.415    1.422
  70465.     1.46050    1.39(7)      207.3    1.414    1.423
  70486.     1.46094    1.49(7)      199.6    1.414    1.424
  70507.     1.46138    1.45(7)      202.4    1.413    1.426
  70528.     1.46182    1.39(7)      206.8    1.413    1.429
  70549.     1.46226    1.37(7)      208.9    1.412    1.436
  70570.     1.46270    1.55(7)      202.7    1.412    1.460
  70592.     1.46313    1.58(7)      200.3    1.411    1.587
  70613.     1.46357    2.01(7)      179.6    1.411    2.038
  70634.     1.46401    2.76(8)      163.8    1.410    2.794
  70655.     1.46445    3.21(8)      153.0    1.410    3.147
  70676.     1.46489    2.57(8)      166.8    1.409    2.784
  70698.     1.46533    1.97(8)      177.0    1.409    2.236
  70719.     1.46577    1.72(7)      197.0    1.408    1.856
  70740.     1.46621    1.58(7)      192.1    1.408    1.647
  70761.     1.46665    1.43(7)      204.5    1.407    1.537
  70782.     1.46709    1.49(7)      197.1    1.407    1.479
  70804.     1.46753    1.42(7)      201.0    1.406    1.448
  70825.     1.46797    1.50(7)      205.5    1.406    1.431
  70846.     1.46841    1.53(7)      195.8    1.405    1.421
  70867.     1.46885    1.55(7)      194.3    1.405    1.416
  70889.     1.46929    1.41(7)      197.1    1.404    1.412
  70910.     1.46973    1.39(7)      192.9    1.404    1.410
  70931.     1.47017    1.45(7)      197.8    1.403    1.408
  70953.     1.47062    1.45(7)      194.4    1.403    1.407
  70974.     1.47106    1.45(7)      197.6    1.402    1.406
  70995.     1.47150    1.43(7)      197.3    1.402    1.405
  71016.     1.47194    1.55(7)      191.2    1.401    1.404
  71038.     1.47238    1.39(7)      193.8    1.401    1.403
  71059.     1.47282    1.37(7)      193.5    1.400    1.402
  71080.     1.47327    1.41(7)      196.6    1.400    1.402
  71102.     1.47371    1.43(7)      193.4    1.399    1.401
  71123.     1.47415    1.48(7)      194.3    1.399    1.400
  71144.     1.47459    1.46(7)      209.3    1.398    1.400
  71166.     1.47503    1.42(7)      201.5    1.398    1.399
  71187.     1.47548    1.41(7)      194.4    1.397    1.399
  71208.     1.47592    1.35(7)      192.5    1.397    1.398
  71230.     1.47636    1.50(7)      193.1    1.396    1.397
  71251.     1.47681    1.39(7)      194.4    1.396    1.397
  71272.     1.47725    1.55(7)      200.7    1.395    1.397
  71294.     1.47769    1.45(7)      194.6    1.395    1.396
  71315.     1.47814    1.42(7)      194.1    1.394    1.396
  71337.     1.47858    1.38(7)      192.3    1.394    1.395
  71358.     1.47902    1.41(7)      190.2    1.393    1.394
  71379.     1.47947    1.43(7)      191.3    1.393    1.394
  71401.     1.47991    1.35(7)      190.9    1.393    1.393
  71422.     1.48035    1.44(7)      180.9    1.392    1.393
  71444.     1.48080    1.52(7)      185.7    1.392    1.393
  71465.     1.48124    1.49(7)      193.4    1.391    1.392
  71487.     1.48169    1.32(7)      197.7    1.391    1.392
  71508.     1.48213    1.47(7)      191.1    1.390    1.391
  71529.     1.48258    1.46(7)      184.3    1.390    1.391
  71551.     1.48302    1.44(7)      195.1    1.389    1.391
  71572.     1.48347    1.50(7)      192.3    1.389    1.390
  71594.     1.48391    1.51(7)      182.8    1.388    1.390
  71615.     1.48436    1.40(7)      188.4    1.388    1.390
  71637.     1.48480    1.40(7)      194.6    1.387    1.389
  71658.     1.48525    1.30(7)      191.5    1.387    1.389
  71680.     1.48569    1.35(7)      189.2    1.386    1.389
  71701.     1.48614    1.48(7)      178.6    1.386    1.389
  71723.     1.48658    1.50(7)      180.9    1.385    1.394
  71744.     1.48703    1.44(7)      185.2    1.385    1.394
  71766.     1.48748    1.47(7)      185.9    1.384    1.395
  71787.     1.48792    1.41(7)      185.2    1.384    1.395
  71809.     1.48837    1.36(7)      185.5    1.383    1.396
  71831.     1.48882    1.41(7)      184.8    1.383    1.398
  71852.     1.48926    1.54(7)      180.6    1.382    1.399
  71874.     1.48971    1.50(7)      186.1    1.382    1.401
  71895.     1.49016    1.27(7)      182.6    1.381    1.404
  71917.     1.49060    1.35(7)      186.8    1.381    1.407
  71938.     1.49105    1.40(7)      178.0    1.380    1.412
  71960.     1.49150    1.36(7)      190.1    1.380    1.420
  71981.     1.49195    1.51(7)      182.0    1.379    1.435
  72003.     1.49239    1.55(8)      170.5    1.379    1.483
  72025.     1.49284    1.78(7)      180.1    1.378    1.695
  72046.     1.49329    2.29(8)      163.2    1.378    2.303
  72068.     1.49374    3.13(8)      140.3    1.377    3.130
  72090.     1.49419    3.36(9)      129.0    1.377    3.353
  72111.     1.49463    2.90(9)      135.4    1.376    2.864
  72133.     1.49508    2.22(8)      154.0    1.376    2.274
  72154.     1.49553    1.88(8)      168.7    1.375    1.890
  72176.     1.49598    1.54(7)      177.8    1.375    1.685
  72198.     1.49643    1.60(8)      177.6    1.375    1.585
  72219.     1.49688    1.39(7)      179.2    1.374    1.544
  72241.     1.49733    1.44(8)      174.6    1.374    1.540
  72263.     1.49778    1.51(7)      180.0    1.373    1.569
  72284.     1.49823    1.73(8)      168.3    1.373    1.678
  72306.     1.49867    2.51(8)      160.1    1.372    2.288
  72328.     1.49912    4.83(9)      121.4    1.372    5.015
  72349.     1.49957   10.03(12)     74.9     1.371   11.151
  72371.     1.50002   15.98(15)     44.2     1.371   16.233
  72393.     1.50047   15.25(15)     44.1     1.370   15.137
  72415.     1.50092   10.52(13)     60.1     1.370   11.068
  72436.     1.50137    6.83(11)     82.8     1.369    7.545
  72458.     1.50183    4.33(10)     109.6    1.369    4.996
  72480.     1.50228    2.83(9)      137.7    1.368    3.356
  72502.     1.50273    2.14(8)      157.3    1.368    2.441
  72523.     1.50318    1.68(8)      177.4    1.367    1.963
  72545.     1.50363    1.64(8)      169.1    1.367    1.719
  72567.     1.50408    1.75(8)      169.3    1.366    1.609
  72589.     1.50453    1.70(8)      166.2    1.366    1.604
  72610.     1.50498    1.68(8)      167.8    1.365    1.669
  72632.     1.50543    1.73(8)      157.7    1.365    1.702
  72654.     1.50589    1.50(8)      159.3    1.365    1.649
  72676.     1.50634    1.43(8)      159.8    1.364    1.573
  72698.     1.50679    1.27(8)      161.7    1.364    1.525
  72719.     1.50724    1.46(8)      172.7    1.363    1.535
  72741.     1.50769    1.75(8)      157.0    1.363    1.815
  72763.     1.50815    3.06(9)      137.6    1.362    3.174
  72785.     1.50860    5.61(10)     97.7     1.362    6.105
  72807.     1.50905    8.07(12)     71.1     1.361    8.161
  72828.     1.50950    7.78(12)     70.9     1.361    7.135
  72850.     1.50996    5.15(10)     93.5     1.360    4.880
  72872.     1.51041    3.20(9)      119.8    1.360    3.232
  72894.     1.51086    2.15(8)      144.6    1.359    2.333
  72916.     1.51132    1.67(8)      153.5    1.359    1.872
  72938.     1.51177    1.54(8)      162.8    1.358    1.636
  72960.     1.51222    1.51(8)      165.8    1.358    1.513
  72982.     1.51268    1.41(8)      167.2    1.357    1.450
  73003.     1.51313    1.54(8)      167.4    1.357    1.415
  73025.     1.51359    1.70(8)      160.2    1.357    1.396
  73047.     1.51404    1.60(8)      165.0    1.356    1.385
  73069.     1.51449    1.70(8)      162.9    1.356    1.378
  73091.     1.51495    1.61(8)      168.7    1.355    1.374
  73113.     1.51540    1.62(8)      162.3    1.355    1.370
  73135.     1.51586    1.59(8)      164.1    1.354    1.368
  73157.     1.51631    1.53(8)      168.3    1.354    1.366
  73179.     1.51677    1.55(8)      160.2    1.353    1.364
  73201.     1.51722    1.50(8)      173.1    1.353    1.363
  73223.     1.51768    1.56(8)      167.6    1.352    1.361
  73245.     1.51813    1.48(7)      179.3    1.352    1.360
  73267.     1.51859    1.58(8)      165.5    1.351    1.359
  73289.     1.51904    1.28(8)      175.3    1.351    1.358
  73311.     1.51950    1.47(8)      174.5    1.351    1.357
  73333.     1.51996    1.51(8)      169.9    1.350    1.356
  73355.     1.52041    1.42(8)      172.8    1.350    1.355
  73377.     1.52087    1.42(8)      171.6    1.349    1.354
  73399.     1.52132    1.44(8)      170.1    1.349    1.354
  73421.     1.52178    1.45(8)      171.0    1.348    1.353
  73443.     1.52224    1.41(8)      171.3    1.348    1.352
  73465.     1.52269    1.34(8)      176.1    1.347    1.352
  73487.     1.52315    1.50(8)      170.8    1.347    1.351
  73509.     1.52361    1.55(8)      163.3    1.346    1.350
  73531.     1.52407    1.40(8)      170.7    1.346    1.350
  73553.     1.52452    1.38(8)      172.8    1.346    1.349
  73575.     1.52498    1.49(8)      167.2    1.345    1.348
  73597.     1.52544    1.47(8)      166.6    1.345    1.348
  73619.     1.52589    1.44(8)      174.5    1.344    1.347
  73641.     1.52635    1.37(8)      163.0    1.344    1.347
  73663.     1.52681    1.61(8)      162.3    1.343    1.346
  73685.     1.52727    1.38(8)      169.3    1.343    1.345
  73708.     1.52773    1.26(8)      176.4    1.342    1.345
  73730.     1.52819    1.42(8)      172.5    1.342    1.344
  73752.     1.52864    1.36(8)      172.7    1.341    1.344
  73774.     1.52910    1.43(8)      170.1    1.341    1.341
  73796.     1.52956    1.30(8)      173.1    1.341    1.341
  73818.     1.53002    1.41(8)      167.6    1.340    1.340
  73840.     1.53048    1.33(8)      175.5    1.340    1.340
  73862.     1.53094    1.42(8)      163.9    1.339    1.339
  73885.     1.53140    1.38(8)      167.4    1.339    1.339
  73907.     1.53186    1.33(8)      176.0    1.338    1.338
  73929.     1.53232    1.51(8)      170.9    1.338    1.338
  73951.     1.53278    1.32(8)      176.7    1.337    1.337
  73973.     1.53324    1.41(8)      170.6    1.337    1.337
  73996.     1.53370    1.43(8)      169.0    1.337    1.337
  74018.     1.53416    1.37(8)      170.9    1.336    1.336
  74040.     1.53462    1.36(8)      167.9    1.336    1.338
  74062.     1.53508    1.58(8)      166.5    1.335    1.338
  74084.     1.53554    1.35(8)      167.6    1.335    1.337
  74107.     1.53600    1.34(8)      168.0    1.334    1.337
  74129.     1.53646    1.34(8)      165.1    1.334    1.337
  74151.     1.53692    1.33(8)      163.5    1.333    1.336
  74173.     1.53738    1.29(8)      170.0    1.333    1.336
  74196.     1.53784    1.39(8)      168.9    1.333    1.336
  74218.     1.53830    1.45(8)      170.8    1.332    1.335
  74240.     1.53877    1.54(8)      164.8    1.332    1.335
  74262.     1.53923    1.39(8)      164.6    1.331    1.335
  74285.     1.53969    1.30(8)      162.6    1.331    1.335
  74307.     1.54015    1.24(8)      169.2    1.330    1.334
  74329.     1.54061    1.28(8)      165.7    1.330    1.334
  74352.     1.54108    1.48(8)      164.5    1.330    1.334
  74374.     1.54154    1.48(8)      165.5    1.329    1.334
  74396.     1.54200    1.35(8)      164.5    1.329    1.334
  74418.     1.54246    1.42(8)      165.5    1.328    1.334
  74441.     1.54293    1.42(8)      163.6    1.328    1.333
  74463.     1.54339    1.39(8)      166.6    1.327    1.333
  74485.     1.54385    1.40(8)      161.2    1.327    1.333
  74508.     1.54432    1.41(8)      167.8    1.327    1.334
  74530.     1.54478    1.42(8)      172.1    1.326    1.334
  74552.     1.54524    1.38(8)      161.5    1.326    1.334
  74575.     1.54571    1.23(8)      169.5    1.325    1.334
  74597.     1.54617    1.29(8)      169.6    1.325    1.335
  74620.     1.54663    1.32(8)      165.6    1.324    1.335
  74642.     1.54710    1.46(8)      158.7    1.324    1.336
  74664.     1.54756    1.36(8)      169.1    1.324    1.337
  74687.     1.54803    1.58(8)      155.6    1.323    1.338
  74709.     1.54849    1.50(8)      162.2    1.323    1.339
  74732.     1.54896    1.39(8)      165.0    1.322    1.341
  74754.     1.54942    1.37(8)      154.8    1.322    1.343
  74776.     1.54989    1.29(8)      169.1    1.321    1.345
  74799.     1.55035    1.44(8)      162.6    1.321    1.349
  74821.     1.55082    1.47(8)      160.7    1.321    1.353
  74844.     1.55128    1.37(8)      167.0    1.320    1.358
  74866.     1.55175    1.45(8)      162.1    1.320    1.366
  74889.     1.55221    1.45(8)      168.6    1.319    1.376
  74911.     1.55268    1.30(8)      159.6    1.319    1.390
  74934.     1.55314    1.35(8)      151.9    1.319    1.411
  74956.     1.55361    1.38(8)      156.9    1.318    1.443
  74979.     1.55408    1.41(8)      162.2    1.318    1.501
  75001.     1.55454    1.85(8)      155.2    1.317    1.676
  75024.     1.55501    2.72(9)      136.7    1.317    2.421
  75046.     1.55548    4.78(10)     108.9    1.316    4.679
  75069.     1.55594    8.17(12)     72.8     1.316    8.136
  75091.     1.55641    9.83(13)     60.5     1.316    9.552
  75114.     1.55688    8.20(12)     65.9     1.315    7.776
  75136.     1.55734    5.09(10)     90.9     1.315    5.220
  75159.     1.55781    3.08(9)      120.4    1.314    3.440
  75181.     1.55828    2.23(9)      138.2    1.314    2.457
  75204.     1.55875    1.70(8)      151.7    1.314    1.943
  75226.     1.55921    1.45(8)      159.5    1.313    1.673
  75249.     1.55968    1.46(8)      157.2    1.313    1.529
  75272.     1.56015    1.32(8)      159.1    1.312    1.450
  75294.     1.56062    1.45(8)      161.8    1.312    1.405
  75317.     1.56108    1.31(8)      159.0    1.312    1.379
  75339.     1.56155    1.43(8)      156.4    1.311    1.366
  75362.     1.56202    1.29(8)      157.4    1.311    1.355
  75385.     1.56249    1.53(8)      156.1    1.310    1.348
  75407.     1.56296    1.47(8)      158.2    1.310    1.343
  75430.     1.56343    1.47(8)      160.3    1.310    1.339
  75452.     1.56390    1.45(8)      152.7    1.309    1.336
  75475.     1.56437    1.38(8)      160.8    1.309    1.334
  75498.     1.56484    1.41(8)      157.4    1.308    1.333
  75520.     1.56531    1.43(8)      160.7    1.308    1.333
  75543.     1.56578    1.28(8)      154.6    1.308    1.333
  75566.     1.56624    1.37(8)      163.6    1.307    1.335
  75588.     1.56672    1.47(8)      152.7    1.307    1.338
  75611.     1.56719    1.31(8)      153.9    1.306    1.343
  75634.     1.56766    1.35(8)      157.9    1.306    1.352
  75656.     1.56813    1.54(8)      155.6    1.306    1.376
  75679.     1.56860    1.85(8)      148.6    1.305    1.564
  75702.     1.56907    3.25(9)      123.0    1.305    2.886
  75724.     1.56954    6.56(11)     83.6     1.304    7.182
  75747.     1.57001   11.53(14)     52.7     1.304   12.326
  75770.     1.57048   12.14(14)     48.1     1.304   12.401
  75793.     1.57095    8.61(13)     62.2     1.303    8.509
  75815.     1.57142    5.03(11)     89.8     1.303    5.086
  75838.     1.57189    3.01(9)      117.9    1.302    3.185
  75861.     1.57237    2.03(9)      137.1    1.302    2.241
  75884.     1.57284    1.80(9)      138.0    1.302    1.781
  75906.     1.57331    1.58(8)      143.8    1.301    1.566
  75929.     1.57378    1.43(8)      151.8    1.301    1.497
  75952.     1.57425    1.62(8)      145.5    1.300    1.539
  75975.     1.57473    1.61(8)      142.0    1.300    1.613
  75998.     1.57520    1.74(8)      143.0    1.300    1.601
  76020.     1.57567    1.65(8)      143.0    1.299    1.514
  76043.     1.57614    1.44(8)      147.8    1.299    1.429
  76066.     1.57662    1.50(8)      152.2    1.299    1.374
  76089.     1.57709    1.49(8)      153.2    1.298    1.341
  76112.     1.57756    1.33(8)      151.6    1.298    1.324
  76134.     1.57804    1.47(8)      149.9    1.297    1.315
  76157.     1.57851    1.37(8)      150.0    1.297    1.309
  76180.     1.57898    1.33(8)      154.9    1.297    1.306
  76203.     1.57946    1.36(8)      154.5    1.296    1.304
  76226.     1.57993    1.24(8)      146.5    1.296    1.302
  76249.     1.58040    1.36(8)      151.6    1.295    1.301
  76272.     1.58088    1.37(8)      153.9    1.295    1.300
  76294.     1.58135    1.35(8)      152.7    1.295    1.299
  76317.     1.58183    1.44(8)      150.4    1.294    1.298
  76340.     1.58230    1.33(8)      149.7    1.294    1.298
  76363.     1.58278    1.38(8)      147.5    1.294    1.297
  76386.     1.58325    1.31(8)      148.4    1.293    1.297
  76409.     1.58373    1.35(8)      150.9    1.293    1.297
  76432.     1.58420    1.29(8)      149.9    1.292    1.299
  76455.     1.58468    1.43(8)      149.7    1.292    1.314
  76478.     1.58515    1.45(8)      145.1    1.292    1.355
  76501.     1.58563    1.43(8)      146.0    1.291    1.396
  76524.     1.58610    1.45(8)      142.3    1.291    1.392
  76547.     1.58658    1.47(8)      147.0    1.291    1.356
  76570.     1.58706    1.45(8)      149.5    1.290    1.326
  76593.     1.58753    1.28(8)      152.6    1.290    1.309
  76616.     1.58801    1.32(8)      153.3    1.290    1.304
  76638.     1.58849    1.43(8)      143.7    1.289    1.300
  76661.     1.58896    1.24(8)      151.5    1.289    1.298
  76684.     1.58944    1.40(8)      144.0    1.288    1.297
  76707.     1.58992    1.42(8)      158.8    1.288    1.296
  76731.     1.59039    1.26(8)      154.0    1.288    1.296
  76754.     1.59087    1.25(8)      150.2    1.287    1.295
  76777.     1.59135    1.30(8)      149.9    1.287    1.295
  76800.     1.59182    1.36(8)      146.1    1.287    1.295
  76823.     1.59230    1.14(8)      143.4    1.286    1.296
  76846.     1.59278    1.29(8)      151.4    1.286    1.296
  76869.     1.59326    1.24(8)      147.0    1.286    1.296
  76892.     1.59374    1.34(8)      145.2    1.285    1.296
  76915.     1.59421    1.51(8)      146.8    1.285    1.297
  76938.     1.59469    1.45(8)      143.1    1.284    1.298
  76961.     1.59517    1.38(8)      141.2    1.284    1.298
  76984.     1.59565    1.40(8)      145.2    1.284    1.299
  77007.     1.59613    1.43(8)      140.4    1.283    1.300
  77030.     1.59661    1.41(8)      146.7    1.283    1.302
  77053.     1.59709    1.20(8)      145.8    1.283    1.304
  77077.     1.59757    1.35(8)      142.2    1.282    1.306
  77100.     1.59804    1.41(8)      143.1    1.282    1.308
  77123.     1.59852    1.46(8)      144.3    1.282    1.311
  77146.     1.59900    1.32(8)      146.5    1.281    1.315
  77169.     1.59948    1.34(8)      141.5    1.281    1.320
  77192.     1.59996    1.31(8)      144.6    1.281    1.327
  77215.     1.60044    1.37(8)      144.1    1.280    1.335
  77239.     1.60092    1.40(8)      143.6    1.280    1.346
  77262.     1.60140    1.28(8)      145.6    1.280    1.362
  77285.     1.60188    1.38(8)      141.0    1.279    1.383
  77308.     1.60237    1.35(8)      144.7    1.279    1.415
  77331.     1.60285    1.41(8)      149.3    1.278    1.466
  77354.     1.60333    1.70(8)      138.5    1.278    1.568
  77378.     1.60381    2.33(9)      132.7    1.278    1.967
  77401.     1.60429    4.19(10)     105.1    1.277    3.809
  77424.     1.60477    8.74(12)     66.3     1.277    8.880
  77447.     1.60525   14.87(15)     41.8     1.277   14.972
  77471.     1.60573   16.11(17)     34.99    1.276   15.556
  77494.     1.60622   11.10(15)     46.7     1.276   11.194
  77517.     1.60670    6.33(12)     72.1     1.276    6.809
  77540.     1.60718    3.37(10)     98.4     1.275    4.158
  77564.     1.60766    2.22(9)      120.5    1.275    2.784
  77587.     1.60814    1.74(9)      136.5    1.275    2.088
  77610.     1.60863    1.49(8)      143.3    1.274    1.731
  77633.     1.60911    1.32(8)      140.1    1.274    1.545
  77657.     1.60959    1.32(8)      142.1    1.274    1.445
  77680.     1.61008    1.44(9)      136.7    1.273    1.389
  77703.     1.61056    1.28(9)      136.9    1.273    1.357
  77727.     1.61104    1.32(8)      139.4    1.273    1.336
  77750.     1.61152    1.25(8)      145.2    1.272    1.323
  77773.     1.61201    1.33(8)      145.2    1.272    1.314
  77797.     1.61249    1.32(9)      137.6    1.272    1.307
  77820.     1.61298    1.34(8)      141.4    1.271    1.302
  77843.     1.61346    1.29(8)      145.8    1.271    1.297
  77867.     1.61394    1.32(8)      144.5    1.271    1.294
  77890.     1.61443    1.33(8)      145.0    1.270    1.291
  77913.     1.61491    1.41(9)      137.1    1.270    1.288
  77937.     1.61540    1.42(9)      135.7    1.270    1.286
  77960.     1.61588    1.40(9)      136.4    1.269    1.284
  77983.     1.61637    1.30(8)      141.1    1.269    1.283
  78007.     1.61685    1.27(8)      140.3    1.269    1.281
  78030.     1.61734    1.30(8)      140.7    1.268    1.280
  78054.     1.61782    1.12(8)      142.8    1.268    1.279
  78077.     1.61831    1.50(9)      134.5    1.268    1.278
  78101.     1.61879    1.35(8)      140.0    1.267    1.277
  78124.     1.61928    1.30(9)      137.5    1.267    1.276
  78147.     1.61976    1.24(9)      137.3    1.267    1.275
  78171.     1.62025    1.30(8)      139.8    1.267    1.274
  78194.     1.62074    1.31(9)      135.5    1.266    1.274
  78218.     1.62122    1.37(8)      140.9    1.266    1.273
  78241.     1.62171    1.31(8)      142.1    1.266    1.272
  78265.     1.62220    1.24(9)      137.6    1.265    1.266
  78288.     1.62268    1.25(8)      147.9    1.265    1.266
  78312.     1.62317    1.29(8)      141.6    1.265    1.265
  78335.     1.62366    1.42(8)      143.9    1.264    1.265
  78359.     1.62414    1.25(8)      138.4    1.264    1.265
  78382.     1.62463    1.16(8)      138.6    1.264    1.265
  78406.     1.62512    1.29(8)      142.2    1.263    1.264
  78429.     1.62561    1.15(8)      138.6    1.263    1.264
  78453.     1.62609    1.33(9)      130.5    1.263    1.264
  78476.     1.62658    1.33(9)      132.7    1.262    1.264
  78500.     1.62707    1.31(9)      138.1    1.262    1.264
  78523.     1.62756    1.36(9)      134.2    1.262    1.263
  78547.     1.62805    1.39(9)      127.7    1.261    1.263
  78570.     1.62853    1.35(9)      133.6    1.261    1.263
  78594.     1.62902    1.36(9)      135.1    1.261    1.263
  78618.     1.62951    1.41(8)      138.7    1.261    1.263
  78641.     1.63000    1.24(9)      137.2    1.260    1.263
  78665.     1.63049    1.34(9)      132.1    1.260    1.263
  78688.     1.63098    1.33(9)      135.1    1.260    1.263
  78712.     1.63147    1.28(9)      137.7    1.259    1.263
  78736.     1.63196    1.21(9)      133.6    1.259    1.263
  78759.     1.63245    1.36(9)      134.5    1.259    1.263
  78783.     1.63294    1.24(9)      133.3    1.258    1.263
  78806.     1.63343    1.21(9)      127.2    1.258    1.264
  78830.     1.63392    1.24(9)      133.4    1.258    1.264
  78854.     1.63441    1.15(8)      142.2    1.257    1.265
  78877.     1.63490    1.24(9)      137.3    1.257    1.266
  78901.     1.63539    1.30(9)      131.4    1.257    1.268
  78925.     1.63588    1.19(9)      133.5    1.257    1.270
  78948.     1.63637    1.21(9)      133.8    1.256    1.273
  78972.     1.63686    1.31(9)      130.3    1.256    1.278
  78996.     1.63735    1.30(9)      130.6    1.256    1.287
  79020.     1.63784    1.29(9)      131.3    1.255    1.304
  79043.     1.63834    1.32(9)      132.0    1.255    1.369
  79067.     1.63883    1.68(9)      124.5    1.255    1.642
  79091.     1.63932    2.26(9)      115.7    1.254    2.334
  79114.     1.63981    3.26(10)     97.0     1.254    3.107
  79138.     1.64030    3.32(10)     94.3     1.254    3.133
  79162.     1.64079    2.54(10)     101.7    1.254    2.547
  79186.     1.64129    2.12(9)      116.4    1.253    1.975
  79209.     1.64178    1.67(9)      123.8    1.253    1.631
  79233.     1.64227    1.32(9)      118.6    1.253    1.452
  79257.     1.64276    1.28(9)      124.0    1.252    1.361
  79281.     1.64326    1.26(9)      126.9    1.252    1.315
  79304.     1.64375    1.35(9)      126.2    1.252    1.290
  79328.     1.64424    1.29(9)      127.9    1.252    1.276
  79352.     1.64474    1.55(9)      126.4    1.251    1.268
  79376.     1.64523    1.33(9)      122.7    1.251    1.264
  79400.     1.64572    1.36(9)      124.4    1.251    1.261
  79423.     1.64622    1.58(9)      125.8    1.250    1.258
  79447.     1.64671    1.59(9)      118.5    1.250    1.257
  79471.     1.64721    1.41(9)      123.2    1.250    1.255
  79495.     1.64770    1.55(9)      118.2    1.250    1.254
  79519.     1.64819    1.39(9)      121.9    1.249    1.253
  79543.     1.64869    1.51(9)      120.4    1.249    1.253
  79567.     1.64918    1.31(9)      127.4    1.249    1.252
  79590.     1.64968    1.27(9)      136.3    1.248    1.251
  79614.     1.65017    1.33(9)      135.2    1.248    1.251
  79638.     1.65067    1.37(9)      134.8    1.248    1.250
  79662.     1.65116    1.34(9)      136.3    1.248    1.250
  79686.     1.65166    1.33(8)      139.1    1.247    1.249
  79710.     1.65216    1.24(9)      137.7    1.247    1.249
  79734.     1.65265    1.42(9)      133.0    1.247    1.248
  79758.     1.65315    1.35(9)      118.8    1.246    1.248
  79782.     1.65364    1.38(10)     108.5    1.246    1.248
  79806.     1.65414    1.32(9)      113.0    1.246    1.247
  79830.     1.65464    1.36(10)     108.0    1.246    1.247
  79853.     1.65513    1.50(10)     103.0    1.245    1.246
  79877.     1.65563    1.26(10)     104.4    1.245    1.246
  79901.     1.65613    1.21(10)     107.6    1.245    1.246
  79925.     1.65662    1.29(10)     105.4    1.244    1.245
  79949.     1.65712    1.24(10)     107.7    1.244    1.245
  79973.     1.65762    1.36(10)     107.8    1.244    1.245
  79997.     1.65811    1.32(10)     106.3    1.244    1.244
  80021.     1.65861    1.35(10)     104.5    1.243    1.244
  80045.     1.65911    1.34(10)     103.2    1.243    1.244
  80069.     1.65961    1.39(10)     104.8    1.243    1.243
  80093.     1.66010    1.23(10)     103.2    1.243    1.243
  80117.     1.66060    1.12(10)     109.0    1.242    1.243
  80141.     1.66110    1.16(10)     108.5    1.242    1.242
  80165.     1.66160    1.23(10)     104.0    1.242    1.242
  80190.     1.66210    1.11(10)     106.3    1.241    1.241
  80214.     1.66260    1.12(10)     106.8    1.241    1.241
  80238.     1.66310    1.22(10)     102.3    1.241    1.241
  80262.     1.66359    1.25(10)     108.6    1.241    1.241
  80286.     1.66409    1.27(10)     103.9    1.240    1.240
  80310.     1.66459    1.32(10)     106.7    1.240    1.240
  80334.     1.66509    1.27(9)      111.2    1.240    1.240
  80358.     1.66559    1.23(10)     105.9    1.240    1.240
  80382.     1.66609    1.34(10)     106.5    1.239    1.239
  80406.     1.66659    1.29(10)     109.4    1.239    1.239
  80430.     1.66709    1.22(10)     108.9    1.239    1.239
  80455.     1.66759    1.30(10)     107.6    1.238    1.238
  80479.     1.66809    1.17(10)     110.2    1.238    1.238
  80503.     1.66859    1.30(10)     109.3    1.238    1.238
  80527.     1.66909    1.19(10)     107.8    1.238    1.238
  80551.     1.66959    1.34(10)     103.0    1.237    1.237
  80575.     1.67010    1.18(10)     108.6    1.237    1.237
  80599.     1.67060    1.17(10)     103.3    1.237    1.237
  80624.     1.67110    1.05(9)      113.0    1.237    1.237
  80648.     1.67160    1.07(10)     106.5    1.236    1.236
  80672.     1.67210    1.21(10)     109.9    1.236    1.236
  80696.     1.67260    1.19(10)     105.7    1.236    1.237
  80720.     1.67310    1.24(10)     106.2    1.236    1.237
  80745.     1.67361    1.15(10)     107.2    1.235    1.236
  80769.     1.67411    1.15(9)      112.0    1.235    1.236
  80793.     1.67461    1.26(10)     107.7    1.235    1.236
  80817.     1.67511    1.29(9)      113.7    1.235    1.236
  80842.     1.67562    1.15(10)     107.3    1.234    1.235
  80866.     1.67612    1.16(9)      110.8    1.234    1.235
  80890.     1.67662    1.20(10)     102.2    1.234    1.235
  80914.     1.67712    1.26(10)     110.5    1.233    1.235
  80939.     1.67763    1.22(10)     110.6    1.233    1.234
  80963.     1.67813    1.41(10)     107.3    1.233    1.234
  80987.     1.67863    1.32(9)      111.6    1.233    1.234
  81011.     1.67914    1.40(9)      111.7    1.232    1.234
  81036.     1.67964    1.29(9)      114.7    1.232    1.233
  81060.     1.68015    1.16(9)      120.1    1.232    1.240
  81084.     1.68065    1.22(9)      120.9    1.232    1.240
  81109.     1.68115    1.31(9)      121.9    1.231    1.240
  81133.     1.68166    1.22(9)      120.8    1.231    1.241
  81157.     1.68216    1.32(9)      124.8    1.231    1.241
  81182.     1.68267    1.19(9)      124.7    1.231    1.241
  81206.     1.68317    1.20(9)      121.7    1.230    1.242
  81230.     1.68368    1.28(9)      113.5    1.230    1.242
  81255.     1.68418    1.23(9)      117.5    1.230    1.243
  81279.     1.68469    1.28(9)      120.1    1.230    1.244
  81304.     1.68519    1.27(9)      118.0    1.229    1.245
  81328.     1.68570    1.33(9)      112.2    1.229    1.246
  81352.     1.68621    1.39(9)      119.7    1.229    1.247
  81377.     1.68671    1.35(10)     110.7    1.229    1.248
  81401.     1.68722    1.21(9)      120.6    1.228    1.250
  81426.     1.68772    1.31(9)      115.8    1.228    1.252
  81450.     1.68823    1.29(9)      117.2    1.228    1.255
  81475.     1.68874    1.24(9)      121.7    1.228    1.258
  81499.     1.68924    1.14(9)      114.7    1.227    1.262
  81523.     1.68975    1.29(9)      113.3    1.227    1.266
  81548.     1.69026    1.20(9)      115.4    1.227    1.272
  81572.     1.69076    1.19(9)      114.5    1.227    1.280
  81597.     1.69127    1.30(9)      114.8    1.226    1.289
  81621.     1.69178    1.20(9)      118.2    1.226    1.302
  81646.     1.69229    1.30(9)      118.3    1.226    1.320
  81670.     1.69279    1.25(9)      119.3    1.226    1.345
  81695.     1.69330    1.29(9)      117.2    1.225    1.382
  81719.     1.69381    1.34(9)      115.8    1.225    1.442
  81744.     1.69432    1.58(9)      111.6    1.225    1.564
  81768.     1.69483    2.48(10)     97.6     1.225    2.082
  81793.     1.69534    5.27(11)     80.3     1.224    4.578
  81817.     1.69584   11.62(15)     46.0     1.224   11.388
  81842.     1.69635   19.72(20)     26.19    1.224   19.019
  81866.     1.69686   20.23(21)     23.40    1.224   18.956
  81891.     1.69737   13.32(17)     33.04    1.223   12.953
  81916.     1.69788    7.00(14)     51.9     1.223    7.491
  81940.     1.69839    3.72(11)     80.1     1.223    4.380
  81965.     1.69890    2.25(10)     97.2     1.223    2.832
  81989.     1.69941    1.59(10)     105.3    1.222    2.074
  82014.     1.69992    1.45(10)     105.9    1.222    1.699
  82039.     1.70043    1.38(9)      112.3    1.222    1.509
  82063.     1.70094    1.39(9)      111.0    1.222    1.410
  82088.     1.70145    1.26(9)      113.5    1.221    1.357
  82112.     1.70196    1.25(9)      111.4    1.221    1.327
  82137.     1.70247    1.23(9)      111.2    1.221    1.311
  82162.     1.70298    1.42(9)      111.9    1.221    1.302
  82186.     1.70349    1.32(9)      117.0    1.220    1.299
  82211.     1.70400    1.35(10)     108.4    1.220    1.302
  82236.     1.70451    1.32(10)     109.8    1.220    1.311
  82260.     1.70503    1.48(9)      111.8    1.220    1.334
  82285.     1.70554    1.72(10)     105.2    1.219    1.471
  82310.     1.70605    3.30(10)     92.0     1.219    2.664
  82334.     1.70656    7.11(13)     63.3     1.219    8.091
  82359.     1.70707   16.39(18)     31.37    1.219   17.868
  82384.     1.70759   23.44(22)     20.23    1.218   21.697
  82408.     1.70810   17.53(20)     25.77    1.218   15.996
  82433.     1.70861    9.07(15)     44.0     1.218    9.066
  82458.     1.70912    4.37(12)     69.4     1.218    4.977
  82483.     1.70964    2.30(10)     91.6     1.217    3.001
  82507.     1.71015    1.66(10)     99.0     1.217    2.078
  82532.     1.71066    1.40(10)     104.0    1.217    1.645
  82557.     1.71118    1.37(10)     109.5    1.217    1.440
  82582.     1.71169    1.42(10)     109.1    1.216    1.341
  82606.     1.71220    1.33(10)     105.8    1.216    1.293
  82631.     1.71272    1.27(10)     109.4    1.216    1.269
  82656.     1.71323    1.25(9)      112.3    1.216    1.256
  82681.     1.71374    1.27(10)     107.9    1.216    1.249
  82706.     1.71426    1.28(10)     108.7    1.215    1.244
  82730.     1.71477    1.24(10)     107.8    1.215    1.242
  82755.     1.71529    1.32(10)     107.8    1.215    1.240
  82780.     1.71580    1.42(10)     110.8    1.215    1.239
  82805.     1.71632    1.28(10)     106.6    1.214    1.239
  82830.     1.71683    1.25(10)     109.5    1.214    1.239
  82855.     1.71735    1.20(9)      111.3    1.214    1.239
  82879.     1.71786    1.21(10)     107.3    1.214    1.241
  82904.     1.71838    1.33(10)     101.9    1.213    1.243
  82929.     1.71889    1.26(10)     108.3    1.213    1.246
  82954.     1.71941    1.23(10)     105.2    1.213    1.250
  82979.     1.71992    1.34(10)     103.8    1.213    1.258
  83004.     1.72044    1.41(10)     103.9    1.212    1.269
  83029.     1.72096    1.38(10)     102.5    1.212    1.289
  83054.     1.72147    1.32(10)     106.2    1.212    1.342
  83079.     1.72199    1.32(10)     107.8    1.212    1.538
  83104.     1.72251    1.96(10)     92.6     1.211    2.111
  83128.     1.72302    2.95(11)     82.8     1.211    3.051
  83153.     1.72354    3.26(12)     73.1     1.211    3.555
  83178.     1.72406    3.25(11)     78.5     1.211    3.142
  83203.     1.72457    2.37(11)     89.4     1.210    2.411
  83228.     1.72509    1.67(10)     98.8     1.210    1.867
  83253.     1.72561    1.36(10)     103.8    1.210    1.563
  83278.     1.72613    1.29(10)     106.0    1.210    1.407
  83303.     1.72665    1.26(10)     107.1    1.209    1.327
  83328.     1.72716    1.24(10)     104.0    1.209    1.284
  83353.     1.72768    1.17(10)     106.3    1.209    1.261
  83378.     1.72820    1.22(9)      111.2    1.209    1.247
  83403.     1.72872    1.18(9)      112.0    1.208    1.239
  83428.     1.72924    1.23(10)     107.9    1.208    1.234
  83453.     1.72976    1.22(10)     106.6    1.208    1.230
  83478.     1.73027    1.13(10)     104.7    1.208    1.227
  83503.     1.73079    1.25(10)     98.3     1.207    1.225
  83528.     1.73131    1.34(10)     104.6    1.207    1.223
  83553.     1.73183    1.26(10)     104.8    1.207    1.222
  83579.     1.73235    1.28(10)     107.3    1.207    1.221
  83604.     1.73287    1.35(10)     105.8    1.206    1.219
  83629.     1.73339    1.29(10)     105.3    1.206    1.219
  83654.     1.73391    1.28(10)     108.6    1.206    1.218
  83679.     1.73443    1.32(10)     104.3    1.206    1.217
  83704.     1.73495    1.14(10)     103.6    1.205    1.216
  83729.     1.73547    1.18(10)     102.6    1.205    1.216
  83754.     1.73599    1.08(10)     104.8    1.205    1.215
  83779.     1.73652    1.18(10)     103.9    1.205    1.215
  83804.     1.73704    1.00(10)     105.9    1.204    1.214
  83830.     1.73756    1.16(10)     104.1    1.204    1.214
  83855.     1.73808    1.21(10)     104.9    1.204    1.214
  83880.     1.73860    1.08(10)     103.6    1.204    1.213
  83905.     1.73912    1.27(10)     101.2    1.203    1.213
  83930.     1.73964    1.26(10)     99.5     1.203    1.213
  83955.     1.74017    1.00(10)     108.6    1.203    1.212
  83981.     1.74069    1.17(10)     106.2    1.203    1.212
  84006.     1.74121    1.27(10)     107.7    1.202    1.212
  84031.     1.74173    1.23(10)     102.6    1.202    1.212
  84056.     1.74226    1.28(10)     96.8     1.202    1.211
  84081.     1.74278    1.15(10)     97.2     1.202    1.211
  84107.     1.74330    1.18(10)     99.6     1.201    1.211
  84132.     1.74382    1.20(10)     101.0    1.201    1.211
  84157.     1.74435    1.18(10)     98.7     1.201    1.211
  84182.     1.74487    1.06(10)     102.3    1.201    1.210
  84208.     1.74539    1.30(10)     101.0    1.200    1.210
  84233.     1.74592    1.20(10)     104.6    1.200    1.210
  84258.     1.74644    1.17(10)     97.6     1.200    1.210
  84283.     1.74697    1.33(10)     100.4    1.200    1.210
  84309.     1.74749    1.40(10)     98.6     1.199    1.210
  84334.     1.74801    1.18(10)     101.4    1.199    1.210
  84359.     1.74854    1.25(10)     97.2     1.199    1.209
  84385.     1.74906    1.39(10)     99.9     1.199    1.209
  84410.     1.74959    1.38(10)     105.5    1.198    1.209
  84435.     1.75011    1.28(10)     102.5    1.198    1.209
  84461.     1.75064    1.24(10)     97.0     1.198    1.209
  84486.     1.75116    0.97(10)     100.1    1.198    1.209
  84511.     1.75169    1.26(10)     101.8    1.197    1.209
  84537.     1.75221    1.42(10)     99.8     1.197    1.209
  84562.     1.75274    1.32(10)     105.5    1.197    1.209
  84587.     1.75327    1.28(10)     96.9     1.197    1.209
  84613.     1.75379    1.13(10)     99.2     1.196    1.209
  84638.     1.75432    1.20(10)    100.0     1.196    1.209
  84663.     1.75484    1.22(10)     98.5     1.196    1.209
  84689.     1.75537    1.29(10)     97.4     1.196    1.209
  84714.     1.75590    1.11(10)     94.3     1.195    1.209
  84740.     1.75642    1.26(10)     97.6     1.195    1.209
  84765.     1.75695    1.21(10)     99.3     1.195    1.209
  84791.     1.75748    1.22(10)     95.8     1.195    1.210
  84816.     1.75801    1.17(10)     94.5     1.194    1.210
  84841.     1.75853    1.06(10)     100.5    1.194    1.210
  84867.     1.75906    1.26(10)     99.1     1.194    1.210
  84892.     1.75959    1.18(10)     99.0     1.194    1.210
  84918.     1.76012    1.23(10)     95.8     1.193    1.211
  84943.     1.76065    1.18(10)     100.6    1.193    1.211
  84969.     1.76117    1.18(10)     100.6    1.193    1.211
  84994.     1.76170    1.03(10)     101.8    1.193    1.211
  85020.     1.76223    1.10(10)     93.0     1.192    1.212
  85045.     1.76276    1.21(10)     97.0     1.192    1.212
  85071.     1.76329    1.19(11)     90.6     1.192    1.213
  85096.     1.76382    1.11(10)     98.0     1.191    1.213
  85122.     1.76435    1.22(10)     99.4     1.191    1.214
  85147.     1.76488    1.03(10)     101.0    1.191    1.214
  85173.     1.76541    1.25(10)     94.9     1.191    1.215
  85198.     1.76593    1.19(10)     93.6     1.190    1.216
  85224.     1.76646    1.24(10)     96.9     1.190    1.216
  85250.     1.76699    1.34(10)     98.5     1.190    1.217
  85275.     1.76752    1.26(10)     93.7     1.190    1.218
  85301.     1.76806    1.22(10)     94.3     1.189    1.219
  85326.     1.76859    1.20(10)     95.7     1.189    1.224
  85352.     1.76912    1.21(10)     94.6     1.189    1.225
  85378.     1.76965    1.25(10)     97.0     1.189    1.227
  85403.     1.77018    1.08(10)     95.7     1.188    1.229
  85429.     1.77071    1.25(10)     92.8     1.188    1.230
  85454.     1.77124    1.25(11)     89.3     1.188    1.232
  85480.     1.77177    1.17(10)     93.0     1.187    1.235
  85506.     1.77230    1.16(10)     93.8     1.187    1.237
  85531.     1.77284    1.27(10)     93.8     1.187    1.240
  85557.     1.77337    1.11(10)     92.1     1.187    1.243
  85583.     1.77390    1.10(10)     95.0     1.186    1.246
  85608.     1.77443    1.17(10)     93.2     1.186    1.250
  85634.     1.77496    1.34(10)     94.8     1.186    1.254
  85660.     1.77550    1.34(10)     90.7     1.186    1.259
  85685.     1.77603    1.09(10)     94.2     1.185    1.265
  85711.     1.77656    1.18(10)     93.1     1.185    1.271
  85737.     1.77710    1.31(10)     93.8     1.185    1.278
  85763.     1.77763    1.20(10)     93.5     1.184    1.286
  85788.     1.77816    1.23(10)     91.3     1.184    1.295
  85814.     1.77870    1.43(10)     95.5     1.184    1.306
  85840.     1.77923    1.11(10)     94.9     1.184    1.319
  85866.     1.77976    1.31(10)     95.4     1.183    1.334
  85891.     1.78030    1.34(11)     90.0     1.183    1.354
  85917.     1.78083    1.26(11)     87.6     1.183    1.378
  85943.     1.78137    1.35(11)     83.4     1.182    1.410
  85969.     1.78190    1.54(11)     85.0     1.182    1.454
  85994.     1.78243    1.48(11)     88.3     1.182    1.527
  86020.     1.78297    2.00(11)     83.4     1.182    1.762
  86046.     1.78350    3.25(12)     73.2     1.181    2.934
  86072.     1.78404    6.59(14)     51.5     1.181    6.605
  86098.     1.78457   11.97(18)     32.00    1.181   11.505
  86123.     1.78511   13.58(19)     26.85    1.180   12.231
  86149.     1.78565    9.57(17)     34.48    1.180    8.837
  86175.     1.78618    5.81(15)     47.0     1.180    5.504
  86201.     1.78672    3.62(13)     62.7     1.180    3.686
  86227.     1.78725    3.07(12)     69.0     1.179    2.935
  86253.     1.78779    3.17(12)     69.2     1.179    2.776
  86279.     1.78833    3.58(12)     65.0     1.179    2.988
  86304.     1.78886    4.18(13)     60.7     1.178    3.495
  86330.     1.78940    4.57(13)     57.4     1.178    4.272
  86356.     1.78994    5.37(14)     51.8     1.178    5.262
  86382.     1.79047    5.92(14)     47.6     1.178    6.289
  86408.     1.79101    6.40(15)     46.2     1.177    7.006
  86434.     1.79155    5.98(15)     46.7     1.177    7.092
  86460.     1.79209    6.00(15)     47.5     1.177    6.551
  86486.     1.79262    5.64(14)     49.6     1.176    5.656
  86512.     1.79316    4.54(13)     55.7     1.176    4.689
  86538.     1.79370    3.98(13)     60.1     1.176    3.824
  86564.     1.79424    3.54(13)     63.2     1.175    3.133
  86590.     1.79478    2.86(12)     65.7     1.175    2.619
  86616.     1.79531    2.52(12)     68.1     1.175    2.254
  86642.     1.79585    2.23(12)     72.8     1.175    2.000
  86668.     1.79639    1.87(11)     78.3     1.174    1.824
  86694.     1.79693    2.05(12)     75.3     1.174    1.699
  86720.     1.79747    1.69(11)     81.6     1.174    1.608
  86746.     1.79801    1.65(11)     80.0     1.173    1.540
  86772.     1.79855    1.63(11)     78.6     1.173    1.487
  86798.     1.79909    1.44(11)     81.7     1.173    1.444
  86824.     1.79963    1.53(11)     86.5     1.172    1.410
  86850.     1.80017    1.47(11)     83.1     1.172    1.382
  86876.     1.80071    1.32(11)     83.9     1.172    1.359
  86902.     1.80125    1.23(11)     80.3     1.171    1.339
  86928.     1.80179    1.33(11)     84.6     1.171    1.322
  86954.     1.80233    1.48(11)     82.7     1.171    1.307
  86980.     1.80287    1.16(11)     87.0     1.171    1.295
  87006.     1.80341    1.33(11)     83.7     1.170    1.284
  87032.     1.80395    1.12(11)     86.3     1.170    1.274
  87059.     1.80449    1.32(11)     85.7     1.170    1.265
  87085.     1.80503    1.32(11)     85.8     1.169    1.258
  87111.     1.80558    1.31(11)     85.9     1.169    1.251
  87137.     1.80612    1.45(11)     85.5     1.169    1.245
  87163.     1.80666    1.16(11)     86.9     1.168    1.239
  87189.     1.80720    1.33(11)     85.0     1.168    1.234
  87215.     1.80774    1.32(11)     83.4     1.168    1.230
  87241.     1.80829    1.10(11)     86.3     1.167    1.225
  87268.     1.80883    1.13(11)     85.6     1.167    1.222
  87294.     1.80937    1.27(11)     85.6     1.167    1.218
  87320.     1.80992    1.32(11)     86.2     1.166    1.215
  87346.     1.81046    1.15(11)     85.4     1.166    1.212
  87372.     1.81100    1.14(11)     83.8     1.166    1.209
  87399.     1.81154    1.21(11)     81.8     1.165    1.206
  87425.     1.81209    1.21(11)     83.1     1.165    1.204
  87451.     1.81263    1.21(11)     85.5     1.165    1.202
  87477.     1.81318    1.42(11)     81.3     1.164    1.200
  87504.     1.81372    1.21(11)     87.4     1.164    1.198
  87530.     1.81426    1.08(11)     89.3     1.164    1.196
  87556.     1.81481    1.25(11)     78.4     1.163    1.194
  87582.     1.81535    1.20(11)     79.6     1.163    1.192
  87609.     1.81590    1.17(11)     81.7     1.163    1.191
  87635.     1.81644    1.20(11)     83.5     1.162    1.189
  87661.     1.81699    1.32(11)     82.4     1.162    1.188
  87687.     1.81753    1.23(11)     82.0     1.162    1.186
  87714.     1.81808    1.10(11)     81.9     1.161    1.185
  87740.     1.81862    1.16(11)     79.7     1.161    1.184
  87766.     1.81917    1.27(11)     83.7     1.161    1.182
  87793.     1.81971    1.15(11)     84.3     1.160    1.181
  87819.     1.82026    1.08(11)     87.6     1.160    1.180
  87845.     1.82081    1.07(11)     82.7     1.160    1.179
  87872.     1.82135    1.15(11)     86.2     1.159    1.178
  87898.     1.82190    1.16(11)     83.5     1.159    1.177
  87925.     1.82245    1.16(11)     81.0     1.159    1.176
  87951.     1.82299    1.13(11)     79.8     1.158    1.175
  87977.     1.82354    1.03(11)     82.1     1.158    1.174
  88004.     1.82409    1.26(11)     77.0     1.158    1.183
  88030.     1.82463    1.32(11)     82.1     1.157    1.183
  88056.     1.82518    1.25(11)     80.7     1.157    1.184
  88083.     1.82573    0.98(11)     78.1     1.157    1.184
  88109.     1.82628    1.00(11)     77.6     1.156    1.185
  88136.     1.82683    1.28(11)     83.0     1.156    1.187
  88162.     1.82737    1.17(11)     78.2     1.155    1.189
  88189.     1.82792    1.25(11)     80.1     1.155    1.191
  88215.     1.82847    1.27(11)     79.2     1.155    1.195
  88242.     1.82902    1.13(11)     79.8     1.154    1.199
  88268.     1.82957    1.21(11)     79.2     1.154    1.206
  88295.     1.83012    1.26(11)     78.7     1.154    1.215
  88321.     1.83067    1.17(11)     84.5     1.153    1.228
  88348.     1.83121    1.15(11)     79.4     1.153    1.248
  88374.     1.83176    1.23(11)     81.5     1.153    1.280
  88401.     1.83231    1.29(11)     82.9     1.152    1.353
  88427.     1.83286    2.24(12)     70.0     1.152    1.762
  88454.     1.83341    4.67(13)     57.6     1.151    4.248
  88480.     1.83396   10.90(17)     34.48    1.151   11.668
  88507.     1.83451   18.95(23)     19.08    1.151   19.694
  88533.     1.83506   20.00(24)     16.76    1.150   18.714
  88560.     1.83562   12.52(20)     24.55    1.150   11.842
  88586.     1.83617    5.72(15)     41.8     1.150    6.382
  88613.     1.83672    2.85(13)     60.9     1.149    3.581
  88639.     1.83727    1.71(12)     70.6     1.149    2.296
  88666.     1.83782    1.37(12)     74.6     1.148    1.710
  88693.     1.83837    1.33(12)     75.2     1.148    1.440
  88719.     1.83892    1.00(11)     78.5     1.148    1.312
  88746.     1.83947    1.06(11)     83.7     1.147    1.249
  88773.     1.84003    1.13(11)     78.3     1.147    1.216
  88799.     1.84058    1.02(11)     79.9     1.147    1.198
  88826.     1.84113    1.09(11)     77.0     1.146    1.187
  88852.     1.84168    1.06(11)     79.4     1.146    1.180
  88879.     1.84224    1.17(12)     72.6     1.145    1.175
  88906.     1.84279    1.35(11)     76.2     1.145    1.171
  88932.     1.84334    1.27(11)     76.3     1.145    1.168
  88959.     1.84389    1.28(11)     75.9     1.144    1.165
  88986.     1.84445    1.31(12)     72.9     1.144    1.163
  89013.     1.84500    1.06(12)     74.7     1.143    1.161
  89039.     1.84555    1.30(12)     71.8     1.143    1.159
  89066.     1.84611    1.15(11)     76.4     1.143    1.158
  89093.     1.84666    1.17(11)     77.8     1.142    1.156
  89119.     1.84722    1.09(11)     76.6     1.142    1.155
  89146.     1.84777    1.36(11)     77.5     1.141    1.154
  89173.     1.84832    1.15(11)     78.3     1.141    1.153
  89200.     1.84888    1.13(11)     78.2     1.141    1.153
  89226.     1.84943    0.99(11)     78.2     1.140    1.152
  89253.     1.84999    1.18(11)     77.2     1.140    1.151
  89280.     1.85054    1.14(11)     80.0     1.139    1.151
  89307.     1.85110    1.16(11)     79.6     1.139    1.150
  89333.     1.85165    1.11(11)     79.7     1.139    1.149
  89360.     1.85221    1.13(11)     78.4     1.138    1.149
  89387.     1.85277    1.03(11)     78.0     1.138    1.148
  89414.     1.85332    1.14(11)     78.0     1.137    1.148
  89441.     1.85388    1.07(11)     79.6     1.137    1.147
  89468.     1.85443    0.95(11)     78.6     1.136    1.147
  89494.     1.85499    0.89(11)     81.1     1.136    1.152
  89521.     1.85555    1.01(11)     80.1     1.136    1.152
  89548.     1.85610    1.11(11)     75.8     1.135    1.153
  89575.     1.85666    1.08(11)     77.3     1.135    1.153
  89602.     1.85722    1.11(11)     76.8     1.134    1.154
  89629.     1.85777    1.13(11)     76.6     1.134    1.155
  89656.     1.85833    1.03(11)     76.5     1.134    1.157
  89683.     1.85889    1.03(11)     76.9     1.133    1.159
  89709.     1.85945    1.10(12)     73.9     1.133    1.161
  89736.     1.86001    1.26(12)     73.7     1.132    1.164
  89763.     1.86056    1.08(12)     71.8     1.132    1.169
  89790.     1.86112    1.25(12)     71.7     1.131    1.175
  89817.     1.86168    1.34(12)     73.1     1.131    1.184
  89844.     1.86224    1.27(12)     74.2     1.131    1.196
  89871.     1.86280    1.22(11)     76.2     1.130    1.218
  89898.     1.86336    1.37(12)     72.4     1.130    1.280
  89925.     1.86392    1.78(12)     74.0     1.129    1.586
  89952.     1.86448    2.44(13)     62.1     1.129    2.629
  89979.     1.86503    3.65(14)     52.4     1.128    4.221
  90006.     1.86559    4.52(15)     45.5     1.128    4.705
  90033.     1.86615    4.33(14)     49.1     1.127    4.028
  90060.     1.86671    5.27(15)     47.4     1.127    5.045
  90087.     1.86727    9.90(17)     34.13    1.127   10.989
  90114.     1.86783   16.70(22)     20.24    1.126   18.026
  90141.     1.86839   17.29(24)     17.80    1.126   17.116
  90168.     1.86896   11.06(20)     24.80    1.125   10.817
  90195.     1.86952    5.47(16)     39.9     1.125    5.825
  90222.     1.87008    2.89(14)     53.9     1.124    3.287
  90249.     1.87064    1.86(12)     66.2     1.124    2.135
  90276.     1.87120    1.38(12)     71.8     1.123    1.616
  90303.     1.87176    1.19(12)     74.7     1.123    1.379
  90330.     1.87232    1.12(12)     73.7     1.122    1.267
  90358.     1.87288    1.13(12)     71.4     1.122    1.212
  90385.     1.87345    1.12(12)     72.7     1.122    1.184
  90412.     1.87401    1.12(12)     74.1     1.121    1.168
  90439.     1.87457    1.08(12)     75.6     1.121    1.158
  90466.     1.87513    0.90(12)     69.9     1.120    1.151
  90493.     1.87570    1.03(12)     69.1     1.120    1.146
  90520.     1.87626    1.33(12)     72.2     1.119    1.142
  90547.     1.87682    1.19(12)     73.0     1.119    1.139
  90575.     1.87738    1.18(12)     73.8     1.118    1.137
  90602.     1.87795    1.05(12)     70.0     1.118    1.134
  90629.     1.87851    1.20(12)     74.1     1.117    1.132
  90656.     1.87907    1.22(12)     71.1     1.117    1.131
  90683.     1.87964    1.03(12)     74.1     1.116    1.129
  90711.     1.88020    1.18(12)     71.8     1.116    1.128
  90738.     1.88077    1.07(12)     72.6     1.115    1.126
  90765.     1.88133    1.13(12)     69.1     1.115    1.125
  90792.     1.88190    1.08(12)     72.1     1.114    1.124
  90820.     1.88246    0.95(12)     74.7     1.114    1.123
  90847.     1.88302    0.91(12)     71.5     1.114    1.122
  90874.     1.88359    1.09(12)     70.4     1.113    1.121
  90901.     1.88415    1.04(12)     69.2     1.113    1.120
  90929.     1.88472    1.15(12)     74.4     1.112    1.119
  90956.     1.88529    1.09(12)     71.0     1.112    1.119
  90983.     1.88585    1.00(12)     72.5     1.111    1.118
  91010.     1.88642    1.17(12)     73.3     1.111    1.117
  91038.     1.88698    0.97(12)     70.8     1.110    1.117
  91065.     1.88755    0.97(12)     71.6     1.110    1.116
  91092.     1.88812    1.14(12)     70.8     1.109    1.115
  91120.     1.88868    1.24(12)     68.0     1.109    1.115
  91147.     1.88925    1.29(12)     70.4     1.108    1.114
  91174.     1.88982    0.92(12)     67.8     1.108    1.114
  91202.     1.89038    0.89(12)     70.3     1.107    1.113
  91229.     1.89095    1.06(12)     69.9     1.107    1.112
  91256.     1.89152    1.00(12)     66.3     1.106    1.112
  91284.     1.89208    0.94(12)     67.6     1.106    1.111
  91311.     1.89265    1.00(12)     67.7     1.105    1.111
  91339.     1.89322    0.90(12)     71.4     1.105    1.110
  91366.     1.89379    1.11(12)     67.6     1.104    1.109
  91393.     1.89436    1.08(12)     71.0     1.104    1.109
  91421.     1.89492    1.15(12)     71.3     1.103    1.108
  91448.     1.89549    1.05(12)     68.9     1.103    1.108
  91476.     1.89606    1.02(12)     67.4     1.102    1.107
  91503.     1.89663    1.27(12)     65.6     1.102    1.107
  91531.     1.89720    1.22(12)     65.9     1.101    1.106
  91558.     1.89777    1.23(12)     68.0     1.100    1.106
  91585.     1.89834    0.86(12)     67.9     1.100    1.106
  91613.     1.89891    1.16(12)     64.9     1.099    1.105
  91640.     1.89948    1.15(12)     65.7     1.099    1.105
  91668.     1.90005    1.13(12)     70.9     1.098    1.104
  91695.     1.90062    1.08(12)     65.6     1.098    1.104
  91723.     1.90119    1.04(12)     66.3     1.097    1.112
  91750.     1.90176    1.15(12)     67.1     1.097    1.112
  91778.     1.90233    0.99(12)     69.0     1.096    1.113
  91806.     1.90290    1.30(12)     68.2     1.096    1.113
  91833.     1.90347    1.13(12)     66.7     1.095    1.114
  91861.     1.90404    1.04(13)     63.4     1.095    1.115
  91888.     1.90461    1.25(12)     66.7     1.094    1.117
  91916.     1.90518    1.10(13)     62.5     1.094    1.118
  91943.     1.90576    1.15(12)     66.7     1.093    1.121
  91971.     1.90633    0.93(12)     65.5     1.093    1.124
  91998.     1.90690    1.24(12)     66.5     1.092    1.128
  92026.     1.90747    1.15(12)     64.8     1.091    1.133
  92054.     1.90804    0.99(12)     66.9     1.091    1.142
  92081.     1.90862    1.15(12)     66.3     1.090    1.154
  92109.     1.90919    1.41(12)     64.3     1.090    1.177
  92137.     1.90976    1.51(12)     64.2     1.089    1.264
  92164.     1.91034    1.72(13)     61.0     1.089    1.616
  92192.     1.91091    2.85(13)     56.5     1.088    2.467
  92220.     1.91148    3.64(15)     43.9     1.088    3.332
  92247.     1.91206    3.72(15)     43.2     1.087    3.236
  92275.     1.91263    2.66(14)     50.5     1.086    2.489
  92303.     1.91320    1.94(13)     55.0     1.086    1.846
  92330.     1.91378    1.59(13)     60.5     1.085    1.498
  92358.     1.91435    1.28(13)     61.4     1.085    1.340
  92386.     1.91493    1.01(13)     63.5     1.084    1.277
  92413.     1.91550    1.02(13)     61.5     1.084    1.262
  92441.     1.91608    1.40(13)     58.2     1.083    1.276
  92469.     1.91665    1.24(13)     61.5     1.083    1.317
  92497.     1.91723    1.35(13)     61.4     1.082    1.396
  92524.     1.91780    2.04(13)     59.4     1.081    1.587
  92552.     1.91838    3.29(14)     51.9     1.081    2.547
  92580.     1.91895    7.32(17)     36.1     1.080    7.158
  92608.     1.91953   16.78(23)     19.36    1.080   18.424
  92635.     1.92010   26.95(30)     11.14    1.079   28.079
  92663.     1.92068   25.60(30)     11.15    1.079   24.629
  92691.     1.92126   15.19(24)     17.52    1.078   14.861
  92719.     1.92183    7.29(18)     29.81    1.077    7.751
  92747.     1.92241    3.60(15)     44.3     1.077    4.197
  92774.     1.92299    2.23(14)     53.0     1.076    2.579
  92802.     1.92356    1.57(13)     60.0     1.076    1.843
  92830.     1.92414    1.30(12)     64.7     1.075    1.499
  92858.     1.92472    1.20(12)     67.0     1.075    1.331
  92886.     1.92529    1.29(13)     61.2     1.074    1.244
  92914.     1.92587    1.44(13)     60.6     1.073    1.196
  92942.     1.92645    1.30(13)     60.4     1.073    1.167
  92969.     1.92703    1.30(13)     60.2     1.072    1.147
  92997.     1.92761    0.99(13)     61.7     1.072    1.134
  93025.     1.92818    1.27(12)     64.6     1.071    1.124
  93053.     1.92876    1.14(13)     63.0     1.070    1.116
  93081.     1.92934    1.19(13)     61.1     1.070    1.109
  93109.     1.92992    1.20(13)     63.0     1.069    1.104
  93137.     1.93050    1.20(12)     64.4     1.069    1.100
  93165.     1.93108    1.33(13)     59.5     1.068    1.096
  93193.     1.93166    1.32(13)     60.8     1.067    1.092
  93221.     1.93224    1.05(13)     60.4     1.067    1.089
  93249.     1.93282    1.30(13)     61.4     1.066    1.087
  93277.     1.93340    1.22(13)     59.5     1.066    1.085
  93305.     1.93398    1.37(13)     62.8     1.065    1.083
  93333.     1.93456    1.32(13)     63.3     1.064    1.081
  93361.     1.93514    1.18(13)     60.0     1.064    1.083
  93389.     1.93572    1.31(13)     62.0     1.063    1.080
  93417.     1.93630    1.18(13)     59.6     1.063    1.079
  93445.     1.93688    0.98(13)     60.1     1.062    1.077
  93473.     1.93746    1.33(13)     62.0     1.061    1.076
  93501.     1.93804    1.16(13)     60.4     1.061    1.065
  93529.     1.93862    1.26(13)     62.4     1.060    1.065
  93557.     1.93921    1.14(13)     63.3     1.059    1.064
  93585.     1.93979    1.22(13)     63.5     1.059    1.064
  93613.     1.94037    1.37(12)     65.8     1.058    1.064
  93641.     1.94095    1.23(13)     62.7     1.058    1.063
  93669.     1.94154    1.16(13)     59.5     1.057    1.063
  93697.     1.94212    0.91(13)     61.8     1.056    1.063
  93725.     1.94270    1.13(13)     59.2     1.056    1.063
  93754.     1.94328    1.13(13)     57.6     1.055    1.063
  93782.     1.94387    1.18(13)     58.9     1.055    1.064
  93810.     1.94445    1.30(13)     57.7     1.054    1.065
  93838.     1.94503    1.27(13)     60.5     1.053    1.067
  93866.     1.94562    0.97(13)     59.7     1.053    1.075
  93894.     1.94620    0.98(13)     61.1     1.052    1.127
  93922.     1.94678    1.46(13)     58.2     1.051    1.370
  93951.     1.94737    1.61(14)     54.7     1.051    1.873
  93979.     1.94795    2.52(15)     47.4     1.050    2.154
  94007.     1.94854    2.02(14)     48.7     1.049    1.892
  94035.     1.94912    1.47(14)     54.2     1.049    1.499
  94063.     1.94971    1.34(13)     58.3     1.048    1.258
  94092.     1.95029    1.05(13)     58.2     1.048    1.145
  94120.     1.95088    1.11(13)     58.7     1.047    1.095
  94148.     1.95146    0.93(13)     55.9     1.046    1.073
  94176.     1.95205    1.03(13)     58.9     1.046    1.062
  94205.     1.95263    1.26(13)     60.5     1.045    1.057
  94233.     1.95322    1.09(13)     60.4     1.044    1.054
  94261.     1.95381    0.85(13)     63.5     1.044    1.052
  94289.     1.95439    1.21(13)     58.9     1.043    1.050
  94318.     1.95498    1.24(13)     57.0     1.042    1.049
  94346.     1.95556    1.12(13)     63.1     1.042    1.048
  94374.     1.95615    1.13(13)     59.6     1.041    1.048
  94403.     1.95674    0.89(13)     62.4     1.040    1.047
  94431.     1.95732    0.94(13)     59.2     1.040    1.046
  94459.     1.95791    1.24(13)     60.6     1.039    1.045
  94488.     1.95850    1.11(13)     55.9     1.038    1.045
  94516.     1.95909    1.18(13)     59.5     1.038    1.044
  94544.     1.95968    0.86(13)     59.9     1.037    1.043
  94573.     1.96026    1.15(13)     59.9     1.037    1.043
  94601.     1.96085    0.85(13)     56.8     1.036    1.042
  94629.     1.96144    0.96(13)     58.8     1.035    1.041
  94658.     1.96203    1.05(13)     56.4     1.035    1.041
  94686.     1.96262    0.98(13)     59.6     1.034    1.040
  94715.     1.96321    0.96(13)     58.1     1.033    1.039
  94743.     1.96380    1.05(13)     59.1     1.033    1.038
  94771.     1.96438    0.99(13)     58.9     1.032    1.038
  94800.     1.96497    0.86(13)     60.5     1.031    1.037
  94828.     1.96556    0.98(13)     57.9     1.031    1.037
  94857.     1.96615    1.19(13)     55.7     1.030    1.036
  94885.     1.96674    1.03(13)     59.4     1.029    1.037
  94914.     1.96733    0.93(13)     56.5     1.029    1.036
  94942.     1.96792    1.10(13)     59.6     1.028    1.036
  94971.     1.96851    1.20(13)     55.4     1.027    1.035
  94999.     1.96910    1.00(13)     55.5     1.027    1.035
  95028.     1.96970    1.02(13)     55.6     1.026    1.034
  95056.     1.97029    1.10(13)     55.3     1.025    1.034
  95085.     1.97088    0.95(13)     58.3     1.024    1.033
  95113.     1.97147    1.19(13)     59.2     1.024    1.033
  95142.     1.97206    1.00(14)     54.0     1.023    1.033
  95170.     1.97265    1.03(13)     55.7     1.022    1.032
  95199.     1.97324    0.98(13)     57.9     1.022    1.032
  95227.     1.97384    0.85(13)     58.5     1.021    1.032
  95256.     1.97443    0.74(13)     55.7     1.020    1.031
  95284.     1.97502    0.94(13)     58.3     1.020    1.031
  95313.     1.97561    1.02(13)     55.9     1.019    1.031
  95342.     1.97621    1.09(13)     55.2     1.018    1.031
  95370.     1.97680    0.83(13)     55.7     1.018    1.032
  95399.     1.97739    1.03(13)     58.5     1.017    1.032
  95427.     1.97798    1.18(13)     55.2     1.016    1.033
  95456.     1.97858    1.15(14)     50.6     1.016    1.034
  95485.     1.97917    1.14(14)     54.2     1.015    1.036
  95513.     1.97977    0.91(14)     54.0     1.014    1.038
  95542.     1.98036    0.92(13)     55.8     1.014    1.042
  95571.     1.98095    1.07(14)     54.8     1.013    1.048
  95599.     1.98155    0.99(14)     54.8     1.012    1.058
  95628.     1.98214    1.16(13)     58.1     1.011    1.077
  95657.     1.98274    1.37(14)     54.1     1.011    1.160
  95685.     1.98333    1.67(14)     48.5     1.010    1.598
  95714.     1.98393    3.09(15)     43.1     1.009    2.922
  95743.     1.98452    4.80(17)     33.80    1.009    4.513
  95772.     1.98512    5.08(18)     30.65    1.008    4.490
  95800.     1.98571    3.42(17)     36.5     1.007    3.196
  95829.     1.98631    1.89(15)     44.5     1.007    2.086
  95858.     1.98691    1.48(14)     48.2     1.006    1.507
  95887.     1.98750    1.38(14)     52.3     1.005    1.246
  95915.     1.98810    1.06(14)     48.9     1.004    1.130
  95944.     1.98869    0.73(14)     52.1     1.004    1.077
  95973.     1.98929    0.92(14)     54.2     1.003    1.051
  96002.     1.98989    0.81(14)     52.6     1.002    1.038
  96030.     1.99049    0.93(14)     51.3     1.002    1.031
  96059.     1.99108    0.97(14)     51.1     1.001    1.026
  96088.     1.99168    0.88(14)     51.9     1.000    1.023
  96117.     1.99228    0.73(14)     50.6     0.999    1.021
  96146.     1.99288    1.00(14)     51.7     0.999    1.019
  96175.     1.99347    1.00(14)     51.1     0.998    1.017
  96203.     1.99407    1.08(14)     49.4     0.997    1.016
  96232.     1.99467    1.01(14)     48.3     0.997    1.015
  96261.     1.99527    0.86(14)     49.1     0.996    1.014
  96290.     1.99587    1.00(15)     46.5     0.995    1.013
  96319.     1.99647    1.08(14)     50.2     0.995    1.012
  96348.     1.99706    0.91(14)     49.7     0.994    1.011
  96377.     1.99766    1.03(14)     50.6     0.993    1.011
  96406.     1.99826    1.00(14)     50.8     0.992    1.010
  96435.     1.99886    1.17(15)     46.9     0.992    1.010
  96464.     1.99946    1.09(14)     47.9     0.991    1.009
  96492.     2.00006    0.83(14)     49.3     0.990    1.009
  96521.     2.00066    1.17(14)     50.1     0.989    1.009
  96550.     2.00126    1.26(15)     45.5     0.989    1.008
  96579.     2.00186    0.99(14)     52.6     0.988    1.008
  96608.     2.00246    0.84(14)     49.0     0.987    1.008
  96637.     2.00306    1.05(14)     49.5     0.987    1.007
  96666.     2.00367    0.94(15)     46.1     0.986    1.007
  96695.     2.00427    0.97(14)     48.0     0.985    1.007
  96724.     2.00487    1.03(14)     47.7     0.984    1.007
  96753.     2.00547    1.18(15)     46.6     0.984    1.007
  96782.     2.00607    1.06(15)     47.1     0.983    1.007
  96811.     2.00667    1.02(15)     45.0     0.982    1.007
  96840.     2.00728    1.11(15)     45.8     0.982    1.007
  96869.     2.00788    1.06(15)     45.4     0.981    1.008
  96899.     2.00848    0.95(15)     46.7     0.980    1.008
  96928.     2.00908    1.06(14)     49.6     0.979    1.009
  96957.     2.00969    0.95(15)     44.8     0.979    1.010
  96986.     2.01029    1.05(15)     45.3     0.978    1.011
  97015.     2.01089    0.98(15)     44.5     0.977    1.013
  97044.     2.01150    1.00(15)     44.0     0.976    1.015
  97073.     2.01210    1.15(15)     45.2     0.976    1.018
  97102.     2.01270    0.95(14)     50.2     0.975    1.021
  97131.     2.01331    1.06(15)     44.4     0.974    1.026
  97160.     2.01391    1.32(15)     42.7     0.974    1.032
  97190.     2.01451    1.18(15)     42.8     0.973    1.040
  97219.     2.01512    1.25(15)     43.5     0.972    1.053
  97248.     2.01572    1.06(15)     43.0     0.971    1.071
  97277.     2.01633    1.51(15)     43.1     0.971    1.105
  97306.     2.01693    1.12(15)     45.8     0.970    1.188
  97335.     2.01754    1.75(15)     42.3     0.969    1.431
  97365.     2.01814    1.88(17)     36.5     0.968    2.046
  97394.     2.01875    2.52(17)     34.48    0.968    3.079
  97423.     2.01936    3.54(18)     30.23    0.967    3.867
  97452.     2.01996    3.44(18)     29.49    0.966    3.660
  97482.     2.02057    2.56(17)     33.02    0.966    2.843
  97511.     2.02117    2.10(17)     36.3     0.965    2.068
  97540.     2.02178    1.78(16)     38.1     0.964    1.570
  97569.     2.02239    1.33(16)     41.2     0.963    1.304
  97599.     2.02299    0.90(15)     44.7     0.963    1.171
  97628.     2.02360    0.95(14)     48.5     0.962    1.104
  97657.     2.02421    1.15(15)     44.2     0.961    1.068
  97686.     2.02481    0.98(15)     43.5     0.960    1.048
  97716.     2.02542    0.90(15)     46.3     0.960    1.035
  97745.     2.02603    0.96(14)     48.9     0.959    1.027
  97774.     2.02664    0.98(14)     48.1     0.958    1.022
  97804.     2.02725    1.20(15)     45.4     0.957    1.018
  97833.     2.02785    1.23(15)     47.0     0.957    1.015
  97862.     2.02846    1.09(15)     44.3     0.956    1.014
  97892.     2.02907    1.11(15)     45.2     0.955    1.013
  97921.     2.02968    1.00(16)     41.1     0.954    1.011
  97951.     2.03029    1.08(15)     45.8     0.954    1.011
  97980.     2.03090    1.36(15)     42.1     0.953    1.010
  98009.     2.03151    0.97(16)     41.2     0.952    1.010
  98039.     2.03212    1.06(15)     42.6     0.952    1.010
  98068.     2.03273    1.01(15)     43.7     0.951    1.010
  98098.     2.03334    1.03(15)     42.5     0.950    1.011
  98127.     2.03395    1.10(15)     42.0     0.949    1.011
  98156.     2.03456    1.27(16)     39.5     0.949    1.012
  98186.     2.03517    1.36(16)     41.0     0.948    1.013
  98215.     2.03578    1.04(15)     43.1     0.947    1.014
  98245.     2.03639    1.26(15)     41.7     0.946    1.016
  98274.     2.03700    1.42(16)     40.3     0.946    1.017
  98304.     2.03761    1.03(15)     43.4     0.945    1.019
  98333.     2.03822    1.13(15)     44.0     0.944    1.021
  98363.     2.03883    1.17(16)     41.0     0.943    1.023
  98392.     2.03945    0.99(16)     41.4     0.943    1.025
  98422.     2.04006    1.07(15)     41.9     0.942    1.028
  98451.     2.04067    1.14(15)     43.4     0.941    1.030
  98481.     2.04128    1.13(16)     40.6     0.940    1.034
  98510.     2.04189    1.33(15)     41.9     0.940    1.037
  98540.     2.04251    1.17(16)     40.8     0.939    1.041
  98569.     2.04312    1.05(15)     43.2     0.938    1.045
  98599.     2.04373    1.07(16)     41.6     0.938    1.049
  98629.     2.04435    1.21(16)     41.4     0.937    1.054
  98658.     2.04496    1.23(15)     42.2     0.936    1.059
  98688.     2.04557    1.24(15)     42.1     0.935    1.065
  98717.     2.04619    1.21(15)     41.7     0.935    1.072
  98747.     2.04680    1.24(16)     39.8     0.934    1.079
  98777.     2.04742    1.03(16)     41.2     0.933    1.087
  98806.     2.04803    1.40(15)     42.8     0.932    1.096
  98836.     2.04864    1.34(15)     43.3     0.932    1.106
  98866.     2.04926    1.54(15)     42.9     0.931    1.117
  98895.     2.04987    1.16(15)     43.1     0.930    1.132
  98925.     2.05049    1.30(15)     43.5     0.929    1.154
  98955.     2.05110    1.48(16)     39.3     0.929    1.177
  98984.     2.05172    1.33(16)     38.5     0.928    1.190
  99014.     2.05233    1.10(15)     42.4     0.927    1.202
  99044.     2.05295    1.17(15)     44.8     0.927    1.220
  99073.     2.05357    1.09(15)     43.6     0.926    1.244
  99103.     2.05418    1.23(15)     42.4     0.925    1.273
  99133.     2.05480    1.16(16)     41.2     0.924    1.308
  99163.     2.05542    1.33(16)     40.9     0.924    1.351
  99192.     2.05603    1.55(15)     44.5     0.923    1.404
  99222.     2.05665    1.50(15)     42.2     0.922    1.470
  99252.     2.05727    1.52(16)     41.1     0.921    1.559
  99282.     2.05788    1.37(16)     39.9     0.921    1.700
  99311.     2.05850    1.67(16)     39.7     0.920    2.067
  99341.     2.05912    2.88(16)     36.8     0.919    3.299
  99371.     2.05974    5.32(19)     29.09    0.918    6.080
  99401.     2.06035    7.80(21)     21.80    0.918    8.790
  99431.     2.06097    7.59(22)     21.07    0.917    8.443
  99460.     2.06159    5.48(19)     26.37    0.916    6.214
  99490.     2.06221    3.59(17)     33.49    0.916    4.463
  99520.     2.06283    3.46(17)     36.2     0.915    3.733
  99550.     2.06345    3.32(17)     35.8     0.914    3.718
  99580.     2.06407    4.03(17)     35.04    0.913    4.201
  99610.     2.06469    5.12(18)     30.54    0.913    5.162
  99640.     2.06530    6.63(19)     27.22    0.912    6.700
  99670.     2.06592    8.87(22)     20.14    0.911    8.938
  99699.     2.06654   11.63(24)     16.87    0.910   11.910
  99729.     2.06716   15.45(27)     13.33    0.910   15.331
  99759.     2.06779   18.20(30)     10.95    0.909   18.290
  99789.     2.06841   19.35(31)     10.27    0.908   19.474
  99819.     2.06903   18.74(31)     10.34    0.908   18.353
  99849.     2.06965   15.97(30)     11.49    0.907   15.659
  99879.     2.07027   11.93(27)     13.52    0.906   12.491
  99909.     2.07089    8.86(24)     16.72    0.905    9.586
  99939.     2.07151    6.46(22)     20.60    0.905    7.255
  99969.     2.07213    4.41(21)     23.38    0.904    5.535
  99999.     2.07275    3.42(19)     27.91    0.903    4.329
  100029.    2.07338    2.67(18)     32.11    0.902    3.502
  100059.    2.07400    2.40(18)     31.88    0.902    2.936
  100089.    2.07462    2.16(17)     33.07    0.901    2.539
  100119.    2.07524    1.52(17)     33.60    0.900    2.251
  100149.    2.07587    1.58(17)     33.92    0.900    2.036
  100179.    2.07649    1.56(16)     37.4     0.899    1.869
  100209.    2.07711    1.45(16)     37.4     0.898    1.737
  100239.    2.07773    1.38(17)     34.25    0.897    1.630
  100269.    2.07836    1.30(16)     37.3     0.897    1.542
  100299.    2.07898    1.23(16)     39.3     0.896    1.468
  100329.    2.07960    1.02(16)     40.1     0.895    1.407
  100360.    2.08023    1.38(16)     40.0     0.895    1.354
  100390.    2.08085    1.26(16)     40.2     0.894    1.309
  100420.    2.08148    1.22(16)     37.9     0.893    1.270
  100450.    2.08210    1.14(16)     38.6     0.892    1.236
  100480.    2.08273    1.09(16)     37.7     0.892    1.207
  100510.    2.08335    1.11(16)     38.8     0.891    1.180
  100540.    2.08398    1.19(16)     39.0     0.890    1.157
  100570.    2.08460    0.91(16)     36.9     0.890    1.136
  100601.    2.08523    1.16(16)     38.4     0.889    1.118
  100631.    2.08585    0.93(16)     39.1     0.888    1.101
  100661.    2.08648    0.98(16)     38.2     0.888    1.086
  100691.    2.08710    1.04(17)     35.4     0.887    1.072
  100721.    2.08773    0.74(16)     38.6     0.886    1.060
  100752.    2.08836    0.86(16)     38.6     0.885    1.049
  100782.    2.08898    1.23(17)     35.7     0.885    1.038
  100812.    2.08961    0.97(16)     38.8     0.884    1.029
  100842.    2.09024    1.03(16)     38.9     0.883    1.020
  100873.    2.09086    0.95(16)     38.3     0.883    1.012
  100903.    2.09149    1.02(16)     37.2     0.882    1.004
  100933.    2.09212    0.82(16)     41.2     0.881    0.997
  100963.    2.09275    1.06(17)     36.6     0.881    0.990
  100994.    2.09338    1.03(17)     36.6     0.880    0.984
  101024.    2.09400    0.90(17)     36.5     0.879    0.979
  101054.    2.09463    0.76(16)     40.3     0.879    0.973
  101085.    2.09526    1.16(16)     37.9     0.878    0.968
  101115.    2.09589    0.88(16)     39.3     0.877    0.963
  101145.    2.09652    1.10(16)     37.5     0.876    0.959
  101176.    2.09715    0.93(16)     37.9     0.876    0.955
  101206.    2.09778    0.93(16)     38.6     0.875    0.951
  101236.    2.09841    0.98(16)     40.5     0.874    0.947
  101267.    2.09904    1.12(15)     41.9     0.874    0.943
  101297.    2.09966    0.98(16)     38.6     0.873    0.940
  101327.    2.10029    1.02(16)     41.6     0.872    0.937
  101358.    2.10092    0.84(16)     40.6     0.872    0.933
  101388.    2.10156    0.72(15)     42.0     0.871    0.930
  101419.    2.10219    0.87(16)     41.3     0.870    0.928
  101449.    2.10282    1.28(16)     41.0     0.870    0.925
  101480.    2.10345    0.89(16)     40.7     0.869    0.922
  101510.    2.10408    0.83(16)     40.5     0.868    0.920
  101540.    2.10471    0.88(16)     40.6     0.868    0.917
  101571.    2.10534    0.88(16)     39.0     0.867    0.915
  101601.    2.10597    1.08(16)     38.7     0.866    0.913
  101632.    2.10660    0.80(16)     39.8     0.866    0.910
  101662.    2.10724    1.01(16)     40.0     0.865    0.908
  101693.    2.10787    0.94(16)     38.2     0.864    0.906
  101723.    2.10850    0.79(16)     41.2     0.864    0.904
  101754.    2.10913    1.06(16)     37.2     0.863    0.902
  101784.    2.10977    0.97(15)     41.7     0.862    0.901
  101815.    2.11040    1.04(16)     38.7     0.862    0.899
  101845.    2.11103    1.04(15)     43.4     0.861    0.897
  101876.    2.11167    0.71(15)     42.6     0.860    0.895
  101907.    2.11230    0.75(16)     40.6     0.860    0.894
  101937.    2.11293    0.77(16)     41.3     0.859    0.892
  101968.    2.11357    0.93(15)     42.9     0.858    0.890
  101998.    2.11420    1.04(15)     42.6     0.858    0.889
  102029.    2.11484    0.87(15)     43.6     0.857    0.887
  102060.    2.11547    0.87(16)     40.4     0.856    0.886
  102090.    2.11611    0.76(16)     39.9     0.856    0.885
  102121.    2.11674    0.97(16)     41.2     0.855    0.883
  102151.    2.11738    0.93(16)     40.9     0.854    0.882
  102182.    2.11801    1.15(16)     40.5     0.854    0.880
  102213.    2.11865    1.16(16)     39.7     0.853    0.879
  102243.    2.11928    0.98(16)     38.7     0.852    0.878
  102274.    2.11992    0.94(16)     41.5     0.852    0.877
  102305.    2.12055    0.91(16)     38.8     0.851    0.875
  102335.    2.12119    0.65(16)     40.3     0.851    0.874
  102366.    2.12183    0.80(16)     39.1     0.850    0.873
  102397.    2.12246    0.88(16)     38.7     0.849    0.872
  102428.    2.12310    1.05(16)     38.8     0.849    0.871
  102458.    2.12374    1.11(16)     41.3     0.848    0.869
  102489.    2.12437    0.79(16)     39.5     0.847    0.868
  102520.    2.12501    0.74(16)     40.1     0.847    0.867
  102551.    2.12565    0.95(16)     40.5     0.846    0.866
  102581.    2.12629    0.84(16)     39.8     0.846    0.865
  102612.    2.12693    0.55(16)     39.3     0.845    0.864
  102643.    2.12756    0.74(16)     41.4     0.844    0.863
  102674.    2.12820    1.08(15)     42.0     0.844    0.862
  102704.    2.12884    1.04(16)     41.0     0.843    0.861
  102735.    2.12948    0.96(16)     40.6     0.842    0.860
  102766.    2.13012    1.08(16)     37.4     0.842    0.859
  102797.    2.13076    1.08(17)     36.1     0.841    0.858
  102828.    2.13140    0.87(17)     35.3     0.841    0.857
  102859.    2.13204    1.09(17)     36.0     0.840    0.856
  102889.    2.13268    1.00(17)     35.8     0.839    0.855
  102920.    2.13332    1.09(17)     34.25    0.839    0.854
  102951.    2.13396    0.97(17)     33.98    0.838    0.853
  102982.    2.13460    1.15(18)     32.27    0.838    0.853
  103013.    2.13524    0.88(17)     33.61    0.837    0.852
  103044.    2.13588    0.93(18)     32.17    0.836    0.851
  103075.    2.13652    0.72(17)     35.3     0.836    0.850
  103106.    2.13716    0.95(16)     37.3     0.835    0.849
  103137.    2.13780    0.88(16)     38.4     0.835    0.848
  103168.    2.13844    1.03(16)     37.5     0.834    0.847
  103199.    2.13908    0.43(16)     39.2     0.833    0.847
  103230.    2.13972    0.77(16)     39.3     0.833    0.846
  103260.    2.14037    0.69(17)     36.2     0.832    0.845
  103291.    2.14101    1.07(17)     34.90    0.832    0.844
  103322.    2.14165    0.62(17)     36.4     0.831    0.843
  103353.    2.14229    0.71(16)     39.8     0.830    0.843
  103384.    2.14294    0.71(16)     39.0     0.830    0.842
  103415.    2.14358    0.77(16)     38.1     0.829    0.841
  103446.    2.14422    0.80(16)     40.4     0.829    0.840
  103478.    2.14487    0.84(16)     39.8     0.828    0.839
  103509.    2.14551    1.02(16)     40.5     0.828    0.839
  103540.    2.14615    0.66(16)     38.2     0.827    0.838
  103571.    2.14680    0.83(16)     38.3     0.826    0.837
  103602.    2.14744    0.98(16)     37.2     0.826    0.836
  103633.    2.14809    0.84(17)     36.3     0.825    0.836
  103664.    2.14873    0.63(17)     35.3     0.825    0.835
  103695.    2.14938    0.73(17)     36.5     0.824    0.834
  103726.    2.15002    0.90(16)     36.9     0.824    0.834
  103757.    2.15067    0.89(16)     37.7     0.823    0.833
  103788.    2.15131    1.00(17)     35.6     0.823    0.832
  103820.    2.15196    0.93(16)     36.9     0.822    0.831
  103851.    2.15260    0.87(17)     34.96    0.821    0.831
  103882.    2.15325    0.79(17)     36.6     0.821    0.830
  103913.    2.15389    1.05(17)     34.60    0.820    0.829
  103944.    2.15454    0.92(16)     36.9     0.820    0.829
  103975.    2.15519    0.94(16)     37.4     0.819    0.828
  104007.    2.15583    0.90(17)     34.99    0.819    0.827
  104038.    2.15648    0.69(17)     36.3     0.818    0.827
  104069.    2.15713    0.94(17)     36.1     0.818    0.826
  104100.    2.15777    0.85(17)     35.03    0.817    0.825
  104131.    2.15842    0.53(17)     36.4     0.817    0.825
  104163.    2.15907    0.91(17)     35.9     0.816    0.824
  104194.    2.15972    1.08(17)     34.97    0.815    0.823
  104225.    2.16036    0.76(17)     35.02    0.815    0.823
  104256.    2.16101    0.99(17)     35.4     0.814    0.822
  104288.    2.16166    0.75(17)     36.7     0.814    0.821
  104319.    2.16231    1.02(17)     36.0     0.813    0.821
  104350.    2.16296    1.20(17)     35.4     0.813    0.820
  104382.    2.16361    0.73(16)     38.2     0.812    0.820
  104413.    2.16426    0.84(17)     35.3     0.812    0.819
  104444.    2.16491    0.97(17)     34.02    0.811    0.818
  104476.    2.16556    0.93(17)     35.5     0.811    0.818
  104507.    2.16621    0.77(17)     35.4     0.810    0.817
  104538.    2.16686    0.92(17)     35.7     0.810    0.817
  104570.    2.16751    0.95(17)     33.72    0.809    0.816
  104601.    2.16816    1.33(17)     33.51    0.809    0.815
  104632.    2.16881    0.89(17)     35.6     0.808    0.815
  104664.    2.16946    0.72(17)     34.78    0.808    0.814
  104695.    2.17011    0.99(17)     35.6     0.807    0.814
  104727.    2.17076    0.89(17)     33.79    0.807    0.813
  104758.    2.17141    0.76(17)     35.6     0.806    0.812
  104789.    2.17206    0.95(16)     37.9     0.806    0.812
  104821.    2.17271    0.98(17)     33.73    0.805    0.811
  104852.    2.17337    0.84(17)     35.5     0.805    0.811
  104884.    2.17402    0.64(16)     36.9     0.804    0.810
  104915.    2.17467    0.84(17)     32.97    0.804    0.810
  104947.    2.17532    0.79(17)     32.75    0.803    0.809
  104978.    2.17598    0.69(17)     35.02    0.803    0.809
  105010.    2.17663    0.64(17)     35.3     0.802    0.808
  105041.    2.17728    0.99(17)     35.4     0.802    0.807
  105073.    2.17793    0.93(17)     35.4     0.801    0.807
  105104.    2.17859    0.87(17)     36.3     0.801    0.806
  105136.    2.17924    0.79(17)     34.12    0.801    0.806
  105167.    2.17990    1.33(17)     33.70    0.800    0.805
  105199.    2.18055    0.80(17)     35.1     0.800    0.805
  105230.    2.18120    0.65(17)     35.1     0.799    0.804
  105262.    2.18186    0.79(17)     34.87    0.799    0.804
  105294.    2.18251    1.06(17)     34.94    0.798    0.803
  105325.    2.18317    0.96(17)     34.42    0.798    0.803
  105357.    2.18382    0.91(17)     34.62    0.797    0.802
  105388.    2.18448    0.86(17)     32.83    0.797    0.802
  105420.    2.18513    0.84(17)     33.70    0.796    0.801
  105452.    2.18579    1.29(17)     32.89    0.796    0.801
  105483.    2.18644    0.69(17)     34.41    0.796    0.800
  105515.    2.18710    0.90(17)     35.2     0.795    0.800
  105546.    2.18776    0.91(17)     34.04    0.795    0.799
  105578.    2.18841    0.99(17)     33.17    0.794    0.799
  105610.    2.18907    1.09(17)     34.97    0.794    0.798
  105642.    2.18973    0.86(17)     34.97    0.793    0.798
  105673.    2.19038    0.67(17)     34.67    0.793    0.797
  105705.    2.19104    0.84(18)     32.62    0.792    0.797
  105737.    2.19170    0.89(17)     35.2     0.792    0.796
  105768.    2.19236    0.97(17)     34.81    0.792    0.796
  105800.    2.19301    0.69(17)     34.51    0.791    0.795
  105832.    2.19367    0.69(17)     34.42    0.791    0.795
  105864.    2.19433    1.11(18)     32.62    0.790    0.795
  105895.    2.19499    0.76(16)     37.0     0.790    0.794
  105927.    2.19565    0.71(16)     38.1     0.790    0.794
  105959.    2.19631    0.59(17)     34.29    0.789    0.793
  105991.    2.19696    0.72(17)     34.34    0.789    0.793
  106022.    2.19762    0.97(17)     35.6     0.788    0.792
  106054.    2.19828    0.76(17)     33.52    0.788    0.792
  106086.    2.19894    0.74(17)     34.74    0.788    0.791
  106118.    2.19960    0.81(17)     33.55    0.787    0.791
  106150.    2.20026    0.80(18)     32.24    0.787    0.787
  106182.    2.20092    0.91(17)     34.37    0.786    0.786
  106213.    2.20158    0.84(17)     35.2     0.786    0.786
  106245.    2.20224    1.05(17)     33.34    0.786    0.786
  106277.    2.20290    0.79(17)     33.10    0.785    0.785
  106309.    2.20357    0.76(17)     35.1     0.785    0.785
  106341.    2.20423    0.75(17)     32.78    0.784    0.784
  106373.    2.20489    0.79(18)     32.02    0.784    0.784
  106405.    2.20555    0.88(17)     32.71    0.784    0.784
  106437.    2.20621    0.96(17)     34.48    0.783    0.783
  106469.    2.20687    0.83(17)     33.07    0.783    0.783
  106501.    2.20754    0.46(18)     32.09    0.783    0.783
  106532.    2.20820    0.68(17)     35.3     0.782    0.782
  106564.    2.20886    0.62(17)     33.53    0.782    0.782
  106596.    2.20952    0.81(18)     31.56    0.781    0.781
  106628.    2.21019    0.71(18)     29.68    0.781    0.781
  106660.    2.21085    0.74(18)     32.65    0.781    0.781
  106692.    2.21151    1.00(17)     33.54    0.780    0.780
  106724.    2.21218    1.00(17)     36.5     0.780    0.780
  106756.    2.21284    1.08(17)     33.07    0.780    0.780
  106788.    2.21350    0.82(17)     35.4     0.779    0.779
  106820.    2.21417    0.76(18)     31.90    0.779    0.779
  106853.    2.21483    0.69(17)     33.62    0.779    0.779
  106885.    2.21550    0.84(17)     35.00    0.778    0.778
  106917.    2.21616    0.87(17)     33.31    0.778    0.778
  106949.    2.21683    1.11(18)     32.53    0.778    0.778
  106981.    2.21749    0.88(17)     33.92    0.777    0.777
  107013.    2.21816    0.84(17)     33.11    0.777    0.777
  107045.    2.21882    0.99(18)     31.02    0.777    0.777
  107077.    2.21949    1.08(18)     30.94    0.776    0.776
  107109.    2.22015    0.83(18)     30.66    0.776    0.776
  107141.    2.22082    0.89(17)     34.36    0.776    0.776
  107174.    2.22149    0.46(17)     34.01    0.775    0.775
  107206.    2.22215    0.83(18)     32.14    0.775    0.775
  107238.    2.22282    0.75(18)     31.54    0.775    0.775
  107270.    2.22349    0.59(18)     32.44    0.774    0.774
  107302.    2.22415    0.81(17)     34.06    0.774    0.774
  107334.    2.22482    0.88(18)     32.00    0.774    0.774
  107367.    2.22549    0.60(18)     29.45    0.773    0.773
  107399.    2.22616    0.59(18)     31.80    0.773    0.773
  107431.    2.22682    0.72(17)     33.19    0.773    0.773
  107463.    2.22749    0.90(17)     32.67    0.772    0.772
  107495.    2.22816    0.62(18)     32.20    0.772    0.772
  107528.    2.22883    0.47(18)     29.88    0.772    0.772
  107560.    2.22950    0.86(18)     29.69    0.772    0.772
  107592.    2.23017    0.69(18)     32.21    0.771    0.771
  107625.    2.23084    0.80(18)     32.28    0.771    0.771
  107657.    2.23151    0.84(18)     31.92    0.771    0.771
  107689.    2.23218    0.58(18)     30.81    0.770    0.770
  107721.    2.23285    0.83(18)     32.12    0.770    0.770
  107754.    2.23352    1.27(18)     30.13    0.770    0.770
  107786.    2.23418    0.72(18)     31.18    0.770    0.770
  107818.    2.23486    1.00(18)     31.87    0.769    0.769
  107851.    2.23553    0.93(17)     32.77    0.769    0.769
  107883.    2.23620    0.83(18)     32.41    0.769    0.769
  107915.    2.23687    0.48(18)     29.63    0.768    0.768
  107948.    2.23754    0.71(18)     29.40    0.768    0.768
  107980.    2.23821    0.79(18)     30.40    0.768    0.768
  108013.    2.23888    0.93(18)     30.09    0.768    0.768
  108045.    2.23955    0.74(18)     31.85    0.767    0.767
  108077.    2.24023    0.93(18)     29.51    0.767    0.767
  108110.    2.24090    0.92(18)     30.07    0.767    0.767
  108142.    2.24157    0.90(17)     33.70    0.767    0.767
  108175.    2.24224    0.32(18)     31.62    0.766    0.766
  108207.    2.24292    0.38(17)     33.44    0.766    0.766
  108240.    2.24359    0.75(18)     31.77    0.766    0.766
  108272.    2.24426    0.60(18)     30.09    0.766    0.766
  108305.    2.24493    0.90(17)     34.67    0.765    0.765
  108337.    2.24561    0.84(18)     32.48    0.765    0.765
  108370.    2.24628    0.89(18)     30.71    0.765    0.765
  108402.    2.24696    1.00(18)     31.63    0.765    0.765
  108435.    2.24763    0.91(18)     30.77    0.764    0.764
  108467.    2.24830    1.07(18)     30.87    0.764    0.764
  108500.    2.24898    0.90(18)     32.24    0.764    0.764
  108532.    2.24965    0.78(18)     31.37    0.764    0.764
  108565.    2.25033    0.80(18)     29.53    0.763    0.763
  108597.    2.25100    0.87(18)     32.07    0.763    0.763
  108630.    2.25168    0.62(18)     30.66    0.763    0.763
  108663.    2.25236    0.73(18)     32.05    0.763    0.763
  108695.    2.25303    0.73(19)     29.16    0.763    0.763
  108728.    2.25371    0.88(18)     29.85    0.762    0.762
  108760.    2.25438    0.68(18)     31.10    0.762    0.762
  108793.    2.25506    0.75(18)     30.33    0.762    0.762
  108826.    2.25574    0.57(18)     29.62    0.762    0.762
  108858.    2.25641    0.65(18)     29.85    0.761    0.761
  108891.    2.25709    0.69(17)     33.81    0.761    0.761
  108924.    2.25777    0.69(18)     31.89    0.761    0.761
  108956.    2.25844    0.55(18)     31.46    0.761    0.761
  108989.    2.25912    0.92(18)     30.60    0.761    0.761
  109022.    2.25980    0.70(17)     34.21    0.760    0.760
  109054.    2.26048    0.49(17)     33.38    0.760    0.760
  109087.    2.26116    0.86(18)     32.35    0.760    0.760
  109120.    2.26183    0.89(18)     31.52    0.760    0.760
  109153.    2.26251    0.74(18)     29.45    0.760    0.760
  109185.    2.26319    0.55(18)     31.47    0.759    0.759
  109218.    2.26387    0.75(18)     29.38    0.759    0.759
  109251.    2.26455    0.85(18)     30.29    0.759    0.759
  109284.    2.26523    0.77(18)     31.81    0.759    0.759
  109316.    2.26591    0.64(19)     28.46    0.759    0.759
  109349.    2.26659    0.59(18)     30.06    0.759    0.759
  109382.    2.26727    0.91(19)     28.99    0.758    0.758
  109415.    2.26795    0.70(18)     29.39    0.758    0.758
  109448.    2.26863    0.82(17)     33.14    0.758    0.758
  109480.    2.26931    0.98(19)     29.13    0.758    0.758
  109513.    2.26999    0.76(19)     28.69    0.758    0.758
  109546.    2.27067    0.58(18)     29.94    0.757    0.757
  109579.    2.27135    0.69(18)     29.72    0.757    0.757
  109612.    2.27204    0.40(18)     31.83    0.757    0.757
  109645.    2.27272    0.45(18)     30.66    0.757    0.757
  109678.    2.27340    0.76(18)     29.94    0.757    0.757
  109711.    2.27408    0.71(19)     29.09    0.757    0.757
  109743.    2.27476    0.87(19)     28.40    0.756    0.756
  109776.    2.27545    1.05(19)     28.37    0.756    0.756
  109809.    2.27613    1.01(18)     29.45    0.756    0.756
  109842.    2.27681    0.71(18)     30.72    0.756    0.756
  109875.    2.27750    0.63(19)     28.68    0.756    0.756
  109908.    2.27818    0.52(18)     31.17    0.756    0.756
  109941.    2.27886    0.46(18)     30.85    0.756    0.756
  109974.    2.27955    0.71(18)     29.81    0.755    0.755
  110007.    2.28023    0.55(19)     29.09    0.755    0.755
  110040.    2.28091    0.67(19)     29.07    0.755    0.755
  110073.    2.28160    0.77(19)     29.21    0.755    0.755
  110106.    2.28228    0.81(18)     29.35    0.755    0.755
  110139.    2.28297    0.53(19)     28.48    0.755    0.755
  110172.    2.28365    0.65(19)     28.20    0.755    0.755
  110205.    2.28434    0.75(19)     28.05    0.754    0.754
  110238.    2.28502    1.18(19)     28.79    0.754    0.754
  110271.    2.28571    0.64(18)     31.12    0.754    0.754
  110305.    2.28639    0.91(19)     28.89    0.754    0.754
  110338.    2.28708    0.66(19)     27.88    0.754    0.754
  110371.    2.28777    0.81(19)     27.04    0.754    0.754
  110404.    2.28845    0.57(18)     29.29    0.754    0.754
  110437.    2.28914    0.58(19)     28.99    0.754    0.754
  110470.    2.28983    0.71(19)     29.00    0.753    0.753
  110503.    2.29051    0.70(19)     28.08    0.753    0.753
  110536.    2.29120    0.81(19)     27.83    0.753    0.753
  110570.    2.29189    0.61(19)     27.78    0.753    0.753
  110603.    2.29258    0.91(19)     28.66    0.753    0.753
  110636.    2.29326    0.89(19)     27.67    0.753    0.753
  110669.    2.29395    0.63(18)     29.92    0.753    0.753
  110702.    2.29464    0.97(20)     25.41    0.753    0.753
  110735.    2.29533    0.77(19)     27.97    0.752    0.752
  110769.    2.29602    0.84(19)     27.97    0.752    0.752
  110802.    2.29671    0.80(19)     27.47    0.752    0.752
  110835.    2.29740    0.69(19)     28.10    0.752    0.752
  110868.    2.29808    1.06(19)     27.67    0.752    0.752
  110902.    2.29877    0.98(19)     26.99    0.752    0.752
  110935.    2.29946    0.77(20)     25.95    0.752    0.752
  110968.    2.30015    1.14(19)     26.48    0.752    0.752
  111002.    2.30084    1.11(20)     25.06    0.752    0.752
  111035.    2.30153    0.60(19)     26.71    0.752    0.752
  111068.    2.30222    0.59(20)     25.29    0.751    0.751
  111101.    2.30292    0.73(19)     27.96    0.751    0.751
  111135.    2.30361    0.80(19)     28.28    0.751    0.751
  111168.    2.30430    1.02(19)     26.32    0.751    0.751
  111201.    2.30499    0.69(18)     29.30    0.751    0.751
  111235.    2.30568    0.99(19)     26.30    0.751    0.751
  111268.    2.30637    0.78(19)     26.76    0.751    0.751
  111302.    2.30706    0.85(20)     25.63    0.751    0.751
  111335.    2.30776    1.00(19)     26.32    0.751    0.751
  111368.    2.30845    0.97(20)     25.48    0.751    0.751
  111402.    2.30914    1.04(19)     27.87    0.751    0.751
  111435.    2.30983    0.87(20)     24.92    0.750    0.750
  111469.    2.31053    0.82(19)     26.69    0.750    0.750
  111502.    2.31122    0.66(19)     26.60    0.750    0.750
  111536.    2.31191    0.87(19)     27.01    0.750    0.750
  111569.    2.31261    0.85(19)     26.96    0.750    0.750
  111602.    2.31330    0.81(19)     27.16    0.750    0.750
  111636.    2.31400    0.93(20)     26.22    0.750    0.750
  111669.    2.31469    0.84(20)     25.67    0.750    0.750
  111703.    2.31538    1.08(20)     25.60    0.750    0.750
  111736.    2.31608    0.67(20)     26.18    0.750    0.750
  111770.    2.31677    0.64(19)     26.69    0.750    0.750
  111803.    2.31747    0.55(19)     27.21    0.750    0.750
  111837.    2.31817    0.45(20)     25.57    0.750    0.750
  111871.    2.31886    0.89(19)     28.06    0.750    0.750
  111904.    2.31956    0.69(19)     27.93    0.749    0.749
  111938.    2.32025    0.79(19)     26.77    0.749    0.749
  111971.    2.32095    0.73(19)     27.08    0.749    0.749
  112005.    2.32164    0.57(19)     26.71    0.749    0.749
  112038.    2.32234    0.38(19)     28.23    0.749    0.749
  112072.    2.32304    0.76(19)     26.32    0.749    0.749
  112106.    2.32374    0.86(20)     25.50    0.749    0.749
  112139.    2.32443    0.77(19)     27.09    0.749    0.749
  112173.    2.32513    0.98(20)     25.77    0.749    0.749
  112207.    2.32583    0.69(19)     27.26    0.749    0.749
  112240.    2.32652    0.72(19)     26.44    0.749    0.749
  112274.    2.32722    0.99(20)     25.48    0.749    0.749
  112308.    2.32792    1.00(19)     28.48    0.749    0.749
  112341.    2.32862    1.06(19)     28.09    0.749    0.749
  112375.    2.32932    0.77(20)     24.98    0.749    0.749
  112409.    2.33002    0.95(19)     28.65    0.749    0.749
  112442.    2.33072    0.48(19)     27.96    0.749    0.749
  112476.    2.33142    0.58(20)     25.66    0.749    0.749
  112510.    2.33212    0.53(19)     27.36    0.749    0.749
  112544.    2.33282    0.63(19)     28.18    0.748    0.748
  112577.    2.33352    0.73(20)     26.14    0.748    0.748
  112611.    2.33422    0.97(20)     25.35    0.748    0.748
  112645.    2.33492    0.27(20)     25.62    0.748    0.748
  112679.    2.33562    0.29(20)     25.21    0.748    0.748
  112713.    2.33632    0.21(20)     24.66    0.748    0.748
  112746.    2.33702    0.45(20)     26.11    0.748    0.748
  112780.    2.33772    0.43(20)     25.93    0.748    0.748
  112814.    2.33842    0.67(19)     28.32    0.748    0.748
  112848.    2.33912    0.89(19)     26.87    0.748    0.748
  112882.    2.33982    0.59(19)     26.35    0.748    0.748
  112916.    2.34053    0.44(19)     26.30    0.748    0.748
  112950.    2.34123    0.73(19)     28.91    0.748    0.748
  112983.    2.34193    0.78(20)     25.55    0.748    0.748
  113017.    2.34263    0.89(20)     24.74    0.748    0.748
  113051.    2.34334    0.69(20)     24.68    0.748    0.748
  113085.    2.34404    0.49(20)     25.67    0.748    0.748
  113119.    2.34474    0.72(20)     25.61    0.748    0.748
  113153.    2.34545    0.46(20)     25.83    0.748    0.748
  113187.    2.34615    0.78(20)     25.51    0.748    0.748
  113221.    2.34685    0.68(20)     25.89    0.748    0.748
  113255.    2.34756    0.73(20)     26.29    0.748    0.748
  113289.    2.34826    0.93(20)     26.07    0.748    0.748
  113323.    2.34897    0.56(20)     25.32    0.748    0.748
  113357.    2.34967    0.81(21)     23.20    0.748    0.748
  113391.    2.35038    0.67(19)     27.19    0.748    0.748
  113425.    2.35108    0.70(20)     24.80    0.748    0.748
  113459.    2.35179    0.80(20)     26.23    0.748    0.748
  113493.    2.35249    0.84(20)     25.07    0.748    0.748
  113527.    2.35320    0.74(20)     24.34    0.748    0.748
  113561.    2.35390    0.50(20)     26.13    0.748    0.748
  113595.    2.35461    0.68(19)     26.49    0.748    0.748
  113629.    2.35532    0.79(20)     25.50    0.748    0.748
  113663.    2.35602    0.72(21)     23.24    0.748    0.748
  113697.    2.35673    0.69(20)     25.08    0.748    0.748
  113731.    2.35744    0.87(20)     25.15    0.748    0.748
  113766.    2.35815    0.95(20)     25.49    0.748    0.748
  113800.    2.35885    0.69(20)     24.92    0.748    0.748
  113834.    2.35956    0.80(21)     23.63    0.748    0.748
  113868.    2.36027    1.04(20)     25.90    0.748    0.748
  113902.    2.36098    0.69(20)     24.68    0.748    0.748
  113936.    2.36169    0.53(19)     26.32    0.748    0.748
  113971.    2.36239    0.62(20)     25.21    0.748    0.748
  114005.    2.36310    0.41(20)     25.52    0.748    0.748
  114039.    2.36381    0.70(21)     23.65    0.748    0.748
  114073.    2.36452    0.90(20)     24.66    0.748    0.748
  114107.    2.36523    0.72(20)     24.05    0.748    0.748
  114142.    2.36594    0.67(20)     25.77    0.748    0.748
  114176.    2.36665    0.47(20)     26.01    0.748    0.748
  114210.    2.36736    0.78(20)     24.76    0.748    0.748
  114244.    2.36807    1.03(20)     25.77    0.748    0.748
  114279.    2.36878    0.63(20)     25.08    0.748    0.748
  114313.    2.36949    0.47(21)     23.68    0.748    0.748
  114347.    2.37020    0.80(20)     25.92    0.748    0.748
  114382.    2.37091    1.00(20)     25.03    0.748    0.748
  114416.    2.37163    0.93(20)     25.20    0.748    0.748
  114450.    2.37234    1.06(20)     23.93    0.748    0.748
  114484.    2.37305    0.96(20)     25.58    0.748    0.748
  114519.    2.37376    0.63(19)     26.92    0.748    0.748
  114553.    2.37447    0.78(20)     25.47    0.748    0.748
  114588.    2.37519    0.76(20)     25.26    0.748    0.748
  114622.    2.37590    0.61(21)     22.68    0.748    0.748
  114656.    2.37661    0.88(21)     22.66    0.748    0.748
  114691.    2.37732    0.92(20)     24.69    0.748    0.748
  114725.    2.37804    0.92(20)     25.82    0.748    0.748
  114760.    2.37875    0.59(20)     25.82    0.748    0.748
  114794.    2.37946    0.79(19)     26.59    0.748    0.748
  114828.    2.38018    0.76(20)     24.93    0.748    0.749
  114863.    2.38089    0.97(20)     25.15    0.748    0.749
  114897.    2.38161    0.67(20)     26.19    0.748    0.749
  114932.    2.38232    0.91(19)     26.91    0.748    0.749
  114966.    2.38304    0.86(20)     24.78    0.748    0.750
  115001.    2.38375    0.65(20)     25.55    0.748    0.750
  115035.    2.38447    0.84(20)     24.96    0.748    0.750
  115070.    2.38518    0.82(20)     24.94    0.748    0.750
  115104.    2.38590    0.80(20)     25.31    0.748    0.750
  115139.    2.38661    0.60(21)     22.34    0.748    0.750
  115173.    2.38733    0.57(21)     22.68    0.748    0.751
  115208.    2.38805    0.73(21)     23.75    0.748    0.751
  115242.    2.38876    0.81(21)     22.77    0.748    0.751
  115277.    2.38948    0.21(20)     24.70    0.748    0.751
  115312.    2.39020    0.49(20)     23.93    0.748    0.752
  115346.    2.39091    1.09(21)     23.34    0.748    0.752
  115381.    2.39163    0.60(20)     24.90    0.748    0.753
  115415.    2.39235    0.59(20)     25.45    0.749    0.753
  115450.    2.39307    0.61(20)     24.35    0.749    0.754
  115485.    2.39378    0.49(20)     24.37    0.749    0.754
  115519.    2.39450    0.69(20)     24.49    0.749    0.755
  115554.    2.39522    0.46(20)     23.85    0.749    0.756
  115589.    2.39594    0.69(21)     22.40    0.749    0.757
  115623.    2.39666    0.93(20)     25.00    0.749    0.759
  115658.    2.39738    0.65(20)     24.10    0.749    0.761
  115693.    2.39810    0.85(21)     22.89    0.749    0.764
  115727.    2.39882    0.82(21)     22.56    0.749    0.768
  115762.    2.39954    0.86(21)     23.63    0.749    0.773
  115797.    2.40026    1.14(21)     23.07    0.749    0.782
  115832.    2.40098    1.12(21)     23.67    0.749    0.800
  115866.    2.40170    0.99(21)     23.73    0.749    0.882
  115901.    2.40242    1.20(21)     22.11    0.749    1.258
  115936.    2.40314    2.24(22)     21.03    0.749    2.131
  115971.    2.40386    2.95(23)     18.46    0.750    2.748
  116005.    2.40458    2.35(23)     19.21    0.750    2.315
  116040.    2.40530    1.87(21)     21.69    0.750    1.567
  116075.    2.40602    1.13(21)     22.86    0.750    1.123
  116110.    2.40674    1.03(21)     23.11    0.750    0.959
  116145.    2.40747    1.25(22)     21.15    0.750    1.026
  116180.    2.40819    1.98(21)     23.25    0.750    1.576
  116214.    2.40891    3.58(24)     17.59    0.750    2.674
  116249.    2.40963    4.17(25)     15.43    0.750    3.156
  116284.    2.41036    3.92(26)     14.97    0.750    2.442
  116319.    2.41108    2.28(23)     18.67    0.750    1.575
  116354.    2.41180    1.45(21)     22.55    0.751    1.102
  116389.    2.41253    0.92(21)     23.22    0.751    0.906
  116424.    2.41325    0.73(21)     23.07    0.751    0.828
  116459.    2.41398    1.06(21)     22.46    0.751    0.795
  116494.    2.41470    0.65(21)     22.36    0.751    0.780
  116529.    2.41542    0.59(21)     22.68    0.751    0.772
  116564.    2.41615    0.51(21)     23.62    0.751    0.768
  116599.    2.41687    0.95(21)     22.87    0.751    0.765
  116633.    2.41760    1.34(21)     23.13    0.751    0.763
  116668.    2.41832    0.94(20)     24.35    0.752    0.762
  116703.    2.41905    0.55(20)     24.32    0.752    0.761
  116739.    2.41978    0.44(20)     24.25    0.752    0.760
  116774.    2.42050    0.54(20)     25.09    0.752    0.760
  116809.    2.42123    0.62(21)     22.14    0.752    0.759
  116844.    2.42195    0.86(21)     22.53    0.752    0.759
  116879.    2.42268    0.81(21)     22.56    0.752    0.759
  116914.    2.42341    1.00(21)     23.06    0.753    0.760
  116949.    2.42414    0.95(20)     24.67    0.753    0.760
  116984.    2.42486    1.03(21)     23.14    0.753    0.761
  117019.    2.42559    0.96(21)     22.39    0.753    0.761
  117054.    2.42632    0.54(21)     23.45    0.753    0.762
  117089.    2.42705    0.62(21)     22.89    0.753    0.764
  117124.    2.42777    0.93(21)     21.95    0.754    0.767
  117159.    2.42850    1.03(21)     21.66    0.754    0.771
  117195.    2.42923    0.84(21)     23.59    0.754    0.779
  117230.    2.42996    0.92(21)     23.18    0.754    0.805
  117265.    2.43069    0.77(21)     22.76    0.754    0.908
  117300.    2.43142    1.37(22)     20.28    0.755    1.179
  117335.    2.43215    1.53(22)     19.86    0.755    1.495
  117370.    2.43288    1.96(23)     19.40    0.755    1.476
  117406.    2.43361    0.79(21)     22.88    0.755    1.202
  117441.    2.43434    1.20(22)     21.61    0.755    0.970
  117476.    2.43507    1.02(22)     21.29    0.756    0.852
  117511.    2.43580    0.53(21)     22.25    0.756    0.803
  117547.    2.43653    0.50(22)     20.49    0.756    0.781
  117582.    2.43726    1.04(22)     20.20    0.756    0.772
  117617.    2.43799    0.77(22)     21.16    0.756    0.767
  117652.    2.43872    0.98(21)     22.02    0.757    0.765
  117688.    2.43946    0.52(21)     21.81    0.757    0.763
  117723.    2.44019    1.16(22)     21.48    0.757    0.762
  117758.    2.44092    0.78(22)     21.58    0.757    0.761
  117794.    2.44165    0.33(21)     21.73    0.758    0.761
  117829.    2.44238    0.81(22)     20.24    0.758    0.761
  117864.    2.44312    0.74(22)     21.44    0.758    0.761
  117900.    2.44385    0.67(21)     22.54    0.758    0.761
  117935.    2.44458    0.70(21)     23.04    0.759    0.761
  117971.    2.44532    0.64(22)     20.89    0.759    0.761
  118006.    2.44605    0.47(23)     19.61    0.759    0.761
  118041.    2.44678    0.50(22)     20.47    0.760    0.761
  118077.    2.44752    0.55(22)     20.24    0.760    0.761
  118112.    2.44825    0.74(22)     20.07    0.760    0.761
  118148.    2.44899    0.63(22)     20.34    0.761    0.762
  118183.    2.44972    0.63(22)     20.16    0.761    0.762
  118218.    2.45046    0.95(22)     21.34    0.761    0.762
  118254.    2.45119    0.94(22)     21.54    0.762    0.762
  118289.    2.45193    0.77(22)     20.89    0.762    0.763
  118325.    2.45266    0.82(21)     21.86    0.762    0.763
  118360.    2.45340    0.65(22)     20.91    0.763    0.763
  118396.    2.45414    0.39(22)     20.16    0.763    0.764
  118431.    2.45487    0.54(21)     21.78    0.763    0.764
  118467.    2.45561    0.72(22)     20.66    0.764    0.764
  118503.    2.45635    1.01(21)     22.09    0.764    0.765
  118538.    2.45708    0.86(22)     21.51    0.765    0.765
  118574.    2.45782    0.56(21)     21.72    0.765    0.765
  118609.    2.45856    0.71(22)     20.05    0.765    0.766
  118645.    2.45930    0.31(22)     20.24    0.766    0.766
  118680.    2.46003    0.88(22)     20.28    0.766    0.767
  118716.    2.46077    0.69(22)     20.99    0.767    0.767
  118752.    2.46151    0.78(22)     20.70    0.767    0.767
  118787.    2.46225    0.84(22)     20.64    0.767    0.768
  118823.    2.46299    0.49(22)     21.16    0.768    0.768
  118858.    2.46373    0.87(22)     19.81    0.768    0.769
  118894.    2.46446    0.76(23)     18.93    0.769    0.769
  118930.    2.46520    0.55(24)     17.84    0.769    0.770
  118965.    2.46594    0.58(23)     18.75    0.770    0.770
  119001.    2.46668    0.64(22)     20.64    0.770    0.771
  119037.    2.46742    1.09(22)     20.01    0.771    0.771
  119073.    2.46816    0.99(22)     20.61    0.771    0.771
  119108.    2.46890    0.93(22)     21.31    0.772    0.772
  119144.    2.46965    0.70(23)     19.34    0.772    0.772
  119180.    2.47039    0.69(23)     18.85    0.773    0.773
  119216.    2.47113    0.73(23)     18.69    0.774    0.774
  119251.    2.47187    0.84(22)     20.28    0.774    0.774
  119287.    2.47261    0.68(23)     19.22    0.775    0.775
  119323.    2.47335    1.17(24)     18.08    0.775    0.775
  119359.    2.47409    1.03(22)     20.65    0.776    0.776
  119394.    2.47484    0.66(22)     20.19    0.776    0.776
  119430.    2.47558    0.64(22)     20.00    0.777    0.777
  119466.    2.47632    1.18(23)     19.47    0.778    0.778
  119502.    2.47707    1.17(22)     20.89    0.778    0.778
  119538.    2.47781    0.58(22)     21.57    0.779    0.779
  119574.    2.47855    0.94(24)     17.67    0.780    0.780
  119610.    2.47930    0.74(24)     16.82    0.780    0.780
  119645.    2.48004    0.51(25)     15.91    0.781    0.781
  119681.    2.48078    0.67(25)     15.62    0.782    0.782
  119717.    2.48153    0.58(25)     16.13    0.783    0.783
  119753.    2.48227    0.76(25)     16.60    0.783    0.783
  119789.    2.48302    1.03(25)     15.55    0.784    0.784
  119825.    2.48376    1.20(27)     13.63    0.785    0.785
  119861.    2.48451    1.25(25)     15.48    0.786    0.786
  119897.    2.48525    0.66(25)     16.09    0.786    0.786
  119933.    2.48600    0.67(24)     16.82    0.787    0.787
  119969.    2.48674    1.04(24)     16.80    0.788    0.788
  120005.    2.48749    0.74(24)     17.06    0.789    0.789
  120041.    2.48824    0.77(25)     16.27    0.790    0.790
  120077.    2.48898    0.68(25)     15.46    0.790    0.790
  120113.    2.48973    0.70(25)     16.01    0.791    0.791
  120149.    2.49048    0.69(26)     15.29    0.792    0.792
  120185.    2.49122    0.58(25)     15.38    0.793    0.793
  120221.    2.49197    0.61(26)     15.02    0.794    0.794
  120257.    2.49272    0.59(24)     17.54    0.795    0.795
  120293.    2.49347    0.79(24)     17.05    0.796    0.796
  120329.    2.49422    0.80(24)     17.02    0.797    0.797
  120365.    2.49496    1.18(25)     15.56    0.798    0.798
  120401.    2.49571    0.71(25)     16.50    0.799    0.799
  120438.    2.49646    1.03(24)     17.54    0.800    0.800
  120474.    2.49721    0.76(24)     16.73    0.801    0.801
  120510.    2.49796    0.68(24)     16.82    0.802    0.802
  120546.    2.49871    0.58(25)     15.67    0.803    0.803
  120582.    2.49946    0.48(26)     14.60    0.804    0.804
  120618.    2.50021    1.07(26)     15.15    0.805    0.805
  120655.    2.50096    0.85(26)     15.34    0.806    0.806
  120691.    2.50171    0.59(25)     15.47    0.807    0.807
  120727.    2.50246    0.61(27)     13.51    0.808    0.808
  120763.    2.50321    0.99(26)     15.16    0.810    0.810
  120799.    2.50396    0.67(26)     14.70    0.811    0.811
  120836.    2.50471    0.44(26)     15.28    0.812    0.812
  120872.    2.50547    0.58(25)     16.23    0.813    0.813
  120908.    2.50622    0.54(25)     16.23    0.815    0.815
  120944.    2.50697    0.80(25)     15.80    0.816    0.816
  120981.    2.50772    0.50(26)     15.20    0.817    0.817
  121017.    2.50847    0.82(25)     15.58    0.818    0.818
  121053.    2.50923    0.68(25)     15.40    0.820    0.820
  121090.    2.50998    1.12(26)     15.06    0.821    0.821
  121126.    2.51073    1.12(25)     15.60    0.822    0.822
  121162.    2.51149    0.76(26)     15.06    0.824    0.824
  121199.    2.51224    0.73(25)     16.56    0.825    0.825
  121235.    2.51299    0.68(26)     14.80    0.827    0.827
  121271.    2.51375    0.58(25)     15.57    0.828    0.828
  121308.    2.51450    1.12(26)     14.63    0.830    0.830
  121344.    2.51526    1.08(25)     16.06    0.831    0.831
  121381.    2.51601    0.96(27)     14.08    0.833    0.833
  121417.    2.51677    0.60(26)     15.06    0.834    0.834
  121453.    2.51752    0.82(25)     15.44    0.836    0.836
  121490.    2.51828    1.22(26)     14.40    0.837    0.837
  121526.    2.51903    0.96(26)     15.14    0.839    0.839
  121563.    2.51979    0.85(27)     14.17    0.841    0.841
  121599.    2.52054    1.18(26)     14.58    0.842    0.842
  121636.    2.52130    0.98(27)     14.11    0.844    0.844
  121672.    2.52206    1.28(26)     14.75    0.846    0.846
  121709.    2.52281    0.91(26)     14.36    0.847    0.847
  121745.    2.52357    0.57(26)     14.25    0.849    0.849
  121782.    2.52433    0.53(25)     15.83    0.851    0.851
  121818.    2.52508    1.06(25)     15.47    0.853    0.853
  121855.    2.52584    0.84(26)     15.32    0.855    0.855
  121891.    2.52660    0.47(26)     15.32    0.857    0.857
  121928.    2.52736    1.04(25)     15.47    0.859    0.859
  121964.    2.52812    1.18(25)     16.38    0.861    0.861
  122001.    2.52887    1.06(26)     14.45    0.863    0.863
  122038.    2.52963    0.96(24)     17.02    0.865    0.865
  122074.    2.53039    1.07(26)     14.33    0.867    0.867
  122111.    2.53115    0.80(27)     14.04    0.869    0.869
  122148.    2.53191    0.64(27)     14.24    0.871    0.871
  122184.    2.53267    1.03(26)     15.04    0.873    0.873
  122221.    2.53343    0.57(25)     15.71    0.875    0.875
  122257.    2.53419    0.96(26)     14.79    0.877    0.877
  122294.    2.53495    0.75(26)     15.13    0.879    0.879
  122331.    2.53571    0.75(25)     15.77    0.882    0.882
  122368.    2.53647    0.70(26)     15.21    0.884    0.884
  122404.    2.53723    0.62(26)     15.30    0.886    0.886
  122441.   .           0.43(26)     .       .        .
  122478.   .           0.48(26)     .       .        .
  122514.   .           0.90(25)     .       .        .
  122551.   .           0.84(26)     .       .        .
  122588.   .           1.13(28)     .       .        .
  122625.   .           0.74(26)     .       .        .
  122662.   .           0.76(26)     .       .        .
  122698.   .           0.78(27)     .       .        .
  122735.   .           0.57(25)     .       .        .
  122772.   .           0.49(28)     .       .        .
  122809.   .           0.53(28)     .       .        .
  122846.   .           0.74(27)     .       .        .
  122883.   .           1.27(28)     .       .        .
  122919.   .           0.85(26)     .       .        .
  122956.   .           0.95(27)     .       .        .
  122993.   .           0.52(27)     .       .        .
  123030.   .           0.69(28)     .       .        .
  123067.   .           0.93(28)     .       .        .
  123104.   .           1.01(28)     .       .        .
  123141.   .           0.72(27)     .       .        .
  123178.   .           0.79(28)     .       .        .
  123215.   .           0.98(28)     .       .        .
  123252.   .           1.01(28)     .       .        .
  123289.   .           0.65(29)     .       .        .
  123326.   .           0.86(29)     .       .        .
  123363.   .           1.18(29)     .       .        .
  123400.   .           0.91(30)     .       .        .
  123437.   .           1.34(30)     .       .        .
  123474.   .           3.06(31)     .       .        .
  123511.   .           6.6(4)       .       .        .
  123548.   .          12.5(5)       .       .        .
  123585.   .          10.6(5)       .       .        .
  123622.   .           5.5(4)       .       .        .
  123659.   .           2.68(34)     .       .        .
  123696.   .           0.95(29)     .       .        .
  123733.   .           0.79(30)     .       .        .
  123770.   .           1.07(29)     .       .        .
  123807.   .           0.67(31)     .       .        .
  123845.   .           0.48(29)     .       .        .
  123882.   .           1.11(32)     .       .        .
  123919.   .           0.65(30)     .       .        .
  123956.   .           0.54(29)     .       .        .
  123993.   .           0.65(29)     .       .        .
  124030.   .           0.99(30)     .       .        .
  124068.   .           0.86(29)     .       .        .
  124105.   .           1.30(30)     .       .        .
  124142.   .          -0.05(31)     .       .        .
  124179.   .           0.63(30)     .       .        .
  124217.   .           0.83(31)     .       .        .
  124254.   .           1.03(31)     .       .        .
  124291.   .           0.67(31)     .       .        .
  124328.   .           0.59(32)     .       .        .
  124366.   .           0.78(29)     .       .        .
  124403.   .           1.33(33)     .       .        .
  124440.   .           0.39(33)     .       .        .
  124478.   .           0.76(30)     .       .        .
  124515.   .           0.96(33)     .       .        .
  124552.   .           1.09(34)     .       .        .
  124590.   .           0.83(31)     .       .        .
  124627.   .           1.07(32)     .       .        .
  124665.   .           0.53(30)     .       .        .
  124702.   .           1.17(32)     .       .        .
  124739.   .           0.77(32)     .       .        .
  124777.   .           0.92(31)     .       .        .
  124814.   .           0.09(32)     .       .        .
  124852.   .           0.52(32)     .       .        .
  124889.   .           1.1(4)       .       .        .
  124921.   .          -0.00016(8)   .       .        .
_pd_meas_number_of_points              4610
_pd_proc_number_of_points              4610

loop_
      _refln_index_h
      _refln_index_k
      _refln_index_l
      _pd_refln_phase_id
      _refln_observed_status
      _refln_F_squared_meas
      _refln_F_squared_calc
      _refln_phase_calc
      _refln_d_spacing
      _gsas_i100_meas
   1   1   2  1 o   0.415   0.719  -7.65    2.43235   0.04
   2   0   2  1 o   6.322   4.085  35.93    2.40940   0.30
   2   2   1  1 o   1.080   0.965 -90.01    2.40378   0.18
   1   3   0  1 o   0.028   0.018   0.00    2.05105   0.00
   0   2   2  1 o  16.534  18.914  25.80    2.06041   0.49
   3   1   2  1 o   0.854   0.918 -128.27   2.01924   0.05
   1   1   0  3 o   1.071   1.071   0.00    2.01940   0.22
   4   2   0  1 o   3.978   3.868   0.00    1.98465   0.27
   1   1   1  2 o   2.992   2.992   0.00    2.06815   3.64
   5   1   0  1 o   1.040   0.871   0.00    1.94778   0.09
   1   3   1  1 o  19.574  19.545  157.96   1.92008   1.86
   2   2   2  1 o   4.344   3.712 -132.25   1.91155   0.20
   4   0   2  1 o  35.617  38.272  33.17    1.86791   1.03
   4   2   1  1 o   2.525   2.709 -16.80    1.86528   0.22
   5   1   1  1 o  10.981  11.312 -111.44   1.83457   1.18
   3   3   0  1 o  18.499  17.248  180.00   1.78474   0.77
   6   0   0  1 o  40.948  40.944   0.00    1.70734   1.19
   1   1   3  1 o   4.740   5.265 -173.42   1.72337   0.15
   3   3   1  1 o  20.984  20.767  50.14    1.69643   1.21
   2   0   0  2 o   2.709   2.709   0.00    1.79107   1.04
   1   3   2  1 o   5.654   3.694  176.35   1.63989   0.20
   4   2   2  1 o  29.071  29.121 -142.67   1.60536   0.92
   5   1   2  1 o   0.399   0.162 -108.59   1.58565   0.02
   0   4   0  1 o  42.956  43.501   0.00    1.57008   0.64
   0   2   3  1 o   3.068   1.846  75.21    1.57479   0.03
   3   1   3  1 o  28.640  26.958  61.91    1.55618   0.56
   0   4   1  1 o  18.230  16.990  32.93    1.50895   0.41
   2   4   0  1 o   3.452   3.874   0.00    1.50114   0.08
   6   2   0  1 o  29.186  30.084  180.00   1.49996   0.83
   2   2   3  1 o   0.856   0.959  171.64   1.50525   0.01
   3   3   2  1 o   5.164   4.766  49.37    1.49389   0.13
   5   3   0  1 o   4.702   4.679  180.00   1.46425   0.10
   6   0   2  1 o   3.215   3.350 -157.66   1.44761   0.06
   6   2   1  1 o   1.889   2.082 -140.60   1.44639   0.08
   2   4   1  1 o   1.591   1.675  96.55    1.44744   0.06
   7   1   0  1 o   0.469   0.315 -180.00   1.42525   0.01
   2   0   0  3 o   0.982   0.982   0.00    1.42793   0.32
   5   3   1  1 o   5.818   5.587  78.47    1.41429   0.19
   7   1   1  1 o  32.469  31.947  -6.12    1.37905   1.44
   0   4   2  1 o   6.162   6.064 -173.91   1.36108   0.07
   1   3   3  1 o   1.024   0.994  -0.63    1.36142   0.01
   0   0   4  1 o   4.414   4.841  131.75   1.36517   0.02
   4   4   0  1 o   0.936   0.925  180.00   1.33855   0.01
   4   2   3  1 o   2.552   2.971 -162.14   1.34147   0.03
   5   1   3  1 o   5.606   6.846  66.83    1.32991   0.08
   6   2   2  1 o   1.768   2.254  12.31    1.31464   0.04
   2   4   2  1 o   2.849   3.592  72.04    1.31543   0.05
   1   1   4  1 o   0.620   0.854 -133.24   1.32285   0.01
   2   0   4  1 o   9.127  13.166 -149.67   1.31912   0.06
   4   4   1  1 o   4.910   5.626  165.57   1.30006   0.12
   5   3   2  1 o   0.512   0.752  67.57    1.29040   0.01
   8   0   0  1 o  41.790  40.030   0.00    1.28051   0.42
   7   1   2  1 o   0.611   0.687  12.79    1.26347   0.01
   3   3   3  1 o  17.234  17.640 -121.52   1.27436   0.18
   1   5   0  1 o   0.006   0.040 -180.00   1.24673   0.00
   0   2   4  1 o   2.971   4.298 -47.53    1.25198   0.01
   3   1   4  1 o   0.035   0.008  141.25   1.24256   0.00
   1   5   1  1 o  10.716   8.393 -18.04    1.21545   0.22
   2   2   4  1 o  16.356   9.649  27.98    1.21617   0.13
   4   0   4  1 o  31.970  28.539 -137.32   1.20470   0.13
   4   4   2  1 o  14.211  13.788  50.52    1.20189   0.19
   7   3   0  1 o   2.470   1.752   0.00    1.19942   0.03
   2   2   0  2 o   2.401   2.401   0.00    1.26648   0.38
   8   2   0  1 o  30.634  29.550 -180.00   1.18571   0.40
   0   4   3  1 o   5.816   3.967 -108.41   1.18890   0.03
   3   5   0  1 o  19.395  17.249   0.00    1.17884   0.19
   7   3   1  1 o  19.096  18.807  173.85   1.17150   0.36
   8   0   2  1 o   7.464   7.168 -161.23   1.15934   0.07
   8   2   1  1 o   2.060   2.032 -150.46   1.15871   0.04
   6   2   3  1 o   0.483   0.441  89.09    1.15757   0.00
   2   1   1  3 o  14.057  14.057   0.00    1.16590   0.02
   6   4   0  1 o  15.253  12.053   0.00    1.15570   0.13
   2   4   3  1 o   1.536   1.419 -11.71    1.15811   0.01
   3   5   1  1 o   5.447   4.167 -109.97   1.15230   0.09
   5   3   3  1 o   6.363   5.168 -120.35   1.14092   0.05
   1   5   2  1 o   3.830   3.409   6.08    1.13409   0.05
   6   4   1  1 o   3.985   3.579  40.90    1.13065   0.06
   1   3   4  1 o   4.947   4.549  46.53    1.13645   0.03
   7   1   3  1 o   7.613   6.297 -148.53   1.12218   0.08
   9   1   0  1 o   0.214   0.078   0.00    1.11998   0.00
   4   2   4  1 o  23.909  20.507  41.77    1.12477   0.14
   5   1   4  1 o   0.236   0.050 -139.54   1.11793   0.00
   9   1   1  1 o   2.461   2.536 -68.92    1.09714   0.05
   7   3   2  1 o   3.729   3.737 -164.60   1.09814   0.04
   8   2   2  1 o   4.708   4.999  14.16    1.08758   0.06
   3   5   2  1 o   4.320   4.351 -136.37   1.08227   0.04
   3   3   4  1 o   0.058   0.059 -45.17    1.08433   0.00
   4   4   3  1 o   4.915   4.926  18.57    1.07836   0.03
   5   5   0  1 o   4.289   4.694   0.00    1.07084   0.03
   6   0   4  1 o   1.461   2.552  162.27   1.06623   0.00
   6   4   2  1 o   1.169   1.067  155.70   1.06428   0.01
   1   1   5  1 o  12.243  14.063  110.99   1.07010   0.07
   0   6   0  1 o   7.855   8.532  180.00   1.04672   0.03
   5   5   1  1 o   1.611   1.860 -74.79    1.05083   0.02
   9   1   2  1 o   0.016   0.017 -65.44    1.03619   0.00
   0   6   1  1 o   9.000   9.428 -145.17   1.02800   0.05
  10   0   0  1 o   2.869   2.686  180.00   1.02440   0.01
   2   6   0  1 o   1.032   1.314 -180.00   1.02553   0.01
   1   5   3  1 o   0.258   0.271  40.54    1.02859   0.00
   0   4   4  1 o   2.733   2.974  135.85   1.03020   0.01
   0   2   5  1 o   0.336   0.416  172.92   1.03153   0.00
   3   1   5  1 o   2.590   3.403  169.37   1.02625   0.01
   3   1   1  2 o   2.427   2.427   0.00    1.08006   0.54
   2   6   1  1 o   0.849   1.057 -69.85    1.00791   0.01
   6   2   4  1 o   2.232   2.209 -18.85    1.00962   0.01
   2   4   4  1 o   3.589   4.018 -160.34   1.00998   0.02
   2   2   5  1 o   0.063   0.706  111.54   1.01123   0.00
   7   3   3  1 o   1.862   1.969  35.80    1.00154   0.01
   2   2   0  3 o   0.001   0.001   0.00    1.00970   0.00
   9   3   0  1 o   0.388   0.424  180.00   0.99998   0.00
   5   5   2  1 o   0.232   0.526 -123.65   0.99691   0.00
   8   2   3  1 o   0.418   0.525  61.44    0.99351   0.00
   5   3   4  1 o   0.015   0.259  37.63    0.99851   0.00
   8   4   0  1 o  11.044  11.931   0.00    0.99233   0.06
   3   5   3  1 o   7.813   7.869  52.43    0.98946   0.04
   7   1   4  1 o   0.183   0.504 -131.48   0.98588   0.00
   9   3   1  1 o   1.513   1.715  119.59   0.98362   0.02
   0   6   2  1 o   1.692   1.917 -40.85    0.97736   0.01
   8   4   1  1 o   3.092   3.606  30.53    0.97634   0.03
  10   2   0  1 o   1.699   1.725   0.00    0.97389   0.01
   6   4   3  1 o   0.859   0.946 -96.41    0.97566   0.00
   2   2   2  2 o   1.453   1.453   0.00    1.03408   0.14
   4   6   0  1 o   0.000   0.000  180.00   0.96892   0.00
  10   0   2  1 o  10.470  10.001  41.60    0.95912   0.06
  10   2   1  1 o   0.874   0.817  -2.38    0.95876   0.01
   2   6   2  1 o   3.216   3.198 -91.41    0.96004   0.02
   9   1   3  1 o   1.078   1.106  81.33    0.95388   0.01
   1   3   5  1 o   7.343   7.795 -64.79    0.96399   0.03
   4   6   1  1 o   4.292   4.357 -11.31    0.95402   0.03
   7   5   0  1 o   1.741   1.803 -180.00   0.95313   0.01
   4   4   4  1 o   7.863   7.604 -142.04   0.95577   0.03
   4   2   5  1 o   1.358   1.181  92.69    0.95683   0.00
   5   1   5  1 o   3.306   3.406  143.76   0.95261   0.01
   9   3   2  1 o   0.073   0.067  116.60   0.93898   0.00
   7   5   1  1 o   7.230   6.592  -7.46    0.93894   0.05
   8   0   4  1 o   2.566   1.341  122.82   0.93395   0.01
   8   4   2  1 o   2.194   1.793  175.88   0.93264   0.01
   3   3   5  1 o   2.760   1.986  -9.86    0.93156   0.01
  11   1   0  1 o   0.687   0.588   0.00    0.92120   0.00
   5   5   3  1 o   9.176   3.109  49.38    0.92297   0.04
  10   2   2  1 o   9.019   7.636 -135.34   0.91729   0.07
   1   5   4  1 o   6.328   4.467 -134.21   0.92060   0.02
  11   1   1  1 o  11.787  10.426 -146.66   0.90837   0.12
   4   6   2  1 o   6.645   5.142 -108.41   0.91313   0.04
   0   6   3  1 o   4.659   3.297  66.20    0.90739   0.01
   0   0   6  1 o  10.398   6.023 -107.65   0.91012   0.01
   7   3   4  1 o   3.584   2.733  48.57    0.90105   0.01
   7   5   2  1 o   4.012   3.834  21.26    0.89988   0.02
   1   7   0  1 o   0.020   0.019   0.00    0.89377   0.00
   3   1   0  3 o   1.897   1.897   0.00    0.90310   0.04
   8   2   4  1 o   0.945   1.185 -54.08    0.89520   0.00
   6   6   0  1 o   3.377   2.812  180.00   0.89237   0.01
   2   6   3  1 o   0.600   0.550  157.14   0.89348   0.00
   0   4   5  1 o   0.622   0.801  -2.16    0.89657   0.00
   2   0   6  1 o   1.054   1.417 -132.82   0.89608   0.00
   1   1   6  1 o   0.056   0.064  145.12   0.89725   0.00
   3   5   4  1 o   0.138   0.113  129.66   0.89223   0.00
   1   7   1  1 o   2.673   2.621  162.76   0.88203   0.02
   6   6   1  1 o   2.010   1.921 -134.84   0.88069   0.01
   6   4   4  1 o   1.519   1.470  159.37   0.88207   0.00
   6   2   5  1 o   0.134   0.122  156.52   0.88290   0.00
  11   1   2  1 o   0.331   0.247 -149.24   0.87286   0.00
   2   4   5  1 o   1.392   1.257 -65.49    0.88314   0.00
   9   3   3  1 o   0.995   0.870 -110.64   0.87643   0.00
   8   4   3  1 o   1.707   1.150 -120.25   0.87127   0.01
   5   3   5  1 o   1.835   2.050 -33.84    0.87544   0.00
   3   7   0  1 o   7.889   7.502  180.00   0.86774   0.02
   9   1   4  1 o   0.112   0.032 -149.72   0.86588   0.00
   0   2   6  1 o   4.588   4.881  77.11    0.87414   0.01
   7   1   5  1 o  10.506   8.011  104.78   0.86689   0.03
   3   1   6  1 o   0.119   0.086 -144.05   0.87092   0.00
  10   2   3  1 o   0.540   0.503 -152.45   0.85871   0.00
  10   4   0  1 o   0.466   0.350 -180.00   0.85794   0.00
   3   7   1  1 o   1.170   1.053  122.39   0.85698   0.01
  12   0   0  1 o   1.124   0.292  180.00   0.85367   0.00
   2   2   6  1 o   1.246   1.175  56.64    0.86168   0.00
   4   6   3  1 o   3.344   2.375 -160.64   0.85529   0.01
   4   0   6  1 o   0.592   0.447  175.70   0.85757   0.00
  11   3   0  1 o   4.030   3.238 -180.00   0.85088   0.01
   1   7   2  1 o   1.502   1.456 -154.67   0.84942   0.01
  10   4   1  1 o   1.666   1.662  178.08   0.84755   0.01
   6   6   2  1 o   1.063   0.965 -64.45    0.84821   0.00
   7   5   3  1 o   0.060   0.041 -90.83    0.84437   0.00
   9   5   0  1 o   0.219   0.444   0.00    0.84344   0.00
   4   0   0  2 o   2.613   2.613   0.00    0.89554   0.08
  11   3   1  1 o   5.551   4.999  37.71    0.84074   0.04
   4   4   5  1 o   3.512   2.151 -85.16    0.84621   0.01
   5   5   4  1 o   0.290   0.256 -149.17   0.84256   0.00
   9   5   1  1 o   1.243   0.938 -46.63    0.83355   0.01
   3   7   2  1 o   1.673   1.578  31.22    0.82698   0.01
   0   6   4  1 o   0.635   1.611 -35.96    0.83066   0.00
  11   1   3  1 o   7.875   8.117  51.04    0.82194   0.04
  12   2   0  1 o   0.175   0.166   0.00    0.82377   0.00
   1   3   6  1 o   0.340   0.283 -34.45    0.83189   0.00
  10   0   4  1 o   4.724   5.393 -135.00   0.81937   0.01
   5   7   0  1 o   2.039   2.109  180.00   0.82184   0.00
   4   2   6  1 o   0.255   0.276  11.16    0.82728   0.00
  12   0   2  1 o   2.864   2.619  41.49    0.81477   0.01
   5   1   6  1 o   0.035   0.036 -161.46   0.82454   0.00
  10   4   2  1 o   3.459   3.550  54.52    0.81849   0.02
   2   2   2  3 o   0.422   0.422   0.00    0.82442   0.02
  12   2   1  1 o   0.220   0.194  -9.46    0.81456   0.00
   2   6   4  1 o   1.111   1.246   3.74    0.81995   0.00
   1   5   5  1 o   2.514   2.662  125.20   0.82151   0.01
  11   3   2  1 o   1.481   1.336  29.71    0.81235   0.01
   5   7   1  1 o   1.049   0.932  137.33   0.81269   0.00
   8   6   0  1 o   3.443   2.730 -180.00   0.81042   0.01
   9   3   4  1 o   0.230   0.178  28.91    0.80671   0.00
   9   5   2  1 o   0.036   0.023 -53.26    0.80586   0.00
   7   3   5  1 o   5.160   4.563 -70.68    0.80753   0.01
   3   3   6  1 o   0.596   0.444  41.63    0.81078   0.00
   8   2   5  1 o   0.110   0.115 -173.74   0.80330   0.00
   8   4   4  1 o   0.808   0.833  134.95   0.80268   0.00
   8   6   1  1 o   1.899   2.043 -146.64   0.80164   0.01
   1   7   3  1 o   1.149   1.211 -152.93   0.80227   0.00
   6   6   3  1 o   0.764   0.812  75.13    0.80126   0.00
   6   0   6  1 o   1.916   1.970 -104.13   0.80313   0.00
   3   5   5  1 o   0.719   0.756  168.10   0.80116   0.00
  10   2   4  1 o   5.437   3.953  44.04    0.79283   0.02
  12   2   2  1 o   2.529   2.057 -135.06   0.78866   0.01
   6   4   5  1 o   0.401   0.238 -18.78    0.79378   0.00
   0   8   0  1 o   0.355   1.006   0.00    0.78504   0.00
   4   6   4  1 o   1.932   1.552  26.65    0.79014   0.00
   5   7   2  1 o   0.173   0.135  22.08    0.78697   0.00
  13   1   0  1 o   0.009   0.010 -180.00   0.78187   0.00
   9   1   5  1 o   0.987   1.065  127.26   0.78192   0.00
   3   7   3  1 o   2.715   2.578 -134.34   0.78328   0.01
   0   4   6  1 o   3.844   2.850 -90.20    0.78739   0.00
   7   5   4  1 o   3.549   2.783 -131.54   0.78150   0.01
   0   8   1  1 o   3.682   2.215  41.13    0.77705   0.01
  13   1   1  1 o   2.143   1.513 -11.04    0.77398   0.01
   2   8   0  1 o   0.659   0.517   0.00    0.77598   0.00
  10   4   3  1 o   1.125   0.847  28.36    0.77606   0.00
   8   6   2  1 o   0.959   0.601 -44.45    0.77692   0.00
   6   2   6  1 o   2.155   1.664  80.36    0.77809   0.00
   3   3   1  2 o   1.759   1.759   0.00    0.82180   0.14
  11   3   3  1 o   4.562   4.893 -128.76   0.77082   0.02
   2   4   6  1 o   1.051   0.892 -100.45   0.77825   0.00
   2   8   1  1 o   0.016   0.470  130.15   0.76826   0.00
   5   3   6  1 o   0.528   0.176  24.63    0.77297   0.00
  11   1   4  1 o   0.000   0.032  58.88    0.76361   0.00
   7   7   0  1 o   0.706   0.718   0.00    0.76489   0.00
   1   1   7  1 o   0.777   0.598 -91.61    0.77195   0.00
   9   5   3  1 o   0.441   0.625  53.18    0.76527   0.00
   7   1   6  1 o   0.000   0.028  116.88   0.76706   0.00
   5   5   5  1 o   0.975   0.843  149.47   0.76462   0.00
   7   7   1  1 o   0.724   1.466  166.51   0.75749   0.00
   3   2   1  3 o   0.001   0.001   0.00    0.76326   0.00
  13   1   2  1 o   0.000   0.024  29.30    0.75166   0.00
   0   8   2  1 o   0.907   1.331  101.74   0.75447   0.00
  12   2   3  1 o   0.000   0.112 -165.78   0.75049   0.00
   4   2   0  2 o   1.877   1.877   0.00    0.80099   0.12
   4   8   0  1 o   0.000   0.251   0.00    0.75057   0.00
   0   6   5  1 o   0.000   0.582 -175.05   0.75569   0.00
  12   4   0  1 o   0.000   0.013 -180.00   0.74998   0.00
   0   2   7  1 o   0.091   0.175  53.07    0.75709   0.00
   3   1   7  1 o   0.113   0.123  169.05   0.75499   0.00
   5   7   3  1 o   0.439   1.478 -138.68   0.74903   0.00
  11   5   0  1 o   2.334   3.389   0.00    0.74809   0.00
   4   4   6  1 o   0.000   0.205 -117.46   0.75262   0.00
   2   8   2  1 o   0.880   1.809  95.52    0.74642   0.00
   6   6   4  1 o   0.266   0.792 -19.77    0.74695   0.00
   1   7   4  1 o   1.357   1.922  43.71    0.74777   0.00
   4   8   1  1 o   1.924   1.846  170.96   0.74358   0.01
  12   4   1  1 o   0.383   0.407  171.00   0.74301   0.00
   2   6   5  1 o   0.492   0.774  121.17   0.74760   0.00
   2   2   7  1 o   0.023   0.070  17.60    0.74895   0.00
  11   5   1  1 o   0.423   1.090 -127.20   0.74117   0.00
   8   0   6  1 o   0.149   1.874 -101.99   0.74183   0.00
   8   6   3  1 o   0.598   0.975  57.40    0.74035   0.00
  13   3   0  1 o   0.045   0.050   0.00    0.73749   0.00
   9   3   5  1 o   0.633   0.707 -49.81    0.73752   0.00
   7   7   2  1 o   1.672   1.774 -148.15   0.73653   0.00
  14   0   0  1 o   8.350   7.933   0.00    0.73172   0.01
   8   4   5  1 o   0.311   0.235   9.12    0.73444   0.00
  13   3   1  1 o   0.948   0.938  166.91   0.73085   0.00
  10   6   0  1 o   0.002   0.002  180.00   0.73213   0.00
   3   7   4  1 o   0.123   0.112 -47.09    0.73232   0.00
   1   5   6  1 o   0.073   0.161  148.00   0.73509   0.00
  12   0   4  1 o   1.567   1.783 -147.24   0.72381   0.00
  10   2   5  1 o   0.252   0.196  92.05    0.72687   0.00
  10   4   4  1 o   1.524   1.569 -139.89   0.72641   0.00
  10   6   1  1 o   1.222   1.230  -1.77    0.72563   0.00
  12   4   2  1 o   0.776   1.055  55.52    0.72320   0.00
   4   8   2  1 o   1.549   1.816  91.55    0.72372   0.00
  13   1   3  1 o   0.068   0.024 -125.45   0.71840   0.00
   1   3   7  1 o   0.455   0.654  74.48    0.72914   0.00
  11   3   4  1 o   0.139   0.176 -118.74   0.72210   0.00
  11   5   2  1 o   0.904   1.334 -152.88   0.72150   0.00
   7   3   6  1 o   0.148   0.131 -64.39    0.72502   0.00
   4   6   5  1 o   1.471   1.331  99.90    0.72479   0.00
   4   2   7  1 o   0.045   0.050 -23.60    0.72603   0.00
   5   1   7  1 o   0.091   0.087 -134.96   0.72418   0.00
   8   2   6  1 o   1.205   1.547  81.52    0.72196   0.00
   0   8   3  1 o   1.175   1.577 -119.71   0.72086   0.00
   9   5   4  1 o   0.014   0.200 -154.02   0.71754   0.00
   7   5   5  1 o   3.354   1.625  119.85   0.71811   0.00
   3   5   6  1 o   0.868   0.437 -124.84   0.72040   0.00
  13   3   2  1 o   0.204   0.134 -147.51   0.71197   0.00
  14   2   0  1 o   6.815   5.868 -180.00   0.71263   0.01
   6   8   0  1 o   0.601   0.499   0.00    0.71325   0.00
   2   8   3  1 o   0.094   0.102 -64.98    0.71382   0.00
  14   0   2  1 o   3.647   2.633 -158.31   0.70678   0.01
   6   4   6  1 o   1.390   1.079 -88.55    0.71502   0.00
   3   3   7  1 o   0.314   0.261  19.68    0.71480   0.00
  14   2   1  1 o   0.736   0.457 -159.69   0.70663   0.00
   4   0   0  3 o   0.738   0.738   0.00    0.71397   0.02
   6   8   1  1 o   0.696   0.450  57.88    0.70725   0.00
  10   6   2  1 o   1.788   1.187 -108.39   0.70714   0.00
  12   2   4  1 o   2.605   1.359  31.79    0.70531   0.01
   9   1   6  1 o   0.006   0.002 -156.13   0.70631   0.00
  11   1   5  1 o   2.573   0.694 -151.13   0.70416   0.00
   7   7   3  1 o   0.733   0.342 -160.97   0.70516   0.00
   9   7   0  1 o   0.751   0.227 -180.00   0.70461   0.00
   5   7   4  1 o   0.560   0.138  19.48    0.70410   0.00
   9   7   1  1 o   0.813   0.465  144.21   0.69882   0.00
   1   9   0  1 o   0.002   0.000   0.00    0.69620   0.00
   8   6   4  1 o   1.409   0.490 -31.70    0.69688   0.00
  12   4   3  1 o   0.388   0.185  13.69    0.69343   0.00
   4   8   3  1 o   0.605   0.367  18.05    0.69389   0.00
  14   2   2  1 o   1.293   1.833  20.19    0.68953   0.00
   1   9   1  1 o   0.573   0.691 -24.35    0.69061   0.00
  11   5   3  1 o   2.012   1.814  51.64    0.69193   0.00
   0   4   7  1 o   0.507   0.228 -126.30   0.69862   0.00
   6   8   2  1 o   0.533   0.745  97.16    0.69010   0.00
   5   5   6  1 o   0.314   0.153 -138.92   0.69348   0.00
   6   2   7  1 o   0.039   0.035  47.41    0.69209   0.00
   4   2   2  2 o   1.309   1.309   0.00    0.73120   0.08
   6   6   5  1 o   0.194   0.181  168.28   0.69103   0.00
   1   7   5  1 o   0.876   0.767 -40.15    0.69168   0.00
   2   4   7  1 o   0.104   0.092 -172.85   0.69221   0.00
   3   9   0  1 o   4.730   1.835   0.00    0.68368   0.01
  13   3   3  1 o   0.009   0.003  147.17   0.68352   0.00
   5   3   7  1 o   0.159   0.217  44.62    0.68849   0.00
   9   7   2  1 o   0.082   0.005 -113.05   0.68226   0.00
   0   6   6  1 o   1.026   1.384  103.78   0.68680   0.00
   7   1   7  1 o   0.869   0.604 -92.75    0.68430   0.00
  13   1   4  1 o   0.040   0.018 -124.76   0.67848   0.00
  15   1   0  1 o   0.171   0.059  180.00   0.67893   0.00
  10   0   6  1 o   0.152   0.050 -177.23   0.68038   0.00
  10   6   3  1 o   1.361   0.418 -150.57   0.67924   0.00
   3   9   1  1 o   1.529   0.726 -28.95    0.67839   0.00
   0   8   4  1 o   2.361   0.734  156.60   0.68054   0.00
  15   1   1  1 o   2.259   2.959   2.48    0.67375   0.01
   3   7   5  1 o   0.884   0.261 -23.51    0.67940   0.00
   2   6   6  1 o   2.787   0.709  97.41    0.68071   0.00
   0   0   8  1 o  17.142   1.154  56.47    0.68259   0.00
   1   9   2  1 o   0.618   0.508  54.45    0.67461   0.00
  10   4   5  1 o   0.503   0.371 -84.96    0.67467   0.00
   2   8   4  1 o   0.571   0.445  168.38   0.67461   0.00
   9   3   6  1 o   0.011   0.011  36.40    0.67308   0.00
  11   3   5  1 o   0.447   0.373  24.97    0.67122   0.00
   2   0   8  1 o   5.350   0.937  36.78    0.67661   0.00
   1   1   8  1 o   0.167   0.022  78.92    0.67711   0.00
   4   4   7  1 o   0.091   0.098  143.15   0.67399   0.00
   8   8   0  1 o   0.000   0.425   0.00    0.66928   0.00
   8   4   6  1 o   1.398   0.921 -89.28    0.67073   0.00
  13   5   0  1 o   0.063   0.042  180.00   0.66752   0.00
   4   1   1  3 o   2.533   2.533   0.00    0.67313   0.00
   3   3   0  3 o   2.534   2.534   0.00    0.67313   0.01
  14   2   3  1 o   0.096   0.214  47.12    0.66358   0.00
   9   5   5  1 o   0.552   0.351  135.06   0.66754   0.00
   7   7   4  1 o   1.457   1.253  47.55    0.66729   0.00
   8   8   1  1 o   0.833   0.500  41.80    0.66431   0.00
  10   2   6  1 o   0.071   0.039  22.94    0.66495   0.00
  13   5   1  1 o   0.400   0.381 -18.39    0.66258   0.00
   6   8   3  1 o   0.586   0.432 -114.26   0.66409   0.00
  14   4   0  1 o   1.217   2.364   0.00    0.66323   0.00
   3   9   2  1 o   0.167   0.317 -176.87   0.66321   0.00
  15   1   2  1 o   0.058   0.056  24.03    0.65887   0.00
  12   6   0  1 o   0.046   0.018  180.00   0.66155   0.00
   5   9   0  1 o   0.929   0.581   0.00    0.66055   0.00
   0   2   8  1 o   1.136   0.849 -129.47   0.66701   0.00
   3   1   8  1 o   0.092   0.041  88.07    0.66558   0.00
   4   6   6  1 o   0.170   0.333  90.72    0.66336   0.00
  14   4   1  1 o   0.368   0.840  21.33    0.65839   0.00
  12   2   5  1 o   0.036   0.039  85.17    0.65767   0.00
  12   4   4  1 o   0.581   0.616 -151.75   0.65732   0.00
   9   7   3  1 o   0.259   0.383 -137.88   0.65710   0.00
  12   6   1  1 o   0.000   0.321  -8.93    0.65675   0.00
   1   5   7  1 o   1.818   0.660 -119.41   0.66131   0.00
   5   9   1  1 o   0.049   0.502 -30.38    0.65577   0.00
  11   5   4  1 o   0.043   0.181  66.91    0.65605   0.00
   4   8   4  1 o   0.254   0.294 -178.27   0.65772   0.00
   2   2   8  1 o   1.994   0.765 -148.82   0.66143   0.00
   7   5   6  1 o   0.047   0.089  112.31   0.65823   0.00
   4   0   8  1 o   1.551   0.750  20.82    0.65956   0.00
   5   7   5  1 o   0.000   0.305 -30.69    0.65668   0.00
   7   3   7  1 o   0.666   0.488  79.24    0.65395   0.00
   1   9   3  1 o   0.000   0.908  28.65    0.65026   0.00
   8   8   2  1 o   0.000   0.371  100.66   0.65003   0.00
   8   6   5  1 o   0.000   0.184 -167.76   0.65081   0.00
   8   2   7  1 o   0.005   0.025  52.97    0.65170   0.00
   3   3   3  2 o   1.746   1.746   0.00    0.68938   0.04
   5   1   1  2 o   1.746   1.746   0.00    0.68938   0.07
   3   5   7  1 o   0.000   0.490 -144.88   0.65055   0.00
_reflns_number_total                   396
_reflns_limit_h_min                    0
_reflns_limit_h_max                    22
_reflns_limit_k_min                    0
_reflns_limit_k_max                    14
_reflns_limit_l_min                    0
_reflns_limit_l_max                    12
_reflns_d_resolution_high              0.650
_reflns_d_resolution_low               2.432
#--eof--eof--eof--eof--eof--eof--eof--eof--eof--eof--eof--eof--eof--eof--eof--#
